# Supplementary material for: Multiomics reveal non-alcoholic fatty liver disease in rats following chronic exposure to an ultra-low dose of Roundup herbicide
Source: Sci Rep. 2017 Jan 9;7:39328. doi: 10.1038/srep39328 (PMC5220358; doi:10.1038/srep39328)
Supplement: Supplementary Dataset 1 [file srep39328-s2.xls]

## Sheet: Sheet1
Multiomics reveal non-alcoholic fatty liver disease in rats following chronic exposure to an ultra-low dose of Roundup herbicide
Robin Mesnage1, George Renney2, Gilles-Eric Séralini3, Malcolm Ward2 and Michael N Antoniou1*
Supplementary Table 1. Raw Data of the proteome analysis for the TMT1 exported data. Raw peak intensity values are indicated for each of the 6358 peptides successfully detected in the TMT1 experiment.
Confidence Level	Sequence	PSM Ambiguity	Protein Descriptions	# Proteins	# Protein Groups	Protein Group Accessions	Modifications	Activation Type	ΔScore	ΔCn	Rank	Search Engine Rank	QuanResultID	Quan Info	Quan Usage	C1	C2	C3	C4	C5	R1	R2	R3	R4	R5	phosphoRS Site Probabilities	q-Value	PEP	XCorr	# Missed Cleavages	Isolation Interference [%]	Ion Inject Time [ms]	Charge	m/z [Da]	MH+ [Da]	ΔM [ppm]	RT [min]	First Scan	Last Scan	MS Order	Ions Matched	Spectrum File
High	sLQDIIAILGMDELSEEDkLTVSR	Unambiguous	ATP synthase subunit beta, mitochondrial OS=Rattus norvegicus GN=Atp5b PE=1 SV=2 - [ATPB_RAT]|ATP synthase subunit beta OS=Rattus norvegicus GN=Atp5b PE=3 SV=1 - [G3V6D3_RAT]	2	2	P10719;G3V6D3	N-Term(TMT6plex); K19(TMT6plex)	HCD	1	0	1	1	38322	No Quan Values	Not Used	14729.2	14113.3	13825.8	28992.6	15263.4	22992	24932.2	23378.9	26411.5	19913.2		0	1.326e-09	8.50199	1	10.3324	49	3	1045.24	3133.7	-0.907134	85.1618	8172	8172	MS2	0/0	PR382_TMT1_L_F5&10.raw
High	vIHNEFTLGEEcELETMTGEk	Unambiguous	Fatty acid-binding protein, liver OS=Rattus norvegicus GN=Fabp1 PE=1 SV=1 - [FABPL_RAT]	1	1	P02692	N-Term(TMT6plex); C12(Carbamidomethyl); K21(TMT6plex)	HCD	1	0	1	1	4799	No Quan Values	Not Used	973.138	1434.97	705.689	2274.97	1182.08	1801.73	1840.4	2331.33	1810.1	2397.38		0	8.878e-09	8.43674	0	29.5647	500	3	975.485	2924.44	-0.460662	61.1672	5703	5703	MS2	0/0	PR382_TMT1_L_F1&6.raw
High	iLGAHILGPGAGEMVNEAALALEYGAScEDVAR	Unambiguous	Dihydrolipoyl dehydrogenase, mitochondrial OS=Rattus norvegicus GN=Dld PE=1 SV=1 - [DLDH_RAT]	1	1	Q6P6R2	N-Term(TMT6plex); C28(Carbamidomethyl)	HCD	1	0	1	1	29206	No Quan Values	Not Used	300.24	248.234	208.61	626.928	297.932	421.537	524.782	357.386	282.321	463.215		0	3.221e-10	8.41006	0	17.6858	106	3	1195.27	3583.8	-1.77017	76.5009	7380	7380	MS2	0/0	PR382_TMT1_L_F4&9.raw
High	tGPAATTLSDTAAAESLVDSSEVTVIGFFk	Unambiguous	Protein disulfide-isomerase OS=Rattus norvegicus GN=P4hb PE=1 SV=2 - [PDIA1_RAT]	1	1	P04785	N-Term(TMT6plex); K30(TMT6plex)	HCD	1	0	1	1	14958	No Quan Values	Not Used	1044.86	747.688	1293.55	2780.38	1473.02	2062.44	3778.91	3197.59	3438.42	2444.71		0	3.455e-11	8.36903	0	4.33748	134	3	1148.61	3443.82	-0.246931	86.303	8234	8234	MS2	0/0	PR382_TMT1_L_F13&8.raw
High	gDSAPQAsSDLEDDPHTHTk	Ambiguous	Protein Urad OS=Rattus norvegicus GN=Urad PE=4 SV=1 - [M0RCU5_RAT]	1	1	M0RCU5	N-Term(TMT6plex); S8(Phospho); K20(TMT6plex)	HCD	0.0073	0	1	1	54684	No Quan Values	Not Used	3941.28	2462.66	6525.55	723.024	3522.59	6371.41	3441.02	3124.24	9279.65	4722.62	S(3): 0.0; S(8): 50.0; S(9): 50.0; T(17): 0.0; T(19): 0.0	0	7.931e-09	8.16564	0	4.34625	500	3	882.741	2646.21	-0.363381	28.5348	1640	1640	MS2	0/0	PR382_TMT1_L_TD_F4&9.raw
High	gDSAPQASsDLEDDPHTHTk	Ambiguous	Protein Urad OS=Rattus norvegicus GN=Urad PE=4 SV=1 - [M0RCU5_RAT]	1	1	M0RCU5	N-Term(TMT6plex); S9(Phospho); K20(TMT6plex)	HCD		0.0073	2	2	54684	No Quan Values	Not Used	3941.28	2462.66	6525.55	723.024	3522.59	6371.41	3441.02	3124.24	9279.65	4722.62	S(3): 0.0; S(8): 50.0; S(9): 50.0; T(17): 0.0; T(19): 0.0	0	3.577e-09	8.10968	0	4.34625	500	3	882.741	2646.21	-0.363381	28.5348	1640	1640	MS2	0/0	PR382_TMT1_L_TD_F4&9.raw
High	iDGITIGQSLAILEYLEETRPIPR	Unambiguous	Maleylacetoacetate isomerase OS=Rattus norvegicus GN=Gstz1 PE=1 SV=2 - [MAAI_RAT]	1	1	P57113	N-Term(TMT6plex)	HCD	1	0	1	1	38173	No Quan Values	Not Used	2827.6	2274.08	2163.44	4436.87	2445.03	4041.67	6662.68	3906.16	7441.7	5565.49		0	3.924e-09	8.07461	0	43.1396	83	3	976.22	2926.65	0.550255	83.2455	8008	8008	MS2	0/0	PR382_TMT1_L_F5&10.raw
High	tDDEVVQREEEAIQLDGLNASQIR	Unambiguous	Endoplasmin OS=Rattus norvegicus GN=Hsp90b1 PE=1 SV=2 - [ENPL_RAT]|Endoplasmin OS=Rattus norvegicus GN=Hsp90b1 PE=4 SV=1 - [A0A0A0MY09_RAT]|Isoform 2 of Endoplasmin OS=Rattus norvegicus GN=Hsp90b1 - [ENPL_RAT]	3	3	Q66HD0;A0A0A0MY09;Q66HD0-2	N-Term(TMT6plex)	HCD	1	0	1	1	27326	No Quan Values	Not Used	29977.5	24899.3	16693.3	30367.3	17640.9	31515.3	59995	47761.1	45673.6	46906.2		0	7.311e-07	8.03638	1	45.0614	21	3	986.504	2957.5	-1.14701	55.5414	5310	5310	MS2	0/0	PR382_TMT1_L_F4&9.raw
High	gDSAPQAsSDLEDDPHTHTk	Ambiguous	Protein Urad OS=Rattus norvegicus GN=Urad PE=4 SV=1 - [M0RCU5_RAT]	1	1	M0RCU5	N-Term(TMT6plex); S8(Phospho); K20(TMT6plex)	HCD	0.0112	0	1	1	60469	No Quan Values	Not Used	2120.04	1252.21	3653.41	445.292	2061.42	4116.37	1875.81	1553.35	4970	2740.46	S(3): 0.0; S(8): 50.0; S(9): 50.0; T(17): 0.0; T(19): 0.0	0	2.15e-07	8.03422	0	28.0566	500	3	882.74	2646.21	-0.778554	28.5022	1632	1632	MS2	0/0	PR382_TMT1_L_TD_F5&10.raw
High	tFLLDGDEVIITGHcQGDGYR	Unambiguous	Fumarylacetoacetase OS=Rattus norvegicus GN=Fah PE=1 SV=1 - [FAAA_RAT]|Fumarylacetoacetase OS=Rattus norvegicus GN=Fah PE=4 SV=2 - [F1M6W1_RAT]	2	2	P25093;F1M6W1	N-Term(TMT6plex); C15(Carbamidomethyl)	HCD	1	0	1	1	4495	No Quan Values	Not Used	5081.5	4017.81	2542.04	5673.29	3731.74	5579.6	7397.55	4899.63	6324.65	7305.38		0	5.057e-11	8.018	0	19.499	182	3	865.761	2595.27	-0.92297	57.3789	5369	5369	MS2	0/0	PR382_TMT1_L_F1&6.raw
High	gDSAPQASsDLEDDPHTHTk	Ambiguous	Protein Urad OS=Rattus norvegicus GN=Urad PE=4 SV=1 - [M0RCU5_RAT]	1	1	M0RCU5	N-Term(TMT6plex); S9(Phospho); K20(TMT6plex)	HCD		0.0112	2	2	60469	No Quan Values	Not Used	2120.04	1252.21	3653.41	445.292	2061.42	4116.37	1875.81	1553.35	4970	2740.46	S(3): 0.0; S(8): 50.0; S(9): 50.0; T(17): 0.0; T(19): 0.0	0	1.863e-07	7.94301	0	28.0566	500	3	882.74	2646.21	-0.778554	28.5022	1632	1632	MS2	0/0	PR382_TMT1_L_TD_F5&10.raw
High	nLAQVSTNLLDFEVTALHTVYEEAR	Unambiguous	Formimidoyltransferase-cyclodeaminase OS=Rattus norvegicus GN=Ftcd PE=1 SV=4 - [FTCD_RAT]	1	1	O88618	N-Term(TMT6plex)	HCD	1	0	1	1	38652	No Quan Values	Not Used	458.913	379.395	615.076	969.244	809.745	704.166	2439.61	1034.2	1740.05	1223.45		0	1.408e-10	7.82748	0	9.52619	78	3	1021.54	3062.6	-0.537676	89.7848	8535	8535	MS2	0/0	PR382_TMT1_L_F5&10.raw
High	lADVMEQHQEELATIEALDAGAVYTLALk	Unambiguous	Cytosolic 10-formyltetrahydrofolate dehydrogenase OS=Rattus norvegicus GN=Aldh1l1 PE=1 SV=3 - [AL1L1_RAT]|10-formyltetrahydrofolate dehydrogenase OS=Rattus norvegicus GN=Aldh1l1 PE=1 SV=1 - [M0R8T2_RAT]	2	2	P28037;M0R8T2	N-Term(TMT6plex); K29(TMT6plex)	HCD	1	0	1	1	29694	No Quan Values	Not Used	731.837	854.369	832.139	1766.22	1329.62	1984.49	2613.66	1309.24	2504.3	2174.15		0	2.776e-10	7.82504	0	19.7279	323	4	900.986	3600.92	-0.867103	82.8581	7918	7918	MS2	0/0	PR382_TMT1_L_F4&9.raw
High	iFPVETLVEEAIQcAEk	Unambiguous	Enoyl-CoA hydratase, mitochondrial OS=Rattus norvegicus GN=Echs1 PE=1 SV=1 - [ECHM_RAT]	1	1	P14604	N-Term(TMT6plex); C14(Carbamidomethyl); K17(TMT6plex)	HCD	1	0	1	1	15285	No Quan Values	Not Used	1776.29	2109.48	2063.56	4559.19	2536.92	2702.93	4187.04	3577.67	3732.34	3154.01		0	1.951e-09	7.67612	0	22.6938	500	2	1217.67	2434.33	-0.0408472	90.8748	8593	8593	MS2	0/0	PR382_TMT1_L_F13&8.raw
High	vADVLEQSLEELAQAESk	Unambiguous	Protein Aldh8a1 OS=Rattus norvegicus GN=Aldh8a1 PE=3 SV=2 - [D3ZXY4_RAT]	1	1	D3ZXY4	N-Term(TMT6plex); K18(TMT6plex)	HCD	1	0	1	1	14740	No Quan Values	Not Used	4956.73	4181.43	4663.33	8483.92	7067.53	9039.88	16200.1	8618.38	12230.3	16684.6		0	8.388e-11	7.63987	0	17.4981	90	2	1209.16	2417.32	-0.0930324	83.5763	7994	7994	MS2	0/0	PR382_TMT1_L_F13&8.raw
High	dLADELALVDVIEDk	Unambiguous	L-lactate dehydrogenase A chain OS=Rattus norvegicus GN=Ldha PE=1 SV=1 - [LDHA_RAT]|Uncharacterized protein OS=Rattus norvegicus PE=3 SV=1 - [M0RBY5_RAT]	2	2	P04642;M0RBY5	N-Term(TMT6plex); K15(TMT6plex)	HCD	1	0	1	1	14176	No Quan Values	Not Used	32524.8	26678.7	28545.8	56828.2	54470.7	82708.7	135846	90793.1	100048	116719		0	6.279e-10	7.62665	0	20.7949	38	2	1058.59	2116.18	-1.28447	77.1311	7373	7373	MS2	0/0	PR382_TMT1_L_F13&8.raw
High	lSVGLEDEkDLLEDLGQALk	Unambiguous	Cystathionine gamma-lyase OS=Rattus norvegicus GN=Cth PE=1 SV=2 - [CGL_RAT]|Cystathionase (Cystathionine gamma-lyase) OS=Rattus norvegicus GN=Cth PE=2 SV=2 - [Q9EQS4_RAT]	2	2	P18757;Q9EQS4	N-Term(TMT6plex); K9(TMT6plex); K20(TMT6plex)	HCD	1	0	1	1	29566	No Quan Values	Not Used	3723.55	4624.47	2611.84	7053.69	4777.42	5255.02	8565.3	4901.55	7159.38	5350.27		0	1.47e-08	7.61947	1	31.9171	446	3	958.219	2872.64	-2.06845	81.0515	7777	7777	MS2	0/0	PR382_TMT1_L_F4&9.raw
High	eREPELAQLLVDQIYENAMIAAGLVDDPR	Unambiguous	Heat shock protein 75 kDa, mitochondrial OS=Rattus norvegicus GN=Trap1 PE=1 SV=1 - [TRAP1_RAT]	1	1	Q5XHZ0	N-Term(TMT6plex)	HCD	1	0	1	1	38909	No Quan Values	Not Used	78.2222	96.0268	80.0534	171.402	105.277	110.137	181.468	161.522	200.508	170.207		0	1.504e-07	7.57207	1	22.9008	429	3	1166.61	3497.81	-0.70049	93.6456	8817	8817	MS2	0/0	PR382_TMT1_L_F5&10.raw
High	sLEQWVTEEAGHLcDTFAk	Unambiguous	Cytochrome P450 2D26 OS=Rattus norvegicus GN=Cyp2d26 PE=2 SV=2 - [CP2DQ_RAT]	1	1	P10634	N-Term(TMT6plex); C14(Carbamidomethyl); K19(TMT6plex)	HCD	1	0	1	1	29067	No Quan Values	Not Used	8784.43	2768.77	4828.43	5058.63	4971.81	11598.4	19764.4	6931.59	19354.1	26212		0	1.409e-07	7.36863	0	13.6244	93	3	893.788	2679.35	0.411097	74.8486	7227	7227	MS2	0/0	PR382_TMT1_L_F4&9.raw
High	sQTEEDcTEELFDFLHAR	Unambiguous	Cytochrome b-c1 complex subunit 6, mitochondrial OS=Rattus norvegicus GN=Uqcrh PE=3 SV=1 - [QCR6_RAT]	1	1	Q5M9I5	N-Term(TMT6plex); C7(Carbamidomethyl)	HCD	1	0	1	1	28094	No Quan Values	Not Used	4668.28	4415.42	4236.73	8192.81	5345.27	7379.64	10597	8845.09	9025.5	9005.63		0	6.148e-07	7.32829	0	4.87942	64	3	819.379	2456.12	-0.15474	63.8244	6157	6157	MS2	0/0	PR382_TMT1_L_F4&9.raw
High	iINEPTAAAIAYGLDkR	Unambiguous	78 kDa glucose-regulated protein OS=Rattus norvegicus GN=Hspa5 PE=1 SV=1 - [GRP78_RAT]	1	1	P06761	N-Term(TMT6plex); K16(TMT6plex)	HCD	1	0	1	1	27640	No Quan Values	Not Used	108412	93799.6	42551.9	101701	64502.7	92785.1	138837	149996	119716	118413		0	1.241e-08	7.25416	1	15.5586	5	3	758.778	2274.32	-0.982194	58.9599	5658	5658	MS2	0/0	PR382_TMT1_L_F4&9.raw
High	lDAITDEENDMLDLAFGLTNR	Unambiguous	Adrenodoxin, mitochondrial OS=Rattus norvegicus GN=Fdx1 PE=2 SV=1 - [ADX_RAT]|Adrenodoxin, mitochondrial OS=Rattus norvegicus GN=Fdx1 PE=4 SV=1 - [G3V7L0_RAT]	2	2	P24483;G3V7L0	N-Term(TMT6plex)	HCD	1	0	1	1	14907	No Quan Values	Not Used	810.542	655.794	871.836	1979.56	1011.21	1502.58	2524.28	1239.89	2619.86	1958.8		0	2.046e-10	7.2509	0	27.4408	187	3	865.764	2595.28	-0.867172	85.6135	8177	8177	MS2	0/0	PR382_TMT1_L_F13&8.raw
High	lNELLTNVEELkEEIk	Unambiguous	Regulator of microtubule dynamics protein 2 OS=Rattus norvegicus GN=Rmdn2 PE=2 SV=1 - [RMD2_RAT]	1	1	Q498D5	N-Term(TMT6plex); K12(TMT6plex); K16(TMT6plex)	HCD	1	0	1	1	37924	No Quan Values	Not Used	14708.4	11276.9	10257.2	21232.1	9672.24	18908.3	31830.6	15307.4	27478.2	21281.5		0	3.942e-09	7.2126	1	26.9242	96	3	867.848	2601.53	-0.560301	80.2531	7734	7734	MS2	0/0	PR382_TMT1_L_F5&10.raw
High	iFPVETLVEEAIQcAEk	Unambiguous	Enoyl-CoA hydratase, mitochondrial OS=Rattus norvegicus GN=Echs1 PE=1 SV=1 - [ECHM_RAT]	1	1	P14604	N-Term(TMT6plex); C14(Carbamidomethyl); K17(TMT6plex)	HCD	1	0	1	1	15329	No Quan Values	Not Used	1049.39	1215.1	1296.64	2886.15	1336.26	1694.3	2287.46	2030.19	2065.98	2083.48		0	3.761e-08	7.1523	0	7.48217	446	2	1217.67	2434.33	-0.241429	91.5922	8642	8642	MS2	0/0	PR382_TMT1_L_F13&8.raw
High	aERPDGLILGMGGQTALNcGVELFkR	Unambiguous	Carbamoyl-phosphate synthase [ammonia], mitochondrial OS=Rattus norvegicus GN=Cps1 PE=1 SV=1 - [CPSM_RAT]	1	1	P07756	N-Term(TMT6plex); C19(Carbamidomethyl); K25(TMT6plex)	HCD	1	0	1	1	36416	No Quan Values	Not Used	30289.4	15206	8798.19	10845	6378.19	8956.03	29161.4	16770.1	23040.9	17157.3		0	4.731e-05	7.15154	1	30.9283	25	4	815.946	3260.76	-0.500782	63.4825	6075	6075	MS2	0/0	PR382_TMT1_L_F5&10.raw
High	dLADELALVDVIEDkLk	Unambiguous	L-lactate dehydrogenase A chain OS=Rattus norvegicus GN=Ldha PE=1 SV=1 - [LDHA_RAT]|Uncharacterized protein OS=Rattus norvegicus PE=3 SV=1 - [M0RBY5_RAT]	2	2	P04642;M0RBY5	N-Term(TMT6plex); K15(TMT6plex); K17(TMT6plex)	HCD	1	0	1	1	38281	No Quan Values	Not Used	26541.7	15727.2	4682.91	10674.7	7647.38	10092	36215.9	25715.6	19533.8	22292.7		0	2.599e-08	7.09654	1	31.8039	55	3	862.845	2586.52	-0.533869	84.6244	8127	8127	MS2	0/0	PR382_TMT1_L_F5&10.raw
High	dLADELALVDVIEDk	Unambiguous	L-lactate dehydrogenase A chain OS=Rattus norvegicus GN=Ldha PE=1 SV=1 - [LDHA_RAT]|Uncharacterized protein OS=Rattus norvegicus PE=3 SV=1 - [M0RBY5_RAT]	2	2	P04642;M0RBY5	N-Term(TMT6plex); K15(TMT6plex)	HCD	1	0	1	1	37682	No Quan Values	Not Used	3077.58	2287.78	2251.5	4516.32	4199.97	5900.84	10351.2	6291.63	7812.93	9380.62		0	1.079e-09	7.06128	0	26.0599	155	2	1058.59	2116.18	-0.592259	77.4386	7468	7468	MS2	0/0	PR382_TMT1_L_F5&10.raw
High	yFAGTMAEETAPAVLER	Unambiguous	Regucalcin OS=Rattus norvegicus GN=Rgn PE=1 SV=3 - [RGN_RAT]	1	1	Q03336	N-Term(TMT6plex)	HCD	1	0	1	1	11950	No Quan Values	Not Used	193357	150740	69047.6	193338	72870.9	170894	363870	192417	289006	216317		0	4.57e-07	7.02536	0	2.14287	3	2	1043.03	2085.05	-0.920166	53.67	4925	4925	MS2	0/0	PR382_TMT1_L_F13&8.raw
High	rNDFQLIGIQDGYLSLLQDSGEVR	Unambiguous	Eukaryotic translation initiation factor 5A-1 OS=Rattus norvegicus GN=Eif5a PE=1 SV=3 - [IF5A1_RAT]	1	1	Q3T1J1	N-Term(TMT6plex)	HCD	1	0	1	1	37010	No Quan Values	Not Used	3601.07	1440.69		2530.1	1152.6	1966.15	2721.25	2461.81	3073.13	2293.4		0	3.865e-07	7.01826	1	16.1174	13	3	989.19	2965.56	-0.549844	69.9383	6729	6729	MS2	0/0	PR382_TMT1_L_F5&10.raw
High	dGPLNMILDDGGDLTNLIHTk	Unambiguous	Adenosylhomocysteinase OS=Rattus norvegicus GN=Ahcy PE=1 SV=3 - [SAHH_RAT]	1	1	P10760	N-Term(TMT6plex); K21(TMT6plex)	HCD	1	0	1	1	37516	No Quan Values	Not Used	4002.65	2978.01	2870	6593.79	5539.58	6400.3	8933.72	6154.43	8116.32	10046.9		0	7.679e-10	7.0073	0	42.9523	104	3	904.154	2710.45	-0.743742	75.5169	7285	7285	MS2	0/0	PR382_TMT1_L_F5&10.raw
High	cEMASTGEVAcFGEGIHTAFLk	Unambiguous	Carbamoyl-phosphate synthase [ammonia], mitochondrial OS=Rattus norvegicus GN=Cps1 PE=1 SV=1 - [CPSM_RAT]	1	1	P07756	N-Term(TMT6plex); C1(Carbamidomethyl); C11(Carbamidomethyl); K22(TMT6plex)	HCD	1	0	1	1	4730	No Quan Values	Not Used	917.88	511.399	686.664	1127.13	722.829	954.534	2184.92	1140.48	2252.05	1728.3		0	5.226e-11	6.9802	0	10.3124	500	3	958.471	2873.4	-1.5195	60.2808	5627	5627	MS2	0/0	PR382_TMT1_L_F1&6.raw
High	dGPLNMILDDGGDLTNLIHTk	Unambiguous	Adenosylhomocysteinase OS=Rattus norvegicus GN=Ahcy PE=1 SV=3 - [SAHH_RAT]	1	1	P10760	N-Term(TMT6plex); K21(TMT6plex)	HCD	1	0	1	1	29115	No Quan Values	Not Used	2231.79	2164.03	2603.41	4673.36	3818.38	4551.06	5947.94	4156.06	6426.65	6394.87		0	1.024e-08	6.97658	0	29.8917	121	3	904.154	2710.45	-0.946409	75.4094	7280	7280	MS2	0/0	PR382_TMT1_L_F4&9.raw
High	aGGLATTGNEDILDIVPTEIHQk	Unambiguous	Fructose-1,6-bisphosphatase 1 OS=Rattus norvegicus GN=Fbp1 PE=1 SV=2 - [F16P1_RAT]|Fructose-1,6-bisphosphatase 1 OS=Rattus norvegicus GN=Fbp1 PE=3 SV=2 - [F1LRT1_RAT]	2	2	P19112;F1LRT1	N-Term(TMT6plex); K23(TMT6plex)	HCD	1	0	1	1	27687	No Quan Values	Not Used	16462.1	15615.3	11053.7	22787.3	14868.7	20352.2	26123.1	27696.4	25046.8	29780.5		0	4.893e-09	6.96052	0	12.0933	24	3	950.858	2850.56	-0.467471	59.4429	5709	5709	MS2	0/0	PR382_TMT1_L_F4&9.raw
High	eGGGNNFYGEEMVHALEQLkDSEER	Unambiguous	Glutathione synthetase OS=Rattus norvegicus GN=Gss PE=1 SV=1 - [GSHB_RAT]	1	1	P46413	N-Term(TMT6plex); K20(TMT6plex)	HCD	1	0	1	1	28495	No Quan Values	Not Used	10933.2	9602.12	4850.12	10248.1	6472.48	5353.28	12444.3	7130.84	12623.6	8444.46		0	4.423e-09	6.95671	1	16.7715	29	4	824.903	3296.59	-0.3785	68.3162	6598	6598	MS2	0/0	PR382_TMT1_L_F4&9.raw
High	tQSFVGEIADLYMWDSVLTPENIHSVDR	Unambiguous	Serum amyloid P-component OS=Rattus norvegicus GN=Apcs PE=2 SV=2 - [SAMP_RAT]	1	1	P23680	N-Term(TMT6plex)	HCD	1	0	1	1	38056	No Quan Values	Not Used			151.747	403.052		756.714	293.062	227.674	359.116	736.525		0	7.31578e-12	6.91121	0	9.53118	92	3	1151.24	3451.7	-0.517291	81.8218	7879	7879	MS2	0/0	PR382_TMT1_L_F5&10.raw
High	vQMEQLnGVLLHLESELAQTR	Unambiguous	Keratin, type I cytoskeletal 18 OS=Rattus norvegicus GN=Krt18 PE=1 SV=3 - [K1C18_RAT]	1	1	Q5BJY9	N-Term(TMT6plex); N7(Deamidated)	HCD	1	0	1	1	37186	No Quan Values	Not Used	3427.08	6306.9	5328.13	12359.4	5041.45	8079.87	11638.4	8826.28	9512.28	6979.95		0	4.846e-09	6.90738	0	33.5198	38	3	880.14	2638.41	-0.747311	71.8473	6922	6922	MS2	0/0	PR382_TMT1_L_F5&10.raw
High	dLADELALVDVIEDk	Unambiguous	L-lactate dehydrogenase A chain OS=Rattus norvegicus GN=Ldha PE=1 SV=1 - [LDHA_RAT]|Uncharacterized protein OS=Rattus norvegicus PE=3 SV=1 - [M0RBY5_RAT]	2	2	P04642;M0RBY5	N-Term(TMT6plex); K15(TMT6plex)	HCD	1	0	1	1	5982	No Quan Values	Not Used	754.655	697.102	574.034	1110.49	1125.72	1906.52	3162.39	2099.2	2303.83	2997.76		0	8.936e-10	6.90193	0	8.53064	382	2	1058.59	2116.18	-0.822997	78.0016	7005	7005	MS2	0/0	PR382_TMT1_L_F1&6.raw
High	aGSNVMQTFTFYASEDkLENR	Unambiguous	Betaine--homocysteine S-methyltransferase 1 OS=Rattus norvegicus GN=Bhmt PE=1 SV=1 - [BHMT1_RAT]	1	1	O09171	N-Term(TMT6plex); K17(TMT6plex)	HCD	1	0	1	1	4946	No Quan Values	Not Used	8444.5	7932.23	3611.48	11296.7	4666.73	6066.55	11776.6	7632.44	9191.1	6197.89		0	2.242e-07	6.89263	1	10.8811	85	3	956.152	2866.44	-1.21022	62.9872	5865	5865	MS2	0/0	PR382_TMT1_L_F1&6.raw
High	iIAEGANGPTTPEADkIFLER	Unambiguous	Glutamate dehydrogenase 1, mitochondrial OS=Rattus norvegicus GN=Glud1 PE=1 SV=2 - [DHE3_RAT]	1	1	P10860	N-Term(TMT6plex); K16(TMT6plex)	HCD	1	0	1	1	27237	No Quan Values	Not Used	178736	111460	114589	260947	152914	222087	389522	202369	546289	416118		0	1.094e-07	6.88414	1	4.49112	2	3	900.837	2700.5	-0.846139	54.6257	5213	5213	MS2	0/0	PR382_TMT1_L_F4&9.raw
High	vVNDDFSQVADVLVEDGVVR	Unambiguous	Dihydropyrimidinase OS=Rattus norvegicus GN=Dpys PE=1 SV=2 - [DPYS_RAT]	1	1	Q63150	N-Term(TMT6plex)	HCD	1	0	1	1	29008	No Quan Values	Not Used	2301.31	2406.57	1509.65	3442.72	2260.25	2602.13	4164.67	3569.24	3494.64	4449.96		0	2.703e-09	6.86467	0	8.5241	116	2	1202.63	2404.25	-1.39931	74.1625	7162	7162	MS2	0/0	PR382_TMT1_L_F4&9.raw
High	dLGEELEALkTELEDTLDSTAAQQELR	Unambiguous	Myosin-9 OS=Rattus norvegicus GN=Myh9 PE=1 SV=3 - [MYH9_RAT]|Myosin, heavy polypeptide 9, non-muscle OS=Rattus norvegicus GN=LOC100911597 PE=4 SV=1 - [G3V6P7_RAT]	2	2	Q62812;G3V6P7	N-Term(TMT6plex); K10(TMT6plex)	HCD	1	0	1	1	38743	No Quan Values	Not Used	4476.09	4545.78	3017.42	5325.9	4128.06	5800.65	11592.1	8951.98	7247.27	5942.48		0	7.386e-08	6.8349	1	1.23848	63	3	1159.27	3475.8	-1.676	91.1007	8635	8635	MS2	0/0	PR382_TMT1_L_F5&10.raw
High	aLINADELANDVAGAEALLDR	Unambiguous	Spectrin alpha chain, non-erythrocytic 1 OS=Rattus norvegicus GN=Sptan1 PE=1 SV=2 - [SPTN1_RAT]|Spectrin alpha chain, non-erythrocytic 1 OS=Rattus norvegicus GN=Sptan1 PE=1 SV=2 - [E9PSZ3_RAT]	2	2	P16086;E9PSZ3	N-Term(TMT6plex)	HCD	1	0	1	1	14526	No Quan Values	Not Used	1775.81	2077.69	3905.08	7858.34	3809.8	4288.34	7041.04	6236.44	6058.49	5834.29		0	7.83e-10	6.82755	0	9.48384	86	2	1192.14	2383.27	-0.252771	81.0229	7758	7758	MS2	0/0	PR382_TMT1_L_F13&8.raw
High	dLADELALVDVIEDk	Unambiguous	L-lactate dehydrogenase A chain OS=Rattus norvegicus GN=Ldha PE=1 SV=1 - [LDHA_RAT]|Uncharacterized protein OS=Rattus norvegicus PE=3 SV=1 - [M0RBY5_RAT]	2	2	P04642;M0RBY5	N-Term(TMT6plex); K15(TMT6plex)	HCD	1	0	1	1	29282	No Quan Values	Not Used	3719.84	3312.59	3966.93	7793.58	6429.15	10027.8	18097.5	11869.7	12404.6	15185.9		0	4.714e-09	6.78623	0	20.1086	80	2	1058.59	2116.18	-0.938366	77.4774	7465	7465	MS2	0/0	PR382_TMT1_L_F4&9.raw
High	yFDSFGDLSSASAIMGNPk	Unambiguous	Hemoglobin subunit beta-1 OS=Rattus norvegicus GN=Hbb PE=1 SV=3 - [HBB1_RAT]	1	1	P02091	N-Term(TMT6plex); K19(TMT6plex)	HCD	1	0	1	1	13104	No Quan Values	Not Used	39889.7	39139.9	35204.3	84299.1	54986.1	70910.1	56234	45459.3	39581.1	81665.2		0	2.078e-10	6.77792	0	3.94763	16	2	1233.12	2465.24	-0.65107	65.6778	6194	6194	MS2	0/0	PR382_TMT1_L_F13&8.raw
High	eIENLILNDPDFQHEDYNFLTR	Unambiguous	Peroxisomal acyl-coenzyme A oxidase 1 OS=Rattus norvegicus GN=Acox1 PE=1 SV=1 - [ACOX1_RAT]|Acyl-coenzyme A oxidase OS=Rattus norvegicus GN=Acox1 PE=3 SV=2 - [F1LQC1_RAT]|Acyl-coenzyme A oxidase OS=Rattus norvegicus GN=Acox1 PE=3 SV=2 - [F1M609_RAT]|Isoform 2 of Peroxisomal acyl-coenzyme A oxidase 1 OS=Rattus norvegicus GN=Acox1 - [ACOX1_RAT]	4	4	P07872;F1LQC1;F1M609;P07872-2	N-Term(TMT6plex)	HCD	1	0	1	1	28522	No Quan Values	Not Used	1665.83	1353.32	1353.49	2946.91	2124.02	3114.97	3557.08	3324.59	3353.64	4304.82		0	7.182e-10	6.77703	0	18.1005	500	3	988.822	2964.45	-1.99224	68.6352	6628	6628	MS2	0/0	PR382_TMT1_L_F4&9.raw
High	sTNGDTFLGGEDFDQALLR	Unambiguous	Stress-70 protein, mitochondrial OS=Rattus norvegicus GN=Hspa9 PE=1 SV=3 - [GRP75_RAT]|Stress-70 protein, mitochondrial OS=Rattus norvegicus GN=Hspa9 PE=3 SV=1 - [F1M953_RAT]	2	2	P48721;F1M953	N-Term(TMT6plex)	HCD	1	0	1	1	20653	No Quan Values	Not Used	1076.2	1053.2	702.789	1744.41	896.167	1139.71	2123.41	1262.86	1762.83	1756.77		0	2.87e-09	6.77506	0	10.9655	376	2	1143.07	2285.12	-0.863396	61.8761	4924	4924	MS2	0/0	PR382_TMT1_L_F2&7.raw
High	lNkDEYEFFTYLDk	Unambiguous	Phenylalanine-4-hydroxylase OS=Rattus norvegicus GN=Pah PE=1 SV=3 - [PH4H_RAT]|Phenylalanine hydroxylase OS=Rattus norvegicus GN=Pah PE=2 SV=1 - [Q6AYW2_RAT]	2	2	P04176;Q6AYW2	N-Term(TMT6plex); K3(TMT6plex); K14(TMT6plex)	HCD	1	0	1	1	36729	No Quan Values	Not Used	12062.2	11859	14350.2	27345	21073.5	33522.3	45285	25766.7	43568.9	40178.8		0	7.469e-06	6.77003	1	44.8808	87	3	838.125	2512.36	0.792137	66.8289	6419	6419	MS2	0/0	PR382_TMT1_L_F5&10.raw
High	yFAGTMAEETAPAVLER	Unambiguous	Regucalcin OS=Rattus norvegicus GN=Rgn PE=1 SV=3 - [RGN_RAT]	1	1	Q03336	N-Term(TMT6plex)	HCD	1	0	1	1	20272	No Quan Values	Not Used	3419.47	2845.55	2254.19	3988.05	1615.36	3322.89	7623.97	4415.3	5731.43	4482.27		0	4.944e-08	6.76525	0	0.749271	156	2	1043.03	2085.05	-0.451801	56.0584	4505	4505	MS2	0/0	PR382_TMT1_L_F2&7.raw
High	kETEsEAEDDNLDDLER	Unambiguous	Protein Srrm1 OS=Rattus norvegicus GN=Srrm1 PE=2 SV=1 - [B2RYB3_RAT]	1	1	B2RYB3	N-Term(TMT6plex); K1(TMT6plex); S5(Phospho)	HCD	1	0	1	1	55362	No Quan Values	Not Used	3967.88	2162.65	4568.86	1836.73	3727.85	4864.21	4627.64	2565.82	4927.31	3764.2	T(3): 0.0; S(5): 100.0	0	0.0002387	6.75828	1	10.307	233	3	849.39	2546.16	0.476684	40.4989	2440	2440	MS2	0/0	PR382_TMT1_L_TD_F4&9.raw
High	vEQIAAIAQELNELDYYDSHNVNTR	Unambiguous	Alpha-actinin-4 OS=Rattus norvegicus GN=Actn4 PE=1 SV=2 - [ACTN4_RAT]	1	1	Q9QXQ0	N-Term(TMT6plex)	HCD	1	0	1	1	29047	No Quan Values	Not Used	375.606	274.071	660.055	867.515	371.175	904.428	1311.16	624.878	996.279	825.599		0	4.747e-09	6.74388	0	4.44511	107	3	1045.52	3134.56	-0.423276	74.62	7205	7205	MS2	0/0	PR382_TMT1_L_F4&9.raw
High	lcAATATILDkPEDR	Unambiguous	D-dopachrome decarboxylase OS=Rattus norvegicus GN=Ddt PE=1 SV=3 - [DOPD_RAT]	1	1	P80254	N-Term(TMT6plex); C2(Carbamidomethyl); K11(TMT6plex)	HCD	1	0	1	1	26677	No Quan Values	Not Used	142426	118367	104528	246811	113224	142366	215996	168175	242386	155003		0	2.231e-08	6.71803	0	10.617	7	3	711.399	2132.18	2.10597	48.7025	4595	4595	MS2	0/0	PR382_TMT1_L_F4&9.raw
High	gHYTEGAELVDSVLDVVR	Unambiguous	Tubulin beta-2A chain OS=Rattus norvegicus GN=Tubb2a PE=1 SV=1 - [TBB2A_RAT]|Tubulin beta-2B chain OS=Rattus norvegicus GN=Tubb2b PE=1 SV=1 - [TBB2B_RAT]|Tubulin beta-3 chain OS=Rattus norvegicus GN=Tubb3 PE=1 SV=1 - [TBB3_RAT]|RCG45400 OS=Rattus norvegicus GN=Tubb4b PE=3 SV=1 - [G3V7C6_RAT]|Tubulin beta-4B chain OS=Rattus norvegicus GN=Tubb4b PE=1 SV=1 - [TBB4B_RAT]|Tubulin beta-5 chain OS=Rattu…	7	7	P85108;Q3KRE8;Q4QRB4;G3V7C6;Q6P9T8;P69897;Q4QQV0	N-Term(TMT6plex)	HCD	1	0	1	1	28416	No Quan Values	Not Used	3790.11	3856.79	1937.59	3969.3	1984.2	2707.63	5977.65	5600.41	4837.81	5707.42		0	1.725e-07	6.71248	0	23.1608	49	3	730.053	2188.15	0.137751	67.441	6511	6511	MS2	0/0	PR382_TMT1_L_F4&9.raw
High	lcAATATILDkPEDR	Unambiguous	D-dopachrome decarboxylase OS=Rattus norvegicus GN=Ddt PE=1 SV=3 - [DOPD_RAT]	1	1	P80254	N-Term(TMT6plex); C2(Carbamidomethyl); K11(TMT6plex)	HCD	1	0	1	1	55935	No Quan Values	Not Used	3203.65	1922.8	4786.46	1707.84	1930.77	2557.62	3046.72	2874.61	3745.31	3233.56		0	1.792e-07	6.7102	0	15.4811	419	3	711.397	2132.18	-0.642092	50.5911	3086	3086	MS2	0/0	PR382_TMT1_L_TD_F4&9.raw
High	aDMVIEAVFEDLAVk	Unambiguous	Trifunctional enzyme subunit alpha, mitochondrial OS=Rattus norvegicus GN=Hadha PE=1 SV=2 - [ECHA_RAT]	1	1	Q64428	N-Term(TMT6plex); K15(TMT6plex)	HCD	1	0	1	1	15363	No Quan Values	Not Used	1542.57	813.741	1034.4	2186.54	1303.68	2037.89	3651.58	2340.73	2578.44	2126.02		0	2.215e-09	6.70762	0	20.665	349	2	1054.59	2108.17	-0.588987	92.1588	8679	8679	MS2	0/0	PR382_TMT1_L_F13&8.raw
High	nVQAEEMVEFSSGLk	Unambiguous	ATP synthase subunit alpha, mitochondrial OS=Rattus norvegicus GN=Atp5a1 PE=1 SV=2 - [ATPA_RAT]|ATP synthase subunit alpha OS=Rattus norvegicus GN=Atp5a1 PE=3 SV=1 - [F1LP05_RAT]|Protein LOC100910820 OS=Rattus norvegicus GN=LOC100910820 PE=3 SV=1 - [M0R4D7_RAT]	3	3	P15999;F1LP05;M0R4D7	N-Term(TMT6plex); K15(TMT6plex)	HCD	1	0	1	1	12275	No Quan Values	Not Used	27531.5	22049.2	21837.9	50120.9	26450	41102.6	67640.4	43053.3	60338.6	49619.1		0	2.364e-09	6.70533	0	2.74862	16	2	1063.56	2126.12	-1.17481	57.0292	5282	5282	MS2	0/0	PR382_TMT1_L_F13&8.raw
High	iINEPTAAAIAYGLDkR	Unambiguous	78 kDa glucose-regulated protein OS=Rattus norvegicus GN=Hspa5 PE=1 SV=1 - [GRP78_RAT]	1	1	P06761	N-Term(TMT6plex); K16(TMT6plex)	HCD	1	0	1	1	35921	No Quan Values	Not Used	107099	79182.3	46560.2	93796.7	47184.4	77202.3	155520	125032	119601	93038.2		0	6.685e-05	6.68706	1	18.4367	6	3	758.778	2274.32	-0.821174	58.2801	5531	5531	MS2	0/0	PR382_TMT1_L_F5&10.raw
High	lADDVDLEQVANETHGHVGADLAALcSEAALQAIR	Unambiguous	Transitional endoplasmic reticulum ATPase OS=Rattus norvegicus GN=Vcp PE=1 SV=3 - [TERA_RAT]	1	1	P46462	N-Term(TMT6plex); C26(Carbamidomethyl)	HCD	1	0	1	1	28453	No Quan Values	Not Used	1895.11	3079.18	2386.45	3216.68	2082.12	2761.74	3530.15	3672.05	2122.27	3950.21		0	7.347e-08	6.68372	0	20.7334	24	4	976.243	3901.95	-0.970926	67.8545	6552	6552	MS2	0/0	PR382_TMT1_L_F4&9.raw
High	dRDVTFSPATIEEELIk	Unambiguous	Mesencephalic astrocyte-derived neurotrophic factor OS=Rattus norvegicus GN=Manf PE=1 SV=1 - [MANF_RAT]	1	1	P0C5H9	N-Term(TMT6plex); K17(TMT6plex)	HCD	1	0	1	1	36489	No Quan Values	Not Used	21457.2	16773.2	12171	24621.1	18458.9	24859.4	38224.7	26982.6	30156	32251.5		0	1.302e-08	6.68255	1	39.8263	34	3	807.78	2421.33	-0.870413	64.2555	6155	6155	MS2	0/0	PR382_TMT1_L_F5&10.raw
High	iAPSFAVESMEDALk	Unambiguous	Carbamoyl-phosphate synthase [ammonia], mitochondrial OS=Rattus norvegicus GN=Cps1 PE=1 SV=1 - [CPSM_RAT]	1	1	P07756	N-Term(TMT6plex); K15(TMT6plex)	HCD	1	0	1	1	13365	No Quan Values	Not Used	56361.4	31700.9	42329.2	65401.8	42719.4	66730.7	121668	69793.5	130063	107255		0	1.162e-09	6.66187	0	17.8805	49	2	1033.57	2066.12	0.149148	68.4219	6481	6481	MS2	0/0	PR382_TMT1_L_F13&8.raw
High	vIHNEFTLGEEcELETMTGEk	Unambiguous	Fatty acid-binding protein, liver OS=Rattus norvegicus GN=Fabp1 PE=1 SV=1 - [FABPL_RAT]	1	1	P02692	N-Term(TMT6plex); C12(Carbamidomethyl); K21(TMT6plex)	HCD	1	0	1	1	5240	No Quan Values	Not Used	299.202	457.443	173.592	795.499	302.792	467.925	641.398	605.497	644.708	781.018		0	1.331e-07	6.65959	0	13.12	500	3	975.486	2924.44	0.415907	66.6856	6188	6188	MS2	0/0	PR382_TMT1_L_F1&6.raw
High	gMGTDEDTLIEILTTR	Unambiguous	Annexin A3 OS=Rattus norvegicus GN=Anxa3 PE=1 SV=4 - [ANXA3_RAT]|Annexin (Fragment) OS=Rattus norvegicus GN=Anxa3 PE=3 SV=2 - [F1M0L7_RAT]	2	2	P14669;F1M0L7	N-Term(TMT6plex)	HCD	1	0	1	1	13766	No Quan Values	Not Used	23202.8	22816.3	12121.6	20415.3	19534.5	23077.5	39402.1	40728.1	24184.3	29087.6		0	4.523e-08	6.64276	0	6.96794	48	2	997.519	1994.03	-0.435361	72.6695	6922	6922	MS2	0/0	PR382_TMT1_L_F13&8.raw
High	aLIDMYAEGVADLDEIVLHYPYIPPGEk	Unambiguous	Glutathione S-transferase alpha-3 OS=Rattus norvegicus GN=Gsta3 PE=1 SV=3 - [GSTA3_RAT]|Glutathione S-transferase OS=Rattus norvegicus GN=LOC102550391 PE=3 SV=1 - [M0RDI1_RAT]	2	2	P04904;M0RDI1	N-Term(TMT6plex); K28(TMT6plex)	HCD	1	0	1	1	15567	No Quan Values	Not Used	753.617	710.467	630.143	1291.1	1052.12	1205.59	1482.86	1144.06	1401.29	1372.15		0	3.067e-10	6.63721	0	7.04659	320	3	1197.3	3589.89	-1.181	95.7619	8904	8904	MS2	0/0	PR382_TMT1_L_F13&8.raw
High	dHGDLAFVDVPNDSPFQIVk	Unambiguous	Arginase-1 OS=Rattus norvegicus GN=Arg1 PE=1 SV=2 - [ARGI1_RAT]	1	1	P07824	N-Term(TMT6plex); K20(TMT6plex)	HCD	1	0	1	1	4927	No Quan Values	Not Used	3485.85	3061.65	2628.05	7587.82	4560.54	5044.46	6655.66	5037.57	6833.5	6758.06		0	1.336e-08	6.63489	0	20.5633	152	3	891.142	2671.41	-0.796708	62.6875	5844	5844	MS2	0/0	PR382_TMT1_L_F1&6.raw
High	dQEGQDVLLFIDNIFR	Unambiguous	ATP synthase subunit beta, mitochondrial OS=Rattus norvegicus GN=Atp5b PE=1 SV=2 - [ATPB_RAT]|ATP synthase subunit beta OS=Rattus norvegicus GN=Atp5b PE=3 SV=1 - [G3V6D3_RAT]	2	2	P10719;G3V6D3	N-Term(TMT6plex)	HCD	1	0	1	1	15170	No Quan Values	Not Used	4578.05	3974.33	8017.6	14212.6	7128.7	10192.6	10493	11108.6	13320.9	7165.06		0	5.496e-08	6.60785	0	35.1144	164	2	1076.07	2151.13	-1.12459	89.2305	8467	8467	MS2	0/0	PR382_TMT1_L_F13&8.raw
High	aDRDQYELLcLDNTR	Unambiguous	Serotransferrin OS=Rattus norvegicus GN=Tf PE=1 SV=3 - [TRFE_RAT]|Ab2-417 OS=Rattus norvegicus GN=Tf PE=2 SV=1 - [Q7TMC7_RAT]	2	2	P12346;Q7TMC7	N-Term(TMT6plex); C10(Carbamidomethyl)	HCD	1	0	1	1	34516	No Quan Values	Not Used	46350.5	49338	48924.5	103169	58697.2	91576.8	129145	96450.5	107602	121404		0	4.796e-08	6.59891	1	25.1737	9	3	704.351	2111.04	-0.830273	43.6034	3985	3985	MS2	0/0	PR382_TMT1_L_F5&10.raw
High	hFDSAYLYEVEEEVGQAIR	Unambiguous	3-alpha-hydroxysteroid dehydrogenase OS=Rattus norvegicus GN=Akr1c9 PE=1 SV=1 - [DIDH_RAT]	1	1	P23457	N-Term(TMT6plex)	HCD	1	0	1	1	5602	No Quan Values	Not Used	560.101	467.072	370.565	639.295	480.167	611.516	848.849	621.719	897.082	1022.4		0	2.348e-09	6.58606	0	32.9842	135	3	828.746	2484.22	-0.684652	71.7855	6587	6587	MS2	0/0	PR382_TMT1_L_F1&6.raw
High	lVDVEDMNYQAAk	Unambiguous	Long-chain-fatty-acid--CoA ligase 1 OS=Rattus norvegicus GN=Acsl1 PE=1 SV=1 - [ACSL1_RAT]	1	1	P18163	N-Term(TMT6plex); K13(TMT6plex)	HCD	1	0	1	1	20034	No Quan Values	Not Used	2981.45	1791.83	1977.47	2464.85	3203.1	3912.56	7856.84	2873.98	6150.55	7518.77		0	1.935e-08	6.58153	0	2.75417	411	2	977.52	1954.03	-1.04316	52.6767	4243	4243	MS2	0/0	PR382_TMT1_L_F2&7.raw
High	tFVQEDVYDEFVER	Unambiguous	Aldehyde dehydrogenase, mitochondrial OS=Rattus norvegicus GN=Aldh2 PE=1 SV=1 - [ALDH2_RAT]|Aldehyde dehydrogenase, mitochondrial OS=Rattus norvegicus GN=Aldh2 PE=3 SV=2 - [F1LN88_RAT]	2	2	P11884;F1LN88	N-Term(TMT6plex)	HCD	1	0	1	1	4796	No Quan Values	Not Used	3947.26	4227.44	4092.03	6313.03	4590.01	5914.81	12107.7	6990.61	10882.2	8620.64		0	8.396e-09	6.57041	0	9.4261	500	2	1002.99	2004.97	-0.855352	61.1147	5700	5700	MS2	0/0	PR382_TMT1_L_F1&6.raw
High	vIHNEFTLGEEcELETMTGEk	Unambiguous	Fatty acid-binding protein, liver OS=Rattus norvegicus GN=Fabp1 PE=1 SV=1 - [FABPL_RAT]	1	1	P02692	N-Term(TMT6plex); C12(Carbamidomethyl); K21(TMT6plex)	HCD	1	0	1	1	27676	No Quan Values	Not Used	4189.15	5891.54	3424.83	10324.7	5599.2	6258.61	8182.93	9096.79	7847.18	8323.28		0	6.707e-09	6.5603	0	4.54495	37	3	975.485	2924.44	-0.210213	59.3247	5697	5697	MS2	0/0	PR382_TMT1_L_F4&9.raw
High	gQETSTNPIASIFAWSR	Unambiguous	Isocitrate dehydrogenase [NADP] cytoplasmic OS=Rattus norvegicus GN=Idh1 PE=1 SV=1 - [IDHC_RAT]	1	1	P41562	N-Term(TMT6plex)	HCD	1	0	1	1	13515	No Quan Values	Not Used	28097.1	23673.4	10926.8	32238.9	19046.1	25845	49292.7	31029.4	38279.8	44156.9		0	2.271e-08	6.55277	0	6.17742	18	2	1047.54	2094.08	-0.572707	70.0104	6646	6646	MS2	0/0	PR382_TMT1_L_F13&8.raw
High	iEWLESHQDADIEDFk	Unambiguous	78 kDa glucose-regulated protein OS=Rattus norvegicus GN=Hspa5 PE=1 SV=1 - [GRP78_RAT]	1	1	P06761	N-Term(TMT6plex); K16(TMT6plex)	HCD	1	0	1	1	4793	No Quan Values	Not Used	8462.78	7757.31	9477.09	19432.9	10921.9	18220.7	24554	19390.2	21799.4	21675		0	2.346e-08	6.55274	0	4.36836	219	3	811.749	2433.23	-0.574642	61.0698	5697	5697	MS2	0/0	PR382_TMT1_L_F1&6.raw
High	vFANPEDcAGFGkGENAk	Unambiguous	Microsomal glutathione S-transferase 1 OS=Rattus norvegicus GN=Mgst1 PE=1 SV=3 - [MGST1_RAT]	1	1	P08011	N-Term(TMT6plex); C8(Carbamidomethyl); K13(TMT6plex); K18(TMT6plex)	HCD	1	0	1	1	34569	No Quan Values	Not Used	299729	156985	97932.8	142471	104828	181184	513735	163622	398156	305031		0	8.458e-09	6.55014	1	22.6338	13	3	866.793	2598.36	1.76237	44.1503	4043	4043	MS2	0/0	PR382_TMT1_L_F5&10.raw
High	aLkPPcDLSMQSVEVTGTTEGVR	Unambiguous	Long-chain-fatty-acid--CoA ligase 1 OS=Rattus norvegicus GN=Acsl1 PE=1 SV=1 - [ACSL1_RAT]	1	1	P18163	N-Term(TMT6plex); K3(TMT6plex); C6(Carbamidomethyl)	HCD	1	0	1	1	34995	No Quan Values	Not Used	20917.7	15790.3	18802.2	29470.2	28735.3	46636.4	72426.6	33088.9	57087.7	71160.9		0	1.448e-08	6.54152	0	1.4005	11	3	978.52	2933.54	-0.96241	48.5948	4512	4512	MS2	0/0	PR382_TMT1_L_F5&10.raw
High	dQEGQDVLLFIDNIFR	Unambiguous	ATP synthase subunit beta, mitochondrial OS=Rattus norvegicus GN=Atp5b PE=1 SV=2 - [ATPB_RAT]|ATP synthase subunit beta OS=Rattus norvegicus GN=Atp5b PE=3 SV=1 - [G3V6D3_RAT]	2	2	P10719;G3V6D3	N-Term(TMT6plex)	HCD	1	0	1	1	30121	No Quan Values	Not Used	1822.42	1664.05	2763.37	5245.57	2110.01	3546.69	3799.59	3697.58	4381.32	2185.43		0	2.761e-10	6.53805	0	20.7571	305	2	1076.07	2151.13	-1.12459	89.2976	8388	8388	MS2	0/0	PR382_TMT1_L_F4&9.raw
High	aLESPERPFLAILGGAk	Unambiguous	Phosphoglycerate kinase 1 OS=Rattus norvegicus GN=Pgk1 PE=1 SV=2 - [PGK1_RAT]|Phosphoglycerate kinase OS=Rattus norvegicus GN=RGD1560402 PE=3 SV=1 - [M0R6Y8_RAT]	2	2	P16617;M0R6Y8	N-Term(TMT6plex); K17(TMT6plex)	HCD	1	0	1	1	28144	No Quan Values	Not Used	52061.9	50517.8	42517	94258.5	57582.3	60573.8	101882	71786.6	85765.8	93880.1		0	1.74e-06	6.53401	0	17.9377	26	3	743.112	2227.32	-0.629345	64.3668	6212	6212	MS2	0/0	PR382_TMT1_L_F4&9.raw
High	nENTFLDLTVQQIEHLNk	Unambiguous	Protein Ugp2 OS=Rattus norvegicus GN=Ugp2 PE=2 SV=1 - [Q4V8I9_RAT]	1	1	Q4V8I9	N-Term(TMT6plex); K18(TMT6plex)	HCD	1	0	1	1	37023	No Quan Values	Not Used	15583.4	10313.7	8860.7	23289.5	12768.7	19999.2	30245.9	19257.5	28324.3	26815.3		0	4.195e-08	6.52941	0	27.5517	32	3	872.145	2614.42	-1.7501	70.0673	6743	6743	MS2	0/0	PR382_TMT1_L_F5&10.raw
High	hPDEPVLLEEPVVLALAEk	Unambiguous	Alcohol dehydrogenase [NADP(+)] OS=Rattus norvegicus GN=Akr1a1 PE=1 SV=2 - [AK1A1_RAT]	1	1	P51635	N-Term(TMT6plex); K19(TMT6plex)	HCD	1	0	1	1	28687	No Quan Values	Not Used	5935.71	5016.38	4394.43	9434.32	7687.11	9393.71	12946.7	9853.32	13357.7	15161.9		0	9.527e-08	6.52676	0	21.3503	60	3	852.827	2556.47	-0.54795	70.5266	6809	6809	MS2	0/0	PR382_TMT1_L_F4&9.raw
High	iFPVETLVEEAIQcAEk	Unambiguous	Enoyl-CoA hydratase, mitochondrial OS=Rattus norvegicus GN=Echs1 PE=1 SV=1 - [ECHM_RAT]	1	1	P14604	N-Term(TMT6plex); C14(Carbamidomethyl); K17(TMT6plex)	HCD	1	0	1	1	30245	No Quan Values	Not Used	582.644	686.23	729.963	1471.36	749.096	1055.81	1206.54	1097.84	1114.17	1113.2		0	6.294e-09	6.5223	0	7.84579	500	2	1217.67	2434.33	-0.341719	91.201	8524	8524	MS2	0/0	PR382_TMT1_L_F4&9.raw
High	iSQAEEDDQQLLGHLLLVAk	Unambiguous	Histidine triad nucleotide binding protein 2 (Predicted), isoform CRA_a OS=Rattus norvegicus GN=Hint2 PE=4 SV=1 - [D4AB01_RAT]	1	1	D4AB01	N-Term(TMT6plex); K20(TMT6plex)	HCD	1	0	1	1	28792	No Quan Values	Not Used	12002.1	9620.37	11050.7	21592	12176.6	14358	19834.7	15020.6	19858.3	19321.6		0	5.56e-08	6.48534	0	18.1803	34	3	893.509	2678.51	-0.581507	71.7197	6925	6925	MS2	0/0	PR382_TMT1_L_F4&9.raw
High	dYFEEYGkIDTIEIITDR	Unambiguous	Heterogeneous nuclear ribonucleoproteins A2/B1 OS=Rattus norvegicus GN=Hnrnpa2b1 PE=4 SV=1 - [M0R6J9_RAT]|Heterogeneous nuclear ribonucleoproteins A2/B1 OS=Rattus norvegicus GN=Hnrnpa2b1 PE=1 SV=1 - [ROA2_RAT]|Isoform A2 of Heterogeneous nuclear ribonucleoproteins A2/B1 OS=Rattus norvegicus GN=Hnrnpa2b1 - [ROA2_RAT]|Isoform B0a of Heterogeneous nuclear ribonucleoproteins A2/B1 OS=Rattus norvegicu…	7	7	M0R6J9;A7VJC2;A7VJC2-2;A7VJC2-3;A7VJC2-4;F1LM82;F1LNF1	N-Term(TMT6plex); K8(TMT6plex)	HCD	1	0	1	1	5196	No Quan Values	Not Used	14384.3	9450.31	4081	6803.98	2857.96	5440.75	15388.8	12135.4	8644.21	6477.54		0	6.336e-06	6.4767	1	21.7523	204	3	893.47	2678.4	-0.537466	66.1027	6140	6140	MS2	0/0	PR382_TMT1_L_F1&6.raw
High	vQMEQLnGVLLHLESELAQTR	Unambiguous	Keratin, type I cytoskeletal 18 OS=Rattus norvegicus GN=Krt18 PE=1 SV=3 - [K1C18_RAT]	1	1	Q5BJY9	N-Term(TMT6plex); N7(Deamidated)	HCD	1	0	1	1	38172	No Quan Values	Not Used	979.641	1243.5	1053.98	2517.91	1177.56	1534.99	2916.02	1990.37	2299.47	1761.61		0	2.621e-09	6.47353	0	26.4937	84	3	880.141	2638.41	0.779489	83.2357	8007	8007	MS2	0/0	PR382_TMT1_L_F5&10.raw
High	aAFDDAIAELDTLSEESYk	Unambiguous	14-3-3 protein epsilon OS=Rattus norvegicus GN=Ywhae PE=1 SV=1 - [1433E_RAT]	1	1	P62260	N-Term(TMT6plex); K19(TMT6plex)	HCD	1	0	1	1	14485	No Quan Values	Not Used	9879.28	8867.49	8323.95	12157.5	10796.1	11789.8	20032.1	15558	15833.5	17862.6		0	9.951e-09	6.46916	0	4.50027	46	2	1273.65	2546.29	-1.03262	80.5581	7713	7713	MS2	0/0	PR382_TMT1_L_F13&8.raw
High	aSFQELcGVDHFDIIENLTR	Unambiguous	Kynurenine formamidase OS=Rattus norvegicus GN=Afmid PE=3 SV=1 - [M0RC77_RAT]	1	1	M0RC77	N-Term(TMT6plex); C7(Carbamidomethyl)	HCD	1	0	1	1	36718	No Quan Values	Not Used	5888.14	4924.31	4133.05	10520.6	6217.1	7978.83	11978.8	7031.12	10217.8	10589.2		0	5.366e-08	6.45611	0	28.7054	49	3	865.102	2593.29	-0.33067	66.711	6407	6407	MS2	0/0	PR382_TMT1_L_F5&10.raw
High	iINEPTAAAIAYGLDk	Unambiguous	Heat shock 70 kDa protein 1-like OS=Rattus norvegicus GN=Hspa1l PE=2 SV=2 - [HS71L_RAT]|Heat shock-related 70 kDa protein 2 OS=Rattus norvegicus GN=Hspa2 PE=1 SV=2 - [HSP72_RAT]|Heat shock cognate 71 kDa protein OS=Rattus norvegicus GN=Hspa8 PE=1 SV=1 - [HSP7C_RAT]|78 kDa glucose-regulated protein OS=Rattus norvegicus GN=Hspa5 PE=1 SV=1 - [GRP78_RAT]|Protein LOC102549957 OS=Rattus norvegicus GN=L…	6	6	P55063;P14659;P63018;P06761;M0RCB1;M0RDZ9	N-Term(TMT6plex); K16(TMT6plex)	HCD	1	0	1	1	12851	No Quan Values	Not Used	24307.4	33213.4	35355.6	80494.2	54091.9	79176.4	103617	66672.9	78045.1	107394		0	1.775e-07	6.45417	0	3.53976	9	2	1059.61	2118.22	-0.536771	63.0378	5916	5916	MS2	0/0	PR382_TMT1_L_F13&8.raw
High	iAPSFAVESMEDALk	Unambiguous	Carbamoyl-phosphate synthase [ammonia], mitochondrial OS=Rattus norvegicus GN=Cps1 PE=1 SV=1 - [CPSM_RAT]	1	1	P07756	N-Term(TMT6plex); K15(TMT6plex)	HCD	1	0	1	1	28587	No Quan Values	Not Used	10180.7	5002.22	5743.1	11348.6	7626.79	10972.1	22305.1	10623.8	22942.7	17843.1		0	2.813e-07	6.43079	0	27.1139	72	2	1033.56	2066.12	-1.38698	69.4015	6699	6699	MS2	0/0	PR382_TMT1_L_F4&9.raw
High	aANEAGYFNEEMAPIEVk	Unambiguous	3-ketoacyl-CoA thiolase, mitochondrial OS=Rattus norvegicus GN=Acaa2 PE=2 SV=1 - [THIM_RAT]|3-ketoacyl-CoA thiolase, mitochondrial OS=Rattus norvegicus GN=Acaa2 PE=3 SV=2 - [G3V9U2_RAT]	2	2	P13437;G3V9U2	N-Term(TMT6plex); K18(TMT6plex)	HCD	1	0	1	1	20317	No Quan Values	Not Used	2626.79	2271.84	2279.56	2443.75	2397.89	3189.17	4768.08	2595.41	3457.76	3483.07		0	3.831e-08	6.4282	0	11.1838	306	2	1221.12	2441.24	-0.0615266	56.7401	4554	4554	MS2	0/0	PR382_TMT1_L_F2&7.raw
High	eTVVEVPQVTWEDIGGLEDVkR	Unambiguous	Transitional endoplasmic reticulum ATPase OS=Rattus norvegicus GN=Vcp PE=1 SV=3 - [TERA_RAT]	1	1	P46462	N-Term(TMT6plex); K21(TMT6plex)	HCD	1	0	1	1	36548	No Quan Values	Not Used	12608.6	11448.9	8351.45	19967.2	9952.55	13843.1	20328.2	17098.9	16457.9	16746.5		0	2.427e-07	6.42457	1	16.5494	40	3	986.205	2956.6	-1.38301	64.891	6220	6220	MS2	0/0	PR382_TMT1_L_F5&10.raw
High	dQEGQDVLLFIDNIFR	Unambiguous	ATP synthase subunit beta, mitochondrial OS=Rattus norvegicus GN=Atp5b PE=1 SV=2 - [ATPB_RAT]|ATP synthase subunit beta OS=Rattus norvegicus GN=Atp5b PE=3 SV=1 - [G3V6D3_RAT]	2	2	P10719;G3V6D3	N-Term(TMT6plex)	HCD	1	0	1	1	38630	No Quan Values	Not Used	7690.99	6534.01	8965.78	17270.2	7812.61	13950.7	14170.7	16188.8	16610.7	9834.11		0	2.384e-10	6.42346	0	24.1195	57	2	1076.07	2151.13	-0.670614	89.4475	8511	8511	MS2	0/0	PR382_TMT1_L_F5&10.raw
High	aLENNMSLDEIVk	Unambiguous	Carbamoyl-phosphate synthase [ammonia], mitochondrial OS=Rattus norvegicus GN=Cps1 PE=1 SV=1 - [CPSM_RAT]	1	1	P07756	N-Term(TMT6plex); K13(TMT6plex)	HCD	1	0	1	1	27275	No Quan Values	Not Used	41436.5	26936.7	29470.3	45699.2	33201.2	59889.9	99638.9	51507.1	96922.8	98778.6		0	9.73e-07	6.42074	0	28.4901	29	2	967.536	1934.07	-0.832487	55.0051	5254	5254	MS2	0/0	PR382_TMT1_L_F4&9.raw
High	gQILTMANPIIGNGGAPDTTAR	Unambiguous	Carbamoyl-phosphate synthase [ammonia], mitochondrial OS=Rattus norvegicus GN=Cps1 PE=1 SV=1 - [CPSM_RAT]	1	1	P07756	N-Term(TMT6plex)	HCD	1	0	1	1	11963	No Quan Values	Not Used	17086.1	10894.3	25128	49000	24221.2	33769.5	59383.7	42470.5	63595.9	59368.7		0	3.741e-08	6.42074	0	1.57091	5	2	1199.14	2397.27	-0.898546	53.7992	4939	4939	MS2	0/0	PR382_TMT1_L_F13&8.raw
High	dMHGDSEYNIMFGPDIcGPGTk	Unambiguous	Calreticulin OS=Rattus norvegicus GN=Calr PE=1 SV=1 - [CALR_RAT]	1	1	P18418	N-Term(TMT6plex); C17(Carbamidomethyl); K22(TMT6plex)	HCD	1	0	1	1	27201	No Quan Values	Not Used	17655.1	20519.1	10514	23025.7	19335.4	25487.9	32781.4	31523.7	27595.6	32614.7		0	5.951e-09	6.41819	0	6.31469	9	3	967.12	2899.34	-0.918153	54.21	5172	5172	MS2	0/0	PR382_TMT1_L_F4&9.raw
High	aLAPTWEQLALGLEHSETVk	Unambiguous	Protein Txndc5 OS=Rattus norvegicus GN=Txndc5 PE=3 SV=1 - [D3ZZC1_RAT]	1	1	D3ZZC1	N-Term(TMT6plex); K20(TMT6plex)	HCD	1	0	1	1	28673	No Quan Values	Not Used	8312.03	5954.37	5147.26	12062.6	7799.07	11945.2	16380.9	13049.3	15788.3	16385		0	1.365e-09	6.41351	0	16.8839	39	3	884.498	2651.48	-0.868743	70.3775	6794	6794	MS2	0/0	PR382_TMT1_L_F4&9.raw
High	vIHNEFTLGEEcELETMTGEk	Unambiguous	Fatty acid-binding protein, liver OS=Rattus norvegicus GN=Fabp1 PE=1 SV=1 - [FABPL_RAT]	1	1	P02692	N-Term(TMT6plex); C12(Carbamidomethyl); K21(TMT6plex)	HCD	1	0	1	1	29653	No Quan Values	Not Used	266.108	337.489	228.476	729.854	332.961	566.532	547.182	610.96	600.583	814.175		0	2.507e-07	6.41055	0	11.6113	289	3	975.485	2924.44	-0.836335	82.268	7873	7873	MS2	0/0	PR382_TMT1_L_F4&9.raw
High	iEIESFFEGEDFSETLTR	Unambiguous	78 kDa glucose-regulated protein OS=Rattus norvegicus GN=Hspa5 PE=1 SV=1 - [GRP78_RAT]	1	1	P06761	N-Term(TMT6plex)	HCD	1	0	1	1	5803	No Quan Values	Not Used	5264.7	3876.31	3135.93	6977.62	3564.79	7231.35	9425.56	8098.25	8889.81	7928.19		0	3.11e-06	6.40943	0	0.687351	88	2	1189.58	2378.16	-0.615726	75.0253	6808	6808	MS2	0/0	PR382_TMT1_L_F1&6.raw
High	vAPEEVSEVIFGHVLTAGcGQNPTR	Unambiguous	Acetyl-CoA acetyltransferase, cytosolic OS=Rattus norvegicus GN=Acat2 PE=1 SV=1 - [THIC_RAT]|Protein RGD1562948 OS=Rattus norvegicus GN=RGD1562948 PE=4 SV=1 - [A0A096MJY8_RAT]|Protein RGD1562948 OS=Rattus norvegicus GN=RGD1562948 PE=3 SV=2 - [D3ZKB6_RAT]|Acetyl-CoA acetyltransferase, cytosolic OS=Rattus norvegicus GN=RGD1562948 PE=3 SV=2 - [F1LS48_RAT]	4	4	Q5XI22;A0A096MJY8;D3ZKB6;F1LS48	N-Term(TMT6plex); C19(Carbamidomethyl)	HCD	1	0	1	1	28578	No Quan Values	Not Used	1261.44	1453.43	814.587	2631.4	1452.3	1735.26	3080.28	1547.74	2829.59	1427.14		0	2.18e-07	6.39997	0	8.10208	50	3	966.165	2896.48	-0.761776	69.3012	6689	6689	MS2	0/0	PR382_TMT1_L_F4&9.raw
High	vLGTSVESIMATEDR	Unambiguous	Carbamoyl-phosphate synthase [ammonia], mitochondrial OS=Rattus norvegicus GN=Cps1 PE=1 SV=1 - [CPSM_RAT]	1	1	P07756	N-Term(TMT6plex)	HCD	1	0	1	1	20419	No Quan Values	Not Used	4435.06	2275.51	3524.34	5661.66	2817.19	5845.46	10306.8	5378.58	11591.2	9523.18		0	3.127e-07	6.39964	0	12.9494	98	2	918.982	1836.96	-0.845466	58.3661	4667	4667	MS2	0/0	PR382_TMT1_L_F2&7.raw
High	eAFQEALAAAGDk	Unambiguous	Thioredoxin OS=Rattus norvegicus GN=Txn PE=1 SV=2 - [THIO_RAT]	1	1	P11232	N-Term(TMT6plex); K13(TMT6plex)	HCD	1	0	1	1	27343	No Quan Values	Not Used	44331.5	44861.1	34180.7	88477.3	46026.6	56481.7	80758.8	75445.2	69134.4	81527.9		0	5.549e-06	6.38705	0	23.4122	26	2	889.987	1778.97	-0.849074	55.7203	5329	5329	MS2	0/0	PR382_TMT1_L_F4&9.raw
High	eQAGGDATENFEDVGHSTDAR	Unambiguous	Cytochrome b5 OS=Rattus norvegicus GN=Cyb5a PE=1 SV=2 - [CYB5_RAT]|Cytochrome b5 OS=Rattus norvegicus GN=Cyb5a PE=3 SV=1 - [D4A1G4_RAT]|Isoform Short of Cytochrome b5 OS=Rattus norvegicus GN=Cyb5a - [CYB5_RAT]	3	3	P00173;D4A1G4;P00173-2	N-Term(TMT6plex)	HCD	1	0	1	1	33357	No Quan Values	Not Used	12020	2811.8	6112.88	6641.51	2858.09	13265.8	18149.6	5798.36	21234.4	17361.8		0	1.635e-07	6.38214	0	19.5282	10	3	812.367	2435.09	-1.77417	31.5025	2710	2710	MS2	0/0	PR382_TMT1_L_F5&10.raw
High	eTDLLLDDSLVSLFGNRR	Unambiguous	Peroxiredoxin-5, mitochondrial (Fragment) OS=Rattus norvegicus GN=Prdx5 PE=4 SV=2 - [D3ZEN5_RAT]|Peroxiredoxin-5, mitochondrial OS=Rattus norvegicus GN=Prdx5 PE=1 SV=1 - [PRDX5_RAT]|Isoform Cytoplasmic+peroxisomal of Peroxiredoxin-5, mitochondrial OS=Rattus norvegicus GN=Prdx5 - [PRDX5_RAT]	3	3	D3ZEN5;Q9R063;Q9R063-2	N-Term(TMT6plex)	HCD	1	0	1	1	5744	No Quan Values	Not Used	4446.28	3399.8	887.482	1801.15	700.346	1082.24	2940.07	2625.29	1641.21	1390.81		0	1.592e-09	6.37796	1	15.0638	500	3	764.751	2292.24	-0.458352	74.005	6743	6743	MS2	0/0	PR382_TMT1_L_F1&6.raw
High	dQEGQDVLLFIDNIFR	Unambiguous	ATP synthase subunit beta, mitochondrial OS=Rattus norvegicus GN=Atp5b PE=1 SV=2 - [ATPB_RAT]|ATP synthase subunit beta OS=Rattus norvegicus GN=Atp5b PE=3 SV=1 - [G3V6D3_RAT]	2	2	P10719;G3V6D3	N-Term(TMT6plex)	HCD	1	0	1	1	6648	No Quan Values	Not Used	940.091	860.086	1472.63	2321.81	1123.3	1698.53	1732.54	1917.79	2531.39	1092.99		0	1.741e-07	6.37051	0	21.3548	443	2	1076.07	2151.13	-0.784109	89.8966	7750	7750	MS2	0/0	PR382_TMT1_L_F1&6.raw
High	lVSDEMVVELIEk	Unambiguous	Adenylate kinase 2, mitochondrial OS=Rattus norvegicus GN=Ak2 PE=2 SV=2 - [KAD2_RAT]|Isoform 2 of Adenylate kinase 2, mitochondrial OS=Rattus norvegicus GN=Ak2 - [KAD2_RAT]	2	2	P29410;P29410-2	N-Term(TMT6plex); K13(TMT6plex)	HCD	1	0	1	1	29089	No Quan Values	Not Used	16941.5	15260	12912.2	25352.8	16249.9	20842.3	30021.9	27411.4	25813.1	23979.2		0	3.41e-07	6.36788	0	16.1914	118	2	981.564	1962.12	-0.977381	75.0993	7251	7251	MS2	0/0	PR382_TMT1_L_F4&9.raw
High	dLLTAYYDVDYEk	Unambiguous	Protein disulfide-isomerase A3 OS=Rattus norvegicus GN=Pdia3 PE=1 SV=2 - [PDIA3_RAT]	1	1	P11598	N-Term(TMT6plex); K13(TMT6plex)	HCD	1	0	1	1	12592	No Quan Values	Not Used	161822	146090	130592	278706	191103	267796	394968	332813	325832	315458		0	1.766e-07	6.36687	0	0.533687	4	2	1033.54	2066.07	-0.547936	60.3361	5631	5631	MS2	0/0	PR382_TMT1_L_F13&8.raw
High	lEkVDLEYFEEGVEFLLR	Unambiguous	Bile acid-CoA:amino acid N-acyltransferase OS=Rattus norvegicus GN=Baat PE=1 SV=2 - [BAAT_RAT]	1	1	Q63276	N-Term(TMT6plex); K3(TMT6plex)	HCD	1	0	1	1	38642	No Quan Values	Not Used	1829.86	1601.12	2365.27	3743.92	2801.15	5014.11	6112.8	4561.59	6128.02	4708.84		0	1.055e-07	6.34898	1	21.7915	276	3	896.162	2686.47	-0.808163	89.6233	8524	8524	MS2	0/0	PR382_TMT1_L_F5&10.raw
High	aRPFPDGLAEDIDkGEVSAR	Unambiguous	Elongation factor 2 OS=Rattus norvegicus GN=Eef2 PE=1 SV=4 - [EF2_RAT]	1	1	P05197	N-Term(TMT6plex); K14(TMT6plex)	HCD	1	0	1	1	3738	No Quan Values	Not Used	13640.1	10854.1	5387.45	12818.6	12500.2	16737.6	22370.2	18433.6	20599.3	23040.8		0	1.701e-07	6.3473	1	38.5815	47	4	651.106	2601.4	-0.0415432	48.8011	4536	4536	MS2	0/0	PR382_TMT1_L_F1&6.raw
High	aNEQLAAVVAETQk	Unambiguous	Arginase-1 OS=Rattus norvegicus GN=Arg1 PE=1 SV=2 - [ARGI1_RAT]	1	1	P07824	N-Term(TMT6plex); K14(TMT6plex)	HCD	1	0	1	1	11538	No Quan Values	Not Used	218098	257846	195485	619204	326938	348529	462560	356005	447308	504400		0	1.514e-07	6.34514	0	2.60852	2	2	965.553	1930.1	-0.903859	49.4105	4472	4472	MS2	0/0	PR382_TMT1_L_F13&8.raw
High	dEQGSAADSEDSPTIEAVR	Unambiguous	Delta-aminolevulinic acid dehydratase OS=Rattus norvegicus GN=Alad PE=1 SV=1 - [HEM2_RAT]	1	1	P06214	N-Term(TMT6plex)	HCD	1	0	1	1	9947	No Quan Values	Not Used	10352.8	7537.85	6218.68	17010.5	13411.9	21972.3	25853.2	15376.9	30555.8	32647.5		0	2.619e-08	6.33686	0	0	16	2	1103.52	2206.03	-0.742885	32.9368	2721	2721	MS2	0/0	PR382_TMT1_L_F13&8.raw
High	dTNGENIAESLVAEGLASR	Unambiguous	Staphylococcal nuclease domain-containing protein 1 OS=Rattus norvegicus GN=Snd1 PE=2 SV=1 - [SND1_RAT]	1	1	Q66X93	N-Term(TMT6plex)	HCD	1	0	1	1	12856	No Quan Values	Not Used	13595.1	7124.73	7871.98	13966.5	10836.9	19171.6	31852.2	19030.4	26054.9	28170.2		0	1.083e-09	6.33478	0	9.91926	17	2	1088.06	2175.11	-1.2323	63.0809	5921	5921	MS2	0/0	PR382_TMT1_L_F13&8.raw
High	eTDLLLDDSLVSLFGNR	Unambiguous	Peroxiredoxin-5, mitochondrial (Fragment) OS=Rattus norvegicus GN=Prdx5 PE=4 SV=2 - [D3ZEN5_RAT]|Peroxiredoxin-5, mitochondrial OS=Rattus norvegicus GN=Prdx5 PE=1 SV=1 - [PRDX5_RAT]|Isoform Cytoplasmic+peroxisomal of Peroxiredoxin-5, mitochondrial OS=Rattus norvegicus GN=Prdx5 - [PRDX5_RAT]	3	3	D3ZEN5;Q9R063;Q9R063-2	N-Term(TMT6plex)	HCD	1	0	1	1	6073	No Quan Values	Not Used	1559.26	1391.65	1343.37	4286.65	2299.83	3131.12	3518.06	2711.19	3181.7	3882.22		0	3.408e-08	6.32436	0	14.7411	311	2	1068.57	2136.14	-0.778419	79.4712	7105	7105	MS2	0/0	PR382_TMT1_L_F1&6.raw
High	lcAATATILDkPEDR	Unambiguous	D-dopachrome decarboxylase OS=Rattus norvegicus GN=Ddt PE=1 SV=3 - [DOPD_RAT]	1	1	P80254	N-Term(TMT6plex); C2(Carbamidomethyl); K11(TMT6plex)	HCD	1	0	1	1	3844	No Quan Values	Not Used	10512.2	10362.6	7939.16	21169.2	9220.91	11137.6	19540.8	13827.8	18544.2	13298		0	1.12e-07	6.32111	0	29.3309	50	3	711.398	2132.18	-0.298583	49.9976	4653	4653	MS2	0/0	PR382_TMT1_L_F1&6.raw
High	gIGTDEATIIDIITQR	Unambiguous	Annexin A6 OS=Rattus norvegicus GN=Anxa6 PE=1 SV=2 - [ANXA6_RAT]|Annexin (Fragment) OS=Rattus norvegicus GN=Anxa6 PE=3 SV=2 - [D4ABR6_RAT]	2	2	P48037;D4ABR6	N-Term(TMT6plex)	HCD	1	0	1	1	13844	No Quan Values	Not Used	11933	14713.5	9978.09	15828.6	12892.1	17394.9	31583.9	21501.3	19635.9	18182.4		0	3.443e-09	6.31886	0	15.2466	32	2	973.043	1945.08	-1.15713	73.5089	7008	7008	MS2	0/0	PR382_TMT1_L_F13&8.raw
High	mLTPLELVQFDIETAEPVRDk	Unambiguous	Bile acyl-CoA synthetase OS=Rattus norvegicus GN=Slc27a5 PE=1 SV=1 - [S27A5_RAT]	1	1	Q9ES38	N-Term(TMT6plex); K21(TMT6plex)	HCD	1	0	1	1	29421	No Quan Values	Not Used	7236.03	3071.86	1696.03	2988.48	2610.03	5251.86	19615.5	4593.47	14463.2	9210.47		0	4.301e-06	6.31525	1	19.2933	60	3	968.204	2902.6	-1.1367	79.1681	7618	7618	MS2	0/0	PR382_TMT1_L_F4&9.raw
High	lLLEYTDSSYEEk	Unambiguous	Glutathione S-transferase Yb-3 OS=Rattus norvegicus GN=Gstm3 PE=1 SV=2 - [GSTM4_RAT]|Glutathione S-transferase Mu 1 OS=Rattus norvegicus GN=Gstm1 PE=1 SV=2 - [GSTM1_RAT]|Glutathione S-transferase Mu 1 OS=Rattus norvegicus GN=Gstm1 PE=3 SV=1 - [G3V983_RAT]|Glutathione S-transferase mu 4 OS=Rattus norvegicus GN=Gstm4 PE=2 SV=1 - [Q5BK56_RAT]	4	4	P08009;P04905;G3V983;Q5BK56	N-Term(TMT6plex); K13(TMT6plex)	HCD	1	0	1	1	20482	No Quan Values	Not Used	2645.51	2990.58	2974.82	4994.77	4625.86	5188.02	15090.1	5127.67	6719.39	7996.21		0	6.92e-07	6.30998	0	5.6179	250	2	1024.54	2048.08	-0.82629	59.2185	4736	4736	MS2	0/0	PR382_TMT1_L_F2&7.raw
High	vIHNEFTLGEEcELETMTGEk	Unambiguous	Fatty acid-binding protein, liver OS=Rattus norvegicus GN=Fabp1 PE=1 SV=1 - [FABPL_RAT]	1	1	P02692	N-Term(TMT6plex); C12(Carbamidomethyl); K21(TMT6plex)	HCD	1	0	1	1	38401	No Quan Values	Not Used	481.23	534.795	386.212	1230.46	508.445	722.135	1068	968.34	886.218	1200.86		0	3.164e-08	6.30873	0	16.7462	331	3	975.485	2924.44	-0.210213	86.2292	8259	8259	MS2	0/0	PR382_TMT1_L_F5&10.raw
High	tFLLDGDEVIITGHcQGDGYR	Unambiguous	Fumarylacetoacetase OS=Rattus norvegicus GN=Fah PE=1 SV=1 - [FAAA_RAT]|Fumarylacetoacetase OS=Rattus norvegicus GN=Fah PE=4 SV=2 - [F1M6W1_RAT]	2	2	P25093;F1M6W1	N-Term(TMT6plex); C15(Carbamidomethyl)	HCD	1	0	1	1	20384	No Quan Values	Not Used	522.772	374.23	239.815	591.149	528.768	600.649	896.938	694.172	891.351	867.209		0	2.19e-08	6.30826	0	11.3336	500	3	865.761	2595.27	-0.711309	57.8071	4628	4628	MS2	0/0	PR382_TMT1_L_F2&7.raw
High	tSAcFEPSLDYMVTk	Unambiguous	Carbamoyl-phosphate synthase [ammonia], mitochondrial OS=Rattus norvegicus GN=Cps1 PE=1 SV=1 - [CPSM_RAT]	1	1	P07756	N-Term(TMT6plex); C4(Carbamidomethyl); K15(TMT6plex)	HCD	1	0	1	1	12152	No Quan Values	Not Used	97516.5	47593.9	73219	117294	80523.7	116835	307285	139568	284423	249608		0	2.92e-05	6.30722	0	0	6	2	1104.06	2207.11	-1.03121	55.7559	5147	5147	MS2	0/0	PR382_TMT1_L_F13&8.raw
High	iEIESFFEGEDFSETLTR	Unambiguous	78 kDa glucose-regulated protein OS=Rattus norvegicus GN=Hspa5 PE=1 SV=1 - [GRP78_RAT]	1	1	P06761	N-Term(TMT6plex)	HCD	1	0	1	1	37425	No Quan Values	Not Used	7457.29	6361.08	4792.87	11104.1	5244.25	9078.28	15583.2	11397.5	11614.2	11024.7		0	8.45e-07	6.30248	0	5.61763	55	2	1189.58	2378.16	-1.12902	74.4929	7185	7185	MS2	0/0	PR382_TMT1_L_F5&10.raw
High	sMEAEMIQLQEELAAAER	Unambiguous	Myosin-9 OS=Rattus norvegicus GN=Myh9 PE=1 SV=3 - [MYH9_RAT]|Myosin, heavy polypeptide 9, non-muscle OS=Rattus norvegicus GN=LOC100911597 PE=4 SV=1 - [G3V6P7_RAT]	2	2	Q62812;G3V6P7	N-Term(TMT6plex)	HCD	1	0	1	1	13704	No Quan Values	Not Used	8577.04	8426.72	6263.85	12908.2	8409.31	11533.3	22815.8	15745.1	14600.9	13125		0	5.862e-09	6.29655	0	17.0803	34	2	1139.57	2278.12	-1.28306	72.0254	6854	6854	MS2	0/0	PR382_TMT1_L_F13&8.raw
High	dLEPLILTIEEAIQHk	Unambiguous	Aldehyde oxidase 1 OS=Rattus norvegicus GN=Aox1 PE=4 SV=2 - [F1LRQ1_RAT]|Aldehyde oxidase 1 OS=Rattus norvegicus GN=Aox1 PE=1 SV=1 - [AOXA_RAT]	2	2	F1LRQ1;Q9Z0U5	N-Term(TMT6plex); K16(TMT6plex)	HCD	1	0	1	1	38685	No Quan Values	Not Used	3441.6	1764.34	1545.99	1969.65	1961.7	2784.36	6632.1	2456.94	5081.19	4973.8		0	3.947e-09	6.29594	0	31.9548	240	3	774.123	2320.35	0.0936199	90.2674	8571	8571	MS2	0/0	PR382_TMT1_L_F5&10.raw
High	dLADELALVDVIEDk	Unambiguous	L-lactate dehydrogenase A chain OS=Rattus norvegicus GN=Ldha PE=1 SV=1 - [LDHA_RAT]|Uncharacterized protein OS=Rattus norvegicus PE=3 SV=1 - [M0RBY5_RAT]	2	2	P04642;M0RBY5	N-Term(TMT6plex); K15(TMT6plex)	HCD	1	0	1	1	21604	No Quan Values	Not Used	390.079	380.838	349.548	818.765	777.483	1019.84	1776.68	1080.85	1249.9	1551.7		0	2.239e-08	6.29238	0	8.34285	500	2	1058.59	2116.18	-0.707628	77.99	5977	5977	MS2	0/0	PR382_TMT1_L_F2&7.raw
High	aDMVIEAVFEDLAVk	Unambiguous	Trifunctional enzyme subunit alpha, mitochondrial OS=Rattus norvegicus GN=Hadha PE=1 SV=2 - [ECHA_RAT]	1	1	Q64428	N-Term(TMT6plex); K15(TMT6plex)	HCD	1	0	1	1	38821	No Quan Values	Not Used	1735.02	1036.74	853.031	2323.88	1403.24	2253.14	4586.99	3022.12	2946.25	3275.39		0	3.481e-10	6.28798	0	13.5704	242	2	1054.59	2108.17	-0.241567	92.1987	8721	8721	MS2	0/0	PR382_TMT1_L_F5&10.raw
High	gPDEEHLGILGPVIWAEVGDIIR	Unambiguous	Ceruloplasmin OS=Rattus norvegicus GN=Cp PE=1 SV=3 - [CERU_RAT]|Ceruloplasmin OS=Rattus norvegicus GN=Cp PE=4 SV=1 - [G3V7K3_RAT]	2	2	P13635;G3V7K3	N-Term(TMT6plex)	HCD	1	0	1	1	38209	No Quan Values	Not Used	393.157	361.927	284.789	767.432	379.783	693.986	851.434	453.872	612.45	853.625		0	2.879e-08	6.28188	0	21.0027	262	3	905.495	2714.47	-0.77611	83.6889	8047	8047	MS2	0/0	PR382_TMT1_L_F5&10.raw
High	vQMEQLnGVLLHLESELAQTR	Unambiguous	Keratin, type I cytoskeletal 18 OS=Rattus norvegicus GN=Krt18 PE=1 SV=3 - [K1C18_RAT]	1	1	Q5BJY9	N-Term(TMT6plex); N7(Deamidated)	HCD	1	0	1	1	29733	No Quan Values	Not Used	1382.44	1388.59	1063.32	2406.36	1112.03	1632.83	2648.8	1830.13	1893.16	1352.6		0	4.228e-09	6.27243	0	16.2863	81	3	880.141	2638.41	0.0854892	83.4383	7961	7961	MS2	0/0	PR382_TMT1_L_F4&9.raw
High	iEIESFFEGEDFSETLTR	Unambiguous	78 kDa glucose-regulated protein OS=Rattus norvegicus GN=Hspa5 PE=1 SV=1 - [GRP78_RAT]	1	1	P06761	N-Term(TMT6plex)	HCD	1	0	1	1	5841	No Quan Values	Not Used	1167.29	1346.68	893.126	2216.14	1080.04	2003.27	2912.72	2541.68	2203.35	2009.87		0	4.771e-07	6.27092	0	1.02424	209	2	1189.58	2378.16	-0.923705	75.641	6850	6850	MS2	0/0	PR382_TMT1_L_F1&6.raw
High	hLPTLEQPIIPSDYVAIk	Unambiguous	Carbamoyl-phosphate synthase [ammonia], mitochondrial OS=Rattus norvegicus GN=Cps1 PE=1 SV=1 - [CPSM_RAT]	1	1	P07756	N-Term(TMT6plex); K18(TMT6plex)	HCD	1	0	1	1	27672	No Quan Values	Not Used	28040.8	16824.8	23959.5	38463.3	16315.5	44587.9	75902.5	42941	85071.8	67276.8		0	6.981e-06	6.26729	0	15.7962	18	3	831.489	2492.45	-0.77128	59.2884	5693	5693	MS2	0/0	PR382_TMT1_L_F4&9.raw
High	yIDLAPNGLLHEVTcDTk	Unambiguous	Cytochrome P450 2C12, female-specific OS=Rattus norvegicus GN=Cyp2c12 PE=2 SV=1 - [CP2CC_RAT]|Cytochrome P450 2C12, female-specific OS=Rattus norvegicus GN=Cyp2c40 PE=2 SV=1 - [Q64648_RAT]	2	2	P11510;Q64648	N-Term(TMT6plex); C15(Carbamidomethyl); K18(TMT6plex)	HCD	1	0	1	1	27897	No Quan Values	Not Used	51712.7	35803.1	24217.8	35174.3	43173	75610.9	140939	68097.8	92616.3	115804		0	9.366e-08	6.25992	0	21.2773	26	3	839.785	2517.34	-0.375191	61.6967	5940	5940	MS2	0/0	PR382_TMT1_L_F4&9.raw
High	vDEFPLcGHMVSDEYEQLSSEALEAAR	Unambiguous	Protein Rpl10l OS=Rattus norvegicus GN=Rpl10l PE=4 SV=1 - [D4A1P2_RAT]|60S ribosomal protein L10 OS=Rattus norvegicus GN=Rpl10 PE=1 SV=3 - [RL10_RAT]	2	2	D4A1P2;Q6PDV7	N-Term(TMT6plex); C7(Carbamidomethyl)	HCD	1	0	1	1	28474	No Quan Values	Not Used	1566.5	1321.16		1300.51	724.877	1335.37	4083.26	1921.23	2016.7	3653.99		0	2.28e-10	6.25782	0	4.57753	33	3	1104.52	3311.54	-0.745453	68.0876	6575	6575	MS2	0/0	PR382_TMT1_L_F4&9.raw
High	vQMEQLnGVLLHLESELAQTR	Unambiguous	Keratin, type I cytoskeletal 18 OS=Rattus norvegicus GN=Krt18 PE=1 SV=3 - [K1C18_RAT]	1	1	Q5BJY9	N-Term(TMT6plex); N7(Deamidated)	HCD	1	0	1	1	28814	No Quan Values	Not Used	2057.88	2851.82	2886.34	6097.34	2765.91	4132.68	7225.77	3830.26	5414.12	4054.21		0	3.76e-09	6.25597	0	15.9661	38	3	880.14	2638.41	-0.747311	71.9607	6949	6949	MS2	0/0	PR382_TMT1_L_F4&9.raw
High	ekAPSIIFIDELDAIGTk	Unambiguous	26S protease regulatory subunit 6A OS=Rattus norvegicus GN=Psmc3 PE=2 SV=1 - [Q6P6U2_RAT]|26S protease regulatory subunit 6A OS=Rattus norvegicus GN=Psmc3 PE=2 SV=1 - [PRS6A_RAT]	2	2	Q6P6U2;Q63569	N-Term(TMT6plex); K2(TMT6plex); K18(TMT6plex)	HCD	1	0	1	1	37237	No Quan Values	Not Used	5140.24	3968.79	3805.51	9499.35	4874.09	6895.07	9890.03	8010.44	9621.11	10143.1		0	2.056e-06	6.25366	1	42.4285	62	3	883.188	2647.55	-0.872572	72.4012	6978	6978	MS2	0/0	PR382_TMT1_L_F5&10.raw
High	kSDIDEIVLVGGSTR	Unambiguous	78 kDa glucose-regulated protein OS=Rattus norvegicus GN=Hspa5 PE=1 SV=1 - [GRP78_RAT]	1	1	P06761	N-Term(TMT6plex); K1(TMT6plex)	HCD	1	0	1	1	3814	No Quan Values	Not Used	29720.8	26643.5	19883.4	45037.7	23756.9	35383.5	51839.8	42834.5	43457.3	42989.6		0	2.091e-08	6.25218	1	10.498	56	3	683.064	2047.18	-0.953311	49.6394	4620	4620	MS2	0/0	PR382_TMT1_L_F1&6.raw
High	vkEDEDDkTVMDLAVVLFETATLR	Unambiguous	Endoplasmin OS=Rattus norvegicus GN=Hsp90b1 PE=1 SV=2 - [ENPL_RAT]|Endoplasmin OS=Rattus norvegicus GN=Hsp90b1 PE=4 SV=1 - [A0A0A0MY09_RAT]	2	2	Q66HD0;A0A0A0MY09	N-Term(TMT6plex); K2(TMT6plex); K8(TMT6plex)	HCD	1	0	1	1	15117	No Quan Values	Not Used	958.43	915.913	724.692	1358.14	1024.86	1526.09	2293.28	1490.53	2139.06	1965.69		0	4.515e-07	6.24576	2	39.6686	283	4	856.976	3424.88	-0.424967	88.4747	8408	8408	MS2	0/0	PR382_TMT1_L_F13&8.raw
High	vHGHsDEEEEEEQPR	Unambiguous	DDB1- and CUL4-associated factor 8 OS=Rattus norvegicus GN=Dcaf8 PE=2 SV=1 - [DCAF8_RAT]	1	1	Q5U2M6	N-Term(TMT6plex); S5(Phospho)	HCD	1	0	1	1	60001	No Quan Values	Not Used	1335.07	807.378	2085.23	927.457	1176.02	1904.7	1622.12	1837.41	2710.6	1801.43	S(5): 100.0	0	0.0001814	6.23725	0	9.91122	500	3	705.965	2115.88	-0.718419	19.3239	1064	1064	MS2	0/0	PR382_TMT1_L_TD_F5&10.raw
High	rPFTQNLGLEELGIELDPk	Unambiguous	Dihydrolipoyl dehydrogenase, mitochondrial OS=Rattus norvegicus GN=Dld PE=1 SV=1 - [DLDH_RAT]	1	1	Q6P6R2	N-Term(TMT6plex); K19(TMT6plex)	HCD	1	0	1	1	36514	No Quan Values	Not Used	9195.75	13187.3	12328.2	31624.6	14190.6	15148.4	15088.8	13532.8	21189.9	12390		0	2.001e-07	6.23156	0	31.2187	22	3	876.498	2627.48	-0.462352	64.532	6183	6183	MS2	0/0	PR382_TMT1_L_F5&10.raw
High	lVSDEMVVELIEk	Unambiguous	Adenylate kinase 2, mitochondrial OS=Rattus norvegicus GN=Ak2 PE=2 SV=2 - [KAD2_RAT]|Isoform 2 of Adenylate kinase 2, mitochondrial OS=Rattus norvegicus GN=Ak2 - [KAD2_RAT]	2	2	P29410;P29410-2	N-Term(TMT6plex); K13(TMT6plex)	HCD	1	0	1	1	13949	No Quan Values	Not Used	41562.5	37192.6	34076.5	62741.5	40801.5	48149.7	74109.5	65024.4	58569	59090.6		0	4.389e-07	6.23108	0	5.70695	20	2	981.564	1962.12	-0.915168	74.6464	7124	7124	MS2	0/0	PR382_TMT1_L_F13&8.raw
High	sTNGDTFLGGEDFDQALLR	Unambiguous	Stress-70 protein, mitochondrial OS=Rattus norvegicus GN=Hspa9 PE=1 SV=3 - [GRP75_RAT]|Stress-70 protein, mitochondrial OS=Rattus norvegicus GN=Hspa9 PE=3 SV=1 - [F1M953_RAT]	2	2	P48721;F1M953	N-Term(TMT6plex)	HCD	1	0	1	1	12561	No Quan Values	Not Used	58691.9	53678.3	43255.6	102463	52434	69089.9	113732	75093.5	104416	86000.8		0	4.052e-08	6.21708	0	19.8908	5	2	1143.06	2285.12	-1.39759	60.0164	5597	5597	MS2	0/0	PR382_TMT1_L_F13&8.raw
High	lFLEYTDTSYEDk	Unambiguous	Glutathione S-transferase Mu 2 OS=Rattus norvegicus GN=Gstm2 PE=1 SV=2 - [GSTM2_RAT]	1	1	P08010	N-Term(TMT6plex); K13(TMT6plex)	HCD	1	0	1	1	27787	No Quan Values	Not Used	9434.43	10483.2	9177.11	15735.1	13903.3	23349.7	47609	14339.9	26984	25398.6		0	1.041e-08	6.21318	0	5.86268	49	2	1041.54	2082.07	-1.38709	60.5135	5819	5819	MS2	0/0	PR382_TMT1_L_F4&9.raw
High	ekLPWTEFAESAEDGLTTR	Unambiguous	Beta-ureidopropionase OS=Rattus norvegicus GN=Upb1 PE=1 SV=1 - [BUP1_RAT]|Uncharacterized protein OS=Rattus norvegicus GN=Upb1 PE=4 SV=2 - [D3Z8J1_RAT]	2	2	Q03248;D3Z8J1	N-Term(TMT6plex); K2(TMT6plex)	HCD	1	0	1	1	36394	No Quan Values	Not Used	26366.2	24920.1	13253.6	28235	19715.1	24044.7	43101.9	33772.2	31516.3	30127.7		0	4.256e-08	6.21222	1	9.12124	18	3	880.13	2638.37	-0.630395	63.254	6051	6051	MS2	0/0	PR382_TMT1_L_F5&10.raw
High	vDATEESDLAQQYGVR	Unambiguous	Protein disulfide-isomerase OS=Rattus norvegicus GN=P4hb PE=1 SV=2 - [PDIA1_RAT]	1	1	P04785	N-Term(TMT6plex)	HCD	1	0	1	1	11096	No Quan Values	Not Used	92717.2	115582	87284.8	208972	127142	150906	214595	240463	226070	239205		0	4.585e-08	6.20772	0	2.31668	4	2	1005.5	2009.99	-1.67709	44.7987	3985	3985	MS2	0/0	PR382_TMT1_L_F13&8.raw
High	sLQALGEVIEAELR	Unambiguous	Phenylalanine--tRNA ligase alpha subunit OS=Rattus norvegicus GN=Farsa PE=1 SV=1 - [SYFA_RAT]	1	1	Q505J8	N-Term(TMT6plex)	HCD	1	0	1	1	14283	No Quan Values	Not Used	6458.09	6460.43	6006.29	10575.4	7339.31	11903.7	18632.9	13543.9	16746.3	14816.9		0	1.616e-08	6.2064	0	19.8841	59	2	879.004	1757	0.107451	78.3037	7491	7491	MS2	0/0	PR382_TMT1_L_F13&8.raw
High	fTLDcTHPVEDGIMDAANFEQFLQER	Unambiguous	60S ribosomal protein L22 OS=Rattus norvegicus GN=Rpl22 PE=2 SV=2 - [RL22_RAT]|Protein LOC100360057 (Fragment) OS=Rattus norvegicus GN=LOC100363800 PE=4 SV=1 - [F7FLF2_RAT]	2	2	P47198;F7FLF2	N-Term(TMT6plex); C5(Carbamidomethyl)	HCD	1	0	1	1	14033	No Quan Values	Not Used	2027.18	445.34	573.314	2423.4	1689.7	1598.11	4347.5	3631.57	3763.17	4575.35		0	1.69e-08	6.20414	0	8.43908	47	3	1104.85	3312.55	-1.00679	75.5498	7216	7216	MS2	0/0	PR382_TMT1_L_F13&8.raw
High	eAFQEALAAAGDk	Unambiguous	Thioredoxin OS=Rattus norvegicus GN=Txn PE=1 SV=2 - [THIO_RAT]	1	1	P11232	N-Term(TMT6plex); K13(TMT6plex)	HCD	1	0	1	1	12039	No Quan Values	Not Used	271815	271831	213838	527699	277599	379091	580647	464340	470472	522865		0	1.886e-07	6.1903	0	17.0665	3	2	889.988	1778.97	-0.300125	54.5908	5023	5023	MS2	0/0	PR382_TMT1_L_F13&8.raw
High	mLTPLELVQFDIETAEPVRDk	Unambiguous	Bile acyl-CoA synthetase OS=Rattus norvegicus GN=Slc27a5 PE=1 SV=1 - [S27A5_RAT]	1	1	Q9ES38	N-Term(TMT6plex); K21(TMT6plex)	HCD	1	0	1	1	37823	No Quan Values	Not Used	7232.85	3401.36	1901.73	3241.92	2443.81	5677.48	18140.5	4924.6	14342.8	9645.75		0	2.196e-06	6.18742	1	21.5261	59	3	968.204	2902.6	-0.821286	79.0738	7623	7623	MS2	0/0	PR382_TMT1_L_F5&10.raw
High	aFVEFLTDEIkEEk	Unambiguous	Complement component 1 Q subcomponent-binding protein, mitochondrial OS=Rattus norvegicus GN=C1qbp PE=1 SV=2 - [C1QBP_RAT]	1	1	O35796	N-Term(TMT6plex); K11(TMT6plex); K14(TMT6plex)	HCD	1	0	1	1	5745	No Quan Values	Not Used	2402.11	3105.47	4174.93	8870.95	5017.36	8183.18	8370.72	6747.87	7965.31	7422.75		0	5.138e-07	6.18658	1	9.84981	500	3	795.789	2385.35	-0.324811	74.0225	6744	6744	MS2	0/0	PR382_TMT1_L_F1&6.raw
High	dVTFSPATIEEELIk	Unambiguous	Mesencephalic astrocyte-derived neurotrophic factor OS=Rattus norvegicus GN=Manf PE=1 SV=1 - [MANF_RAT]	1	1	P0C5H9	N-Term(TMT6plex); K15(TMT6plex)	HCD	1	0	1	1	13671	No Quan Values	Not Used	21037.3	18911.5	15535.8	36654.2	24714.3	37982.3	48246.4	39939.7	37198	46861.6		0	8.083e-07	6.18436	0	5.19072	14	2	1075.6	2150.2	-1.36283	71.6842	6818	6818	MS2	0/0	PR382_TMT1_L_F13&8.raw
High	vQEEAEWLVMELk	Unambiguous	Cytochrome P450 2C12, female-specific OS=Rattus norvegicus GN=Cyp2c12 PE=2 SV=1 - [CP2CC_RAT]|Cytochrome P450 2C12, female-specific OS=Rattus norvegicus GN=Cyp2c40 PE=2 SV=1 - [Q64648_RAT]	2	2	P11510;Q64648	N-Term(TMT6plex); K13(TMT6plex)	HCD	1	0	1	1	14236	No Quan Values	Not Used	10453	5767.22	10931.9	11229.1	14805.7	34533.6	55689.9	17530.9	39968.6	38110.4		0	1.698e-08	6.17193	0	24.3439	47	2	1031.57	2062.13	-0.656542	77.7864	7439	7439	MS2	0/0	PR382_TMT1_L_F13&8.raw
High	vIHNEFTLGEEcELETMTGEk	Unambiguous	Fatty acid-binding protein, liver OS=Rattus norvegicus GN=Fabp1 PE=1 SV=1 - [FABPL_RAT]	1	1	P02692	N-Term(TMT6plex); C12(Carbamidomethyl); K21(TMT6plex)	HCD	1	0	1	1	29693	No Quan Values	Not Used	319.607	584.64	250.344	824.492	346.961	608.601	640.98	880.808	773.739	1049.4		0	1.548e-08	6.16313	0	3.6063	264	3	975.484	2924.44	-1.33723	82.8448	7917	7917	MS2	0/0	PR382_TMT1_L_F4&9.raw
High	nQLTSNPENTVFDAk	Unambiguous	78 kDa glucose-regulated protein OS=Rattus norvegicus GN=Hspa5 PE=1 SV=1 - [GRP78_RAT]	1	1	P06761	N-Term(TMT6plex); K15(TMT6plex)	HCD	1	0	1	1	11072	No Quan Values	Not Used	291366	243556	217251	548850	224982	392857	680071	489590	561580	588714		0	6.999e-09	6.16186	0	0.737589	4	2	1068.57	2136.13	-0.890284	44.5583	3959	3959	MS2	0/0	PR382_TMT1_L_F13&8.raw
High	dkDFLSLIENVNEYIk	Unambiguous	Cytochrome P450 2C12, female-specific OS=Rattus norvegicus GN=Cyp2c12 PE=2 SV=1 - [CP2CC_RAT]|Cytochrome P450 2C12, female-specific OS=Rattus norvegicus GN=Cyp2c40 PE=2 SV=1 - [Q64648_RAT]	2	2	P11510;Q64648	N-Term(TMT6plex); K2(TMT6plex); K16(TMT6plex)	HCD	1	0	1	1	37694	No Quan Values	Not Used	1244.84	1768.8	4234.53	4093.31	5974.68	14263	13188.6	4876.99	12456.8	12157.8		0	9.392e-07	6.15979	1	28.0562	71	3	876.501	2627.49	-0.551004	77.583	7481	7481	MS2	0/0	PR382_TMT1_L_F5&10.raw
High	cEMASTGEVAcFGEGIHTAFLk	Unambiguous	Carbamoyl-phosphate synthase [ammonia], mitochondrial OS=Rattus norvegicus GN=Cps1 PE=1 SV=1 - [CPSM_RAT]	1	1	P07756	N-Term(TMT6plex); C1(Carbamidomethyl); C11(Carbamidomethyl); K22(TMT6plex)	HCD	1	0	1	1	35943	No Quan Values	Not Used	27557.2	15167	24825.8	43400.9	20826.9	34267.4	84478.4	33873.2	93473.2	66740.4		0	5.802e-06	6.15852	0	16.9159	9	3	958.472	2873.4	-0.882253	58.5077	5555	5555	MS2	0/0	PR382_TMT1_L_F5&10.raw
High	vILHLkEDQTEYLEER	Unambiguous	Heat shock protein HSP 90-beta OS=Rattus norvegicus GN=Hsp90ab1 PE=1 SV=4 - [HS90B_RAT]|Heat shock protein HSP 90-alpha OS=Rattus norvegicus GN=Hsp90aa1 PE=1 SV=3 - [HS90A_RAT]|Uncharacterized protein OS=Rattus norvegicus PE=4 SV=2 - [D3ZSM0_RAT]	3	3	P34058;P82995;D3ZSM0	N-Term(TMT6plex); K6(TMT6plex)	HCD	1	0	1	1	34987	No Quan Values	Not Used	75765	58803.5	30264.6	60077	36758.7	61902.7	137109	93826.1	83450.2	94231.1		0	0.001882	6.14934	1	17.6627	17	3	825.127	2473.37	-1.70306	48.507	4503	4503	MS2	0/0	PR382_TMT1_L_F5&10.raw
High	eSEIIDFFLGASLkDEVLk	Unambiguous	40S ribosomal protein S2 OS=Rattus norvegicus GN=Rps2 PE=1 SV=1 - [RS2_RAT]|Uncharacterized protein OS=Rattus norvegicus GN=RGD1562399 PE=3 SV=2 - [D3ZAS1_RAT]|Protein LOC100359960 OS=Rattus norvegicus GN=LOC688473 PE=3 SV=2 - [D3ZIY7_RAT]|Uncharacterized protein OS=Rattus norvegicus PE=4 SV=2 - [D3ZQ72_RAT]|Uncharacterized protein OS=Rattus norvegicus PE=3 SV=1 - [D3ZQW7_RAT]|Protein Gm8225 OS=R…	12	12	P27952;D3ZAS1;D3ZIY7;D3ZQ72;D3ZQW7;D3ZT78;D3ZW87;E9PT76;E9PTW0;F1M5X9;G3V957;O55215	N-Term(TMT6plex); K14(TMT6plex); K19(TMT6plex)	HCD	1	0	1	1	38211	No Quan Values	Not Used	10253.1	6129.92	5954.97	13792.5	7145.15	15272	27755.6	17971.8	20677.6	22043.1		0	3.758e-08	6.1489	1	19.3515	72	3	947.546	2840.62	-0.679567	83.73	8050	8050	MS2	0/0	PR382_TMT1_L_F5&10.raw
High	iEFEGQSVDFVDPNkQNLIAEVSTk	Unambiguous	Carbamoyl-phosphate synthase [ammonia], mitochondrial OS=Rattus norvegicus GN=Cps1 PE=1 SV=1 - [CPSM_RAT]	1	1	P07756	N-Term(TMT6plex); K15(TMT6plex); K25(TMT6plex)	HCD	1	0	1	1	13094	No Quan Values	Not Used	75104.9	53600.5	48672	102286	57606.9	79188.8	170394	95084.7	183190	118895		0	3.386e-07	6.14705	1	2.83664	9	3	1165.64	3494.89	-1.30738	65.5728	6183	6183	MS2	0/0	PR382_TMT1_L_F13&8.raw
High	eVAAFAQFGSDLDAATQQLLSR	Unambiguous	ATP synthase subunit alpha, mitochondrial OS=Rattus norvegicus GN=Atp5a1 PE=1 SV=2 - [ATPA_RAT]|ATP synthase subunit alpha OS=Rattus norvegicus GN=Atp5a1 PE=3 SV=1 - [F1LP05_RAT]|Protein LOC100910820 OS=Rattus norvegicus GN=LOC100910820 PE=3 SV=1 - [M0R4D7_RAT]	3	3	P15999;F1LP05;M0R4D7	N-Term(TMT6plex)	HCD	1	0	1	1	14677	No Quan Values	Not Used	1148.2	816.575	1196.57	2692.83	1050.72	1936.39	2051.08	2200.44	2775.49	2015.34		0	4.105e-11	6.14574	0	18.4584	177	2	1284.17	2567.33	-0.682585	82.7973	7924	7924	MS2	0/0	PR382_TMT1_L_F13&8.raw
High	fLSQPFQVAEVFTGHMGk	Unambiguous	ATP synthase subunit beta, mitochondrial OS=Rattus norvegicus GN=Atp5b PE=1 SV=2 - [ATPB_RAT]|ATP synthase subunit beta OS=Rattus norvegicus GN=Atp5b PE=3 SV=1 - [G3V6D3_RAT]	2	2	P10719;G3V6D3	N-Term(TMT6plex); K18(TMT6plex)	HCD	1	0	1	1	37305	No Quan Values	Not Used	5299.07	4513.36	4767.52	8132.4	4210.34	5712.65	9795.17	6308.85	8070.07	6596.51		0	1.843e-07	6.13921	0	47.0808	99	3	827.783	2481.33	-0.751767	73.1556	7053	7053	MS2	0/0	PR382_TMT1_L_F5&10.raw
High	dFSALESQLQDTQELLQEENR	Unambiguous	Myosin-9 OS=Rattus norvegicus GN=Myh9 PE=1 SV=3 - [MYH9_RAT]|Myosin, heavy polypeptide 9, non-muscle OS=Rattus norvegicus GN=LOC100911597 PE=4 SV=1 - [G3V6P7_RAT]	2	2	Q62812;G3V6P7	N-Term(TMT6plex)	HCD	1	0	1	1	13452	No Quan Values	Not Used	4432.55	3067.01	3756.34	6985.01	3972.91	6998.5	15416.4	10334.6	7601.86	10440.4		0	4.21e-07	6.1391	0	22.5179	13	3	908.116	2722.33	-1.54481	69.3558	6577	6577	MS2	0/0	PR382_TMT1_L_F13&8.raw
High	vQMEQLNGVLLHLESELAQTR	Unambiguous	Keratin, type I cytoskeletal 18 OS=Rattus norvegicus GN=Krt18 PE=1 SV=3 - [K1C18_RAT]	1	1	Q5BJY9	N-Term(TMT6plex)	HCD	1	0	1	1	14476	No Quan Values	Not Used	652.106	1150.19	648.928	1652.4	743.256	1240.84	1911.79	1767.57	1169.42	1917.53		0	2.471e-08	6.13862	0	52.9258	76	3	879.812	2637.42	-1.09199	80.457	7703	7703	MS2	0/0	PR382_TMT1_L_F13&8.raw
High	tIDIEPDIEALLSk	Unambiguous	Glutathione peroxidase 1 OS=Rattus norvegicus GN=Gpx1 PE=1 SV=4 - [GPX1_RAT]|Glutathione peroxidase OS=Rattus norvegicus GN=Gpx1 PE=2 SV=1 - [Q6PDW8_RAT]	2	2	P04041;Q6PDW8	N-Term(TMT6plex); K14(TMT6plex)	HCD	1	0	1	1	14136	No Quan Values	Not Used	15205.2	17612.7	17694.7	43535.1	17939.7	24959.4	23968.8	24733	31848.5	26871.2		0	6.517e-09	6.13753	0	29.1794	110	2	1008.09	2015.16	-1.36997	76.6877	7329	7329	MS2	0/0	PR382_TMT1_L_F13&8.raw
High	iSDQcPSSLAIQENANALAR	Unambiguous	Fructose-bisphosphate aldolase B OS=Rattus norvegicus GN=Aldob PE=1 SV=2 - [ALDOB_RAT]|Fructose-bisphosphate aldolase OS=Rattus norvegicus GN=Aldob PE=2 SV=1 - [Q66HT1_RAT]	2	2	P00884;Q66HT1	N-Term(TMT6plex); C5(Carbamidomethyl)	HCD	1	0	1	1	19677	No Quan Values	Not Used	2233.25	2059.45	1730.35	4491.63	2867.34	2254.34	4189.84	2683.18	3860.86	3979.7		0	2.065e-08	6.13587	0	32.6034	132	3	796.41	2387.22	-0.951939	48.0899	3850	3850	MS2	0/0	PR382_TMT1_L_F2&7.raw
High	dFELDVLEEAYTTEHWLVR	Unambiguous	Protein Stt3a OS=Rattus norvegicus GN=Stt3a PE=2 SV=1 - [B4F7C9_RAT]	1	1	B4F7C9	N-Term(TMT6plex)	HCD	1	0	1	1	29557	No Quan Values	Not Used	355.626	144.869	165.813	303.313	347.186	504.48	813.974	498.599	725.156	768.571		0	4.396e-08	6.13576	0	23.0972	333	3	865.437	2594.3	-0.819845	80.9112	7767	7767	MS2	0/0	PR382_TMT1_L_F4&9.raw
High	lVSDEMVVELIEk	Unambiguous	Adenylate kinase 2, mitochondrial OS=Rattus norvegicus GN=Ak2 PE=2 SV=2 - [KAD2_RAT]|Isoform 2 of Adenylate kinase 2, mitochondrial OS=Rattus norvegicus GN=Ak2 - [KAD2_RAT]	2	2	P29410;P29410-2	N-Term(TMT6plex); K13(TMT6plex)	HCD	1	0	1	1	5844	No Quan Values	Not Used	6321.9	6158.87	4873.45	9454.54	5821.4	7887.47	10886.6	10190.4	10076.3	9676.78		0	7.64e-08	6.13534	0	32.3381	500	2	981.565	1962.12	-0.355246	75.6752	6853	6853	MS2	0/0	PR382_TMT1_L_F1&6.raw
High	eDEDDkTVMDLAVVLFETATLR	Unambiguous	Endoplasmin OS=Rattus norvegicus GN=Hsp90b1 PE=1 SV=2 - [ENPL_RAT]|Endoplasmin OS=Rattus norvegicus GN=Hsp90b1 PE=4 SV=1 - [A0A0A0MY09_RAT]	2	2	Q66HD0;A0A0A0MY09	N-Term(TMT6plex); K6(TMT6plex)	HCD	1	0	1	1	30376	No Quan Values	Not Used	431.683	275.917	340.239	937.609	525.868	963.546	1344.79	905.287	1101.35	1029.24		0	4.725e-08	6.1348	1	36.2403	500	3	990.189	2968.55	-1.89499	93.5548	8669	8669	MS2	0/0	PR382_TMT1_L_F4&9.raw
High	vDATEESDLAQQYGVR	Unambiguous	Protein disulfide-isomerase OS=Rattus norvegicus GN=P4hb PE=1 SV=2 - [PDIA1_RAT]	1	1	P04785	N-Term(TMT6plex)	HCD	1	0	1	1	19607	No Quan Values	Not Used	814.148	731.599	804.986	1502.57	898.086	1360.07	2104.86	1960.63	1700.51	1845.38		0	2.323e-08	6.13078	0	7.16262	443	2	1005.5	2010	-0.401722	47.1512	3773	3773	MS2	0/0	PR382_TMT1_L_F2&7.raw
High	mEccDVPAETLYDVLHDIEYR	Unambiguous	Protein Stard10 OS=Rattus norvegicus GN=Stard10 PE=2 SV=1 - [Q5BJN1_RAT]	1	1	Q5BJN1	N-Term(TMT6plex); C3(Carbamidomethyl); C4(Carbamidomethyl)	HCD	1	0	1	1	29350	No Quan Values	Not Used	1169.45	918.954	1117.08	1800.61	1376.44	1340.03	3005.54	1669.95	2474.35	2133.32		0	3.228e-09	6.12959	0	9.80919	64	3	953.105	2857.3	-0.933853	78.3112	7540	7540	MS2	0/0	PR382_TMT1_L_F4&9.raw
High	dLGTQLAPIIQEFFHSEQYR	Unambiguous	3-hydroxyanthranilate 3,4-dioxygenase OS=Rattus norvegicus GN=Haao PE=1 SV=2 - [3HAO_RAT]	1	1	P46953	N-Term(TMT6plex)	HCD	1	0	1	1	29616	No Quan Values	Not Used	521.984	378.154	406.916	743.349	422.388	489.245	851.513	762.323	887.263	889.062		0	3.182e-09	6.12796	0	29.8748	256	3	874.456	2621.35	-0.63973	81.7183	7832	7832	MS2	0/0	PR382_TMT1_L_F4&9.raw
High	ekDILAAIAADLSk	Unambiguous	Aldehyde dehydrogenase OS=Rattus norvegicus GN=Aldh3a2 PE=3 SV=1 - [G3V9W6_RAT]|Fatty aldehyde dehydrogenase OS=Rattus norvegicus GN=Aldh3a2 PE=1 SV=1 - [AL3A2_RAT]	2	2	G3V9W6;P30839	N-Term(TMT6plex); K2(TMT6plex); K14(TMT6plex)	HCD	1	0	1	1	29017	No Quan Values	Not Used	6796.04	4402.54	5460.39	7972.52	7511.76	14742.7	20066.1	10485.7	17898.1	23526.7		0	2.051e-08	6.12737	1	33.3828	111	3	715.775	2145.31	-0.378571	74.2693	7172	7172	MS2	0/0	PR382_TMT1_L_F4&9.raw
High	nGDGkEDLIWEILk	Unambiguous	Serotransferrin OS=Rattus norvegicus GN=Tf PE=1 SV=3 - [TRFE_RAT]|Isoform 2 of Serotransferrin OS=Rattus norvegicus GN=Tf - [TRFE_RAT]|Ab2-417 OS=Rattus norvegicus GN=Tf PE=2 SV=1 - [Q7TMC7_RAT]	3	3	P12346;P12346-2;Q7TMC7	N-Term(TMT6plex); N1(Deamidated); K5(TMT6plex); K14(TMT6plex)	HCD	1	0	1	1	5705	No Quan Values	Not Used	4802.89	4984.9	4293.28	8176.46	4707.6	7650.9	9870.18	7746.04	8705.51	8688.31		0	4.859e-07	6.12556	1	30.1354	500	3	773.445	2318.32	-0.457568	73.346	6700	6700	MS2	0/0	PR382_TMT1_L_F1&6.raw
High	rDPLHEELLGQGcVFQER	Unambiguous	Sarcosine dehydrogenase, mitochondrial OS=Rattus norvegicus GN=Sardh PE=1 SV=2 - [SARDH_RAT]|RCG45398 OS=Rattus norvegicus GN=Sardh PE=3 SV=2 - [F1LRY5_RAT]	2	2	Q64380;F1LRY5	N-Term(TMT6plex); C13(Carbamidomethyl)	HCD	1	0	1	1	3543	No Quan Values	Not Used	6537.9	5491.92	2994.13	5709.13	4459.07	5851.91	10488.1	6401.62	7549.86	9765.27		0	4.097e-08	6.1203	1	25.7741	44	4	603.812	2412.23	-0.44655	46.679	4322	4322	MS2	0/0	PR382_TMT1_L_F1&6.raw
High	vQMEQLNGVLLHLESELAQTR	Unambiguous	Keratin, type I cytoskeletal 18 OS=Rattus norvegicus GN=Krt18 PE=1 SV=3 - [K1C18_RAT]	1	1	Q5BJY9	N-Term(TMT6plex)	HCD	1	0	1	1	37922	No Quan Values	Not Used	3094.68	2969.89	3894.09	6631.9	3338.83	4773.85	8919.11	5670.47	5963.33	4825.31		0	1.984e-08	6.11904	0	7.72239	33	3	879.812	2637.42	-0.467152	80.2352	7732	7732	MS2	0/0	PR382_TMT1_L_F5&10.raw
High	tLQTLEIDLDSMk	Unambiguous	Keratin, type I cytoskeletal 18 OS=Rattus norvegicus GN=Krt18 PE=1 SV=3 - [K1C18_RAT]	1	1	Q5BJY9	N-Term(TMT6plex); K13(TMT6plex)	HCD	1	0	1	1	13455	No Quan Values	Not Used	109420	131096	123509	290033	123523	192837	350286	236719	217648	183681		0	1.233e-07	6.11789	0	29.5372	20	2	983.052	1965.1	-0.733885	69.382	6580	6580	MS2	0/0	PR382_TMT1_L_F13&8.raw
High	dLGTQLAPIIQEFFHSEQYR	Unambiguous	3-hydroxyanthranilate 3,4-dioxygenase OS=Rattus norvegicus GN=Haao PE=1 SV=2 - [3HAO_RAT]	1	1	P46953	N-Term(TMT6plex)	HCD	1	0	1	1	29656	No Quan Values	Not Used	323.775	241.141	231.744	440.148	218.845	270.054	546.52	378.099	465.069	424.434		0	4.356e-08	6.1145	0	15.8293	337	3	874.457	2621.36	0.128636	82.3137	7876	7876	MS2	0/0	PR382_TMT1_L_F4&9.raw
High	kPEDWDEEMDGEWEPPVIQNPEYk	Unambiguous	Calreticulin OS=Rattus norvegicus GN=Calr PE=1 SV=1 - [CALR_RAT]	1	1	P18418	N-Term(TMT6plex); K1(TMT6plex); K24(TMT6plex)	HCD	1	0	1	1	27632	No Quan Values	Not Used	8281.19	6815.91	6600.92	13378.5	7479.06	9607.16	9578.19	14078.9	12935.2	10226.9		0	1.988e-06	6.11388	0	3.05305	25	3	1216.6	3647.78	-1.59524	58.8576	5649	5649	MS2	0/0	PR382_TMT1_L_F4&9.raw
High	yFDSFGDLSSASAIMGNPk	Unambiguous	Hemoglobin subunit beta-1 OS=Rattus norvegicus GN=Hbb PE=1 SV=3 - [HBB1_RAT]	1	1	P02091	N-Term(TMT6plex); K19(TMT6plex)	HCD	1	0	1	1	36665	No Quan Values	Not Used	20545.4	21196.1	20721.5	42039.5	24972.9	36637.8	31404.5	24363.2	19754.9	45945.8		0	1.735e-08	6.11327	0	7.14058	17	2	1233.12	2465.24	-0.750104	66.1494	6349	6349	MS2	0/0	PR382_TMT1_L_F5&10.raw
High	eSVNAAFEMTLTEGNkLEk	Unambiguous	Enoyl-CoA hydratase, mitochondrial OS=Rattus norvegicus GN=Echs1 PE=1 SV=1 - [ECHM_RAT]	1	1	P14604	N-Term(TMT6plex); K16(TMT6plex); K19(TMT6plex)	HCD	1	0	1	1	27733	No Quan Values	Not Used	28490	28259	25473.9	56702.4	31484.8	38418.9	59326.7	45804.9	49433.8	39027.4		0	1.102e-06	6.11057	1	8.72019	19	3	933.511	2798.52	-0.748981	59.9396	5760	5760	MS2	0/0	PR382_TMT1_L_F4&9.raw
High	iSQAEEDDQQLLGHLLLVAk	Unambiguous	Histidine triad nucleotide binding protein 2 (Predicted), isoform CRA_a OS=Rattus norvegicus GN=Hint2 PE=4 SV=1 - [D4AB01_RAT]	1	1	D4AB01	N-Term(TMT6plex); K20(TMT6plex)	HCD	1	0	1	1	37157	No Quan Values	Not Used	9064.45	7571.65	8753.88	17152	9291.39	13094.1	16761.9	13214.6	16539	13998.4		0	2.364e-09	6.10408	0	40.0645	36	3	893.508	2678.51	-1.12839	71.5209	6890	6890	MS2	0/0	PR382_TMT1_L_F5&10.raw
High	kGFIGPGIDVPAPDMSTGER	Unambiguous	Glutamate dehydrogenase 1, mitochondrial OS=Rattus norvegicus GN=Glud1 PE=1 SV=2 - [DHE3_RAT]	1	1	P10860	N-Term(TMT6plex); K1(TMT6plex)	HCD	1	0	1	1	26880	No Quan Values	Not Used	45704.3	30450	16744.1	34825.7	18478.9	25488.8	62637.4	38865.6	66783.5	43248.8		0	1.84e-05	6.10357	1	26.0376	11	3	834.785	2502.34	-1.19026	50.8141	4818	4818	MS2	0/0	PR382_TMT1_L_F4&9.raw
High	tGLLSGLDIMEVNPTLGk	Unambiguous	Arginase-1 OS=Rattus norvegicus GN=Arg1 PE=1 SV=2 - [ARGI1_RAT]	1	1	P07824	N-Term(TMT6plex); K18(TMT6plex)	HCD	1	0	1	1	13650	No Quan Values	Not Used	18403.9	18628	32890	73129.9	27916.9	36014.4	50113.9	42840.4	59009.3	51917.7		0	1.018e-08	6.09908	0	18.6841	15	2	1158.66	2316.32	-1.1579	71.4641	6795	6795	MS2	0/0	PR382_TMT1_L_F13&8.raw
High	sFYPEEVSSMVLTk	Unambiguous	Heat shock cognate 71 kDa protein OS=Rattus norvegicus GN=Hspa8 PE=1 SV=1 - [HSP7C_RAT]|Protein LOC680121 OS=Rattus norvegicus GN=LOC680121 PE=3 SV=2 - [F1LZI1_RAT]|Heat shock cognate 71 kDa protein OS=Rattus norvegicus GN=Hspa8 PE=3 SV=1 - [M0R8M9_RAT]|Uncharacterized protein OS=Rattus norvegicus PE=3 SV=1 - [M0RDZ9_RAT]	4	4	P63018;F1LZI1;M0R8M9;M0RDZ9	N-Term(TMT6plex); K14(TMT6plex)	HCD	1	0	1	1	12796	No Quan Values	Not Used	43826.6	40354.1	32447.6	73307.2	38074.6	59851.6	90642.3	62931.7	63508.7	81339.8		0	8.835e-08	6.09898	0	23.2009	14	2	1038.06	2075.11	-0.937509	62.4536	5855	5855	MS2	0/0	PR382_TMT1_L_F13&8.raw
High	lcAATATILDkPEDR	Unambiguous	D-dopachrome decarboxylase OS=Rattus norvegicus GN=Ddt PE=1 SV=3 - [DOPD_RAT]	1	1	P80254	N-Term(TMT6plex); C2(Carbamidomethyl); K11(TMT6plex)	HCD	1	0	1	1	26724	No Quan Values	Not Used	186313	175528	153426	431253	168717	255128	402579	285255	431135	241491		0	7.428e-07	6.08394	0	4.02197	2	3	711.397	2132.18	-0.642092	49.2064	4647	4647	MS2	0/0	PR382_TMT1_L_F4&9.raw
High	sTNSEETIEDEFNTVLLAVGR	Unambiguous	Thioredoxin reductase 1, cytoplasmic OS=Rattus norvegicus GN=Txnrd1 PE=1 SV=5 - [TRXR1_RAT]|Thioredoxin reductase 1, cytoplasmic OS=Rattus norvegicus GN=Txnrd1 PE=3 SV=1 - [R9PXU4_RAT]	2	2	O89049;R9PXU4	N-Term(TMT6plex)	HCD	1	0	1	1	6091	No Quan Values	Not Used	241.528	228.704	121.949	410.323	243.056	299.954	397.363	500.101	271.924	411.546		0	1.217e-07	6.08218	0	9.86909	153	3	851.767	2553.29	-0.247325	79.7948	7125	7125	MS2	0/0	PR382_TMT1_L_F1&6.raw
High	aMGIMNSFVNDIFER	Unambiguous	Histone H2B OS=Rattus norvegicus GN=Hist1h2bk PE=3 SV=1 - [G3V9C7_RAT]|Histone H2B OS=Rattus norvegicus GN=LOC100910200 PE=3 SV=1 - [G3V8B3_RAT]|Histone H2B OS=Rattus norvegicus GN=Hist3h2bb PE=3 SV=1 - [M0RBQ5_RAT]|Histone H2B type 1 OS=Rattus norvegicus PE=1 SV=2 - [H2B1_RAT]|Histone H2B OS=Rattus norvegicus GN=Hist3h2ba PE=3 SV=1 - [D3ZNZ9_RAT]|Histone H2B OS=Rattus norvegicus GN=Hist1h2bh PE=…	10	10	G3V9C7;G3V8B3;M0RBQ5;Q00715;D3ZNZ9;D3ZLY9;D3ZNH4;D3ZWM5;D4A817;M0R4L7	N-Term(TMT6plex)	HCD	1	0	1	1	37875	No Quan Values	Not Used	10564.7	8739.79	5683.4	13334.7	7855.04	10940.8	21726.5	15582.6	14347	12778.5		0	1.849e-08	6.07959	0	7.95707	61	2	986.994	1972.98	-0.359009	79.6685	7680	7680	MS2	0/0	PR382_TMT1_L_F5&10.raw
High	iGPEGLVTEVEHGGILGSR	Unambiguous	Pyruvate kinase PKLR OS=Rattus norvegicus GN=Pklr PE=2 SV=2 - [KPYR_RAT]|Isoform L-type of Pyruvate kinase PKLR OS=Rattus norvegicus GN=Pklr - [KPYR_RAT]	2	2	P12928;P12928-2	N-Term(TMT6plex)	HCD	1	0	1	1	28039	No Quan Values	Not Used	8059.51	8619.05	5831.15	11693.6	7326.39	10686.2	15792.7	11035.2	17437.9	16111.9		0	2.595e-07	6.07905	0	33.8517	41	3	717.065	2149.18	-0.937452	63.2224	6096	6096	MS2	0/0	PR382_TMT1_L_F4&9.raw
High	yQVQSQENFEPFMk	Unambiguous	Fatty acid-binding protein, liver OS=Rattus norvegicus GN=Fabp1 PE=1 SV=1 - [FABPL_RAT]	1	1	P02692	N-Term(TMT6plex); K14(TMT6plex)	HCD	1	0	1	1	11881	No Quan Values	Not Used	175722	153980	93193.4	302997	211960	230949	329876	294748	320719	347808		0	3.823e-07	6.07871	0	0.728378	5	2	1117.07	2233.14	0.0433955	52.9489	4849	4849	MS2	0/0	PR382_TMT1_L_F13&8.raw
High	tFVQEDVYDEFVER	Unambiguous	Aldehyde dehydrogenase, mitochondrial OS=Rattus norvegicus GN=Aldh2 PE=1 SV=1 - [ALDH2_RAT]|Aldehyde dehydrogenase, mitochondrial OS=Rattus norvegicus GN=Aldh2 PE=3 SV=2 - [F1LN88_RAT]	2	2	P11884;F1LN88	N-Term(TMT6plex)	HCD	1	0	1	1	27750	No Quan Values	Not Used	16291.4	19366.1	18937.5	23306.8	20360.7	27294.2	57411.4	29619.7	42890.9	38689.3		0	4.587e-07	6.07577	0	15.2423	18	2	1002.99	2004.97	-1.15977	60.1334	5779	5779	MS2	0/0	PR382_TMT1_L_F4&9.raw
High	vVNDDFSQVADVLVEDGVVR	Unambiguous	Dihydropyrimidinase OS=Rattus norvegicus GN=Dpys PE=1 SV=2 - [DPYS_RAT]	1	1	Q63150	N-Term(TMT6plex)	HCD	1	0	1	1	37385	No Quan Values	Not Used	3375.07	2927.79	2309.25	3548.99	3153.67	3811.1	6557.61	4549.25	5829.14	4845.88		0	5.366e-11	6.0749	0	16.2728	62	2	1202.63	2404.25	-1.19622	74.0463	7141	7141	MS2	0/0	PR382_TMT1_L_F5&10.raw
High	sQTEEDcTEELFDFLHAR	Unambiguous	Cytochrome b-c1 complex subunit 6, mitochondrial OS=Rattus norvegicus GN=Uqcrh PE=3 SV=1 - [QCR6_RAT]	1	1	Q5M9I5	N-Term(TMT6plex); C7(Carbamidomethyl)	HCD	1	0	1	1	5091	No Quan Values	Not Used	1484.54	1050.56	1376.55	2839.97	1288.45	2092.05	3133.56	2029.31	2778.62	1740.5		0	2.626e-07	6.07443	0	8.63586	45	3	819.379	2456.12	-0.303842	64.7941	6025	6025	MS2	0/0	PR382_TMT1_L_F1&6.raw
High	vETGVLkPGMVVTFAPVNVTTEVk	Unambiguous	Elongation factor 1-alpha 1 OS=Rattus norvegicus GN=Eef1a1 PE=1 SV=1 - [EF1A1_RAT]|Elongation factor 1-alpha (Fragment) OS=Rattus norvegicus GN=LOC100360150 PE=3 SV=1 - [F1M6C2_RAT]|Elongation factor 1-alpha OS=Rattus norvegicus GN=LOC100360413 PE=3 SV=1 - [M0R757_RAT]	3	3	P62630;F1M6C2;M0R757	N-Term(TMT6plex); K7(TMT6plex); K24(TMT6plex)	HCD	1	0	1	1	36356	No Quan Values	Not Used	10353.5	8687.96	6511.29	15558.1	8613.36	12017.6	25500.6	15468.1	23298	22659.3		0	8.275e-07	6.07367	0	68.2039	23	3	1068.3	3202.87	-0.514005	62.8485	6009	6009	MS2	0/0	PR382_TMT1_L_F5&10.raw
High	vADVLEQSLEELAQAESk	Unambiguous	Protein Aldh8a1 OS=Rattus norvegicus GN=Aldh8a1 PE=3 SV=2 - [D3ZXY4_RAT]	1	1	D3ZXY4	N-Term(TMT6plex); K18(TMT6plex)	HCD	1	0	1	1	6347	No Quan Values	Not Used	660.012	664.601	568.598	1056.81	1002.44	1221.46	2082.17	1059.82	1753.58	2446.42		0	1.81e-08	6.07193	0	7.31881	414	3	806.443	2417.32	-0.881319	84.1846	7407	7407	MS2	0/0	PR382_TMT1_L_F1&6.raw
High	vIHNEFTLGEEcELETMTGEk	Unambiguous	Fatty acid-binding protein, liver OS=Rattus norvegicus GN=Fabp1 PE=1 SV=1 - [FABPL_RAT]	1	1	P02692	N-Term(TMT6plex); C12(Carbamidomethyl); K21(TMT6plex)	HCD	1	0	1	1	20512	No Quan Values	Not Used	320.966	530.302	255.341	777.585	414.865	687.181	519.733	680.211	810.124	757.07		0	1.016e-08	6.06384	0	9.13332	258	3	975.485	2924.44	-0.460662	59.6552	4769	4769	MS2	0/0	PR382_TMT1_L_F2&7.raw
High	iFPVETLVEEAIQcAEk	Unambiguous	Enoyl-CoA hydratase, mitochondrial OS=Rattus norvegicus GN=Echs1 PE=1 SV=1 - [ECHM_RAT]	1	1	P14604	N-Term(TMT6plex); C14(Carbamidomethyl); K17(TMT6plex)	HCD	1	0	1	1	15278	No Quan Values	Not Used	9836.67	9626.77	12675.1	24299.7	11202.8	14754.4	19340.6	15508.8	18061.3	16179.4		0	9.839e-07	6.06301	0	5.60193	23	3	812.115	2434.33	-0.171734	90.7721	8586	8586	MS2	0/0	PR382_TMT1_L_F13&8.raw
High	aLIDMYAEGVADLDEIVLHYPYIPPGEk	Unambiguous	Glutathione S-transferase alpha-3 OS=Rattus norvegicus GN=Gsta3 PE=1 SV=3 - [GSTA3_RAT]|Glutathione S-transferase OS=Rattus norvegicus GN=LOC102550391 PE=3 SV=1 - [M0RDI1_RAT]	2	2	P04904;M0RDI1	N-Term(TMT6plex); K28(TMT6plex)	HCD	1	0	1	1	30475	No Quan Values	Not Used	373.071	375.188	361.426	965.893	563.369	658.228	930.955	760.143	763.075	783.003		0	1.659e-10	6.05899	0	7.82201	281	3	1197.3	3589.89	-1.181	95.3649	8778	8778	MS2	0/0	PR382_TMT1_L_F4&9.raw
High	vVNDDFSQVADVLVEDGVVR	Unambiguous	Dihydropyrimidinase OS=Rattus norvegicus GN=Dpys PE=1 SV=2 - [DPYS_RAT]	1	1	Q63150	N-Term(TMT6plex)	HCD	1	0	1	1	5781	No Quan Values	Not Used	1256.85	1378.16	622.352	1932.56	1186.78	1438.55	2222.83	2264.16	1993.71	2398.48		0	2.403e-10	6.05403	0	3.32428	178	2	1202.63	2404.25	-0.993128	74.6581	6784	6784	MS2	0/0	PR382_TMT1_L_F1&6.raw
High	gLLPEELTPLILETQk	Unambiguous	Electron transfer flavoprotein subunit alpha, mitochondrial OS=Rattus norvegicus GN=Etfa PE=1 SV=4 - [ETFA_RAT]	1	1	P13803	N-Term(TMT6plex); K16(TMT6plex)	HCD	1	0	1	1	13881	No Quan Values	Not Used	25271.9	21835	20577.9	49379.2	26046.4	28268.2	40678.1	33971.1	40774.6	38788.2		0	3.496e-06	6.05135	0	18.5315	24	2	1126.68	2252.35	-0.754787	73.9066	7049	7049	MS2	0/0	PR382_TMT1_L_F13&8.raw
High	gGFVLLDGETFEVk	Unambiguous	Selenium-binding protein 1 OS=Rattus norvegicus GN=Selenbp1 PE=1 SV=1 - [SBP1_RAT]|Uncharacterized protein (Fragment) OS=Rattus norvegicus GN=Selenbp1 PE=4 SV=1 - [F1LRJ9_RAT]	2	2	Q8VIF7;F1LRJ9	N-Term(TMT6plex); K14(TMT6plex)	HCD	1	0	1	1	5237	No Quan Values	Not Used	2886.98	2847.37	2155.02	5507.44	2780.31	3832.79	4829.97	3408.27	4700.05	4428.35		0	1.32e-07	6.04443	0	9.03988	500	2	985.055	1969.1	-1.02918	66.6347	6185	6185	MS2	0/0	PR382_TMT1_L_F1&6.raw
High	lVSDEMVVELIEk	Unambiguous	Adenylate kinase 2, mitochondrial OS=Rattus norvegicus GN=Ak2 PE=2 SV=2 - [KAD2_RAT]|Isoform 2 of Adenylate kinase 2, mitochondrial OS=Rattus norvegicus GN=Ak2 - [KAD2_RAT]	2	2	P29410;P29410-2	N-Term(TMT6plex); K13(TMT6plex)	HCD	1	0	1	1	37468	No Quan Values	Not Used	15767.8	14144.5	11812.2	23582.7	15209.2	18755.7	27134.3	24658.4	24074.1	21486.8		0	1.952e-08	6.03789	0	18.6807	80	2	981.565	1962.12	-0.541887	74.9673	7232	7232	MS2	0/0	PR382_TMT1_L_F5&10.raw
High	eTDLLLDDSLVSLFGNR	Unambiguous	Peroxiredoxin-5, mitochondrial (Fragment) OS=Rattus norvegicus GN=Prdx5 PE=4 SV=2 - [D3ZEN5_RAT]|Peroxiredoxin-5, mitochondrial OS=Rattus norvegicus GN=Prdx5 PE=1 SV=1 - [PRDX5_RAT]|Isoform Cytoplasmic+peroxisomal of Peroxiredoxin-5, mitochondrial OS=Rattus norvegicus GN=Prdx5 - [PRDX5_RAT]	3	3	D3ZEN5;Q9R063;Q9R063-2	N-Term(TMT6plex)	HCD	1	0	1	1	37820	No Quan Values	Not Used	4778.26	4991.22	5307.46	11711.2	7226.32	9064.66	9391.8	7806.71	10446.4	10414.2		0	4.391e-10	6.0369	0	3.98053	46	2	1068.57	2136.14	-1.12129	79.052	7620	7620	MS2	0/0	PR382_TMT1_L_F5&10.raw
High	eTDLLLDDSLVSLFGNR	Unambiguous	Peroxiredoxin-5, mitochondrial (Fragment) OS=Rattus norvegicus GN=Prdx5 PE=4 SV=2 - [D3ZEN5_RAT]|Peroxiredoxin-5, mitochondrial OS=Rattus norvegicus GN=Prdx5 PE=1 SV=1 - [PRDX5_RAT]|Isoform Cytoplasmic+peroxisomal of Peroxiredoxin-5, mitochondrial OS=Rattus norvegicus GN=Prdx5 - [PRDX5_RAT]	3	3	D3ZEN5;Q9R063;Q9R063-2	N-Term(TMT6plex)	HCD	1	0	1	1	14328	No Quan Values	Not Used	45335.2	48680.4	36808.1	132479	67740.7	81922	109901	77845.2	79497.2	106426		0	3.273e-07	6.03376	0	1.25936	5	2	1068.57	2136.14	-0.89271	78.8112	7541	7541	MS2	0/0	PR382_TMT1_L_F13&8.raw
High	kLDALTTGFGFPVGAATLADEVGIDVAQHVAEDLGk	Unambiguous	Trifunctional enzyme subunit alpha, mitochondrial OS=Rattus norvegicus GN=Hadha PE=1 SV=2 - [ECHA_RAT]	1	1	Q64428	N-Term(TMT6plex); K1(TMT6plex); K36(TMT6plex)	HCD	1	0	1	1	38962	No Quan Values	Not Used	760.321	211.802	327.901	516.003	255.719	482.847	1246.39	763.455	866.437	1051.84		0	4.156e-08	6.03082	1	23.4336	134	4	1079.1	4313.36	-0.31758	94.5732	8876	8876	MS2	0/0	PR382_TMT1_L_F5&10.raw
High	dLGLSESGEDVNAAILDESGkk	Unambiguous	Protein disulfide-isomerase A4 OS=Rattus norvegicus GN=Pdia4 PE=1 SV=2 - [PDIA4_RAT]|Protein disulfide-isomerase A4 OS=Rattus norvegicus GN=Pdia4 PE=3 SV=1 - [G3V6T7_RAT]	2	2	P38659;G3V6T7	N-Term(TMT6plex); K21(TMT6plex); K22(TMT6plex)	HCD	1	0	1	1	35505	No Quan Values	Not Used	15487.1	11436.4	9883.37	15221.6	12637.2	18156.9	29319.1	19949.6	24430.2	24786.8		0	3.79e-10	6.03016	1	40.9314	22	3	978.867	2934.59	-0.512364	53.9141	5073	5073	MS2	0/0	PR382_TMT1_L_F5&10.raw
High	vQMEqLNGVLLHLESELAqTR	Unambiguous	Keratin, type I cytoskeletal 18 OS=Rattus norvegicus GN=Krt18 PE=1 SV=3 - [K1C18_RAT]	1	1	Q5BJY9	N-Term(TMT6plex); Q5(Deamidated); Q19(Deamidated)	HCD	1	0	1	1	14461	No Quan Values	Not Used	1389.12	1344.19	1212.97	3553.39	2030.7	2175.6	4506.11	3131.94	3137.66	2890.52		0	1.776e-05	6.02076	0	24.1947	37	3	880.46	2639.36	-10.1847	80.2984	7687	7687	MS2	0/0	PR382_TMT1_L_F13&8.raw
High	vLGTSVESIMATEDR	Unambiguous	Carbamoyl-phosphate synthase [ammonia], mitochondrial OS=Rattus norvegicus GN=Cps1 PE=1 SV=1 - [CPSM_RAT]	1	1	P07756	N-Term(TMT6plex)	HCD	1	0	1	1	27462	No Quan Values	Not Used	32216.6	21719.6	29820.1	45151.9	28204.9	42000.9	89747.6	47675.2	92395.2	81426.2		0	1.685e-07	6.01782	0	23.8562	20	2	918.982	1836.96	-0.845466	57.0126	5460	5460	MS2	0/0	PR382_TMT1_L_F4&9.raw
High	gLTVVQTFQELVEPR	Unambiguous	Farnesyl pyrophosphate synthase OS=Rattus norvegicus GN=Fdps PE=2 SV=2 - [FPPS_RAT]|Farnesyl pyrophosphate synthase OS=Rattus norvegicus GN=LOC100360417 PE=3 SV=2 - [F1LMQ2_RAT]|Farnesyl pyrophosphate synthase OS=Rattus norvegicus GN=Fdps PE=3 SV=2 - [F1LND7_RAT]	3	3	P05369;F1LMQ2;F1LND7	N-Term(TMT6plex)	HCD	1	0	1	1	37466	No Quan Values	Not Used	3765.7	3409.76	2023.49	6052.05	4090.33	5156.29	9058.51	7525.72	6846.79	8900.24		0	1.834e-09	6.01402	0	15.4518	97	2	973.051	1945.09	-0.587776	74.9473	7230	7230	MS2	0/0	PR382_TMT1_L_F5&10.raw
High	tYEQVLENLQSk	Unambiguous	Thiosulfate sulfurtransferase OS=Rattus norvegicus GN=Tst PE=1 SV=3 - [THTR_RAT]	1	1	P24329	N-Term(TMT6plex); K12(TMT6plex)	HCD	1	0	1	1	12306	No Quan Values	Not Used	159631	142198	117529	197789	171846	193078	374251	242751	365416	372068		0	2.964e-07	6.01366	0	7.18307	7	2	955.535	1910.06	-0.719302	57.3507	5316	5316	MS2	0/0	PR382_TMT1_L_F13&8.raw
High	qkTEDELLETSLk	Unambiguous	Carboxylesterase 1D OS=Rattus norvegicus GN=Ces1d PE=1 SV=2 - [CES1D_RAT]|Carboxylesterase 1D OS=Rattus norvegicus GN=Ces1d PE=3 SV=2 - [G3V822_RAT]	2	2	P16303;G3V822	N-Term(TMT6plex); K2(TMT6plex); K13(TMT6plex)	HCD	1	0	1	1	26507	No Quan Values	Not Used	227163	119320	129770	271261	123038	278671	398958	136802	488877	372289		0	7.204e-05	6.00686	1	24.9663	5	3	741.1	2221.29	-1.20153	46.9349	4408	4408	MS2	0/0	PR382_TMT1_L_F4&9.raw
High	eSVNAAFEMTLTEGNkLEk	Unambiguous	Enoyl-CoA hydratase, mitochondrial OS=Rattus norvegicus GN=Echs1 PE=1 SV=1 - [ECHM_RAT]	1	1	P14604	N-Term(TMT6plex); K16(TMT6plex); K19(TMT6plex)	HCD	1	0	1	1	36033	No Quan Values	Not Used	40824.1	43961	46475.1	88365.4	39911.1	58656.2	91031.2	72832.2	81538.5	63820.6		0	1.208e-08	6.00446	1	8.10437	12	3	933.511	2798.52	-0.94527	59.4526	5654	5654	MS2	0/0	PR382_TMT1_L_F5&10.raw
High	kGFIGPGIDVPAPDMSTGER	Unambiguous	Glutamate dehydrogenase 1, mitochondrial OS=Rattus norvegicus GN=Glud1 PE=1 SV=2 - [DHE3_RAT]	1	1	P10860	N-Term(TMT6plex); K1(TMT6plex)	HCD	1	0	1	1	35156	No Quan Values	Not Used	49315	29178.4	23267	34240.9	18967	29512.5	73527.9	31854.2	74054.8	50033		0	6.058e-06	6.00192	1	10.8108	8	3	834.785	2502.34	-1.11709	50.2724	4689	4689	MS2	0/0	PR382_TMT1_L_F5&10.raw
High	hSSLPTEsDEDIAPAQR	Unambiguous	AP-3 complex subunit delta OS=Rattus norvegicus GN=Ap3d1 PE=2 SV=1 - [B5DFK6_RAT]	1	1	B5DFK6	N-Term(TMT6plex); S8(Phospho)	HCD	1	0	1	1	54995	No Quan Values	Not Used	1709.62	2103.75	2026.19	2078.04	1176.48	1201.63	1698.81	1726.01	2482.66	1526.28	S(2): 0.0; S(3): 0.0; T(6): 0.0; S(8): 100.0	0	1.242e-06	5.99127	0	19.1319	215	3	721.337	2162	-0.654023	34.013	2010	2010	MS2	0/0	PR382_TMT1_L_TD_F4&9.raw
High	tFVQEDVYDEFVER	Unambiguous	Aldehyde dehydrogenase, mitochondrial OS=Rattus norvegicus GN=Aldh2 PE=1 SV=1 - [ALDH2_RAT]|Aldehyde dehydrogenase, mitochondrial OS=Rattus norvegicus GN=Aldh2 PE=3 SV=2 - [F1LN88_RAT]	2	2	P11884;F1LN88	N-Term(TMT6plex)	HCD	1	0	1	1	20621	No Quan Values	Not Used	1442.47	1579.35	1691.92	2293.15	1571.07	2173.27	5130.75	2545.42	4291.35	3179.68		0	3.126e-07	5.98969	0	6.62871	174	2	1002.99	2004.97	-0.916236	61.3899	4889	4889	MS2	0/0	PR382_TMT1_L_F2&7.raw
High	vEQIAAIAQELNELDYYDSHNVNTR	Unambiguous	Alpha-actinin-4 OS=Rattus norvegicus GN=Actn4 PE=1 SV=2 - [ACTN4_RAT]	1	1	Q9QXQ0	N-Term(TMT6plex)	HCD	1	0	1	1	37434	No Quan Values	Not Used	510.988	397.1	392.642	906.167	445.289	580.121	1382.11	330.22	1036.89	628.316		0	5.152e-09	5.98812	0	11.3136	49	3	1045.52	3134.56	-0.189616	74.5967	7195	7195	MS2	0/0	PR382_TMT1_L_F5&10.raw
High	nENTFLDLTVQQIEHLNk	Unambiguous	Protein Ugp2 OS=Rattus norvegicus GN=Ugp2 PE=2 SV=1 - [Q4V8I9_RAT]	1	1	Q4V8I9	N-Term(TMT6plex); K18(TMT6plex)	HCD	1	0	1	1	28672	No Quan Values	Not Used	13075	8647.48	9011.71	20056.5	13098.1	16817.5	26102.2	15879.4	26847.8	23310.6		0	6.085e-08	5.98665	0	28.0655	34	3	872.145	2614.42	-0.909654	70.3685	6793	6793	MS2	0/0	PR382_TMT1_L_F4&9.raw
High	dcGTDVLDLWTLMQk	Unambiguous	Isoamyl acetate-hydrolyzing esterase 1 homolog OS=Rattus norvegicus GN=Iah1 PE=2 SV=2 - [IAH1_RAT]	1	1	Q711G3	N-Term(TMT6plex); C2(Carbamidomethyl); K15(TMT6plex)	HCD	1	0	1	1	14245	No Quan Values	Not Used	5526.89	5813.31	5543.57	11569.7	6545.53	12390.9	14061.7	10912.3	13332.5	17055		0	1.192e-07	5.98415	0	15.6538	83	2	1127.09	2253.16	-1.28964	77.8864	7449	7449	MS2	0/0	PR382_TMT1_L_F13&8.raw
High	aGLWTPEAVVEYPSAVR	Unambiguous	S-methylmethionine--homocysteine S-methyltransferase BHMT2 OS=Rattus norvegicus GN=Bhmt2 PE=2 SV=1 - [BHMT2_RAT]|S-methylmethionine--homocysteine S-methyltransferase BHMT2 OS=Rattus norvegicus GN=Bhmt2 PE=4 SV=2 - [F1LMG2_RAT]	2	2	Q68FT5;F1LMG2	N-Term(TMT6plex)	HCD	1	0	1	1	12500	No Quan Values	Not Used	28726.6	34518.5	26312.9	55484.2	36163	34247.2	64341.9	31622.2	51814.3	58744.2		0	9.257e-06	5.97967	0	39.7768	11	2	1037.56	2074.11	-1.72137	59.3837	5530	5530	MS2	0/0	PR382_TMT1_L_F13&8.raw
High	iEIESFFEGEDFSETLTR	Unambiguous	78 kDa glucose-regulated protein OS=Rattus norvegicus GN=Hspa5 PE=1 SV=1 - [GRP78_RAT]	1	1	P06761	N-Term(TMT6plex)	HCD	1	0	1	1	29041	No Quan Values	Not Used	3826.6	2971.26	2641.28	6834.22	2503.24	5299.1	6499.52	5514.81	6252.79	5314.25		0	1.227e-08	5.97277	0	24.5298	71	2	1189.58	2378.16	-1.12902	74.56	7199	7199	MS2	0/0	PR382_TMT1_L_F4&9.raw
High	aDMVIEAVFEDLAVk	Unambiguous	Trifunctional enzyme subunit alpha, mitochondrial OS=Rattus norvegicus GN=Hadha PE=1 SV=2 - [ECHA_RAT]	1	1	Q64428	N-Term(TMT6plex); K15(TMT6plex)	HCD	1	0	1	1	30308	No Quan Values	Not Used	1873.39	1023.53	1162.53	2376.88	1197.9	2187.6	3943.31	2781.29	2839.56	2866.09		0	1.056e-08	5.97067	0	6.04751	268	2	1054.59	2108.17	-0.357374	92.3088	8594	8594	MS2	0/0	PR382_TMT1_L_F4&9.raw
High	dGGSTTAGNSSQVSDGAAAVLLAR	Unambiguous	3-ketoacyl-CoA thiolase B, peroxisomal OS=Rattus norvegicus GN=Acaa1b PE=1 SV=2 - [THIKB_RAT]|3-ketoacyl-CoA thiolase A, peroxisomal OS=Rattus norvegicus GN=Acaa1a PE=1 SV=2 - [THIKA_RAT]|3-ketoacyl-CoA thiolase A, peroxisomal OS=Rattus norvegicus GN=Acaa1b PE=3 SV=2 - [D4AB84_RAT]|3-ketoacyl-CoA thiolase A, peroxisomal OS=Rattus norvegicus GN=Acaa1b PE=3 SV=2 - [F1LPD6_RAT]|Isoform 2 of 3-ketoac…	5	5	P07871;P21775;D4AB84;F1LPD6;P21775-2	N-Term(TMT6plex)	HCD	1	0	1	1	19662	No Quan Values	Not Used	408.394	254.664	271.094	862.69	549.654	540.212	528.346	681.352	862.602	1261.74		0	2.148e-09	5.96799	0	20.0979	95	3	812.083	2434.23	-1.06399	47.9194	3834	3834	MS2	0/0	PR382_TMT1_L_F2&7.raw
High	kFDEILEVSDGIMVAR	Unambiguous	Pyruvate kinase PKLR OS=Rattus norvegicus GN=Pklr PE=2 SV=2 - [KPYR_RAT]|Isoform L-type of Pyruvate kinase PKLR OS=Rattus norvegicus GN=Pklr - [KPYR_RAT]	2	2	P12928;P12928-2	N-Term(TMT6plex); K1(TMT6plex)	HCD	1	0	1	1	5200	No Quan Values	Not Used	2553.54	2632.86	1755.93	3942.04	2466.37	3376.73	4259.33	3239.28	5427.53	4818.7		0	3.21e-09	5.95787	1	59.3539	249	3	760.76	2280.26	-1.28265	66.1514	6144	6144	MS2	0/0	PR382_TMT1_L_F1&6.raw
High	gLNSESVTEETLR	Unambiguous	Carbamoyl-phosphate synthase [ammonia], mitochondrial OS=Rattus norvegicus GN=Cps1 PE=1 SV=1 - [CPSM_RAT]	1	1	P07756	N-Term(TMT6plex)	HCD	1	0	1	1	19075	No Quan Values	Not Used	2994.27	1469.6	1987.47	3706.55	2720.17	3443.67	7079.1	3715.4	7000.81	6767.49		0	1.216e-08	5.95744	0	6.78651	166	2	832.438	1663.87	-0.8254	40.2212	3188	3188	MS2	0/0	PR382_TMT1_L_F2&7.raw
High	hLPTLEQPIIPSDYVAIk	Unambiguous	Carbamoyl-phosphate synthase [ammonia], mitochondrial OS=Rattus norvegicus GN=Cps1 PE=1 SV=1 - [CPSM_RAT]	1	1	P07756	N-Term(TMT6plex); K18(TMT6plex)	HCD	1	0	1	1	35959	No Quan Values	Not Used	17395.2	11314.1	15406.9	23382.1	11613.6	25085	44600.6	25321.2	47438.2	44022.4		0	6.4e-06	5.95636	0	36.95	24	3	831.489	2492.45	-0.330496	58.6645	5572	5572	MS2	0/0	PR382_TMT1_L_F5&10.raw
High	vIHNEFTLGEEcELETMTGEk	Unambiguous	Fatty acid-binding protein, liver OS=Rattus norvegicus GN=Fabp1 PE=1 SV=1 - [FABPL_RAT]	1	1	P02692	N-Term(TMT6plex); C12(Carbamidomethyl); K21(TMT6plex)	HCD	1	0	1	1	28095	No Quan Values	Not Used	1122.43	1209.21	970.623	2795.31	1528.58	2037.69	2701.03	3033.18	2254.93	3050.34		0	9.352e-08	5.95284	0	9.64904	72	3	975.484	2924.44	-1.27462	63.8339	6158	6158	MS2	0/0	PR382_TMT1_L_F4&9.raw
High	iAPSFAVESMEDALk	Unambiguous	Carbamoyl-phosphate synthase [ammonia], mitochondrial OS=Rattus norvegicus GN=Cps1 PE=1 SV=1 - [CPSM_RAT]	1	1	P07756	N-Term(TMT6plex); K15(TMT6plex)	HCD	1	0	1	1	21179	No Quan Values	Not Used	1970.58	1216.27	1351.69	2434.52	1646.27	2639.63	4096.28	2672.37	4796.69	4460.38		0	3.56e-07	5.95174	0	7.98568	231	2	1033.57	2066.12	-0.323506	70.2857	5503	5503	MS2	0/0	PR382_TMT1_L_F2&7.raw
High	dFSALESQLQDTQELLQEENR	Unambiguous	Myosin-9 OS=Rattus norvegicus GN=Myh9 PE=1 SV=3 - [MYH9_RAT]|Myosin, heavy polypeptide 9, non-muscle OS=Rattus norvegicus GN=LOC100911597 PE=4 SV=1 - [G3V6P7_RAT]	2	2	Q62812;G3V6P7	N-Term(TMT6plex)	HCD	1	0	1	1	21199	No Quan Values	Not Used	154.735	150.402	176.15	244.011	149.609	241.466	346.26	347.184	245.034	170.216		0	1.193e-07	5.94834	0	3.55065	148	3	908.117	2722.34	-0.266856	70.6214	5525	5525	MS2	0/0	PR382_TMT1_L_F2&7.raw
High	tTVLLADINDFGTVNEIYk	Unambiguous	Ribonuclease UK114 OS=Rattus norvegicus GN=Hrsp12 PE=1 SV=3 - [UK114_RAT]	1	1	P52759	N-Term(TMT6plex); K19(TMT6plex)	HCD	1	0	1	1	5657	No Quan Values	Not Used	656.315	604.715	1032.45	1617.23	944.865	1579.22	1628.39	1400.24	1823.47	1366.34		0	2.237e-07	5.94762	0	24.489	500	3	862.147	2584.43	-0.307368	72.545	6647	6647	MS2	0/0	PR382_TMT1_L_F1&6.raw
High	aSATFNPELITHILDGSPENTR	Unambiguous	Peroxisomal acyl-coenzyme A oxidase 1 OS=Rattus norvegicus GN=Acox1 PE=1 SV=1 - [ACOX1_RAT]|Acyl-coenzyme A oxidase OS=Rattus norvegicus GN=Acox1 PE=3 SV=2 - [F1LQC1_RAT]|Acyl-coenzyme A oxidase OS=Rattus norvegicus GN=Acox1 PE=3 SV=2 - [F1M609_RAT]|Isoform 2 of Peroxisomal acyl-coenzyme A oxidase 1 OS=Rattus norvegicus GN=Acox1 - [ACOX1_RAT]	4	4	P07872;F1LQC1;F1M609;P07872-2	N-Term(TMT6plex)	HCD	1	0	1	1	28264	No Quan Values	Not Used	2210.01	2803.31	2285.52	4813.17	3895.49	3388.86	6064.78	3694.29	6072.35	6521.51		0	1.934e-07	5.94631	0	13.2059	33	3	871.455	2612.35	-0.522625	65.7593	6344	6344	MS2	0/0	PR382_TMT1_L_F4&9.raw
High	vIHNEFTLGEEcELETMTGEk	Unambiguous	Fatty acid-binding protein, liver OS=Rattus norvegicus GN=Fabp1 PE=1 SV=1 - [FABPL_RAT]	1	1	P02692	N-Term(TMT6plex); C12(Carbamidomethyl); K21(TMT6plex)	HCD	1	0	1	1	29236	No Quan Values	Not Used	406.212	886.247	551.163	1547.95	869.206	1192.58	990.877	961.064	1541.31	1392.47		0	1.036e-09	5.9381	0	6.15924	137	3	975.485	2924.44	-0.96156	76.8565	7413	7413	MS2	0/0	PR382_TMT1_L_F4&9.raw
High	iAPSFAVESMEDALk	Unambiguous	Carbamoyl-phosphate synthase [ammonia], mitochondrial OS=Rattus norvegicus GN=Cps1 PE=1 SV=1 - [CPSM_RAT]	1	1	P07756	N-Term(TMT6plex); K15(TMT6plex)	HCD	1	0	1	1	13429	No Quan Values	Not Used	19152.4	13875.2	13623.4	24887.5	16613.2	25974.1	44912.7	24323.6	50441.8	45851		0	2.974e-05	5.93781	0	14.4136	18	2	1033.57	2066.12	-0.677997	69.1166	6552	6552	MS2	0/0	PR382_TMT1_L_F13&8.raw
High	dYQDFQHLDNENDHHQLQR	Unambiguous	Asialoglycoprotein receptor 1 OS=Rattus norvegicus GN=Asgr1 PE=1 SV=2 - [ASGR1_RAT]	1	1	P02706	N-Term(TMT6plex)	HCD	1	0	1	1	18718	No Quan Values	Not Used	2180.17	1350.28	1097.82	2208.73	1559.13	3818.72	3457.73	1674.34	5065.21	8302.53		0	1.29e-07	5.91977	0	18.9762	232	4	671.062	2681.23	-0.704805	35.7073	2795	2795	MS2	0/0	PR382_TMT1_L_F2&7.raw
High	dcGEDAAQWISGFLk	Unambiguous	Protein Marc1 OS=Rattus norvegicus GN=Marc1 PE=4 SV=1 - [G3V6I4_RAT]	1	1	G3V6I4	N-Term(TMT6plex); C2(Carbamidomethyl); K15(TMT6plex)	HCD	1	0	1	1	13935	No Quan Values	Not Used	9287.2	6143	4856.42	10281.9	8903.02	14375.9	18291.1	8598.81	23127.6	22613.9		0	3.559e-08	5.91722	0	16.3114	58	2	1078.05	2155.09	-1.2908	74.4844	7108	7108	MS2	0/0	PR382_TMT1_L_F13&8.raw
High	dGSASGTTLLEALDcILPPTRPTDkPLR	Unambiguous	Elongation factor 1-alpha 1 OS=Rattus norvegicus GN=Eef1a1 PE=1 SV=1 - [EF1A1_RAT]|Elongation factor 1-alpha (Fragment) OS=Rattus norvegicus GN=LOC100360150 PE=3 SV=1 - [F1M6C2_RAT]|Elongation factor 1-alpha OS=Rattus norvegicus GN=LOC100360413 PE=3 SV=1 - [M0R757_RAT]	3	3	P62630;F1M6C2;M0R757	N-Term(TMT6plex); C15(Carbamidomethyl); K25(TMT6plex)	HCD	1	0	1	1	28634	No Quan Values	Not Used	2835.92	3092.25	3557.41	5686.82	4514.5	8700.05	10937.4	6105.21	9689.09	9016.14		0	4.738e-06	5.91644	0	16.7519	24	4	863.975	3452.88	-0.781334	69.9315	6751	6751	MS2	0/0	PR382_TMT1_L_F4&9.raw
High	gAEEMETVIPVDIMR	Unambiguous	Protein DJ-1 OS=Rattus norvegicus GN=Park7 PE=1 SV=1 - [PARK7_RAT]|Protein LOC365828 (Fragment) OS=Rattus norvegicus GN=LOC365828 PE=4 SV=1 - [M0R3K9_RAT]	2	2	O88767;M0R3K9	N-Term(TMT6plex)	HCD	1	0	1	1	20649	No Quan Values	Not Used	2911	3073.16	2291	5689.9	3112.79	3454.22	4740.4	4106.49	4397.46	4751.14		0	2.88e-06	5.9121	0	4.45814	145	2	959.994	1918.98	-0.979361	61.834	4920	4920	MS2	0/0	PR382_TMT1_L_F2&7.raw
High	vLGTSVESIMATEDR	Unambiguous	Carbamoyl-phosphate synthase [ammonia], mitochondrial OS=Rattus norvegicus GN=Cps1 PE=1 SV=1 - [CPSM_RAT]	1	1	P07756	N-Term(TMT6plex)	HCD	1	0	1	1	12149	No Quan Values	Not Used	119719	70989	113464	174270	108696	130671	318915	176615	328213	270483		0	1.149e-07	5.90168	0	5.63689	4	2	918.981	1836.96	-1.17773	55.7306	5144	5144	MS2	0/0	PR382_TMT1_L_F13&8.raw
High	vGEALVSHPEVPVISFTGSQPTAER	Unambiguous	Protein Aldh8a1 OS=Rattus norvegicus GN=Aldh8a1 PE=3 SV=2 - [D3ZXY4_RAT]	1	1	D3ZXY4	N-Term(TMT6plex)	HCD	1	0	1	1	27315	No Quan Values	Not Used	9159.48	4967.03	4175.76	11529.4	8237.36	11268.7	18626.1	11181.9	16513.9	18635.7		0	1.618e-06	5.90007	0	20.0367	21	3	946.172	2836.5	-1.41864	55.4282	5298	5298	MS2	0/0	PR382_TMT1_L_F4&9.raw
High	fAVLQTYGDTTHTLVEk	Unambiguous	4-hydroxyphenylpyruvate dioxygenase OS=Rattus norvegicus GN=Hpd PE=1 SV=3 - [HPPD_RAT]	1	1	P32755	N-Term(TMT6plex); K17(TMT6plex)	HCD	1	0	1	1	27331	No Quan Values	Not Used	36146.8	35143.2	30835.2	63712.8	46970.3	59007.9	82436.1	58846.5	95016.2	80214.2		0	3.923e-07	5.89805	0	22.6737	15	3	794.442	2381.31	-0.104457	55.6003	5316	5316	MS2	0/0	PR382_TMT1_L_F4&9.raw
High	gPDEEHLGILGPVIWAEVGDIIR	Unambiguous	Ceruloplasmin OS=Rattus norvegicus GN=Cp PE=1 SV=3 - [CERU_RAT]|Ceruloplasmin OS=Rattus norvegicus GN=Cp PE=4 SV=1 - [G3V7K3_RAT]	2	2	P13635;G3V7K3	N-Term(TMT6plex)	HCD	1	0	1	1	29752	No Quan Values	Not Used	335.511	277.89	328.896	646.866	420.628	581.721	571.359	479.725	780.493	754.904		0	2.383e-09	5.89184	0	15.5211	149	3	905.495	2714.47	-0.641199	83.6917	7982	7982	MS2	0/0	PR382_TMT1_L_F4&9.raw
High	dTVVkPVIVEPEGIEk	Unambiguous	Alpha-1-macroglobulin OS=Rattus norvegicus GN=A1m PE=1 SV=1 - [A1M_RAT]	1	1	Q63041	N-Term(TMT6plex); K5(TMT6plex); K16(TMT6plex)	HCD	1	0	1	1	26671	No Quan Values	Not Used	30121.9	31073.1	33713.8	64165.1	61132.5	69406.3	121163	72031.6	134500	146586		0	5.803e-05	5.8897	0	30.9395	14	3	813.826	2439.46	-1.58843	48.6349	4588	4588	MS2	0/0	PR382_TMT1_L_F4&9.raw
High	aISFVGSNQAGEYIFER	Unambiguous	Methylmalonate-semialdehyde dehydrogenase [acylating], mitochondrial OS=Rattus norvegicus GN=Aldh6a1 PE=1 SV=1 - [MMSA_RAT]|Aldehyde dehydrogenase family 6, subfamily A1, isoform CRA_b OS=Rattus norvegicus GN=Aldh6a1 PE=3 SV=1 - [G3V7J0_RAT]	2	2	Q02253;G3V7J0	N-Term(TMT6plex)	HCD	1	0	1	1	12434	No Quan Values	Not Used	17952.3	10358.6	12083.1	21178.4	12408.1	20678.4	38828.3	26853.6	35141.9	34194.4		0	1.001e-07	5.88759	0	6.58134	16	2	1059.05	2117.08	-1.08035	58.6857	5457	5457	MS2	0/0	PR382_TMT1_L_F13&8.raw
High	ekLPWTEFAESAEDGLTTR	Unambiguous	Beta-ureidopropionase OS=Rattus norvegicus GN=Upb1 PE=1 SV=1 - [BUP1_RAT]|Uncharacterized protein OS=Rattus norvegicus GN=Upb1 PE=4 SV=2 - [D3Z8J1_RAT]	2	2	Q03248;D3Z8J1	N-Term(TMT6plex); K2(TMT6plex)	HCD	1	0	1	1	28120	No Quan Values	Not Used	30741.5	26830.8	22330.8	38846.3	30836.5	31988.5	56800.3	44763.6	49930.4	50338.6		0	2.025e-06	5.88399	1	11.2079	8	3	880.129	2638.37	-1.0468	64.126	6186	6186	MS2	0/0	PR382_TMT1_L_F4&9.raw
High	tIRPMDIEAIEASVMk	Unambiguous	Pyruvate dehydrogenase E1 component subunit beta, mitochondrial OS=Rattus norvegicus GN=Pdhb PE=1 SV=2 - [ODPB_RAT]	1	1	P49432	N-Term(TMT6plex); K16(TMT6plex)	HCD	1	0	1	1	28244	No Quan Values	Not Used	8385.18	9547.2	9074.64	22986.9	9880.47	13263.6	20350.2	17288.3	16791.8	16980.8		0	4.283e-07	5.87574	0	14.3736	37	3	754.758	2262.26	-0.785614	65.5387	6322	6322	MS2	0/0	PR382_TMT1_L_F4&9.raw
High	vIHNEFTLGEEcELETMTGEk	Unambiguous	Fatty acid-binding protein, liver OS=Rattus norvegicus GN=Fabp1 PE=1 SV=1 - [FABPL_RAT]	1	1	P02692	N-Term(TMT6plex); C12(Carbamidomethyl); K21(TMT6plex)	HCD	1	0	1	1	38908	No Quan Values	Not Used	206.423	288.818	164.885	481.662	329.227	375.745	371.948	505.61	446.833	503.339		0	2.984e-09	5.86596	0	19.114	471	3	975.484	2924.44	-1.21201	93.6286	8816	8816	MS2	0/0	PR382_TMT1_L_F5&10.raw
High	aADkDNcFATEGPNLVAR	Unambiguous	Serum albumin OS=Rattus norvegicus GN=Alb PE=1 SV=2 - [ALBU_RAT]	1	1	P02770	N-Term(TMT6plex); K4(TMT6plex); C7(Carbamidomethyl)	HCD	1	0	1	1	25813	No Quan Values	Not Used	297953	380120	331629	693003	300703	453322	407360	465183	584168	477349		0	9.163e-08	5.86495	1	14.8056	7	3	803.086	2407.24	-0.585469	39.7088	3644	3644	MS2	0/0	PR382_TMT1_L_F4&9.raw
High	iSDQcPSSLAIQENANALAR	Unambiguous	Fructose-bisphosphate aldolase B OS=Rattus norvegicus GN=Aldob PE=1 SV=2 - [ALDOB_RAT]|Fructose-bisphosphate aldolase OS=Rattus norvegicus GN=Aldob PE=2 SV=1 - [Q66HT1_RAT]	2	2	P00884;Q66HT1	N-Term(TMT6plex); C5(Carbamidomethyl)	HCD	1	0	1	1	11219	No Quan Values	Not Used	37090.6	39930.2	38529.5	95873.9	55562.6	47069.9	85368.4	59049.8	82715.2	102416		0	7.599e-07	5.86135	0	1.67247	3	2	1194.11	2387.22	-1.09971	46.0963	4121	4121	MS2	0/0	PR382_TMT1_L_F13&8.raw
High	vIHNEFTLGEEcELETMTGEk	Unambiguous	Fatty acid-binding protein, liver OS=Rattus norvegicus GN=Fabp1 PE=1 SV=1 - [FABPL_RAT]	1	1	P02692	N-Term(TMT6plex); C12(Carbamidomethyl); K21(TMT6plex)	HCD	1	0	1	1	30069	No Quan Values	Not Used	203.751	275.452	160.686	436.858	333.028	397.317	341.676	563.759	412.956	477.5		0	4.699e-09	5.85818	0	18.7828	289	3	975.486	2924.44	-0.0849892	88.4427	8331	8331	MS2	0/0	PR382_TMT1_L_F4&9.raw
High	yMcENQATISSk	Unambiguous	Serum albumin OS=Rattus norvegicus GN=Alb PE=1 SV=2 - [ALBU_RAT]	1	1	P02770	N-Term(TMT6plex); C3(Carbamidomethyl); K12(TMT6plex)	HCD	1	0	1	1	10255	No Quan Values	Not Used	401995	424812	337727	676863	307760	545876	762954	496873	702113	619273		0	2.014e-06	5.84938	0	0	10	2	945.478	1889.95	-0.359169	36.1424	3060	3060	MS2	0/0	PR382_TMT1_L_F13&8.raw
High	kVINAFNDGLk	Unambiguous	Hemoglobin subunit beta-1 OS=Rattus norvegicus GN=Hbb PE=1 SV=3 - [HBB1_RAT]|Hemoglobin subunit beta-2 OS=Rattus norvegicus PE=1 SV=2 - [HBB2_RAT]	2	2	P02091;P11517	N-Term(TMT6plex); K1(TMT6plex); K11(TMT6plex)	HCD	1	0	1	1	34651	No Quan Values	Not Used	261361	281099	223234	422624	280334	360993	323946	272686	224408	374136		0	6.763e-06	5.84623	1	22.2691	4	3	636.062	1906.17	-0.485831	45.0185	4134	4134	MS2	0/0	PR382_TMT1_L_F5&10.raw
High	vIHNEFTLGEEcELETMTGEk	Unambiguous	Fatty acid-binding protein, liver OS=Rattus norvegicus GN=Fabp1 PE=1 SV=1 - [FABPL_RAT]	1	1	P02692	N-Term(TMT6plex); C12(Carbamidomethyl); K21(TMT6plex)	HCD	1	0	1	1	4746	No Quan Values	Not Used	922.629	949.652	282.92	1516.99	996.228	1355.8	1455.52	2067.45	1379.14	1586.39		0	5.876e-08	5.8457	0	21.7157	122	3	975.485	2924.44	-0.648499	60.4795	5645	5645	MS2	0/0	PR382_TMT1_L_F1&6.raw
High	aAVEEGIVLGGGcALLR	Unambiguous	60 kDa heat shock protein, mitochondrial OS=Rattus norvegicus GN=Hspd1 PE=1 SV=1 - [CH60_RAT]	1	1	P63039	N-Term(TMT6plex); C13(Carbamidomethyl)	HCD	1	0	1	1	27626	No Quan Values	Not Used	18492.1	18231	17957.9	30997.8	17393.8	23196.2	34660.2	24873.6	33387.1	24288.4		0	1.22e-07	5.84503	0	39.6833	22	2	957.538	1914.07	-0.0347622	58.7859	5642	5642	MS2	0/0	PR382_TMT1_L_F4&9.raw
High	aGGLATTGNEDILDIVPTEIHQk	Unambiguous	Fructose-1,6-bisphosphatase 1 OS=Rattus norvegicus GN=Fbp1 PE=1 SV=2 - [F16P1_RAT]|Fructose-1,6-bisphosphatase 1 OS=Rattus norvegicus GN=Fbp1 PE=3 SV=2 - [F1LRT1_RAT]	2	2	P19112;F1LRT1	N-Term(TMT6plex); K23(TMT6plex)	HCD	1	0	1	1	12452	No Quan Values	Not Used	8889.17	8236.65	9747.36	13299.1	9506.23	15152.2	19204.8	17395.9	18472.9	18412.3		0	8.417e-10	5.84434	0	4.32956	11	3	950.858	2850.56	-0.274766	58.875	5477	5477	MS2	0/0	PR382_TMT1_L_F13&8.raw
High	ekLPWTEFAESAEDGLTTR	Unambiguous	Beta-ureidopropionase OS=Rattus norvegicus GN=Upb1 PE=1 SV=1 - [BUP1_RAT]|Uncharacterized protein OS=Rattus norvegicus GN=Upb1 PE=4 SV=2 - [D3Z8J1_RAT]	2	2	Q03248;D3Z8J1	N-Term(TMT6plex); K2(TMT6plex)	HCD	1	0	1	1	5088	No Quan Values	Not Used	2019.3	2149.57	1353.82	2836.4	2476.77	2662.87	4194.39	3876.78	3554.79	3706.54		0	5.582e-06	5.84212	1	17.1561	106	3	880.129	2638.37	-1.39381	64.7386	6021	6021	MS2	0/0	PR382_TMT1_L_F1&6.raw
High	tFSHELSDFGLESTTGEIPVVAIR	Unambiguous	Protein disulfide-isomerase A3 OS=Rattus norvegicus GN=Pdia3 PE=1 SV=2 - [PDIA3_RAT]	1	1	P11598	N-Term(TMT6plex)	HCD	1	0	1	1	28140	No Quan Values	Not Used	1872.14	3951.64	1859.42	4128.98	4218.29	5511.56	6868.13	5851.56	6410.51	6067.54		0	6.829e-05	5.84143	0	54.1973	17	3	945.496	2834.47	-1.51514	64.3377	6208	6208	MS2	0/0	PR382_TMT1_L_F4&9.raw
High	nLAQVSTNLLDFEVTALHTVYEEAR	Unambiguous	Formimidoyltransferase-cyclodeaminase OS=Rattus norvegicus GN=Ftcd PE=1 SV=4 - [FTCD_RAT]	1	1	O88618	N-Term(TMT6plex)	HCD	1	0	1	1	30139	No Quan Values	Not Used	52.0818	41.437	62.228	91.5069		62.7771	60.5359	70.1644	108.68	82.4311		0	1.101e-09	5.83941	0	6.10253	436	3	1021.54	3062.6	0.658075	89.6023	8408	8408	MS2	0/0	PR382_TMT1_L_F4&9.raw
High	gLNSESVTEETLR	Unambiguous	Carbamoyl-phosphate synthase [ammonia], mitochondrial OS=Rattus norvegicus GN=Cps1 PE=1 SV=1 - [CPSM_RAT]	1	1	P07756	N-Term(TMT6plex)	HCD	1	0	1	1	10420	No Quan Values	Not Used	356564	203508	236010	403126	296926	421596	826384	392171	830237	754077		0	1.036e-07	5.8378	0	5.34835	3	2	832.438	1663.87	-1.11886	37.8489	3242	3242	MS2	0/0	PR382_TMT1_L_F13&8.raw
High	vIHNEFTLGEEcELETMTGEk	Unambiguous	Fatty acid-binding protein, liver OS=Rattus norvegicus GN=Fabp1 PE=1 SV=1 - [FABPL_RAT]	1	1	P02692	N-Term(TMT6plex); C12(Carbamidomethyl); K21(TMT6plex)	HCD	1	0	1	1	20459	No Quan Values	Not Used	8632.53	9180.1	4563.89	15517.1	7130.77	14404.6	13111.2	17591.4	11343.7	13888.8		0	2.707e-08	5.83779	0	5.36679	11	3	975.486	2924.44	-0.0849892	58.898	4711	4711	MS2	0/0	PR382_TMT1_L_F2&7.raw
High	iFPVETLVEEAIQcAEk	Unambiguous	Enoyl-CoA hydratase, mitochondrial OS=Rattus norvegicus GN=Echs1 PE=1 SV=1 - [ECHM_RAT]	1	1	P14604	N-Term(TMT6plex); C14(Carbamidomethyl); K17(TMT6plex)	HCD	1	0	1	1	38761	No Quan Values	Not Used	11764.1	13647.1	12128.5	30001	15276	17438.7	22022.8	23251.3	22822.3	20371.4		0	1.085e-08	5.83648	0	7.23534	19	3	812.115	2434.33	-0.246952	91.3434	8655	8655	MS2	0/0	PR382_TMT1_L_F5&10.raw
High	rGsGDTSSLIDPDTSLSELR	Unambiguous	Leucine-rich repeat flightless-interacting protein 2 OS=Rattus norvegicus GN=Lrrfip2 PE=2 SV=1 - [LRRF2_RAT]	1	1	Q4V7E8	N-Term(TMT6plex); S3(Phospho)	HCD	1	0	1	1	55945	No Quan Values	Not Used	250.619	129.339	362.182	76.4611	152.923	303.505	305.668	169.826	272.276	251.897	S(3): 100.0; T(6): 0.0; S(7): 0.0; S(8): 0.0; T(14): 0.0; S(15): 0.0; S(17): 0.0	0	8.699e-05	5.83259	1	27.1548	419	3	805.725	2415.16	-0.497909	50.764	3097	3097	MS2	0/0	PR382_TMT1_L_TD_F4&9.raw
High	lQQELDDLLVDLDHQR	Unambiguous	Myosin-9 OS=Rattus norvegicus GN=Myh9 PE=1 SV=3 - [MYH9_RAT]|Myosin, heavy polypeptide 9, non-muscle OS=Rattus norvegicus GN=LOC100911597 PE=4 SV=1 - [G3V6P7_RAT]	2	2	Q62812;G3V6P7	N-Term(TMT6plex)	HCD	1	0	1	1	37708	No Quan Values	Not Used	2031.14	2451.57	1816.21	3376.87	2264.13	3296.97	5782.01	4473.08	3513.67	3342.01		0	8.732e-07	5.82972	0	16.9861	118	3	727.056	2179.15	-0.410247	77.7366	7496	7496	MS2	0/0	PR382_TMT1_L_F5&10.raw
High	gLNSESVTEETLR	Unambiguous	Carbamoyl-phosphate synthase [ammonia], mitochondrial OS=Rattus norvegicus GN=Cps1 PE=1 SV=1 - [CPSM_RAT]	1	1	P07756	N-Term(TMT6plex)	HCD	1	0	1	1	25623	No Quan Values	Not Used	149902	78616.9	121263	169801	124551	181193	343710	186987	361922	368957		0	4.589e-07	5.82533	0	3.15796	6	2	832.438	1663.87	-0.972131	37.7383	3435	3435	MS2	0/0	PR382_TMT1_L_F4&9.raw
High	eVGVYEALkDDSWLk	Unambiguous	Malate dehydrogenase, cytoplasmic OS=Rattus norvegicus GN=Mdh1 PE=1 SV=3 - [MDHC_RAT]	1	1	O88989	N-Term(TMT6plex); K9(TMT6plex); K15(TMT6plex)	HCD	1	0	1	1	5067	No Quan Values	Not Used	14220.2	9764.17	8184.78	19008.8	12841.3	18571.6	19148.6	16979.9	22382.1	29462.9		0	2.956e-06	5.81476	1	22.3333	500	3	813.796	2439.37	-0.768177	64.4644	5998	5998	MS2	0/0	PR382_TMT1_L_F1&6.raw
High	aAVPSGASTGIYEALELR	Unambiguous	Alpha-enolase OS=Rattus norvegicus GN=Eno1 PE=1 SV=4 - [ENOA_RAT]|Beta-enolase OS=Rattus norvegicus GN=Eno3 PE=1 SV=3 - [ENOB_RAT]|Gamma-enolase OS=Rattus norvegicus GN=Eno2 PE=1 SV=2 - [ENOG_RAT]|Enolase OS=Rattus norvegicus PE=3 SV=1 - [D3ZYU0_RAT]|Uncharacterized protein OS=Rattus norvegicus PE=3 SV=1 - [M0R5J4_RAT]|Uncharacterized protein (Fragment) OS=Rattus norvegicus PE=3 SV=1 - [M0RAU4_RA…	6	6	P04764;P15429;P07323;D3ZYU0;M0R5J4;M0RAU4	N-Term(TMT6plex)	HCD	1	0	1	1	12345	No Quan Values	Not Used	73205.5	67151.8	52672.8	127175	89766.1	94234.2	112108	97433.7	87596.5	105418		0	6.834e-11	5.81458	0	38.6221	4	2	1017.56	2034.1	-1.85649	57.7571	5359	5359	MS2	0/0	PR382_TMT1_L_F13&8.raw
High	lVDVEDMNYQAAk	Unambiguous	Long-chain-fatty-acid--CoA ligase 1 OS=Rattus norvegicus GN=Acsl1 PE=1 SV=1 - [ACSL1_RAT]	1	1	P18163	N-Term(TMT6plex); K13(TMT6plex)	HCD	1	0	1	1	11648	No Quan Values	Not Used	195972	129583	103833	161861	201012	233938	458220	205391	397535	527556		0	4.083e-07	5.81234	0	1.16236	3	2	977.521	1954.03	-0.730803	50.5511	4593	4593	MS2	0/0	PR382_TMT1_L_F13&8.raw
High	sQTEEDcTEELFDFLHAR	Unambiguous	Cytochrome b-c1 complex subunit 6, mitochondrial OS=Rattus norvegicus GN=Uqcrh PE=3 SV=1 - [QCR6_RAT]	1	1	Q5M9I5	N-Term(TMT6plex); C7(Carbamidomethyl)	HCD	1	0	1	1	36412	No Quan Values	Not Used	7328.88	5802.88	7771.85	14216.8	8365.61	10991.4	19529.9	11279.7	16384.1	10416		0	1.693e-05	5.8091	0	4.64859	9	3	819.379	2456.12	-0.676595	63.4478	6071	6071	MS2	0/0	PR382_TMT1_L_F5&10.raw
High	vGDTIPSVEVFEGEPGkk	Unambiguous	Peroxiredoxin-5, mitochondrial (Fragment) OS=Rattus norvegicus GN=Prdx5 PE=4 SV=2 - [D3ZEN5_RAT]|Peroxiredoxin-5, mitochondrial OS=Rattus norvegicus GN=Prdx5 PE=1 SV=1 - [PRDX5_RAT]|Isoform Cytoplasmic+peroxisomal of Peroxiredoxin-5, mitochondrial OS=Rattus norvegicus GN=Prdx5 - [PRDX5_RAT]	3	3	D3ZEN5;Q9R063;Q9R063-2	N-Term(TMT6plex); K17(TMT6plex); K18(TMT6plex)	HCD	1	0	1	1	35405	No Quan Values	Not Used	34579	28761.3	23905.4	58092.1	30623	49587.7	63462.2	48071.8	53304.4	73782.2		0	5.656e-05	5.80682	1	21.1211	12	3	859.157	2575.46	-0.838756	52.8707	4963	4963	MS2	0/0	PR382_TMT1_L_F5&10.raw
High	vIHNEFTLGEEcELETMTGEk	Unambiguous	Fatty acid-binding protein, liver OS=Rattus norvegicus GN=Fabp1 PE=1 SV=1 - [FABPL_RAT]	1	1	P02692	N-Term(TMT6plex); C12(Carbamidomethyl); K21(TMT6plex)	HCD	1	0	1	1	38467	No Quan Values	Not Used	427.405	450.667	251.139	821.607	432.12	692.084	587.346	695.107	694.182	784.353		0	2.117e-07	5.80018	0	7.02771	323	3	975.486	2924.44	0.290683	87.1146	8331	8331	MS2	0/0	PR382_TMT1_L_F5&10.raw
High	vIAINVDDPDAANYHDISDVER	Unambiguous	Protein Ppa1 OS=Rattus norvegicus GN=Ppa1 PE=4 SV=1 - [F7EPH4_RAT]	1	1	F7EPH4	N-Term(TMT6plex)	HCD	1	0	1	1	26856	No Quan Values	Not Used	11121.9	10354.6	6986.08	20294.8	9315.74	18150.8	16204.2	18524.7	18792.5	29338.9		0	2.059e-08	5.79982	0	5.44439	6	3	890.777	2670.32	-1.23663	50.5736	4792	4792	MS2	0/0	PR382_TMT1_L_F4&9.raw
High	iGGHGGEYGEEALQR	Unambiguous	Hemoglobin subunit alpha-1/2 OS=Rattus norvegicus GN=Hba1 PE=1 SV=3 - [HBA_RAT]	1	1	P01946	N-Term(TMT6plex)	HCD	1	0	1	1	33277	No Quan Values	Not Used	82689.4	104239	93459.7	212651	119573	176639	119197	117967	93719.5	177576		0	1.19e-08	5.79924	0	3.70526	8	2	901.455	1801.9	-0.400661	30.6686	2622	2622	MS2	0/0	PR382_TMT1_L_F5&10.raw
High	gILAADESVGTMGNR	Unambiguous	Fructose-bisphosphate aldolase B OS=Rattus norvegicus GN=Aldob PE=1 SV=2 - [ALDOB_RAT]|Fructose-bisphosphate aldolase OS=Rattus norvegicus GN=Aldob PE=2 SV=1 - [Q66HT1_RAT]	2	2	P00884;Q66HT1	N-Term(TMT6plex)	HCD	1	0	1	1	19415	No Quan Values	Not Used	1992.12	2621.97	1897.64	5229.47	3543.1	3203.51	4154.88	3388.34	4121.36	4716.52		0	1.073e-08	5.79791	0	0	319	2	860.448	1719.89	-0.695334	44.6058	3562	3562	MS2	0/0	PR382_TMT1_L_F2&7.raw
High	gTEDFIVESLDASFR	Unambiguous	Translocon-associated protein subunit alpha OS=Rattus norvegicus GN=Ssr1 PE=2 SV=1 - [SSRA_RAT]|Signal sequence receptor, alpha OS=Rattus norvegicus GN=Ssr1 PE=2 SV=1 - [Q4V7D1_RAT]	2	2	Q7TPJ0;Q4V7D1	N-Term(TMT6plex)	HCD	1	0	1	1	5587	No Quan Values	Not Used	2973.36	1459.65	1341.74	2127.02	2076.17	3740.78	5648.1	3013.42	5150.78	4896.22		0	4.568e-08	5.79779	0	15.286	500	2	957.985	1914.96	-0.67719	71.5638	6570	6570	MS2	0/0	PR382_TMT1_L_F1&6.raw
High	vLGTSVESIMATEDR	Unambiguous	Carbamoyl-phosphate synthase [ammonia], mitochondrial OS=Rattus norvegicus GN=Cps1 PE=1 SV=1 - [CPSM_RAT]	1	1	P07756	N-Term(TMT6plex)	HCD	1	0	1	1	4576	No Quan Values	Not Used	2138.12	1433.46	1508.1	2647.96	1399.51	2250.44	4845.36	2464.25	5346.87	4126.62		0	5.559e-08	5.79665	0	15.8843	156	2	918.982	1836.96	-0.779014	58.4081	5458	5458	MS2	0/0	PR382_TMT1_L_F1&6.raw
High	kFDEILEVSDGIMVAR	Unambiguous	Pyruvate kinase PKLR OS=Rattus norvegicus GN=Pklr PE=2 SV=2 - [KPYR_RAT]|Isoform L-type of Pyruvate kinase PKLR OS=Rattus norvegicus GN=Pklr - [KPYR_RAT]	2	2	P12928;P12928-2	N-Term(TMT6plex); K1(TMT6plex)	HCD	1	0	1	1	36530	No Quan Values	Not Used	20223.9	30016.5	22236.4	47624.8	27519.8	39446.3	59904.5	37507.7	75365.5	65105.5		0	2.367e-07	5.79506	1	32.1282	13	3	760.76	2280.26	-1.20235	64.7184	6201	6201	MS2	0/0	PR382_TMT1_L_F5&10.raw
High	iIVIMDSYDNDLVER	Unambiguous	Long-chain-fatty-acid--CoA ligase 1 OS=Rattus norvegicus GN=Acsl1 PE=1 SV=1 - [ACSL1_RAT]	1	1	P18163	N-Term(TMT6plex)	HCD	1	0	1	1	5360	No Quan Values	Not Used	2716.75	1793.01	1733.38	2293.74	2239.35	3841.62	6460.69	2345.45	5738.14	4660.99		0	2.492e-06	5.78892	0	26.1639	248	2	1012.53	2024.06	-0.937647	68.3146	6320	6320	MS2	0/0	PR382_TMT1_L_F1&6.raw
High	aVDNQVYVATASPAR	Unambiguous	Omega-amidase NIT2 OS=Rattus norvegicus GN=Nit2 PE=1 SV=1 - [NIT2_RAT]	1	1	Q497B0	N-Term(TMT6plex)	HCD	1	0	1	1	10112	No Quan Values	Not Used	24266.1	22946	29070.9	54070.7	51434.1	46762.6	81882.6	50092.6	65620.8	80639.3		0	1.491e-06	5.78673	0	6.03646	20	2	895.984	1790.96	0.0643433	34.6334	2903	2903	MS2	0/0	PR382_TMT1_L_F13&8.raw
High	gILAADESVGTMGNR	Unambiguous	Fructose-bisphosphate aldolase B OS=Rattus norvegicus GN=Aldob PE=1 SV=2 - [ALDOB_RAT]|Fructose-bisphosphate aldolase OS=Rattus norvegicus GN=Aldob PE=2 SV=1 - [Q66HT1_RAT]	2	2	P00884;Q66HT1	N-Term(TMT6plex)	HCD	1	0	1	1	10809	No Quan Values	Not Used	210184	261674	187249	467101	317228	291342	403434	304141	392634	410500		0	1.302e-08	5.77761	0	4.46058	4	2	860.448	1719.89	-0.908261	41.8425	3670	3670	MS2	0/0	PR382_TMT1_L_F13&8.raw
High	aSFRPTDQVAYADASPFLVLSEASLEDLNSR	Unambiguous	Protein Marc1 OS=Rattus norvegicus GN=Marc1 PE=4 SV=1 - [G3V6I4_RAT]	1	1	G3V6I4	N-Term(TMT6plex)	HCD	1	0	1	1	37483	No Quan Values	Not Used	694.018			544.573		538.602	773.88	432.971	1160.69	1022.06		0	1.156e-06	5.77421	0	12.1184	56	3	1200.28	3598.82	-0.671223	75.1437	7249	7249	MS2	0/0	PR382_TMT1_L_F5&10.raw
High	dRDVTFSPATIEEELIk	Unambiguous	Mesencephalic astrocyte-derived neurotrophic factor OS=Rattus norvegicus GN=Manf PE=1 SV=1 - [MANF_RAT]	1	1	P0C5H9	N-Term(TMT6plex); K17(TMT6plex)	HCD	1	0	1	1	28162	No Quan Values	Not Used	18023.3	16068.1	12559.8	26674.1	14080.9	24550.7	30119.8	27522	27505.4	27081.4		0	0.000252	5.77409	1	17.9908	19	3	807.78	2421.33	-0.416681	64.5661	6232	6232	MS2	0/0	PR382_TMT1_L_F4&9.raw
High	cEMASTGEVAcFGEGIHTAFLk	Unambiguous	Carbamoyl-phosphate synthase [ammonia], mitochondrial OS=Rattus norvegicus GN=Cps1 PE=1 SV=1 - [CPSM_RAT]	1	1	P07756	N-Term(TMT6plex); C1(Carbamidomethyl); C11(Carbamidomethyl); K22(TMT6plex)	HCD	1	0	1	1	27652	No Quan Values	Not Used	29323.3	11436.5	16260.7	37583.2	22206.6	29838.1	75208.8	31711.7	85661.6	53936.9		0	1.912e-07	5.77385	0	9.86949	8	3	958.472	2873.4	-1.0097	59.0766	5671	5671	MS2	0/0	PR382_TMT1_L_F4&9.raw
High	lDAITDEENDMLDLAFGLTNR	Unambiguous	Adrenodoxin, mitochondrial OS=Rattus norvegicus GN=Fdx1 PE=2 SV=1 - [ADX_RAT]|Adrenodoxin, mitochondrial OS=Rattus norvegicus GN=Fdx1 PE=4 SV=1 - [G3V7L0_RAT]	2	2	P24483;G3V7L0	N-Term(TMT6plex)	HCD	1	0	1	1	29903	No Quan Values	Not Used	452.501	230.166	400.326	951.674	373.389	614.488	967.05	430.164	1136.86	850.102		0	2.137e-07	5.76921	0	2.99401	280	2	1298.14	2595.28	-0.391636	85.8739	8148	8148	MS2	0/0	PR382_TMT1_L_F4&9.raw
High	sLGVAAEGIPDQYADGEAAR	Unambiguous	Glycine N-methyltransferase OS=Rattus norvegicus GN=LOC100911564 PE=3 SV=1 - [M0RDH0_RAT]|Glycine N-methyltransferase OS=Rattus norvegicus GN=Gnmt PE=1 SV=2 - [GNMT_RAT]	2	2	M0RDH0;P13255	N-Term(TMT6plex)	HCD	1	0	1	1	11146	No Quan Values	Not Used	12573.7	11672.6	14230.6	26954.5	12339.9	20389.4	23500.7	17649.8	24348	19884.4		0	2.025e-06	5.76669	0	2.01821	14	2	1110.06	2219.11	-1.85132	45.3198	4040	4040	MS2	0/0	PR382_TMT1_L_F13&8.raw
High	iFPVETLVEEAIQcAEk	Unambiguous	Enoyl-CoA hydratase, mitochondrial OS=Rattus norvegicus GN=Echs1 PE=1 SV=1 - [ECHM_RAT]	1	1	P14604	N-Term(TMT6plex); C14(Carbamidomethyl); K17(TMT6plex)	HCD	1	0	1	1	6727	No Quan Values	Not Used	570.517	709.346	635.128	1489.7	800.24	960.478	1188.24	1114.34	1172.9	1140.13		0	4.765e-07	5.76286	0	5.1671	356	3	812.115	2434.33	-0.0212982	91.5139	7845	7845	MS2	0/0	PR382_TMT1_L_F1&6.raw
High	iEIESFFEGEDFSETLTR	Unambiguous	78 kDa glucose-regulated protein OS=Rattus norvegicus GN=Hspa5 PE=1 SV=1 - [GRP78_RAT]	1	1	P06761	N-Term(TMT6plex)	HCD	1	0	1	1	21450	No Quan Values	Not Used	859.799	726.217	628.992	1543.75	581.039	1432.63	2011.59	1453.75	1567.82	1633.54		0	1.074e-05	5.76132	0	3.17084	200	2	1189.58	2378.16	-0.718386	75.0471	5803	5803	MS2	0/0	PR382_TMT1_L_F2&7.raw
High	gLTVVQTFQELVEPR	Unambiguous	Farnesyl pyrophosphate synthase OS=Rattus norvegicus GN=Fdps PE=2 SV=2 - [FPPS_RAT]|Farnesyl pyrophosphate synthase OS=Rattus norvegicus GN=LOC100360417 PE=3 SV=2 - [F1LMQ2_RAT]|Farnesyl pyrophosphate synthase OS=Rattus norvegicus GN=Fdps PE=3 SV=2 - [F1LND7_RAT]	3	3	P05369;F1LMQ2;F1LND7	N-Term(TMT6plex)	HCD	1	0	1	1	29098	No Quan Values	Not Used	3221.49	2850.08	1745.74	5108.8	3820.36	4657.7	7439.84	5822.76	5845.92	7346.47		0	1.097e-10	5.75909	0	11.6788	98	2	973.051	1945.09	-0.901566	75.2031	7261	7261	MS2	0/0	PR382_TMT1_L_F4&9.raw
High	iSTTLIGLEEHLNALDR	Unambiguous	Bifunctional ATP-dependent dihydroxyacetone kinase/FAD-AMP lyase (cyclizing) OS=Rattus norvegicus GN=Dak PE=1 SV=1 - [DHAK_RAT]	1	1	Q4KLZ6	N-Term(TMT6plex)	HCD	1	0	1	1	28633	No Quan Values	Not Used	4259.3	4729.11	4513.81	8027.04	6403.52	7434.95	9306.65	3633.46	12510.7	10527.2		0	3.158e-07	5.75797	0	18.038	28	3	708.733	2124.18	-0.732876	69.9226	6750	6750	MS2	0/0	PR382_TMT1_L_F4&9.raw
High	eAALVDMVNDGVEDLR	Unambiguous	Glutathione S-transferase P OS=Rattus norvegicus GN=Gstp1 PE=1 SV=2 - [GSTP1_RAT]	1	1	P04906	N-Term(TMT6plex)	HCD	1	0	1	1	13132	No Quan Values	Not Used	26371	23432.5	13193.4	42450.4	36490.2	25223.2	66818.8	33045.9	39389.7	47647.2		0	3.201e-07	5.7569	0	14.5468	14	2	988.003	1975	-1.33315	65.9768	6225	6225	MS2	0/0	PR382_TMT1_L_F13&8.raw
High	dLGTQLAPIIQEFFHSEQYR	Unambiguous	3-hydroxyanthranilate 3,4-dioxygenase OS=Rattus norvegicus GN=Haao PE=1 SV=2 - [3HAO_RAT]	1	1	P46953	N-Term(TMT6plex)	HCD	1	0	1	1	38051	No Quan Values	Not Used	3676.62	2992.6	1403.01	4360.58	2421.98	4355.25	5823.1	4031.12	3827.55	3464.77		0	3.379e-09	5.75671	0	9.57279	26	3	874.456	2621.35	-0.919137	81.7761	7874	7874	MS2	0/0	PR382_TMT1_L_F5&10.raw
High	sLDMDSIIAEVR	Unambiguous	Keratin, type II cytoskeletal 8 OS=Rattus norvegicus GN=Krt8 PE=1 SV=3 - [K2C8_RAT]	1	1	Q10758	N-Term(TMT6plex)	HCD	1	0	1	1	12691	No Quan Values	Not Used	118771	201215	149309	315706	151348	212946	377589	238186	205229	182876		0	5.181e-07	5.75244	0	5.72286	7	2	789.424	1577.84	-0.591962	61.3656	5740	5740	MS2	0/0	PR382_TMT1_L_F13&8.raw
High	tVMGDFAQFVDk	Unambiguous	Serum albumin OS=Rattus norvegicus GN=Alb PE=1 SV=2 - [ALBU_RAT]	1	1	P02770	N-Term(TMT6plex); K12(TMT6plex)	HCD	1	0	1	1	28276	No Quan Values	Not Used	36114.9	37781.2	34166.7	76574.5	34630.6	58835.4	77443	52634.6	77046.6	61636.2		0	4.85e-07	5.75108	0	12.3711	52	2	908.489	1815.97	-0.470589	65.8871	6357	6357	MS2	0/0	PR382_TMT1_L_F4&9.raw
High	tFAPEEISAMVLTk	Unambiguous	78 kDa glucose-regulated protein OS=Rattus norvegicus GN=Hspa5 PE=1 SV=1 - [GRP78_RAT]	1	1	P06761	N-Term(TMT6plex); K14(TMT6plex)	HCD	1	0	1	1	13310	No Quan Values	Not Used	62338.6	54165.1	37745.6	86224.9	51366.8	78776.1	124127	97066.8	94777.9	86969.3		0	5.11e-09	5.74814	0	16.914	10	2	998.065	1995.12	-0.943065	67.8542	6421	6421	MS2	0/0	PR382_TMT1_L_F13&8.raw
High	sLQDIIAILGmDELSEEDkLTVSR	Unambiguous	ATP synthase subunit beta, mitochondrial OS=Rattus norvegicus GN=Atp5b PE=1 SV=2 - [ATPB_RAT]|ATP synthase subunit beta OS=Rattus norvegicus GN=Atp5b PE=3 SV=1 - [G3V6D3_RAT]	2	2	P10719;G3V6D3	N-Term(TMT6plex); M11(Oxidation); K19(TMT6plex)	HCD	1	0	1	1	29635	No Quan Values	Not Used	1839.3	1241.86	1336.33	3099.07	1730.37	2329.64	2565.33	2269.15	3001.79	1778.26		0	3.93e-08	5.74725	1	19.6465	151	3	1050.57	3149.7	-0.528285	81.9938	7853	7853	MS2	0/0	PR382_TMT1_L_F4&9.raw
High	lFLEYTDTSYEDk	Unambiguous	Glutathione S-transferase Mu 2 OS=Rattus norvegicus GN=Gstm2 PE=1 SV=2 - [GSTM2_RAT]	1	1	P08010	N-Term(TMT6plex); K13(TMT6plex)	HCD	1	0	1	1	20648	No Quan Values	Not Used	1026.05	1134.42	876.79	1757.43	1429.24	2272.12	4749.86	1416.56	2573.31	2839.99		0	1.051e-06	5.7447	0	8.82783	500	2	1041.54	2082.07	-0.800796	61.7945	4918	4918	MS2	0/0	PR382_TMT1_L_F2&7.raw
High	gFFVQPTVFSNVTDEMR	Unambiguous	Aldehyde dehydrogenase, cytosolic 1 OS=Rattus norvegicus GN=Aldh1a7 PE=1 SV=2 - [AL1A7_RAT]|Retinal dehydrogenase 1 OS=Rattus norvegicus GN=Aldh1a1 PE=1 SV=3 - [AL1A1_RAT]|Aldehyde dehydrogenase, cytosolic 1 OS=Rattus norvegicus GN=Aldh1a7 PE=3 SV=2 - [D3ZCV5_RAT]	3	3	P13601;P51647;D3ZCV5	N-Term(TMT6plex)	HCD	1	0	1	1	13196	No Quan Values	Not Used	10228.3	32916.1	15661.3	62935.9	36069.7	32275.7	30022.2	10896.7	34236	15356.3		0	6.386e-06	5.7413	0	4.8859	20	2	1102.06	2203.1	-0.926001	66.6445	6295	6295	MS2	0/0	PR382_TMT1_L_F13&8.raw
High	tFLLDGDEVIITGHcQGDGYR	Unambiguous	Fumarylacetoacetase OS=Rattus norvegicus GN=Fah PE=1 SV=1 - [FAAA_RAT]|Fumarylacetoacetase OS=Rattus norvegicus GN=Fah PE=4 SV=2 - [F1M6W1_RAT]	2	2	P25093;F1M6W1	N-Term(TMT6plex); C15(Carbamidomethyl)	HCD	1	0	1	1	27397	No Quan Values	Not Used	13967.8	12114.8	8253.65	30208.2	12890.3	23020.6	26391.6	22525.4	27035.1	26994.7		0	3.946e-07	5.74008	0	9.29501	5	3	865.761	2595.27	-0.92297	56.2976	5389	5389	MS2	0/0	PR382_TMT1_L_F4&9.raw
High	vIHNEFTLGEEcELETMTGEk	Unambiguous	Fatty acid-binding protein, liver OS=Rattus norvegicus GN=Fabp1 PE=1 SV=1 - [FABPL_RAT]	1	1	P02692	N-Term(TMT6plex); C12(Carbamidomethyl); K21(TMT6plex)	HCD	1	0	1	1	28938	No Quan Values	Not Used	758.649	1169.17	470.462	1234.48	831.616	1535.76	1436.85	1818.62	1506.11	1720.01		0	1.063e-07	5.73859	0	12.4078	163	3	975.485	2924.44	-0.96156	73.3648	7085	7085	MS2	0/0	PR382_TMT1_L_F4&9.raw
High	eEIVDkYDLFVGSQATDFGEALVR	Unambiguous	Calumenin OS=Rattus norvegicus GN=Calu PE=1 SV=1 - [CALU_RAT]|Calumenin OS=Rattus norvegicus GN=Calu PE=4 SV=1 - [G3V6S3_RAT]|Calumenin OS=Rattus norvegicus GN=Calu PE=2 SV=1 - [Q3MID6_RAT]	3	3	O35783;G3V6S3;Q3MID6	N-Term(TMT6plex); K6(TMT6plex)	HCD	1	0	1	1	37147	No Quan Values	Not Used	3582.67	3796.79	4180.94	10249.2	4276.64	9137.32	12515.8	8010.01	9943.19	10104.3		0	2.777e-05	5.73209	1	19.2443	44	3	1053.89	3159.66	0.633623	71.4131	6879	6879	MS2	0/0	PR382_TMT1_L_F5&10.raw
High	dQEGQDVLLFIDNIFR	Unambiguous	ATP synthase subunit beta, mitochondrial OS=Rattus norvegicus GN=Atp5b PE=1 SV=2 - [ATPB_RAT]|ATP synthase subunit beta OS=Rattus norvegicus GN=Atp5b PE=3 SV=1 - [G3V6D3_RAT]	2	2	P10719;G3V6D3	N-Term(TMT6plex)	HCD	1	0	1	1	30160	No Quan Values	Not Used	661.663	951.528	1612.41	2719.74	893.845	1846.4	1885.2	2286.48	2204.46	1167.45		0	9.632e-07	5.73173	0	11.4682	150	2	1076.07	2151.13	-0.330131	89.9364	8431	8431	MS2	0/0	PR382_TMT1_L_F4&9.raw
High	ecPSDEcGAGVFMGSHFDR	Unambiguous	Ubiquitin-40S ribosomal protein S27a OS=Rattus norvegicus GN=Rps27a PE=1 SV=2 - [RS27A_RAT]|Protein Rps27l3 OS=Rattus norvegicus GN=Rps27l3 PE=4 SV=2 - [F1LU69_RAT]	2	2	P62982;F1LU69	N-Term(TMT6plex); C2(Carbamidomethyl); C7(Carbamidomethyl)	HCD	1	0	1	1	34356	No Quan Values	Not Used	10085	10518.3	8070.18	16272	13933	16124.2	22132.4	15035.5	20137.5	25069.8		0	2.529e-08	5.73121	0	23.536	10	3	796.339	2387	-1.37536	41.9363	3809	3809	MS2	0/0	PR382_TMT1_L_F5&10.raw
High	vVNDDFSQVADVLVEDGVVR	Unambiguous	Dihydropyrimidinase OS=Rattus norvegicus GN=Dpys PE=1 SV=2 - [DPYS_RAT]	1	1	Q63150	N-Term(TMT6plex)	HCD	1	0	1	1	21427	No Quan Values	Not Used	348.761	254.222		338.118	340.117	424.851	671.31		544.994	298.706		0	3.238e-07	5.73089	0	5.9992	66	3	802.09	2404.26	-0.287904	74.6642	5778	5778	MS2	0/0	PR382_TMT1_L_F2&7.raw
High	gATLIcAWAEEGADALGPDGQLLHSDAFPPPR	Unambiguous	Ketohexokinase OS=Rattus norvegicus GN=Khk PE=1 SV=1 - [KHK_RAT]|Ketohexokinase OS=Rattus norvegicus GN=Khk PE=4 SV=1 - [D3ZN65_RAT]|Isoform A of Ketohexokinase OS=Rattus norvegicus GN=Khk - [KHK_RAT]	3	3	Q02974;D3ZN65;Q02974-2	N-Term(TMT6plex); C6(Carbamidomethyl)	HCD	1	0	1	1	28995	No Quan Values	Not Used					448.488	386.653	566.686	552.727	552.017	498.35		0	6.595e-09	5.72878	0	8.0332	56	3	1187.92	3561.76	-1.34909	74.0157	7148	7148	MS2	0/0	PR382_TMT1_L_F4&9.raw
High	aGDEVIcMDEVYGGTNR	Unambiguous	Cystathionine gamma-lyase OS=Rattus norvegicus GN=Cth PE=1 SV=2 - [CGL_RAT]|Cystathionase (Cystathionine gamma-lyase) OS=Rattus norvegicus GN=Cth PE=2 SV=2 - [Q9EQS4_RAT]	2	2	P18757;Q9EQS4	N-Term(TMT6plex); C7(Carbamidomethyl)	HCD	1	0	1	1	11313	No Quan Values	Not Used	37683	47537.3	41455.4	111673	81445.1	85577	105408	68296.5	98835.9	61694.3		0	4.181e-08	5.72826	0	3.68472	5	2	1057.99	2114.97	-1.13725	47.0661	4224	4224	MS2	0/0	PR382_TMT1_L_F13&8.raw
High	dITTSVLTVNNk	Unambiguous	Glycine N-methyltransferase OS=Rattus norvegicus GN=LOC100911564 PE=3 SV=1 - [M0RDH0_RAT]|Glycine N-methyltransferase OS=Rattus norvegicus GN=Gnmt PE=1 SV=2 - [GNMT_RAT]	2	2	M0RDH0;P13255	N-Term(TMT6plex); K12(TMT6plex)	HCD	1	0	1	1	11124	No Quan Values	Not Used	83943.5	83199.2	84530.3	156470	100574	95764.7	136802	103047	140729	115929		0	6.316e-06	5.72744	0	12.4911	12	2	882.018	1763.03	-1.10417	45.0937	4016	4016	MS2	0/0	PR382_TMT1_L_F13&8.raw
High	tFVQEDVYDEFVER	Unambiguous	Aldehyde dehydrogenase, mitochondrial OS=Rattus norvegicus GN=Aldh2 PE=1 SV=1 - [ALDH2_RAT]|Aldehyde dehydrogenase, mitochondrial OS=Rattus norvegicus GN=Aldh2 PE=3 SV=2 - [F1LN88_RAT]	2	2	P11884;F1LN88	N-Term(TMT6plex)	HCD	1	0	1	1	36086	No Quan Values	Not Used	8190.46	9343.45	8238.91	13957.9	9704.34	12798.2	30710.4	15554.8	28232.7	18759.2		0	4.267e-07	5.72593	0	20.4788	18	2	1002.99	2004.97	-0.855352	60.0042	5712	5712	MS2	0/0	PR382_TMT1_L_F5&10.raw
High	aEIVPVTTTVLDDkGDR	Unambiguous	3-ketoacyl-CoA thiolase B, peroxisomal OS=Rattus norvegicus GN=Acaa1b PE=1 SV=2 - [THIKB_RAT]|3-ketoacyl-CoA thiolase A, peroxisomal OS=Rattus norvegicus GN=Acaa1a PE=1 SV=2 - [THIKA_RAT]|3-ketoacyl-CoA thiolase A, peroxisomal OS=Rattus norvegicus GN=Acaa1b PE=3 SV=2 - [D4AB84_RAT]|3-ketoacyl-CoA thiolase A, peroxisomal OS=Rattus norvegicus GN=Acaa1b PE=3 SV=2 - [F1LPD6_RAT]|Isoform 2 of 3-ketoac…	5	5	P07871;P21775;D4AB84;F1LPD6;P21775-2	N-Term(TMT6plex); K14(TMT6plex)	HCD	1	0	1	1	26774	No Quan Values	Not Used	97402.4	76494.3	95200	258328	123575	164203	200832	166671	212222	204835		0	1.008e-05	5.72592	1	19.1212	3	3	763.101	2287.29	-1.2789	49.7254	4702	4702	MS2	0/0	PR382_TMT1_L_F4&9.raw
High	iEIESFFEGEDFSETLTR	Unambiguous	78 kDa glucose-regulated protein OS=Rattus norvegicus GN=Hspa5 PE=1 SV=1 - [GRP78_RAT]	1	1	P06761	N-Term(TMT6plex)	HCD	1	0	1	1	21477	No Quan Values	Not Used	545.999	475.33	437.767	845.262	320.929	732.765	1118.85	870.049	906.801	792.751		0	2.73e-06	5.72566	0	0.954061	492	2	1189.58	2378.16	-0.821046	75.5454	5833	5833	MS2	0/0	PR382_TMT1_L_F2&7.raw
High	nITDELGVLGVAGPYAR	Unambiguous	Dimethylglycine dehydrogenase, mitochondrial OS=Rattus norvegicus GN=Dmgdh PE=1 SV=1 - [M2GD_RAT]|Dimethylglycine dehydrogenase OS=Rattus norvegicus GN=Dmgdh PE=2 SV=1 - [Q5RKL4_RAT]	2	2	Q63342;Q5RKL4	N-Term(TMT6plex)	HCD	1	0	1	1	12773	No Quan Values	Not Used	16430.4	17895.1	9719.17	27843.6	19214.6	17775.6	34877.3	23008.9	22881.2	32395.8		0	6.662e-08	5.72523	0	6.13239	14	2	987.546	1974.08	-0.484698	62.2187	5830	5830	MS2	0/0	PR382_TMT1_L_F13&8.raw
High	vLGTSVESIMATEDR	Unambiguous	Carbamoyl-phosphate synthase [ammonia], mitochondrial OS=Rattus norvegicus GN=Cps1 PE=1 SV=1 - [CPSM_RAT]	1	1	P07756	N-Term(TMT6plex)	HCD	1	0	1	1	35769	No Quan Values	Not Used	18718.6	12238.1	15670.6	27021.5	15313.8	23989.5	49710.9	25269	44549.6	45770.6		0	1.607e-06	5.72251	0	10.7645	14	2	918.981	1836.96	-1.17773	56.6767	5363	5363	MS2	0/0	PR382_TMT1_L_F5&10.raw
High	iINEPTAAAIAYGLDkk	Unambiguous	Heat shock-related 70 kDa protein 2 OS=Rattus norvegicus GN=Hspa2 PE=1 SV=2 - [HSP72_RAT]|Heat shock cognate 71 kDa protein OS=Rattus norvegicus GN=Hspa8 PE=1 SV=1 - [HSP7C_RAT]|Protein LOC102549957 OS=Rattus norvegicus GN=LOC102549957 PE=3 SV=1 - [M0RCB1_RAT]|Uncharacterized protein OS=Rattus norvegicus PE=3 SV=1 - [M0RDZ9_RAT]	4	4	P14659;P63018;M0RCB1;M0RDZ9	N-Term(TMT6plex); K16(TMT6plex); K17(TMT6plex)	HCD	1	0	1	1	36183	No Quan Values	Not Used	38493.4	28434.5	16087.3	39798.3	24916.6	30381.4	50281.9	36485.2	38657.6	40713.8		0	1.154e-05	5.71856	1	18.8604	12	3	825.83	2475.48	-1.43782	61.0299	5819	5819	MS2	0/0	PR382_TMT1_L_F5&10.raw
High	aSATFNPELITHILDGSPENTR	Unambiguous	Peroxisomal acyl-coenzyme A oxidase 1 OS=Rattus norvegicus GN=Acox1 PE=1 SV=1 - [ACOX1_RAT]|Acyl-coenzyme A oxidase OS=Rattus norvegicus GN=Acox1 PE=3 SV=2 - [F1LQC1_RAT]|Acyl-coenzyme A oxidase OS=Rattus norvegicus GN=Acox1 PE=3 SV=2 - [F1M609_RAT]|Isoform 2 of Peroxisomal acyl-coenzyme A oxidase 1 OS=Rattus norvegicus GN=Acox1 - [ACOX1_RAT]	4	4	P07872;F1LQC1;F1M609;P07872-2	N-Term(TMT6plex)	HCD	1	0	1	1	36596	No Quan Values	Not Used	3403.57	3341.33	2374.14	4467.75	3048.54	4202.65	6549.38	4487.87	4480.04	6200		0	1.074e-06	5.71849	0	33.8329	52	3	871.456	2612.35	0.879218	65.4115	6273	6273	MS2	0/0	PR382_TMT1_L_F5&10.raw
High	iEIESFFEGEDFSETLTR	Unambiguous	78 kDa glucose-regulated protein OS=Rattus norvegicus GN=Hspa5 PE=1 SV=1 - [GRP78_RAT]	1	1	P06761	N-Term(TMT6plex)	HCD	1	0	1	1	5878	No Quan Values	Not Used	875.147	858.066	727.385	1341.37	672.202	1298.69	2175.49	1650.09	1565.36	1492.9		0	4.626e-07	5.71819	0	12.0904	309	2	1189.58	2378.16	-0.410407	76.243	6890	6890	MS2	0/0	PR382_TMT1_L_F1&6.raw
High	lLLEYTDSSYEEk	Unambiguous	Glutathione S-transferase Yb-3 OS=Rattus norvegicus GN=Gstm3 PE=1 SV=2 - [GSTM4_RAT]|Glutathione S-transferase Mu 1 OS=Rattus norvegicus GN=Gstm1 PE=1 SV=2 - [GSTM1_RAT]|Glutathione S-transferase Mu 1 OS=Rattus norvegicus GN=Gstm1 PE=3 SV=1 - [G3V983_RAT]|Glutathione S-transferase mu 4 OS=Rattus norvegicus GN=Gstm4 PE=2 SV=1 - [Q5BK56_RAT]	4	4	P08009;P04905;G3V983;Q5BK56	N-Term(TMT6plex); K13(TMT6plex)	HCD	1	0	1	1	27554	No Quan Values	Not Used	15589	18107.5	17921.6	30339.2	25435	27682.6	79460.5	32366.9	39036	43219.9		0	3.061e-07	5.71569	0	9.43332	39	2	1024.54	2048.08	-1.30311	57.9992	5562	5562	MS2	0/0	PR382_TMT1_L_F4&9.raw
High	dQEGQDVLLFIDNIFR	Unambiguous	ATP synthase subunit beta, mitochondrial OS=Rattus norvegicus GN=Atp5b PE=1 SV=2 - [ATPB_RAT]|ATP synthase subunit beta OS=Rattus norvegicus GN=Atp5b PE=3 SV=1 - [G3V6D3_RAT]	2	2	P10719;G3V6D3	N-Term(TMT6plex)	HCD	1	0	1	1	15209	No Quan Values	Not Used	6831.17	6844.51	10933.5	18755.9	8834.14	12860.5	15845.7	14492.7	16884.3	8056.44		0	8.501e-08	5.71442	0	4.0672	25	2	1076.07	2151.13	-0.784109	89.8098	8510	8510	MS2	0/0	PR382_TMT1_L_F13&8.raw
High	iIVIMDSYDNDLVER	Unambiguous	Long-chain-fatty-acid--CoA ligase 1 OS=Rattus norvegicus GN=Acsl1 PE=1 SV=1 - [ACSL1_RAT]	1	1	P18163	N-Term(TMT6plex)	HCD	1	0	1	1	36772	No Quan Values	Not Used	10354.1	5163.46	6064.71	9710.13	6615.82	11929.6	22573.8	8650.89	16895.4	17216.1		0	1.301e-06	5.71228	0	18.1061	31	2	1012.53	2024.06	-0.575788	67.3076	6467	6467	MS2	0/0	PR382_TMT1_L_F5&10.raw
High	nQNINLENNLGEVEAR	Unambiguous	Keratin, type I cytoskeletal 18 OS=Rattus norvegicus GN=Krt18 PE=1 SV=3 - [K1C18_RAT]	1	1	Q5BJY9	N-Term(TMT6plex)	HCD	1	0	1	1	10888	No Quan Values	Not Used	41548.2	66092.8	53092.6	147111	48211.8	76389.1	169038	109257	105821	85918.3		0	6.952e-06	5.71085	0	48.3019	4	2	1028.53	2056.06	-1.22827	42.6708	3757	3757	MS2	0/0	PR382_TMT1_L_F13&8.raw
High	eTVVEVPQVTWEDIGGLEDVkR	Unambiguous	Transitional endoplasmic reticulum ATPase OS=Rattus norvegicus GN=Vcp PE=1 SV=3 - [TERA_RAT]	1	1	P46462	N-Term(TMT6plex); K21(TMT6plex)	HCD	1	0	1	1	28210	No Quan Values	Not Used	18002.5	13022	9143.21	27171	18528.5	19061.1	31074	26692	27072.8	25555.2		0	9.399e-07	5.7095	1	7.53863	12	3	986.206	2956.6	-0.144392	65.184	6285	6285	MS2	0/0	PR382_TMT1_L_F4&9.raw
High	iFPVETLVEEAIQcAEk	Unambiguous	Enoyl-CoA hydratase, mitochondrial OS=Rattus norvegicus GN=Echs1 PE=1 SV=1 - [ECHM_RAT]	1	1	P14604	N-Term(TMT6plex); C14(Carbamidomethyl); K17(TMT6plex)	HCD	1	0	1	1	38754	No Quan Values	Not Used	673.807	1000.65	775.534	1782.35	953.168	1234.42	1554.36	1431.6	1418.98	1303.09		0	1.29e-07	5.70759	0	3.18344	259	2	1217.67	2434.33	-0.742882	91.2379	8647	8647	MS2	0/0	PR382_TMT1_L_F5&10.raw
High	vIHNEFTLGEEcELETMTGEk	Unambiguous	Fatty acid-binding protein, liver OS=Rattus norvegicus GN=Fabp1 PE=1 SV=1 - [FABPL_RAT]	1	1	P02692	N-Term(TMT6plex); C12(Carbamidomethyl); K21(TMT6plex)	HCD	1	0	1	1	4641	No Quan Values	Not Used	4854.56	4861.5	3541.89	9184.4	5390.84	9077.19	7703.59	9544.13	9608.12	10693.6		0	2.255e-09	5.70345	0	2.71566	15	3	975.485	2924.44	-0.460662	59.1863	5530	5530	MS2	0/0	PR382_TMT1_L_F1&6.raw
High	sGELAVQALEQFATVVEAk	Unambiguous	Very long-chain specific acyl-CoA dehydrogenase, mitochondrial OS=Rattus norvegicus GN=Acadvl PE=1 SV=1 - [ACADV_RAT]|Acyl-Coenzyme A dehydrogenase, very long chain OS=Rattus norvegicus GN=Acadvl PE=2 SV=1 - [Q5M9H2_RAT]	2	2	P45953;Q5M9H2	N-Term(TMT6plex); K19(TMT6plex)	HCD	1	0	1	1	29935	No Quan Values	Not Used	1276.73	680.93	937.691	1831.71	1064.75	1945.84	2730.51	1840.99	2089.02	2478.66		0	2.4e-06	5.7034	0	84.6729	500	3	816.796	2448.37	-0.955512	86.3938	8183	8183	MS2	0/0	PR382_TMT1_L_F4&9.raw
High	vIHNEFTLGEEcELETMTGEk	Unambiguous	Fatty acid-binding protein, liver OS=Rattus norvegicus GN=Fabp1 PE=1 SV=1 - [FABPL_RAT]	1	1	P02692	N-Term(TMT6plex); C12(Carbamidomethyl); K21(TMT6plex)	HCD	1	0	1	1	30309	No Quan Values	Not Used	218.371	202.874	135.974	355.234	227.618	342.681	259.737	456.118	323.504	413.102		0	5.994e-09	5.70121	0	21.9711	467	3	975.485	2924.44	-0.836335	92.3221	8595	8595	MS2	0/0	PR382_TMT1_L_F4&9.raw
High	sTNSEETIEDEFNTVLLAVGR	Unambiguous	Thioredoxin reductase 1, cytoplasmic OS=Rattus norvegicus GN=Txnrd1 PE=1 SV=5 - [TRXR1_RAT]|Thioredoxin reductase 1, cytoplasmic OS=Rattus norvegicus GN=Txnrd1 PE=3 SV=1 - [R9PXU4_RAT]	2	2	O89049;R9PXU4	N-Term(TMT6plex)	HCD	1	0	1	1	29432	No Quan Values	Not Used	473.036	389.289		953.043	391.25	533.024	1043.99	854.05	892.778	1231.02		0	2.088e-07	5.70119	0	4.79827	52	3	851.767	2553.29	-0.534179	79.3036	7630	7630	MS2	0/0	PR382_TMT1_L_F4&9.raw
High	mEccDVPAETLYDVLHDIEYR	Unambiguous	Protein Stard10 OS=Rattus norvegicus GN=Stard10 PE=2 SV=1 - [Q5BJN1_RAT]	1	1	Q5BJN1	N-Term(TMT6plex); C3(Carbamidomethyl); C4(Carbamidomethyl)	HCD	1	0	1	1	14266	No Quan Values	Not Used	2230.07	1303.49	923.412	2311.34	1729.14	2379.96	2940.56	1879.86	3178.79	3398.11		0	4.075e-07	5.69749	0	18.841	44	3	953.105	2857.3	-1.44652	78.1142	7472	7472	MS2	0/0	PR382_TMT1_L_F13&8.raw
High	aLENNMSLDEIVk	Unambiguous	Carbamoyl-phosphate synthase [ammonia], mitochondrial OS=Rattus norvegicus GN=Cps1 PE=1 SV=1 - [CPSM_RAT]	1	1	P07756	N-Term(TMT6plex); K13(TMT6plex)	HCD	1	0	1	1	4398	No Quan Values	Not Used	4659.55	2552.11	3149.54	4632.5	3941.13	5402.61	10952.2	6300.08	11141.1	10129.3		0	7.325e-09	5.69403	0	15.7339	117	2	967.536	1934.07	-0.769371	56.2384	5262	5262	MS2	0/0	PR382_TMT1_L_F1&6.raw
High	aSSFVLALEPELESR	Unambiguous	Dolichyl-diphosphooligosaccharide--protein glycosyltransferase subunit 1 OS=Rattus norvegicus GN=Rpn1 PE=2 SV=1 - [RPN1_RAT]|Dolichyl-diphosphooligosaccharide--protein glycosyltransferase subunit 1 OS=Rattus norvegicus GN=Rpn1 PE=2 SV=1 - [Q6P7A7_RAT]	2	2	P07153;Q6P7A7	N-Term(TMT6plex)	HCD	1	0	1	1	13021	No Quan Values	Not Used	34273.9	14466.1	16616.2	19191.3	19755.9	35754.4	76374.4	31520.2	60829.7	66930.8		0	3.308e-06	5.69376	0	15.7945	10	2	939.014	1877.02	-0.556066	64.8154	6103	6103	MS2	0/0	PR382_TMT1_L_F13&8.raw
High	vIHNEFTLGEEcELETMTGEk	Unambiguous	Fatty acid-binding protein, liver OS=Rattus norvegicus GN=Fabp1 PE=1 SV=1 - [FABPL_RAT]	1	1	P02692	N-Term(TMT6plex); C12(Carbamidomethyl); K21(TMT6plex)	HCD	1	0	1	1	29608	No Quan Values	Not Used	346.157	466.902	276.869	649.311	379.061	567.754	649.02	973.908	658.903	740.248		0	1.254e-07	5.68907	0	12.6518	246	3	975.485	2924.44	-0.460662	81.6084	7823	7823	MS2	0/0	PR382_TMT1_L_F4&9.raw
High	gLTVVQTFQELVEPR	Unambiguous	Farnesyl pyrophosphate synthase OS=Rattus norvegicus GN=Fdps PE=2 SV=2 - [FPPS_RAT]|Farnesyl pyrophosphate synthase OS=Rattus norvegicus GN=LOC100360417 PE=3 SV=2 - [F1LMQ2_RAT]|Farnesyl pyrophosphate synthase OS=Rattus norvegicus GN=Fdps PE=3 SV=2 - [F1LND7_RAT]	3	3	P05369;F1LMQ2;F1LND7	N-Term(TMT6plex)	HCD	1	0	1	1	13952	No Quan Values	Not Used	8469.56	6352.07	4401.89	15771.2	10237	12094.9	18198.5	15961.8	17063.4	18408.5		0	2.054e-09	5.68887	0	11.8451	36	2	973.05	1945.09	-1.02708	74.6723	7127	7127	MS2	0/0	PR382_TMT1_L_F13&8.raw
High	gEVITTYcPANNEPIAR	Unambiguous	Alpha-aminoadipic semialdehyde dehydrogenase OS=Rattus norvegicus GN=Aldh7a1 PE=1 SV=2 - [AL7A1_RAT]	1	1	Q64057	N-Term(TMT6plex); C8(Carbamidomethyl)	HCD	1	0	1	1	10645	No Quan Values	Not Used	28738.3	19597.9	20810.6	24905.8	34287.4	41135.4	59871.3	40738.7	46508.3	83689.8		0	1.696e-06	5.68884	0	1.87835	10	2	1067.54	2134.08	-0.901889	40.1417	3489	3489	MS2	0/0	PR382_TMT1_L_F13&8.raw
High	lGGEVScLVAGTk	Unambiguous	Electron transfer flavoprotein subunit alpha, mitochondrial OS=Rattus norvegicus GN=Etfa PE=1 SV=4 - [ETFA_RAT]	1	1	P13803	N-Term(TMT6plex); C7(Carbamidomethyl); K13(TMT6plex)	HCD	1	0	1	1	11817	No Quan Values	Not Used	240663	221165	215362	500348	263133	358898	474713	362829	445675	456341		0	1.352e-07	5.68796	0	23.2128	8	2	875.002	1749	-0.938676	52.2765	4778	4778	MS2	0/0	PR382_TMT1_L_F13&8.raw
High	iEIESFFEGEDFSETLTR	Unambiguous	78 kDa glucose-regulated protein OS=Rattus norvegicus GN=Hspa5 PE=1 SV=1 - [GRP78_RAT]	1	1	P06761	N-Term(TMT6plex)	HCD	1	0	1	1	13957	No Quan Values	Not Used	4378.95	3970.07	3383.93	7300.56	3980.83	5807.72	9321.74	7123.26	6750	6199.99		0	1.012e-05	5.68707	0	2.11576	45	2	1189.58	2378.16	-1.53966	74.7174	7132	7132	MS2	0/0	PR382_TMT1_L_F13&8.raw
High	aDRDQYELLcLDNTR	Unambiguous	Serotransferrin OS=Rattus norvegicus GN=Tf PE=1 SV=3 - [TRFE_RAT]|Ab2-417 OS=Rattus norvegicus GN=Tf PE=2 SV=1 - [Q7TMC7_RAT]	2	2	P12346;Q7TMC7	N-Term(TMT6plex); C10(Carbamidomethyl)	HCD	1	0	1	1	3473	No Quan Values	Not Used	6977.38	7912	7236.98	14124.6	9173.63	13818.5	16821.4	13072.3	16839.8	15667.1		0	0.0001305	5.68686	1	20.608	24	3	704.351	2111.04	-0.396587	45.9214	4245	4245	MS2	0/0	PR382_TMT1_L_F1&6.raw
High	qGQYSPMAIEEQVAVIYAGVR	Unambiguous	ATP synthase subunit alpha, mitochondrial OS=Rattus norvegicus GN=Atp5a1 PE=1 SV=2 - [ATPA_RAT]|ATP synthase subunit alpha OS=Rattus norvegicus GN=Atp5a1 PE=3 SV=1 - [F1LP05_RAT]|Protein LOC100910820 OS=Rattus norvegicus GN=LOC100910820 PE=3 SV=1 - [M0R4D7_RAT]	3	3	P15999;F1LP05;M0R4D7	N-Term(TMT6plex)	HCD	1	0	1	1	28934	No Quan Values	Not Used	829.632	986.99	692.986	1200.56	587.848	940.164	1941.5	1465.48	1502.84	1459.28		0	2.867e-05	5.68633	0	15.2095	147	3	846.778	2538.32	-1.24659	73.3196	7081	7081	MS2	0/0	PR382_TMT1_L_F4&9.raw
High	kQELEEIcHDLEAR	Unambiguous	Myosin-9 OS=Rattus norvegicus GN=Myh9 PE=1 SV=3 - [MYH9_RAT]|Myosin, heavy polypeptide 9, non-muscle OS=Rattus norvegicus GN=LOC100911597 PE=4 SV=1 - [G3V6P7_RAT]	2	2	Q62812;G3V6P7	N-Term(TMT6plex); K1(TMT6plex); C8(Carbamidomethyl)	HCD	1	0	1	1	4150	No Quan Values	Not Used	2680.29	2626.37	1862.51	2702.99	2844.72	3219.22	7565.16	4640.58	4388.64	4867.69		0	5.433e-07	5.68505	1	33.9278	116	3	743.396	2228.17	-1.18892	53.3625	4989	4989	MS2	0/0	PR382_TMT1_L_F1&6.raw
High	kGTGDcsDEEVDGk	Unambiguous	Myosin-9 OS=Rattus norvegicus GN=Myh9 PE=1 SV=3 - [MYH9_RAT]|Myosin, heavy polypeptide 9, non-muscle OS=Rattus norvegicus GN=LOC100911597 PE=4 SV=1 - [G3V6P7_RAT]	2	2	Q62812;G3V6P7	N-Term(TMT6plex); K1(TMT6plex); C6(Carbamidomethyl); S7(Phospho); K14(TMT6plex)	HCD	1	0	1	1	41110	No Quan Values	Not Used	8522.36	3788.36	9986.63	4994.73	7411.6	10666.1	11874.3	7895.82	10753.9	7546.75	T(3): 0.0; S(7): 100.0	0	0.002526	5.68229	1	24.9741	500	3	755.362	2264.07	-0.39315	30.0044	1708	1708	MS2	0/0	PR382_TMT1_L_TD_F1&6.raw
High	yNEDLELEDAIHTAILTLk	Unambiguous	Proteasome subunit alpha type-2 OS=Rattus norvegicus GN=Psma2 PE=1 SV=3 - [PSA2_RAT]	1	1	P17220	N-Term(TMT6plex); K19(TMT6plex)	HCD	1	0	1	1	29671	No Quan Values	Not Used	10024.7	8220.84	6648.42	16126.3	8793.34	13445	17669.3	16676	17333.3	17206		0	4.516e-07	5.68205	0	14.8519	36	3	887.157	2659.46	-0.70674	82.5703	7893	7893	MS2	0/0	PR382_TMT1_L_F4&9.raw
High	lDQGGAPLAGTNk	Unambiguous	Fructose-bisphosphate aldolase B OS=Rattus norvegicus GN=Aldob PE=1 SV=2 - [ALDOB_RAT]|Fructose-bisphosphate aldolase OS=Rattus norvegicus GN=Aldob PE=2 SV=1 - [Q66HT1_RAT]	2	2	P00884;Q66HT1	N-Term(TMT6plex); K13(TMT6plex)	HCD	1	0	1	1	10340	No Quan Values	Not Used	752254	721008	707945	1.72489e+06	1.00285e+06	958625	1.51548e+06	930800	1.43022e+06	1.5657e+06		0	3.146e-08	5.68179	0	7.13822	1	2	850.49	1699.97	-0.695993	37.0333	3154	3154	MS2	0/0	PR382_TMT1_L_F13&8.raw
High	vIHNEFTLGEEcELETMTGEk	Unambiguous	Fatty acid-binding protein, liver OS=Rattus norvegicus GN=Fabp1 PE=1 SV=1 - [FABPL_RAT]	1	1	P02692	N-Term(TMT6plex); C12(Carbamidomethyl); K21(TMT6plex)	HCD	1	0	1	1	27498	No Quan Values	Not Used	30604.8	38291.4	33422.6	66275	28414.2	60753.4	47021.5	78299.6	51263.5	77651.5		0	4.794e-07	5.68138	0	2.5796	2	3	975.485	2924.44	-1.08678	57.4215	5501	5501	MS2	0/0	PR382_TMT1_L_F4&9.raw
High	gAEEMETVIPVDIMR	Unambiguous	Protein DJ-1 OS=Rattus norvegicus GN=Park7 PE=1 SV=1 - [PARK7_RAT]|Protein LOC365828 (Fragment) OS=Rattus norvegicus GN=LOC365828 PE=4 SV=1 - [M0R3K9_RAT]	2	2	O88767;M0R3K9	N-Term(TMT6plex)	HCD	1	0	1	1	12548	No Quan Values	Not Used	184987	192339	123660	247556	173878	184117	266582	213869	270777	272480		0	5.592e-07	5.67752	0	1.21368	2	2	959.994	1918.98	-0.788524	59.8926	5583	5583	MS2	0/0	PR382_TMT1_L_F13&8.raw
High	eGEEPTVYsDDEEPkDEAAR	Ambiguous	Membrane-associated progesterone receptor component 1 OS=Rattus norvegicus GN=Pgrmc1 PE=1 SV=3 - [PGRC1_RAT]	1	1	P70580	N-Term(TMT6plex); S9(Phospho); K15(TMT6plex)	HCD	0.044	0	1	1	41318	No Quan Values	Not Used	1121.52	629.65	1300.75	696.252	1282.45	1620.57	1324.16	751.36	1769.37	1892.53	T(6): 0.0; Y(8): 7.4; S(9): 92.6	0	9.953e-05	5.67711	1	3.9223	303	3	935.423	2804.25	-0.519913	35.135	1983	1983	MS2	0/0	PR382_TMT1_L_TD_F1&6.raw
High	iRELETQISELQEDLESER	Unambiguous	Myosin-9 OS=Rattus norvegicus GN=Myh9 PE=1 SV=3 - [MYH9_RAT]|Myosin, heavy polypeptide 9, non-muscle OS=Rattus norvegicus GN=LOC100911597 PE=4 SV=1 - [G3V6P7_RAT]	2	2	Q62812;G3V6P7	N-Term(TMT6plex)	HCD	1	0	1	1	37301	No Quan Values	Not Used	1985.71	3155.75	2245.85	3456.39	2213.47	2713.8	5953.62	5058.64	4240.86	3082.06		0	7.592e-07	5.67423	1	39.1503	48	3	849.443	2546.31	-0.295827	73.1181	7049	7049	MS2	0/0	PR382_TMT1_L_F5&10.raw
High	yFDQVDISNGLDWSLDHk	Unambiguous	Regucalcin OS=Rattus norvegicus GN=Rgn PE=1 SV=3 - [RGN_RAT]	1	1	Q03336	N-Term(TMT6plex); K18(TMT6plex)	HCD	1	0	1	1	36507	No Quan Values	Not Used	16352.2	13342.5	9433.44	20127.9	7741.06	13984.8	34876.3	17472.8	25490.5	18188		0	1.618e-07	5.67295	0	10.8864	15	3	870.779	2610.32	-0.648752	64.4521	6175	6175	MS2	0/0	PR382_TMT1_L_F5&10.raw
High	sLEQWVTEEAGHLcDTFAk	Unambiguous	Cytochrome P450 2D26 OS=Rattus norvegicus GN=Cyp2d26 PE=2 SV=2 - [CP2DQ_RAT]	1	1	P10634	N-Term(TMT6plex); C14(Carbamidomethyl); K19(TMT6plex)	HCD	1	0	1	1	37452	No Quan Values	Not Used	18007	5178.08	11141.3	13118.7	10601.7	20562.6	40250.9	16580.4	38713.9	48166.3		0	1.629e-06	5.66939	0	26.8728	21	3	893.787	2679.35	-0.750675	74.8023	7215	7215	MS2	0/0	PR382_TMT1_L_F5&10.raw
High	lDAITDEENDMLDLAFGLTNR	Unambiguous	Adrenodoxin, mitochondrial OS=Rattus norvegicus GN=Fdx1 PE=2 SV=1 - [ADX_RAT]|Adrenodoxin, mitochondrial OS=Rattus norvegicus GN=Fdx1 PE=4 SV=1 - [G3V7L0_RAT]	2	2	P24483;G3V7L0	N-Term(TMT6plex)	HCD	1	0	1	1	14912	No Quan Values	Not Used	1205.17	1040.46	1900.5	2610.97	1305.03	2583.54	3128.38	1997.25	3857.6	3220.49		0	3.569e-11	5.66937	0	5.67281	106	2	1298.14	2595.28	-0.297565	85.679	8183	8183	MS2	0/0	PR382_TMT1_L_F13&8.raw
High	eGNDLYHEMIESGVINLk	Unambiguous	ATP synthase subunit beta, mitochondrial OS=Rattus norvegicus GN=Atp5b PE=1 SV=2 - [ATPB_RAT]|ATP synthase subunit beta OS=Rattus norvegicus GN=Atp5b PE=3 SV=1 - [G3V6D3_RAT]	2	2	P10719;G3V6D3	N-Term(TMT6plex); K18(TMT6plex)	HCD	1	0	1	1	36389	No Quan Values	Not Used	29303.2	31827.3	48255.4	81094.1	53409.3	71213.3	78323.5	62408.2	83410.6	72634.6		0	2.913e-07	5.66774	0	27.2855	29	3	840.445	2519.32	-0.337538	63.1914	6045	6045	MS2	0/0	PR382_TMT1_L_F5&10.raw
High	sYELPDGQVITIGNER	Unambiguous	Actin, aortic smooth muscle OS=Rattus norvegicus GN=Acta2 PE=2 SV=1 - [ACTA_RAT]|Actin, cytoplasmic 1 OS=Rattus norvegicus GN=Actb PE=1 SV=1 - [ACTB_RAT]|Actin, alpha cardiac muscle 1 OS=Rattus norvegicus GN=Actc1 PE=2 SV=1 - [ACTC_RAT]|Actin, cytoplasmic 2 OS=Rattus norvegicus GN=Actg1 PE=1 SV=1 - [ACTG_RAT]|Actin, gamma-enteric smooth muscle OS=Rattus norvegicus GN=Actg2 PE=2 SV=1 - [ACTH_RAT]|…	9	9	P62738;P60711;P68035;P63259;P63269;P68136;D3ZRN3;F1LTQ2;V9GZ85	N-Term(TMT6plex)	HCD	1	0	1	1	20383	No Quan Values	Not Used	1802.47	1498.67	1098.54	1800.93	1501.13	2134.55	4421.26	2666.21	2931	3759.49		0	4.507e-09	5.66538	0	5.25877	500	2	1010.53	2020.05	-0.516171	57.7896	4627	4627	MS2	0/0	PR382_TMT1_L_F2&7.raw
High	sIYGEkFEDENFILk	Unambiguous	Peptidyl-prolyl cis-trans isomerase A OS=Rattus norvegicus GN=Ppia PE=1 SV=2 - [PPIA_RAT]	1	1	P10111	N-Term(TMT6plex); K6(TMT6plex); K15(TMT6plex)	HCD	1	0	1	1	27588	No Quan Values	Not Used	653904	499756	260651	550187	312782	386737	1.02017e+06	743038	603531	586311		0	7.98e-05	5.66357	1	8.65733	3	3	840.471	2519.4	-0.947873	58.3746	5600	5600	MS2	0/0	PR382_TMT1_L_F4&9.raw
High	fFPEDVSEELIQEITQR	Unambiguous	Protein Rdx OS=Rattus norvegicus GN=Rdx PE=4 SV=1 - [E9PT65_RAT]	1	1	E9PT65	N-Term(TMT6plex)	HCD	1	0	1	1	14695	No Quan Values	Not Used	679.68	631.922	844.217	1288.05	1406.19	1607.05	2262.05	1725.12	1989.7	1570.87		0	4.771e-08	5.66009	0	7.84366	72	3	770.401	2309.19	0.273488	83.0124	7944	7944	MS2	0/0	PR382_TMT1_L_F13&8.raw
High	eILQEEEDLAEIVQLVGk	Unambiguous	Protein Atp6v1a OS=Rattus norvegicus GN=Atp6v1a PE=3 SV=1 - [D4A133_RAT]|Uncharacterized protein OS=Rattus norvegicus PE=3 SV=1 - [M0RBP6_RAT]	2	2	D4A133;M0RBP6	N-Term(TMT6plex); K18(TMT6plex)	HCD	1	0	1	1	14983	No Quan Values	Not Used	4599.14	2838.73	3007.73	4274.47	4229.43	6399.02	11530.5	6152.68	8928.3	10644.3		0	1.154e-08	5.65992	0	8.65777	67	3	838.475	2513.41	-0.401322	86.6552	8261	8261	MS2	0/0	PR382_TMT1_L_F13&8.raw
High	eLAEAEDVSIFk	Unambiguous	ATP synthase subunit e, mitochondrial OS=Rattus norvegicus GN=Atp5i PE=1 SV=3 - [ATP5I_RAT]	1	1	P29419	N-Term(TMT6plex); K12(TMT6plex)	HCD	1	0	1	1	20393	No Quan Values	Not Used	3893.12	2391.58	3028.63	5427.77	3352.01	5439.91	7426.26	4442.74	6915.05	6672.41		0	9.074e-06	5.6582	0	8.15163	445	2	905.006	1809	-0.466291	57.9552	4638	4638	MS2	0/0	PR382_TMT1_L_F2&7.raw
High	gGFVLLDGETFEVk	Unambiguous	Selenium-binding protein 1 OS=Rattus norvegicus GN=Selenbp1 PE=1 SV=1 - [SBP1_RAT]|Uncharacterized protein (Fragment) OS=Rattus norvegicus GN=Selenbp1 PE=4 SV=1 - [F1LRJ9_RAT]	2	2	Q8VIF7;F1LRJ9	N-Term(TMT6plex); K14(TMT6plex)	HCD	1	0	1	1	13040	No Quan Values	Not Used	106021	111881	74400.6	206185	94154.9	140244	172853	135729	164919	152920		0	9.207e-09	5.65795	0	9.98156	6	2	985.055	1969.1	-0.905198	65.0166	6124	6124	MS2	0/0	PR382_TMT1_L_F13&8.raw
High	vIHNEFTLGEEcELETMTGEk	Unambiguous	Fatty acid-binding protein, liver OS=Rattus norvegicus GN=Fabp1 PE=1 SV=1 - [FABPL_RAT]	1	1	P02692	N-Term(TMT6plex); C12(Carbamidomethyl); K21(TMT6plex)	HCD	1	0	1	1	39082	No Quan Values	Not Used	238.301	241.517	158.372	400.99	178.23	384.811	340.046	452.062	469.794	348.129		0	2.021e-08	5.65203	0	12.513	424	3	975.487	2924.45	0.979415	96.6269	9008	9008	MS2	0/0	PR382_TMT1_L_F5&10.raw
High	gETDEEYLWcIEQTLHFk	Unambiguous	Adenosylhomocysteinase OS=Rattus norvegicus GN=Ahcy PE=1 SV=3 - [SAHH_RAT]	1	1	P10760	N-Term(TMT6plex); C10(Carbamidomethyl); K18(TMT6plex)	HCD	1	0	1	1	28778	No Quan Values	Not Used	7330.88	6472.82	6045.74	12877.5	10245.1	14184.1	17137.9	12827.1	17376.6	16900.9		0	2.175e-07	5.65201	0	13.9439	76	3	919.459	2756.36	-1.0768	71.5478	6909	6909	MS2	0/0	PR382_TMT1_L_F4&9.raw
High	kTEEDLcVGcFQPIPMDSSDLkPVLk	Unambiguous	T-kininogen 2 OS=Rattus norvegicus PE=1 SV=2 - [KNT2_RAT]|T-kininogen 1 OS=Rattus norvegicus GN=Map1 PE=1 SV=2 - [KNT1_RAT]|Kininogen-1 OS=Rattus norvegicus GN=Kng1l1 PE=4 SV=1 - [F7EUK4_RAT]	3	3	P08932;P01048;F7EUK4	N-Term(TMT6plex); K1(TMT6plex); C7(Carbamidomethyl); C10(Carbamidomethyl); K22(TMT6plex); K26(TMT6plex)	HCD	1	0	1	1	36054	No Quan Values	Not Used	9832.09	7588.4	7276.91	14594.3	10146.7	23562.2	18844.8	32604.7	29624.7	21548.2		0	0.0002713	5.64951	1	2.37053	12	4	981.534	3923.11	-0.265492	59.6724	5677	5677	MS2	0/0	PR382_TMT1_L_F5&10.raw
High	vIHNEFTLGEEcELETMTGEk	Unambiguous	Fatty acid-binding protein, liver OS=Rattus norvegicus GN=Fabp1 PE=1 SV=1 - [FABPL_RAT]	1	1	P02692	N-Term(TMT6plex); C12(Carbamidomethyl); K21(TMT6plex)	HCD	1	0	1	1	30036	No Quan Values	Not Used	163.042	373.784	124.552	529.021	237.378	425.94	468.103	478.465	335.059	432.984		0	4.333e-09	5.64411	0	19.9999	341	3	975.485	2924.44	-0.39805	87.9138	8294	8294	MS2	0/0	PR382_TMT1_L_F4&9.raw
High	aADkDNcFATEGPNLVAR	Unambiguous	Serum albumin OS=Rattus norvegicus GN=Alb PE=1 SV=2 - [ALBU_RAT]	1	1	P02770	N-Term(TMT6plex); K4(TMT6plex); C7(Carbamidomethyl)	HCD	1	0	1	1	55421	No Quan Values	Not Used	4981.78	5030.76	9634.6	13439.3	4455.39	7877.55	7048.25	6475.11	9108.57	7014.41		0	1.181e-06	5.64359	1	14.3083	334	3	803.085	2407.24	-0.965792	41.5892	2508	2508	MS2	0/0	PR382_TMT1_L_TD_F4&9.raw
High	vVNDDFSQVADVLVEDGVVR	Unambiguous	Dihydropyrimidinase OS=Rattus norvegicus GN=Dpys PE=1 SV=2 - [DPYS_RAT]	1	1	Q63150	N-Term(TMT6plex)	HCD	1	0	1	1	5772	No Quan Values	Not Used	603.377	1138.42	580.336	1286.83	982.699	1251.41	1907.5	1647.88	953.845	1517.71		0	2.521e-08	5.64333	0	6.65007	70	3	802.09	2404.25	-0.516381	74.501	6774	6774	MS2	0/0	PR382_TMT1_L_F1&6.raw
High	rGsGDTSSLIDPDTSLSELR	Unambiguous	Leucine-rich repeat flightless-interacting protein 2 OS=Rattus norvegicus GN=Lrrfip2 PE=2 SV=1 - [LRRF2_RAT]	1	1	Q4V7E8	N-Term(TMT6plex); S3(Phospho)	HCD	1	0	1	1	55975	No Quan Values	Not Used	347.779	327.2	424.486	170.078	289.186	413.782	391.203	270.767	499.588	481.778	S(3): 100.0; T(6): 0.0; S(7): 0.0; S(8): 0.0; T(14): 0.0; S(15): 0.0; S(17): 0.0	0	0.0001214	5.63903	1	19.8359	446	3	805.725	2415.16	-0.270464	51.2961	3130	3130	MS2	0/0	PR382_TMT1_L_TD_F4&9.raw
High	vAPEEHPVLLTEAPLNPk	Unambiguous	Actin, cytoplasmic 1 OS=Rattus norvegicus GN=Actb PE=1 SV=1 - [ACTB_RAT]|Actin, cytoplasmic 2 OS=Rattus norvegicus GN=Actg1 PE=1 SV=1 - [ACTG_RAT]|Actin, cytoplasmic 2 (Fragment) OS=Rattus norvegicus GN=LOC100361457 PE=3 SV=1 - [V9GZ85_RAT]	3	3	P60711;P63259;V9GZ85	N-Term(TMT6plex); K18(TMT6plex)	HCD	1	0	1	1	11371	No Quan Values	Not Used	96560.9	83666.2	72224.5	112591	87822.7	122895	241363	144353	156920	194773		0	8.303e-06	5.63364	0	26.7726	5	3	804.801	2412.39	-0.91552	47.67	4288	4288	MS2	0/0	PR382_TMT1_L_F13&8.raw
High	gPLLVQDVVFTDEMAHFDR	Unambiguous	Catalase OS=Rattus norvegicus GN=Cat PE=1 SV=3 - [CATA_RAT]	1	1	P04762	N-Term(TMT6plex)	HCD	1	0	1	1	5541	No Quan Values	Not Used	983.857	1112.9	1604.17	2774.23	1454.8	2056.82	1194.61	3026.74	2899.53	2248.03		0	2.209e-08	5.62956	0	15.3321	116	3	806.75	2418.24	1.47458	70.8449	6520	6520	MS2	0/0	PR382_TMT1_L_F1&6.raw
High	nLNSEIDNILVNLR	Unambiguous	Trifunctional enzyme subunit alpha, mitochondrial OS=Rattus norvegicus GN=Hadha PE=1 SV=2 - [ECHA_RAT]	1	1	Q64428	N-Term(TMT6plex)	HCD	1	0	1	1	13891	No Quan Values	Not Used	12952.9	5629.21	9977.14	18715.2	10649.9	18132	39541	22435.3	29781	26699.6		0	1.613e-08	5.62679	0	9.87485	30	2	928.525	1856.04	-0.378661	74.0152	7060	7060	MS2	0/0	PR382_TMT1_L_F13&8.raw
High	rFDDAVVQSDMk	Unambiguous	Heat shock cognate 71 kDa protein OS=Rattus norvegicus GN=Hspa8 PE=1 SV=1 - [HSP7C_RAT]|Protein LOC680121 OS=Rattus norvegicus GN=LOC680121 PE=3 SV=2 - [F1LZI1_RAT]|Heat shock cognate 71 kDa protein OS=Rattus norvegicus GN=Hspa8 PE=3 SV=1 - [M0R8M9_RAT]|Protein LOC102549957 OS=Rattus norvegicus GN=LOC102549957 PE=3 SV=1 - [M0RCB1_RAT]|Uncharacterized protein OS=Rattus norvegicus PE=3 SV=1 - [M0RD…	5	5	P63018;F1LZI1;M0R8M9;M0RCB1;M0RDZ9	N-Term(TMT6plex); K12(TMT6plex)	HCD	1	0	1	1	25721	No Quan Values	Not Used	146861	165481	88160.7	218608	131286	173294	261115	218059	218071	216172		0	0.0001097	5.62673	1	24.3958	5	3	623.669	1868.99	-0.697325	38.7581	3543	3543	MS2	0/0	PR382_TMT1_L_F4&9.raw
High	sLDMDSIIAEVR	Unambiguous	Keratin, type II cytoskeletal 8 OS=Rattus norvegicus GN=Krt8 PE=1 SV=3 - [K2C8_RAT]	1	1	Q10758	N-Term(TMT6plex)	HCD	1	0	1	1	36269	No Quan Values	Not Used	32754.9	47944.8	35789.1	81175.4	38963.3	56844.6	94761	67199.1	54875.9	49024.1		0	2.414e-06	5.62626	0	35.6538	25	2	789.424	1577.84	0.0269615	61.9209	5913	5913	MS2	0/0	PR382_TMT1_L_F5&10.raw
High	lFLEYTDTSYEDk	Unambiguous	Glutathione S-transferase Mu 2 OS=Rattus norvegicus GN=Gstm2 PE=1 SV=2 - [GSTM2_RAT]	1	1	P08010	N-Term(TMT6plex); K13(TMT6plex)	HCD	1	0	1	1	12519	No Quan Values	Not Used	98328.7	121560	98524.6	145787	131538	225141	465049	146410	281823	270466		0	7.547e-06	5.62552	0	2.99259	4	2	1041.54	2082.07	-1.15257	59.5855	5551	5551	MS2	0/0	PR382_TMT1_L_F13&8.raw
High	lNEHFLNTTDFLDTIk	Unambiguous	Isocitrate dehydrogenase [NADP], mitochondrial OS=Rattus norvegicus GN=Idh2 PE=1 SV=2 - [IDHP_RAT]	1	1	P56574	N-Term(TMT6plex); K16(TMT6plex)	HCD	1	0	1	1	36577	No Quan Values	Not Used	16650.6	11533.3	7454.18	12858.2	8950.73	11979.6	30268.2	13224.7	22933.8	16609		0	4.059e-06	5.62487	0	21.5955	41	3	793.77	2379.3	-0.406073	65.2037	6252	6252	MS2	0/0	PR382_TMT1_L_F5&10.raw
High	lTLYDIAHTPGVAADLSHIETR	Unambiguous	Malate dehydrogenase, mitochondrial OS=Rattus norvegicus GN=Mdh2 PE=1 SV=2 - [MDHM_RAT]	1	1	P04636	N-Term(TMT6plex)	HCD	1	0	1	1	4882	No Quan Values	Not Used	2846.12	4308.39	2498.48	5602.34	4122.99	4374.13	7076.15	4643.29	5148.22	4269.01		0	1.892e-08	5.62306	0	9.07622	28	4	656.358	2622.41	-0.239245	62.1737	5795	5795	MS2	0/0	PR382_TMT1_L_F1&6.raw
High	dQEGQDVLLFIDNIFR	Unambiguous	ATP synthase subunit beta, mitochondrial OS=Rattus norvegicus GN=Atp5b PE=1 SV=2 - [ATPB_RAT]|ATP synthase subunit beta OS=Rattus norvegicus GN=Atp5b PE=3 SV=1 - [G3V6D3_RAT]	2	2	P10719;G3V6D3	N-Term(TMT6plex)	HCD	1	0	1	1	15255	No Quan Values	Not Used	422.475	360.175	557.715	964.127	442.225	755.673	883.127	632.625	770.397	509.855		0	2.433e-07	5.62173	0	35.489	500	2	1076.07	2151.13	0.23734	90.4153	8560	8560	MS2	0/0	PR382_TMT1_L_F13&8.raw
High	eVAAFAQFGSDLDAATQQLLSR	Unambiguous	ATP synthase subunit alpha, mitochondrial OS=Rattus norvegicus GN=Atp5a1 PE=1 SV=2 - [ATPA_RAT]|ATP synthase subunit alpha OS=Rattus norvegicus GN=Atp5a1 PE=3 SV=1 - [F1LP05_RAT]|Protein LOC100910820 OS=Rattus norvegicus GN=LOC100910820 PE=3 SV=1 - [M0R4D7_RAT]	3	3	P15999;F1LP05;M0R4D7	N-Term(TMT6plex)	HCD	1	0	1	1	38125	No Quan Values	Not Used	570.791	457.161	437.051	675.281	352.861	737.372	729.997	647.682	804.944	701.48		0	1.143e-08	5.62043	0	27.8895	168	3	856.448	2567.33	-0.450084	82.643	7955	7955	MS2	0/0	PR382_TMT1_L_F5&10.raw
High	eLAEAEDVSIFk	Unambiguous	ATP synthase subunit e, mitochondrial OS=Rattus norvegicus GN=Atp5i PE=1 SV=3 - [ATP5I_RAT]	1	1	P29419	N-Term(TMT6plex); K12(TMT6plex)	HCD	1	0	1	1	12121	No Quan Values	Not Used	272394	170038	212014	388358	262488	394943	486406	265127	498665	488074		0	1.587e-07	5.61926	0	9.84414	3	2	905.005	1809	-0.871167	55.4392	5113	5113	MS2	0/0	PR382_TMT1_L_F13&8.raw
High	tLNDELEIIEGMk	Unambiguous	60 kDa heat shock protein, mitochondrial OS=Rattus norvegicus GN=Hspd1 PE=1 SV=1 - [CH60_RAT]|Uncharacterized protein (Fragment) OS=Rattus norvegicus PE=3 SV=2 - [D3Z9X1_RAT]	2	2	P63039;D3Z9X1	N-Term(TMT6plex); K13(TMT6plex)	HCD	1	0	1	1	36889	No Quan Values	Not Used	9946.55	9657.46	11583.4	20327.5	10907.3	16161.5	26026.2	16100.5	20291.2	17968.5		0	1.942e-08	5.61854	0	36.2043	59	2	982.045	1963.08	-0.105167	68.5476	6595	6595	MS2	0/0	PR382_TMT1_L_F5&10.raw
High	vDLEYFEEGVEFLLR	Unambiguous	Bile acid-CoA:amino acid N-acyltransferase OS=Rattus norvegicus GN=Baat PE=1 SV=2 - [BAAT_RAT]	1	1	Q63276	N-Term(TMT6plex)	HCD	1	0	1	1	38880	No Quan Values	Not Used	1565.95	1103.74	3295.56	4930.98	3114.78	6374.06	6621.99	5302.8	7861.28	6854.94		0	3.956e-06	5.61612	0	16.8155	78	2	1044.05	2087.09	-0.717169	93.2096	8786	8786	MS2	0/0	PR382_TMT1_L_F5&10.raw
High	nEVNTMLGQSTEELR	Unambiguous	Apolipoprotein E OS=Rattus norvegicus GN=Apoe PE=1 SV=2 - [APOE_RAT]	1	1	P02650	N-Term(TMT6plex)	HCD	1	0	1	1	11234	No Quan Values	Not Used	23654	27377.3	20729.3	58380.9	42578.5	57369.4	113262	35878	86796.7	92610.7		0	3.106e-07	5.61567	0	5.34315	8	2	975.493	1949.98	-0.451146	46.2437	4137	4137	MS2	0/0	PR382_TMT1_L_F13&8.raw
High	vIHNEFTLGEEcELETMTGEk	Unambiguous	Fatty acid-binding protein, liver OS=Rattus norvegicus GN=Fabp1 PE=1 SV=1 - [FABPL_RAT]	1	1	P02692	N-Term(TMT6plex); C12(Carbamidomethyl); K21(TMT6plex)	HCD	1	0	1	1	5297	No Quan Values	Not Used	335.454	365.19	329.804	999.482	426.242	587.359	539.597	828.136	610.221	593.742		0	9.899e-08	5.61409	0	36.5786	251	3	975.482	2924.43	-3.90434	67.4972	6251	6251	MS2	0/0	PR382_TMT1_L_F1&6.raw
High	iVGELEQMVSEDVPLDHR	Unambiguous	Vigilin OS=Rattus norvegicus GN=Hdlbp PE=2 SV=1 - [VIGLN_RAT]|High density lipoprotein binding protein (Vigilin) OS=Rattus norvegicus GN=Hdlbp PE=2 SV=1 - [Q3KRF2_RAT]	2	2	Q9Z1A6;Q3KRF2	N-Term(TMT6plex)	HCD	1	0	1	1	5826	No Quan Values	Not Used	463.097	367.009	265.218	556.406	403.931	652.523	839.229	577.624	780.537	781.21		0	5.833e-07	5.61332	0	30.4416	500	3	765.733	2295.18	-0.57912	75.3846	6833	6833	MS2	0/0	PR382_TMT1_L_F1&6.raw
High	gGFVLLDGETFEVk	Unambiguous	Selenium-binding protein 1 OS=Rattus norvegicus GN=Selenbp1 PE=1 SV=1 - [SBP1_RAT]|Uncharacterized protein (Fragment) OS=Rattus norvegicus GN=Selenbp1 PE=4 SV=1 - [F1LRJ9_RAT]	2	2	Q8VIF7;F1LRJ9	N-Term(TMT6plex); K14(TMT6plex)	HCD	1	0	1	1	28268	No Quan Values	Not Used	13958.7	15058.3	12283.6	26448.6	13024.4	19241.2	23905.4	16789.9	22993.9	20626.8		0	1.533e-08	5.61317	0	29.8866	77	2	985.055	1969.1	-0.595233	65.7963	6348	6348	MS2	0/0	PR382_TMT1_L_F4&9.raw
High	sIFSAVLDELk	Unambiguous	Carbamoyl-phosphate synthase [ammonia], mitochondrial OS=Rattus norvegicus GN=Cps1 PE=1 SV=1 - [CPSM_RAT]	1	1	P07756	N-Term(TMT6plex); K11(TMT6plex)	HCD	1	0	1	1	37800	No Quan Values	Not Used	38342.1	22452.3	32318.4	45334.1	33195.6	53680	97451.1	47104.8	105613	82019.1		0	1.249e-05	5.60646	0	25.4695	26	2	840.502	1680	-0.650744	78.8228	7598	7598	MS2	0/0	PR382_TMT1_L_F5&10.raw
High	eGIPALDNFLDkL	Unambiguous	Elongation factor 2 OS=Rattus norvegicus GN=Eef2 PE=1 SV=4 - [EF2_RAT]	1	1	P05197	N-Term(TMT6plex); K12(TMT6plex)	HCD	1	0	1	1	14387	No Quan Values	Not Used	9307.42	6720.64	3743.77	9420.12	8808.74	12148.8	19114.7	14284.2	13751	18703.1		0	3.217e-06	5.60501	1	43.1642	100	2	952.051	1903.09	-0.129069	79.4421	7605	7605	MS2	0/0	PR382_TMT1_L_F13&8.raw
High	vLIEAMVDRAEAEcEVLFPGYTHLQR	Unambiguous	Argininosuccinate lyase OS=Rattus norvegicus GN=Asl PE=2 SV=1 - [ARLY_RAT]|Argininosuccinate lyase OS=Rattus norvegicus GN=Asl PE=3 SV=1 - [Z4YND9_RAT]	2	2	P20673;Z4YND9	N-Term(TMT6plex); C14(Carbamidomethyl)	HCD	1	0	1	1	38012	No Quan Values	Not Used	1188.94	979.263	554.098	1314.73	772.917	1533.54	2518.97	1364.15	1629.7	1801.97		0	1.203e-06	5.60488	1	12.7185	54	4	819.674	3275.67	-0.412818	81.3059	7831	7831	MS2	0/0	PR382_TMT1_L_F5&10.raw
High	gPLLVQDVVFTDEMAHFDR	Unambiguous	Catalase OS=Rattus norvegicus GN=Cat PE=1 SV=3 - [CATA_RAT]	1	1	P04762	N-Term(TMT6plex)	HCD	1	0	1	1	5507	No Quan Values	Not Used	649.902	862.885	736.044	1923.01	905.385	1165.31	942.14	1850.05	1622.87	1388.05		0	1.041e-07	5.60236	0	41.4365	144	3	806.749	2418.23	-0.569828	70.3357	6482	6482	MS2	0/0	PR382_TMT1_L_F1&6.raw
High	gHYTEGAELVDSVLDVVR	Unambiguous	Tubulin beta-2A chain OS=Rattus norvegicus GN=Tubb2a PE=1 SV=1 - [TBB2A_RAT]|Tubulin beta-2B chain OS=Rattus norvegicus GN=Tubb2b PE=1 SV=1 - [TBB2B_RAT]|Tubulin beta-3 chain OS=Rattus norvegicus GN=Tubb3 PE=1 SV=1 - [TBB3_RAT]|RCG45400 OS=Rattus norvegicus GN=Tubb4b PE=3 SV=1 - [G3V7C6_RAT]|Tubulin beta-4B chain OS=Rattus norvegicus GN=Tubb4b PE=1 SV=1 - [TBB4B_RAT]|Tubulin beta-5 chain OS=Rattu…	7	7	P85108;Q3KRE8;Q4QRB4;G3V7C6;Q6P9T8;P69897;Q4QQV0	N-Term(TMT6plex)	HCD	1	0	1	1	36732	No Quan Values	Not Used	6973.2	3977.6	3020.22	6744.09	4415.32	7306.17	12727.2	10602.2	9017.49	9671.58		0	3.269e-07	5.60153	0	29.3188	16	3	730.053	2188.14	-0.615376	66.8751	6423	6423	MS2	0/0	PR382_TMT1_L_F5&10.raw
High	aQFEGIVTDLIk	Unambiguous	Stress-70 protein, mitochondrial OS=Rattus norvegicus GN=Hspa9 PE=1 SV=3 - [GRP75_RAT]|Stress-70 protein, mitochondrial OS=Rattus norvegicus GN=Hspa9 PE=3 SV=1 - [F1M953_RAT]	2	2	P48721;F1M953	N-Term(TMT6plex); K12(TMT6plex)	HCD	1	0	1	1	13373	No Quan Values	Not Used	130843	115267	126452	258369	145192	176911	268212	168813	234034	208210		0	5.199e-07	5.60046	0	25.6171	13	2	896.534	1792.06	-0.51364	68.5104	6490	6490	MS2	0/0	PR382_TMT1_L_F13&8.raw
High	gSSLIEAFETWR	Unambiguous	Dihydropyrimidinase OS=Rattus norvegicus GN=Dpys PE=1 SV=2 - [DPYS_RAT]	1	1	Q63150	N-Term(TMT6plex)	HCD	1	0	1	1	28601	No Quan Values	Not Used	17998.8	15673.9	18173.6	31698.3	20055.7	30977.3	38633	32467.2	34470.1	32957.8		0	7.611e-06	5.59352	0	27.2918	42	2	812.93	1624.85	-0.516176	69.5685	6715	6715	MS2	0/0	PR382_TMT1_L_F4&9.raw
High	skAEELGLPILGVLR	Unambiguous	3-ketoacyl-CoA thiolase B, peroxisomal OS=Rattus norvegicus GN=Acaa1b PE=1 SV=2 - [THIKB_RAT]|3-ketoacyl-CoA thiolase A, peroxisomal OS=Rattus norvegicus GN=Acaa1a PE=1 SV=2 - [THIKA_RAT]|3-ketoacyl-CoA thiolase A, peroxisomal OS=Rattus norvegicus GN=Acaa1b PE=3 SV=2 - [D4AB84_RAT]|3-ketoacyl-CoA thiolase A, peroxisomal OS=Rattus norvegicus GN=Acaa1b PE=3 SV=2 - [F1LPD6_RAT]|Isoform 2 of 3-ketoac…	5	5	P07871;P21775;D4AB84;F1LPD6;P21775-2	N-Term(TMT6plex); K2(TMT6plex)	HCD	1	0	1	1	28315	No Quan Values	Not Used	11765.4	11182.9	11151.9	24813.2	12502.9	18114.1	23240.2	19466.5	21734.7	20999.5		0	5.497e-07	5.58667	1	34.281	58	3	685.098	2053.28	-0.191355	66.3205	6400	6400	MS2	0/0	PR382_TMT1_L_F4&9.raw
High	aQSELSGAADEAAR	Unambiguous	ATP synthase subunit delta, mitochondrial OS=Rattus norvegicus GN=Atp5d PE=1 SV=2 - [ATPD_RAT]|ATP synthase subunit delta, mitochondrial OS=Rattus norvegicus GN=Atp5d PE=3 SV=1 - [G3V7Y3_RAT]	2	2	P35434;G3V7Y3	N-Term(TMT6plex)	HCD	1	0	1	1	9788	No Quan Values	Not Used	122204	134600	138640	252511	135056	169193	226062	188780	222279	196466		0	5.426e-08	5.58411	0	5.69176	4	2	802.906	1604.81	-1.39189	31.3179	2547	2547	MS2	0/0	PR382_TMT1_L_F13&8.raw
High	dIAFEVEDcEHIVQk	Unambiguous	4-hydroxyphenylpyruvate dioxygenase OS=Rattus norvegicus GN=Hpd PE=1 SV=3 - [HPPD_RAT]	1	1	P32755	N-Term(TMT6plex); C9(Carbamidomethyl); K15(TMT6plex)	HCD	1	0	1	1	19983	No Quan Values	Not Used	3188.33	2723.68	2557.35	5321.8	2935.23	4615.21	6032.09	4104.68	6578.93	5680.41		0	3.401e-07	5.58206	0	26.8085	202	3	764.063	2290.17	-1.94073	51.9949	4187	4187	MS2	0/0	PR382_TMT1_L_F2&7.raw
High	aFVEFLTDEIkEEk	Unambiguous	Complement component 1 Q subcomponent-binding protein, mitochondrial OS=Rattus norvegicus GN=C1qbp PE=1 SV=2 - [C1QBP_RAT]	1	1	O35796	N-Term(TMT6plex); K11(TMT6plex); K14(TMT6plex)	HCD	1	0	1	1	28922	No Quan Values	Not Used	31033.4	32452.1	53281	120689	65385.8	88114.2	116050	81582.6	98542.1	91034.9		0	4.673e-07	5.57841	1	13.3375	19	3	795.789	2385.35	-0.478336	73.1811	7068	7068	MS2	0/0	PR382_TMT1_L_F4&9.raw
High	dLGEELEALkTELEDTLDSTAAQQELR	Unambiguous	Myosin-9 OS=Rattus norvegicus GN=Myh9 PE=1 SV=3 - [MYH9_RAT]|Myosin, heavy polypeptide 9, non-muscle OS=Rattus norvegicus GN=LOC100911597 PE=4 SV=1 - [G3V6P7_RAT]	2	2	Q62812;G3V6P7	N-Term(TMT6plex); K10(TMT6plex)	HCD	1	0	1	1	38755	No Quan Values	Not Used	743.722	469.322	371.332	1051.61	502.163	846.156	1802.06	1145.39	943.598	1203.36		0	7.065e-08	5.57789	1	26.1745	186	4	869.706	3475.8	-0.468221	91.2511	8648	8648	MS2	0/0	PR382_TMT1_L_F5&10.raw
High	tcVADENAENcDk	Unambiguous	Serum albumin OS=Rattus norvegicus GN=Alb PE=1 SV=2 - [ALBU_RAT]	1	1	P02770	N-Term(TMT6plex); C2(Carbamidomethyl); C11(Carbamidomethyl); K13(TMT6plex)	HCD	1	0	1	1	9481	No Quan Values	Not Used	185524	192007	189393	404478	157137	327435	409667	263759	433825	356018		0	1.723e-07	5.57783	0	0.707427	15	2	992.46	1983.91	-1.26819	27.8947	2208	2208	MS2	0/0	PR382_TMT1_L_F13&8.raw
High	sIFSAVLDELk	Unambiguous	Carbamoyl-phosphate synthase [ammonia], mitochondrial OS=Rattus norvegicus GN=Cps1 PE=1 SV=1 - [CPSM_RAT]	1	1	P07756	N-Term(TMT6plex); K11(TMT6plex)	HCD	1	0	1	1	14298	No Quan Values	Not Used	522836	249704	332819	590796	389005	678380	1.25659e+06	646045	1.30199e+06	1.05191e+06		0	2.579e-05	5.5766	0	16.5447	2	2	840.502	1680	-0.578083	78.4829	7508	7508	MS2	0/0	PR382_TMT1_L_F13&8.raw
High	iEIESFFEGEDFSETLTR	Unambiguous	78 kDa glucose-regulated protein OS=Rattus norvegicus GN=Hspa5 PE=1 SV=1 - [GRP78_RAT]	1	1	P06761	N-Term(TMT6plex)	HCD	1	0	1	1	37598	No Quan Values	Not Used	2167.23	1694.96	1580.6	3431.57	1543.47	2573.43	4222.94	3322.28	4004.41	3639.28		0	1.436e-05	5.57489	0	17.6702	132	2	1189.58	2378.15	-2.77158	76.447	7375	7375	MS2	0/0	PR382_TMT1_L_F5&10.raw
High	isDSESEELPkPR	Unambiguous	Protein IWS1 homolog OS=Rattus norvegicus GN=Iws1 PE=2 SV=1 - [IWS1_RAT]	1	1	Q3SWT4	N-Term(TMT6plex); S2(Phospho); K11(TMT6plex)	HCD	1	0	1	1	55300	No Quan Values	Not Used	7698.86	4563.23	11322.8	4793.88	4543.66	6245.02	9044.49	5821.17	8951.66	6163.69	S(2): 100.0; S(4): 0.0; S(6): 0.0	0	0.0001467	5.57464	0	10.041	199	3	675.681	2025.03	-0.860491	39.2805	2365	2365	MS2	0/0	PR382_TMT1_L_TD_F4&9.raw
High	vINEPTAAALAYGLDkSEDk	Unambiguous	Stress-70 protein, mitochondrial OS=Rattus norvegicus GN=Hspa9 PE=1 SV=3 - [GRP75_RAT]|Stress-70 protein, mitochondrial OS=Rattus norvegicus GN=Hspa9 PE=3 SV=1 - [F1M953_RAT]|Uncharacterized protein OS=Rattus norvegicus PE=3 SV=1 - [M0R972_RAT]	3	3	P48721;F1M953;M0R972	N-Term(TMT6plex); K16(TMT6plex); K20(TMT6plex)	HCD	1	0	1	1	27708	No Quan Values	Not Used	17319.1	13747.9	11542.4	23241.8	12212	20536.3	35714	21128.3	28117.1	25131.8		0	0.0002181	5.57329	1	11.0723	18	3	931.526	2792.56	-0.74732	59.6633	5732	5732	MS2	0/0	PR382_TMT1_L_F4&9.raw
High	skDDQVTVIGAGVTLHEALAAAEMLk	Unambiguous	Transketolase OS=Rattus norvegicus GN=Tkt PE=1 SV=1 - [TKT_RAT]|Transketolase OS=Rattus norvegicus GN=Tkt PE=3 SV=1 - [G3V826_RAT]	2	2	P50137;G3V826	N-Term(TMT6plex); K2(TMT6plex); K26(TMT6plex)	HCD	1	0	1	1	29113	No Quan Values	Not Used	1174.08	1070.16	958.487	2816.46	1463.76	2442.71	2725.92	1926.3	2090.79	2922.6		0	1.737e-08	5.57232	1	23.2743	88	4	839.478	3354.89	-0.474003	75.3882	7278	7278	MS2	0/0	PR382_TMT1_L_F4&9.raw
High	lNEHFLNTTDFLDTIk	Unambiguous	Isocitrate dehydrogenase [NADP], mitochondrial OS=Rattus norvegicus GN=Idh2 PE=1 SV=2 - [IDHP_RAT]	1	1	P56574	N-Term(TMT6plex); K16(TMT6plex)	HCD	1	0	1	1	28247	No Quan Values	Not Used	9822.44	5889.35	5249.86	7285.89	6013.07	7393.06	20967.7	9193.87	15461.6	11813.1		0	1.046e-05	5.56837	0	13.1522	46	3	793.77	2379.29	-0.483031	65.5659	6325	6325	MS2	0/0	PR382_TMT1_L_F4&9.raw
High	fkNEEEVFEWNNEVk	Unambiguous	Alpha-aminoadipic semialdehyde dehydrogenase OS=Rattus norvegicus GN=Aldh7a1 PE=1 SV=2 - [AL7A1_RAT]	1	1	Q64057	N-Term(TMT6plex); K2(TMT6plex); K15(TMT6plex)	HCD	1	0	1	1	35502	No Quan Values	Not Used	45446.5	21887.7	38100.1	47933.9	44493.5	75303	100811	73548.2	88512.4	106123		0	1.089e-05	5.5633	1	10.135	13	3	876.802	2628.39	-0.38553	53.888	5070	5070	MS2	0/0	PR382_TMT1_L_F5&10.raw
High	mATEVAADALGEEWk	Unambiguous	40S ribosomal protein S6 OS=Rattus norvegicus GN=Rps6 PE=1 SV=1 - [RS6_RAT]|Uncharacterized protein (Fragment) OS=Rattus norvegicus PE=4 SV=1 - [M0R4Q3_RAT]|Uncharacterized protein (Fragment) OS=Rattus norvegicus GN=Rps6 PE=4 SV=1 - [M0RD75_RAT]	3	3	P62755;M0R4Q3;M0RD75	N-Term(TMT6plex); K15(TMT6plex)	HCD	1	0	1	1	12625	No Quan Values	Not Used	17819.8	14840.7	14659.8	28503.5	18075.1	27571.8	46064.5	31211.8	32904.8	35129.6		0	5.274e-09	5.56247	0	7.76143	15	2	1040.04	2079.08	-0.853614	60.673	5667	5667	MS2	0/0	PR382_TMT1_L_F13&8.raw
High	tDQVIQSLIALVNDPQPEHPLR	Unambiguous	Protein Ube2l3 OS=Rattus norvegicus GN=Ube2l3 PE=2 SV=1 - [B2RZA9_RAT]	1	1	B2RZA9	N-Term(TMT6plex)	HCD	1	0	1	1	37707	No Quan Values	Not Used	611.635	638.554	446.027	1104.69	809.958	970.378	1552.44	1045.07	1367.13	1068.49		0	9.446e-08	5.56221	0	52.14	107	3	904.834	2712.49	-0.73809	77.7263	7495	7495	MS2	0/0	PR382_TMT1_L_F5&10.raw
High	vIHNEFTLGEEcELETMTGEk	Unambiguous	Fatty acid-binding protein, liver OS=Rattus norvegicus GN=Fabp1 PE=1 SV=1 - [FABPL_RAT]	1	1	P02692	N-Term(TMT6plex); C12(Carbamidomethyl); K21(TMT6plex)	HCD	1	0	1	1	30375	No Quan Values	Not Used	155.093	155.815	150.334	339.766	212.953	272.651	281.024	307.163	287.622	390.681		0	3.852e-09	5.55954	0	24.7541	500	3	975.485	2924.44	-0.836335	93.5372	8668	8668	MS2	0/0	PR382_TMT1_L_F4&9.raw
High	gHYTEGAELVDSVLDVVR	Unambiguous	Tubulin beta-2A chain OS=Rattus norvegicus GN=Tubb2a PE=1 SV=1 - [TBB2A_RAT]|Tubulin beta-2B chain OS=Rattus norvegicus GN=Tubb2b PE=1 SV=1 - [TBB2B_RAT]|Tubulin beta-3 chain OS=Rattus norvegicus GN=Tubb3 PE=1 SV=1 - [TBB3_RAT]|RCG45400 OS=Rattus norvegicus GN=Tubb4b PE=3 SV=1 - [G3V7C6_RAT]|Tubulin beta-4B chain OS=Rattus norvegicus GN=Tubb4b PE=1 SV=1 - [TBB4B_RAT]|Tubulin beta-5 chain OS=Rattu…	7	7	P85108;Q3KRE8;Q4QRB4;G3V7C6;Q6P9T8;P69897;Q4QQV0	N-Term(TMT6plex)	HCD	1	0	1	1	5354	No Quan Values	Not Used	584.699	424.755	319.489	980.099	468.667	663.725	1269.96	868.601	839.901	1049.78		0	1.591e-08	5.55902	0	19.9809	93	3	730.053	2188.14	-0.615376	68.2525	6314	6314	MS2	0/0	PR382_TMT1_L_F1&6.raw
High	gLNSESVTEETLR	Unambiguous	Carbamoyl-phosphate synthase [ammonia], mitochondrial OS=Rattus norvegicus GN=Cps1 PE=1 SV=1 - [CPSM_RAT]	1	1	P07756	N-Term(TMT6plex)	HCD	1	0	1	1	33902	No Quan Values	Not Used	52731	32205.2	37739.3	57550.7	37618.7	63339.9	125511	58246.2	123747	116021		0	2.985e-07	5.55329	0	9.62726	9	2	832.437	1663.87	-1.99925	37.207	3310	3310	MS2	0/0	PR382_TMT1_L_F5&10.raw
High	yFDSFGDLSSASAIMGNPk	Unambiguous	Hemoglobin subunit beta-1 OS=Rattus norvegicus GN=Hbb PE=1 SV=3 - [HBB1_RAT]	1	1	P02091	N-Term(TMT6plex); K19(TMT6plex)	HCD	1	0	1	1	28325	No Quan Values	Not Used	9433.4	9548.86	8042.66	18460.1	12032.1	15046	12777.5	10165.6	9759.43	20343.2		0	4.598e-10	5.55068	0	9.15069	39	2	1233.12	2465.24	-0.94817	66.43	6411	6411	MS2	0/0	PR382_TMT1_L_F4&9.raw
High	lcAATATILDkPEDR	Unambiguous	D-dopachrome decarboxylase OS=Rattus norvegicus GN=Ddt PE=1 SV=3 - [DOPD_RAT]	1	1	P80254	N-Term(TMT6plex); C2(Carbamidomethyl); K11(TMT6plex)	HCD	1	0	1	1	34950	No Quan Values	Not Used	210226	164328	166627	379063	196841	235822	367401	238048	351170	255009		0	1.017e-05	5.54982	0	13.3875	2	3	711.397	2132.18	-0.470337	48.139	4463	4463	MS2	0/0	PR382_TMT1_L_F5&10.raw
High	iFPVETLVEEAIQcAEk	Unambiguous	Enoyl-CoA hydratase, mitochondrial OS=Rattus norvegicus GN=Echs1 PE=1 SV=1 - [ECHM_RAT]	1	1	P14604	N-Term(TMT6plex); C14(Carbamidomethyl); K17(TMT6plex)	HCD	1	0	1	1	30218	No Quan Values	Not Used	2939.96	3339.25	3175.01	6812	4041.21	4243.52	5694.45	5939.02	5279.55	5089.6		0	1.856e-06	5.54835	0	5.15094	48	3	812.115	2434.33	-0.171734	90.8228	8495	8495	MS2	0/0	PR382_TMT1_L_F4&9.raw
High	iEIESFFEGEDFSETLTR	Unambiguous	78 kDa glucose-regulated protein OS=Rattus norvegicus GN=Hspa5 PE=1 SV=1 - [GRP78_RAT]	1	1	P06761	N-Term(TMT6plex)	HCD	1	0	1	1	37525	No Quan Values	Not Used	3298	3242.44	1881.68	5510.09	2306.9	5062.94	6998.32	5979.13	7254.57	4843		0	2.568e-05	5.54612	0	11.5406	55	2	1189.58	2378.16	-0.718386	75.6224	7295	7295	MS2	0/0	PR382_TMT1_L_F5&10.raw
High	lQLAMVcYSPDFER	Unambiguous	Glutathione S-transferase Mu 2 OS=Rattus norvegicus GN=Gstm2 PE=1 SV=2 - [GSTM2_RAT]	1	1	P08010	N-Term(TMT6plex); C7(Carbamidomethyl)	HCD	1	0	1	1	12574	No Quan Values	Not Used	84656.4	93105.1	40515	73429.4	55295.9	79495.8	227333	81374.8	123363	102043		0	2.523e-07	5.54119	0	12.8995	9	2	979.488	1957.97	-1.26541	60.1459	5611	5611	MS2	0/0	PR382_TMT1_L_F13&8.raw
High	eTDLLLDDSLVSLFGNR	Unambiguous	Peroxiredoxin-5, mitochondrial (Fragment) OS=Rattus norvegicus GN=Prdx5 PE=4 SV=2 - [D3ZEN5_RAT]|Peroxiredoxin-5, mitochondrial OS=Rattus norvegicus GN=Prdx5 PE=1 SV=1 - [PRDX5_RAT]|Isoform Cytoplasmic+peroxisomal of Peroxiredoxin-5, mitochondrial OS=Rattus norvegicus GN=Prdx5 - [PRDX5_RAT]	3	3	D3ZEN5;Q9R063;Q9R063-2	N-Term(TMT6plex)	HCD	1	0	1	1	29420	No Quan Values	Not Used	6376.63	7861.49	6165.29	19357.8	10229.1	12361	13619.4	10583.7	14476.6	17576.4		0	1.46e-07	5.5313	0	3.99077	29	2	1068.57	2136.14	-0.89271	79.1649	7617	7617	MS2	0/0	PR382_TMT1_L_F4&9.raw
High	gAEEMETVIPVDIMR	Unambiguous	Protein DJ-1 OS=Rattus norvegicus GN=Park7 PE=1 SV=1 - [PARK7_RAT]|Protein LOC365828 (Fragment) OS=Rattus norvegicus GN=LOC365828 PE=4 SV=1 - [M0R3K9_RAT]	2	2	O88767;M0R3K9	N-Term(TMT6plex)	HCD	1	0	1	1	27819	No Quan Values	Not Used	6600.38	5569.17	4178.59	9022.4	5209.26	7204.16	10772	7674.94	9168.71	8593.35		0	1.732e-08	5.53106	0	12.0723	48	2	959.994	1918.98	-0.152403	60.8557	5854	5854	MS2	0/0	PR382_TMT1_L_F4&9.raw
High	sLcPVSWVSAWDDR	Unambiguous	Cytochrome c oxidase subunit 6B1 OS=Rattus norvegicus GN=Cox6b1 PE=4 SV=1 - [D3ZD09_RAT]	1	1	D3ZD09	N-Term(TMT6plex); C3(Carbamidomethyl)	HCD	1	0	1	1	28397	No Quan Values	Not Used	4838.16	5433.09	4368.07	8466.49	5473.55	6338.31	10254.1	7752.49	8164.12	5954.7		0	7.787e-07	5.53081	0	17.6876	81	2	953.969	1906.93	-0.215606	67.2259	6490	6490	MS2	0/0	PR382_TMT1_L_F4&9.raw
High	iGGHGGEYGEEALQR	Unambiguous	Hemoglobin subunit alpha-1/2 OS=Rattus norvegicus GN=Hba1 PE=1 SV=3 - [HBA_RAT]	1	1	P01946	N-Term(TMT6plex)	HCD	1	0	1	1	25026	No Quan Values	Not Used	75247.7	81674	76464.8	198981	104667	160579	115546	89145.7	88097.4	185477		0	2.986e-10	5.52988	0	3.56822	4	2	901.454	1801.9	-0.874878	31.5735	2779	2779	MS2	0/0	PR382_TMT1_L_F4&9.raw
High	aLDYLAIGVHELAAISER	Unambiguous	Histidine ammonia-lyase OS=Rattus norvegicus GN=Hal PE=1 SV=1 - [HUTH_RAT]	1	1	P21213	N-Term(TMT6plex)	HCD	1	0	1	1	29674	No Quan Values	Not Used	1791.07	823.708	1138.77	3145.06	1342.14	2353.81	1095.85	2563.47	2286.98	2970.61		0	2.852e-09	5.52782	0	16.9967	132	3	724.074	2170.21	0.160021	82.599	7896	7896	MS2	0/0	PR382_TMT1_L_F4&9.raw
High	aQSELSGAADEAAR	Unambiguous	ATP synthase subunit delta, mitochondrial OS=Rattus norvegicus GN=Atp5d PE=1 SV=2 - [ATPD_RAT]|ATP synthase subunit delta, mitochondrial OS=Rattus norvegicus GN=Atp5d PE=3 SV=1 - [G3V7Y3_RAT]	2	2	P35434;G3V7Y3	N-Term(TMT6plex)	HCD	1	0	1	1	50872	No Quan Values	Not Used	1816.76	1134.64	1960.26	1483.3	1455.11	1722.33	1688.25	1157.01	2139.64	1551.95		0	2.454e-09	5.52574	0	10.7638	500	2	802.907	1604.81	-0.0987743	32.0516	1790	1790	MS2	0/0	PR382_TMT1_L_TD_F3&8.raw
High	gIHVEVPGAEAENLGPLQVAR	Unambiguous	Electron transfer flavoprotein subunit beta OS=Rattus norvegicus GN=Etfb PE=2 SV=3 - [ETFB_RAT]	1	1	Q68FU3	N-Term(TMT6plex)	HCD	1	0	1	1	4090	No Quan Values	Not Used	1104.16	1117.73	751.786	1353.43	945.659	1276.17	2043.39	1191.58	1864.47	1523.72		0	7.239e-08	5.52165	0	22.2217	65	3	795.774	2385.31	-0.162439	52.6971	4923	4923	MS2	0/0	PR382_TMT1_L_F1&6.raw
High	sLDMDSIIAEVR	Unambiguous	Keratin, type II cytoskeletal 8 OS=Rattus norvegicus GN=Krt8 PE=1 SV=3 - [K2C8_RAT]	1	1	Q10758	N-Term(TMT6plex)	HCD	1	0	1	1	4962	No Quan Values	Not Used	8431.08	12098.9	8739.43	19975	9203.13	12353.4	23461.8	17403.5	13341	12229		0	2.312e-07	5.52123	0	10.409	75	2	789.424	1577.84	-0.591962	63.1765	5883	5883	MS2	0/0	PR382_TMT1_L_F1&6.raw
High	dFELDVLEEAYTTEHWLVR	Unambiguous	Protein Stt3a OS=Rattus norvegicus GN=Stt3a PE=2 SV=1 - [B4F7C9_RAT]	1	1	B4F7C9	N-Term(TMT6plex)	HCD	1	0	1	1	21780	No Quan Values	Not Used			63.22	34.733	91.7831	174.241	182.232	119.971	239.233	148.807		0	3.379e-09	5.51785	0	15.0854	500	3	865.437	2594.3	-0.466945	81.3517	6176	6176	MS2	0/0	PR382_TMT1_L_F2&7.raw
High	aTLEAAIADAEQR	Unambiguous	Keratin, type II cytoskeletal 8 OS=Rattus norvegicus GN=Krt8 PE=1 SV=3 - [K2C8_RAT]	1	1	Q10758	N-Term(TMT6plex)	HCD	1	0	1	1	11889	No Quan Values	Not Used	176692	247813	190564	475622	263665	285704	458763	361519	294837	282509		0	2.946e-08	5.51663	0	7.05609	3	2	794.43	1587.85	-0.917364	53.0363	4858	4858	MS2	0/0	PR382_TMT1_L_F13&8.raw
High	vLHGEQYLELYkPLPR	Unambiguous	Peroxisomal multifunctional enzyme type 2 OS=Rattus norvegicus GN=Hsd17b4 PE=1 SV=3 - [DHB4_RAT]	1	1	P97852	N-Term(TMT6plex); K12(TMT6plex)	HCD	1	0	1	1	35205	No Quan Values	Not Used	26435.6	23223.1	23045.8	37468.7	33418.9	50497.4	58465.1	47566.8	53744.8	80996.9		0	3.243e-05	5.51433	0	34.7116	8	4	604.105	2413.4	-1.1367	50.7854	4743	4743	MS2	0/0	PR382_TMT1_L_F5&10.raw
High	gEDEEDNNLEVR	Unambiguous	Dolichyl-diphosphooligosaccharide--protein glycosyltransferase subunit 1 OS=Rattus norvegicus GN=Rpn1 PE=2 SV=1 - [RPN1_RAT]|Dolichyl-diphosphooligosaccharide--protein glycosyltransferase subunit 1 OS=Rattus norvegicus GN=Rpn1 PE=2 SV=1 - [Q6P7A7_RAT]	2	2	P07153;Q6P7A7	N-Term(TMT6plex)	HCD	1	0	1	1	9554	No Quan Values	Not Used	28507	13530.1	14793.7	20831.5	25359.3	40181.6	73524.5	32394	62247.2	75406		0	3.135e-05	5.51251	0	3.72395	131	2	824.385	1647.76	-1.46617	28.6691	2288	2288	MS2	0/0	PR382_TMT1_L_F13&8.raw
High	tVMGDFAQFVDk	Unambiguous	Serum albumin OS=Rattus norvegicus GN=Alb PE=1 SV=2 - [ALBU_RAT]	1	1	P02770	N-Term(TMT6plex); K12(TMT6plex)	HCD	1	0	1	1	20987	No Quan Values	Not Used	1377.3	1520.85	1403.09	3075.44	1310.63	2225.99	2812.12	2041.17	2975.21	2507.08		0	6.233e-07	5.50897	0	24.022	500	2	908.489	1815.97	-4.62906e-05	67.0777	5291	5291	MS2	0/0	PR382_TMT1_L_F2&7.raw
High	dFSALESQLQDTQELLQEENR	Unambiguous	Myosin-9 OS=Rattus norvegicus GN=Myh9 PE=1 SV=3 - [MYH9_RAT]|Myosin, heavy polypeptide 9, non-muscle OS=Rattus norvegicus GN=LOC100911597 PE=4 SV=1 - [G3V6P7_RAT]	2	2	Q62812;G3V6P7	N-Term(TMT6plex)	HCD	1	0	1	1	5512	No Quan Values	Not Used	219.863	284.652	236.632	432.541	225.814	328.037	588.386	582.878	428.313	363.286		0	2.187e-09	5.50752	0	17.1441	92	3	908.116	2722.33	-1.41028	70.4101	6488	6488	MS2	0/0	PR382_TMT1_L_F1&6.raw
High	vIISAPSADAPMFVMGVNHEk	Unambiguous	Glyceraldehyde-3-phosphate dehydrogenase OS=Rattus norvegicus GN=Gapdh PE=1 SV=3 - [G3P_RAT]|Glyceraldehyde-3-phosphate dehydrogenase OS=Rattus norvegicus GN=Gapdh-ps2 PE=3 SV=1 - [D3ZGY4_RAT]|Glyceraldehyde-3-phosphate dehydrogenase OS=Rattus norvegicus PE=3 SV=2 - [D3ZWV2_RAT]|Glyceraldehyde-3-phosphate dehydrogenase OS=Rattus norvegicus GN=LOC685186 PE=3 SV=1 - [M0R590_RAT]|Uncharacterized pro…	6	6	P04797;D3ZGY4;D3ZWV2;M0R590;M0R634;M0R660	N-Term(TMT6plex); K21(TMT6plex)	HCD	1	0	1	1	35970	No Quan Values	Not Used	19642.3	14872.9	15913.7	56252.3	30415.6	32128.9	46272.7	28860.7	48293.5	44024.9		0	2.729e-07	5.50618	0	25.7202	10	3	891.149	2671.43	-1.36276	58.8038	5585	5585	MS2	0/0	PR382_TMT1_L_F5&10.raw
High	iSTTLIGLEEHLNALDR	Unambiguous	Bifunctional ATP-dependent dihydroxyacetone kinase/FAD-AMP lyase (cyclizing) OS=Rattus norvegicus GN=Dak PE=1 SV=1 - [DHAK_RAT]	1	1	Q4KLZ6	N-Term(TMT6plex)	HCD	1	0	1	1	36983	No Quan Values	Not Used	5355.09	9292.18	9538.15	13993.4	12952.3	9407.91	16815.7	9456.83	15563.5	24063.5		0	3.309e-08	5.50599	0	13.6273	10	3	708.733	2124.19	-0.301875	69.6378	6699	6699	MS2	0/0	PR382_TMT1_L_F5&10.raw
High	ekAPSIIFIDELDAIGTk	Unambiguous	26S protease regulatory subunit 6A OS=Rattus norvegicus GN=Psmc3 PE=2 SV=1 - [Q6P6U2_RAT]|26S protease regulatory subunit 6A OS=Rattus norvegicus GN=Psmc3 PE=2 SV=1 - [PRS6A_RAT]	2	2	Q6P6U2;Q63569	N-Term(TMT6plex); K2(TMT6plex); K18(TMT6plex)	HCD	1	0	1	1	28876	No Quan Values	Not Used	4917.79	4298.8	3701.6	7499.08	4009.29	5383.91	9238.49	6004.9	8033.43	5876.2		0	1.05e-06	5.50581	1	33.2967	52	3	883.189	2647.55	-0.45761	72.6563	7017	7017	MS2	0/0	PR382_TMT1_L_F4&9.raw
High	vFANPEDcAGFGk	Unambiguous	Microsomal glutathione S-transferase 1 OS=Rattus norvegicus GN=Mgst1 PE=1 SV=3 - [MGST1_RAT]	1	1	P08011	N-Term(TMT6plex); C8(Carbamidomethyl); K13(TMT6plex)	HCD	1	0	1	1	19885	No Quan Values	Not Used	2007.42	1124.33	2114.22	3166.74	3322.59	5576.56	9249.35	2781.53	9600.95	8332.53		0	2.666e-08	5.50449	0	23.828	282	2	935.481	1869.95	-1.27375	50.682	4079	4079	MS2	0/0	PR382_TMT1_L_F2&7.raw
High	dMHGDSEYNIMFGPDIcGPGTk	Unambiguous	Calreticulin OS=Rattus norvegicus GN=Calr PE=1 SV=1 - [CALR_RAT]	1	1	P18418	N-Term(TMT6plex); C17(Carbamidomethyl); K22(TMT6plex)	HCD	1	0	1	1	35491	No Quan Values	Not Used	20503.2	21212.3	14605.5	26047.4	20863.7	30692.5	35553	28255.1	32188.7	31252.8		0	1.374e-08	5.50173	0	2.12508	4	3	967.119	2899.34	-1.29708	53.7778	5058	5058	MS2	0/0	PR382_TMT1_L_F5&10.raw
High	aGPWTPEAAVEHPEAVR	Unambiguous	Betaine--homocysteine S-methyltransferase 1 OS=Rattus norvegicus GN=Bhmt PE=1 SV=1 - [BHMT1_RAT]	1	1	O09171	N-Term(TMT6plex)	HCD	1	0	1	1	25975	No Quan Values	Not Used	81188.6	81844.1	67148.9	150455	69236.4	87085.7	177827	101341	144121	128084		0	5.662e-07	5.50096	0	26.7579	3	3	682.691	2046.06	-1.40214	41.4041	3823	3823	MS2	0/0	PR382_TMT1_L_F4&9.raw
High	gILAADESVGTMGNR	Unambiguous	Fructose-bisphosphate aldolase B OS=Rattus norvegicus GN=Aldob PE=1 SV=2 - [ALDOB_RAT]|Fructose-bisphosphate aldolase OS=Rattus norvegicus GN=Aldob PE=2 SV=1 - [Q66HT1_RAT]	2	2	P00884;Q66HT1	N-Term(TMT6plex)	HCD	1	0	1	1	26067	No Quan Values	Not Used	138222	169148	131202	285693	194479	166950	229870	190237	232235	246852		0	6.613e-09	5.49891	0	1.62419	3	2	860.448	1719.89	-1.19216	42.3581	3924	3924	MS2	0/0	PR382_TMT1_L_F4&9.raw
High	iGPEGLVTEVEHGGILGSR	Unambiguous	Pyruvate kinase PKLR OS=Rattus norvegicus GN=Pklr PE=2 SV=2 - [KPYR_RAT]|Isoform L-type of Pyruvate kinase PKLR OS=Rattus norvegicus GN=Pklr - [KPYR_RAT]	2	2	P12928;P12928-2	N-Term(TMT6plex)	HCD	1	0	1	1	36355	No Quan Values	Not Used	8402.57	6300.09	3712.9	11203.2	8500.09	10249.7	13044.2	7889.7	15435	16675.1		0	2.048e-07	5.49821	0	32.9355	25	3	717.065	2149.18	-0.681859	62.8398	6008	6008	MS2	0/0	PR382_TMT1_L_F5&10.raw
High	rVDVEDLGVDFLTIVGHk	Unambiguous	Selenocysteine lyase OS=Rattus norvegicus GN=Scly PE=1 SV=1 - [SCLY_RAT]	1	1	Q68FT9	N-Term(TMT6plex); K18(TMT6plex)	HCD	1	0	1	1	37432	No Quan Values	Not Used	6119.38	8112.88	6131.58	13002.9	8691.08	8597.25	22287.4	11603.6	12350.2	12423.7		0	5.826e-08	5.49699	1	13.2726	36	4	618.357	2470.41	-0.280328	74.5787	7193	7193	MS2	0/0	PR382_TMT1_L_F5&10.raw
High	gNDISSGTVLSEYVGSGPPk	Unambiguous	Phosphatidylethanolamine-binding protein 1 OS=Rattus norvegicus GN=Pebp1 PE=1 SV=3 - [PEBP1_RAT]	1	1	P31044	N-Term(TMT6plex); K20(TMT6plex)	HCD	1	0	1	1	20129	No Quan Values	Not Used	2898.47	2127.59	1662.25	5616.66	2214.36	4529.81	4189.29	3345.83	4585.67	6283.39		0	1.37e-06	5.49626	0	13.2268	61	3	808.101	2422.29	0.445273	54.0032	4348	4348	MS2	0/0	PR382_TMT1_L_F2&7.raw
High	mEccDVPAETLYDVLHDIEYR	Unambiguous	Protein Stard10 OS=Rattus norvegicus GN=Stard10 PE=2 SV=1 - [Q5BJN1_RAT]	1	1	Q5BJN1	N-Term(TMT6plex); C3(Carbamidomethyl); C4(Carbamidomethyl)	HCD	1	0	1	1	37761	No Quan Values	Not Used	1625	1525.08	837.591	1846.92	2289.78	2801.12	3737.65	1859.07	3482.02	3973.29		0	6.918e-10	5.4933	0	9.637	24	3	953.105	2857.3	-0.997936	78.3608	7555	7555	MS2	0/0	PR382_TMT1_L_F5&10.raw
High	vIHNEFTLGEEcELETMTGEk	Unambiguous	Fatty acid-binding protein, liver OS=Rattus norvegicus GN=Fabp1 PE=1 SV=1 - [FABPL_RAT]	1	1	P02692	N-Term(TMT6plex); C12(Carbamidomethyl); K21(TMT6plex)	HCD	1	0	1	1	38853	No Quan Values	Not Used	224.255	260.581	138.654	412.776	225.742	356.303	296.739	496.624	429.043	373.976		0	1.396e-07	5.49119	0	13.9518	413	3	975.485	2924.44	-1.08678	92.7267	8756	8756	MS2	0/0	PR382_TMT1_L_F5&10.raw
High	lENYPIPELGPNDVLLk	Unambiguous	Sorbitol dehydrogenase OS=Rattus norvegicus GN=Sord PE=2 SV=4 - [DHSO_RAT]|Uncharacterized protein OS=Rattus norvegicus GN=LOC100911895 PE=4 SV=1 - [M0R5A3_RAT]	2	2	P27867;M0R5A3	N-Term(TMT6plex); K17(TMT6plex)	HCD	1	0	1	1	13267	No Quan Values	Not Used	24509.3	24714.4	18808.2	34481.7	24609.6	30877.5	47063.1	31010.2	38648.1	43333.9		0	3.47e-06	5.4901	0	0	17	2	1191.69	2382.36	-1.88637	67.3878	6373	6373	MS2	0/0	PR382_TMT1_L_F13&8.raw
High	iIVIMDSYDNDLVER	Unambiguous	Long-chain-fatty-acid--CoA ligase 1 OS=Rattus norvegicus GN=Acsl1 PE=1 SV=1 - [ACSL1_RAT]	1	1	P18163	N-Term(TMT6plex)	HCD	1	0	1	1	13247	No Quan Values	Not Used	14641.4	10648.5	10742.6	17625.8	12724.3	18174.8	38173.8	17224.6	35143.8	29165.7		0	8.834e-05	5.48984	0	9.25231	15	2	1012.53	2024.06	-0.817027	67.1802	6351	6351	MS2	0/0	PR382_TMT1_L_F13&8.raw
High	sDYLNTFEFMDk	Unambiguous	Isocitrate dehydrogenase [NADP] cytoplasmic OS=Rattus norvegicus GN=Idh1 PE=1 SV=1 - [IDHC_RAT]	1	1	P41562	N-Term(TMT6plex); K12(TMT6plex)	HCD	1	0	1	1	28119	No Quan Values	Not Used	13158	10312.2	8089.01	18516.2	12945.8	17166.4	30090.5	21070.8	28675.9	29928.4		0	1.293e-06	5.48963	0	21.4831	62	2	984.494	1967.98	-0.534755	64.0915	6184	6184	MS2	0/0	PR382_TMT1_L_F4&9.raw
High	eLLMLENFIGGk	Unambiguous	Protein Aldh8a1 OS=Rattus norvegicus GN=Aldh8a1 PE=3 SV=2 - [D3ZXY4_RAT]	1	1	D3ZXY4	N-Term(TMT6plex); K12(TMT6plex)	HCD	1	0	1	1	14231	No Quan Values	Not Used	51023.1	34967.3	26035.2	48212.2	42165.8	47599.1	99193.1	49387.3	74951.9	85358.4		0	2.446e-06	5.48847	0	10.6019	16	2	911.531	1822.05	-0.316353	77.7429	7434	7434	MS2	0/0	PR382_TMT1_L_F13&8.raw
High	vLGTSVESIMATEDR	Unambiguous	Carbamoyl-phosphate synthase [ammonia], mitochondrial OS=Rattus norvegicus GN=Cps1 PE=1 SV=1 - [CPSM_RAT]	1	1	P07756	N-Term(TMT6plex)	HCD	1	0	1	1	12200	No Quan Values	Not Used	34382	23585.1	33152.8	42458.5	26022.8	39723.6	86567.7	50074	99758.3	68519.9		0	1.946e-07	5.48662	0	8.94112	9	2	918.982	1836.96	-0.911919	56.2605	5200	5200	MS2	0/0	PR382_TMT1_L_F13&8.raw
High	sQIQEYVDYNGGAGVQHIALR	Unambiguous	4-hydroxyphenylpyruvate dioxygenase OS=Rattus norvegicus GN=Hpd PE=1 SV=3 - [HPPD_RAT]	1	1	P32755	N-Term(TMT6plex)	HCD	1	0	1	1	34979	No Quan Values	Not Used	6354.49	4210.24	5001.39	9710.46	4177.73	8369.24	12968.1	10019.7	11890.8	11495.1		0	9.225e-07	5.48603	0	20.1721	14	3	849.776	2547.31	-0.763008	48.4193	4494	4494	MS2	0/0	PR382_TMT1_L_F5&10.raw
High	lSVGLEDEkDLLEDLGQALk	Unambiguous	Cystathionine gamma-lyase OS=Rattus norvegicus GN=Cth PE=1 SV=2 - [CGL_RAT]|Cystathionase (Cystathionine gamma-lyase) OS=Rattus norvegicus GN=Cth PE=2 SV=2 - [Q9EQS4_RAT]	2	2	P18757;Q9EQS4	N-Term(TMT6plex); K9(TMT6plex); K20(TMT6plex)	HCD	1	0	1	1	6169	No Quan Values	Not Used	795.367	1049.14	580.686	1455.79	889.309	1038.85	1691.17	886.067	1396.16	1034.72		0	6.909e-06	5.48415	1	31.6009	500	3	958.221	2872.65	-0.219957	81.0617	7210	7210	MS2	0/0	PR382_TMT1_L_F1&6.raw
High	wNDYDSPEEFNFASHVLDYWAQMEGEGk	Unambiguous	Protein Acsm1 OS=Rattus norvegicus GN=Acsm1 PE=4 SV=2 - [F1M1W1_RAT]	1	1	F1M1W1	N-Term(TMT6plex); K28(TMT6plex)	HCD	1	0	1	1	29832	No Quan Values	Not Used	653.412	295.694	382.235	707.651	314.803	797.973	1453.34	467.11	1510.8	1052.36		0	1.621e-06	5.47905	0	9.52932	187	3	1274.92	3822.74	0.257935	84.849	8070	8070	MS2	0/0	PR382_TMT1_L_F4&9.raw
High	dGPLNMILDDGGDLTNLIHTk	Unambiguous	Adenosylhomocysteinase OS=Rattus norvegicus GN=Ahcy PE=1 SV=3 - [SAHH_RAT]	1	1	P10760	N-Term(TMT6plex); K21(TMT6plex)	HCD	1	0	1	1	37562	No Quan Values	Not Used	11470.7	9298.5	9108.16	19115.1	18410.7	22023.9	33561.5	21064.5	30920.5	32883.8		0	1.199e-08	5.47827	0	9.64152	15	3	904.154	2710.45	-0.203299	76.0431	7336	7336	MS2	0/0	PR382_TMT1_L_F5&10.raw
High	aGPWTPEAAVEHPEAVR	Unambiguous	Betaine--homocysteine S-methyltransferase 1 OS=Rattus norvegicus GN=Bhmt PE=1 SV=1 - [BHMT1_RAT]	1	1	O09171	N-Term(TMT6plex)	HCD	1	0	1	1	34235	No Quan Values	Not Used	19651.5	22794.7	17521.9	45019.6	26328.9	33373.6	51021.4	33967.1	41500.6	41308.3		0	2.607e-08	5.47569	0	57.4301	12	3	682.691	2046.06	-1.13366	40.6722	3676	3676	MS2	0/0	PR382_TMT1_L_F5&10.raw
High	iAPLEEGMLPFNLAEAQR	Unambiguous	Protein Slc25a13 (Fragment) OS=Rattus norvegicus GN=Slc25a13 PE=3 SV=1 - [F1LZW6_RAT]	1	1	F1LZW6	N-Term(TMT6plex)	HCD	1	0	1	1	13463	No Quan Values	Not Used	14383.2	7028.96	7280.24	9186.39	7357.14	14595.6	26527.6	10462.6	27560.9	19881.3		0	5.801e-06	5.47435	0	5.835	18	2	1114.6	2228.19	-1.59932	69.4702	6589	6589	MS2	0/0	PR382_TMT1_L_F13&8.raw
High	gFIGPGIDVPAPDMSTGER	Unambiguous	Glutamate dehydrogenase 1, mitochondrial OS=Rattus norvegicus GN=Glud1 PE=1 SV=2 - [DHE3_RAT]	1	1	P10860	N-Term(TMT6plex)	HCD	1	0	1	1	20292	No Quan Values	Not Used	2045.06	1300.18	2002.4	3873.94	2462.77	3737.88	5094.27	2812.78	6609	6618.86		0	7.645e-05	5.47185	0	4.13332	112	2	1073.05	2145.08	-0.742977	56.3766	4527	4527	MS2	0/0	PR382_TMT1_L_F2&7.raw
High	eGLYITEEIYk	Unambiguous	Arginase-1 OS=Rattus norvegicus GN=Arg1 PE=1 SV=2 - [ARGI1_RAT]	1	1	P07824	N-Term(TMT6plex); K11(TMT6plex)	HCD	1	0	1	1	27444	No Quan Values	Not Used	78198.4	73436.3	75435	194407	93938.9	138603	148661	121665	152100	145948		0	2.616e-05	5.46683	0	15.439	27	2	908.51	1816.01	-0.550638	56.8229	5440	5440	MS2	0/0	PR382_TMT1_L_F4&9.raw
High	gIVGVENVAELk	Unambiguous	Glycogen phosphorylase, liver form OS=Rattus norvegicus GN=Pygl PE=1 SV=5 - [PYGL_RAT]	1	1	P09811	N-Term(TMT6plex); K12(TMT6plex)	HCD	1	0	1	1	11792	No Quan Values	Not Used	93557.9	92236.9	95223.8	169513	148602	178694	231243	124280	270082	382128		0	8.22e-06	5.4655	0	54.0337	7	2	843.513	1686.02	-1.20356	52.0264	4751	4751	MS2	0/0	PR382_TMT1_L_F13&8.raw
High	ekLPWTEFAESAEDGLTTR	Unambiguous	Beta-ureidopropionase OS=Rattus norvegicus GN=Upb1 PE=1 SV=1 - [BUP1_RAT]|Uncharacterized protein OS=Rattus norvegicus GN=Upb1 PE=4 SV=2 - [D3Z8J1_RAT]	2	2	Q03248;D3Z8J1	N-Term(TMT6plex); K2(TMT6plex)	HCD	1	0	1	1	36448	No Quan Values	Not Used	12419.3	9290.7	8224.97	12225.1	9723.51	11608.6	20682	16983.7	16363.5	21241.7		0	1.304e-05	5.46344	1	16.9394	25	3	880.129	2638.37	-1.3244	63.822	6110	6110	MS2	0/0	PR382_TMT1_L_F5&10.raw
High	tGTAEMSSILEER	Unambiguous	ATP synthase subunit alpha, mitochondrial OS=Rattus norvegicus GN=Atp5a1 PE=1 SV=2 - [ATPA_RAT]|ATP synthase subunit alpha OS=Rattus norvegicus GN=Atp5a1 PE=3 SV=1 - [F1LP05_RAT]|Protein LOC100910820 OS=Rattus norvegicus GN=LOC100910820 PE=3 SV=1 - [M0R4D7_RAT]	3	3	P15999;F1LP05;M0R4D7	N-Term(TMT6plex)	HCD	1	0	1	1	11154	No Quan Values	Not Used	42532.7	32514.6	45191.9	91775.7	45374.1	65882	109260	73388.7	117975	110518		0	2.341e-06	5.46322	0	12.1635	19	2	826.921	1652.83	-1.54611	45.4074	4049	4049	MS2	0/0	PR382_TMT1_L_F13&8.raw
High	iLDSVGIEADDER	Unambiguous	60S acidic ribosomal protein P2 OS=Rattus norvegicus GN=Rplp2 PE=1 SV=2 - [RLA2_RAT]|Protein LOC100362751 OS=Rattus norvegicus GN=LOC498555 PE=3 SV=1 - [D4A4D5_RAT]	2	2	P02401;D4A4D5	N-Term(TMT6plex)	HCD	1	0	1	1	19913	No Quan Values	Not Used	2074.03	2422.75	1894.87	3807.74	2014.86	3362.84	5328.77	4057.81	4571.7	4618.06		0	4.492e-07	5.46212	0	28.5668	187	2	830.933	1660.86	-0.817418	51.0462	4110	4110	MS2	0/0	PR382_TMT1_L_F2&7.raw
High	aEIVPVTTTVLDDkGDR	Unambiguous	3-ketoacyl-CoA thiolase B, peroxisomal OS=Rattus norvegicus GN=Acaa1b PE=1 SV=2 - [THIKB_RAT]|3-ketoacyl-CoA thiolase A, peroxisomal OS=Rattus norvegicus GN=Acaa1a PE=1 SV=2 - [THIKA_RAT]|3-ketoacyl-CoA thiolase A, peroxisomal OS=Rattus norvegicus GN=Acaa1b PE=3 SV=2 - [D4AB84_RAT]|3-ketoacyl-CoA thiolase A, peroxisomal OS=Rattus norvegicus GN=Acaa1b PE=3 SV=2 - [F1LPD6_RAT]|Isoform 2 of 3-ketoac…	5	5	P07871;P21775;D4AB84;F1LPD6;P21775-2	N-Term(TMT6plex); K14(TMT6plex)	HCD	1	0	1	1	35048	No Quan Values	Not Used	51240.5	41047.1	46883.3	131900	72229.6	92109.9	109035	90585.4	116612	117552		0	1.587e-05	5.46098	1	40.0177	8	3	763.101	2287.29	-1.35895	49.1422	4570	4570	MS2	0/0	PR382_TMT1_L_F5&10.raw
High	lISWYDNEYGYSNR	Unambiguous	Glyceraldehyde-3-phosphate dehydrogenase OS=Rattus norvegicus GN=Gapdh PE=1 SV=3 - [G3P_RAT]|Uncharacterized protein OS=Rattus norvegicus PE=3 SV=1 - [D3Z8U8_RAT]|Glyceraldehyde-3-phosphate dehydrogenase OS=Rattus norvegicus GN=Gapdh-ps2 PE=3 SV=1 - [D3ZGY4_RAT]|Uncharacterized protein OS=Rattus norvegicus PE=3 SV=1 - [D3ZIY0_RAT]|Uncharacterized protein (Fragment) OS=Rattus norvegicus PE=3 SV=2 …	15	15	P04797;D3Z8U8;D3ZGY4;D3ZIY0;D3ZXS2;D4A3W5;E9PTN6;E9PTV9;F1M2N4;F1M4G6;F1M9J9;M0R451;M0R590;M0R660;M0RBH6	N-Term(TMT6plex)	HCD	1	0	1	1	12261	No Quan Values	Not Used	42364	51093.8	66241.6	83823.3	42923.7	67916.7	166327	71765.4	88530.4	78518.7		0	4.033e-06	5.45917	0	8.6039	7	2	1004.98	2008.96	-1.09404	56.8906	5267	5267	MS2	0/0	PR382_TMT1_L_F13&8.raw
High	eVVDSYLPVILDMIk	Unambiguous	Sulfated glycoprotein 1 OS=Rattus norvegicus GN=Psap PE=1 SV=1 - [SAP_RAT]|Sulfated glycoprotein 1 OS=Rattus norvegicus GN=Psap PE=4 SV=1 - [F7EPE0_RAT]	2	2	P10960;F7EPE0	N-Term(TMT6plex); K15(TMT6plex)	HCD	1	0	1	1	15104	No Quan Values	Not Used	938.816	1270.21	653.021	2066.5	660.444	3251.51	1375.02	1719.81	1357.97	2226.27		0	3.328e-05	5.45641	0	26.5657	369	2	1096.64	2192.26	-0.848423	88.2926	8394	8394	MS2	0/0	PR382_TMT1_L_F13&8.raw
High	mLSNENFEEYLR	Unambiguous	Retinol-binding protein 1 OS=Rattus norvegicus GN=Rbp1 PE=1 SV=2 - [RET1_RAT]	1	1	P02696	N-Term(TMT6plex)	HCD	1	0	1	1	12310	No Quan Values	Not Used	279926	206504	95842.8	413531	219191	280088	787592	384739	368941	461959		0	3.379e-06	5.4559	0	21.1023	3	2	887.437	1773.87	-0.616964	57.4037	5321	5321	MS2	0/0	PR382_TMT1_L_F13&8.raw
High	aMGIMNSFVNDIFER	Unambiguous	Histone H2B OS=Rattus norvegicus GN=Hist1h2bk PE=3 SV=1 - [G3V9C7_RAT]|Histone H2B OS=Rattus norvegicus GN=LOC100910200 PE=3 SV=1 - [G3V8B3_RAT]|Histone H2B OS=Rattus norvegicus GN=Hist3h2bb PE=3 SV=1 - [M0RBQ5_RAT]|Histone H2B type 1 OS=Rattus norvegicus PE=1 SV=2 - [H2B1_RAT]|Histone H2B OS=Rattus norvegicus GN=Hist3h2ba PE=3 SV=1 - [D3ZNZ9_RAT]|Histone H2B OS=Rattus norvegicus GN=Hist1h2bh PE=…	10	10	G3V9C7;G3V8B3;M0RBQ5;Q00715;D3ZNZ9;D3ZLY9;D3ZNH4;D3ZWM5;D4A817;M0R4L7	N-Term(TMT6plex)	HCD	1	0	1	1	14401	No Quan Values	Not Used	6948.84	5105.93	4200.99	8185.94	5558.41	6760.29	15225.6	10304.8	8627.1	8140.05		0	2.268e-07	5.45386	0	5.20278	54	2	986.994	1972.98	-0.359009	79.6074	7621	7621	MS2	0/0	PR382_TMT1_L_F13&8.raw
High	aADkDNcFATEGPNLVAR	Unambiguous	Serum albumin OS=Rattus norvegicus GN=Alb PE=1 SV=2 - [ALBU_RAT]	1	1	P02770	N-Term(TMT6plex); K4(TMT6plex); C7(Carbamidomethyl)	HCD	1	0	1	1	25815	No Quan Values	Not Used	620261	780438	675134	1340309	499147	885842	780381	914411	1077572	942295		0	1.358e-05	5.45189	1	5.71594	1	3	803.08	2407.23	-7.81164	39.7445	3647	3647	MS2	0/0	PR382_TMT1_L_F4&9.raw
High	lRNDGSLMFQQVPMVEIDGMk	Unambiguous	Glutathione S-transferase alpha-3 OS=Rattus norvegicus GN=Gsta3 PE=1 SV=3 - [GSTA3_RAT]|Glutathione S-transferase OS=Rattus norvegicus GN=LOC102550391 PE=3 SV=1 - [M0RDI1_RAT]	2	2	P04904;M0RDI1	N-Term(TMT6plex); K21(TMT6plex)	HCD	1	0	1	1	28117	No Quan Values	Not Used	8283.99	8036.55	5776.35	12799.6	5315.63	8741.99	13169.2	11275.1	10869.3	14262		0	3.09e-05	5.45022	1	15.0543	37	3	956.172	2866.5	-0.450419	64.0734	6182	6182	MS2	0/0	PR382_TMT1_L_F4&9.raw
High	eGNDLYHEMIESGVINLk	Unambiguous	ATP synthase subunit beta, mitochondrial OS=Rattus norvegicus GN=Atp5b PE=1 SV=2 - [ATPB_RAT]|ATP synthase subunit beta OS=Rattus norvegicus GN=Atp5b PE=3 SV=1 - [G3V6D3_RAT]	2	2	P10719;G3V6D3	N-Term(TMT6plex); K18(TMT6plex)	HCD	1	0	1	1	5069	No Quan Values	Not Used	3070.62	2638.27	3740.81	6993.55	4422.56	5941.49	5939.98	5775.74	6502.05	6083.94		0	2.682e-08	5.44959	0	17.269	500	3	840.445	2519.32	-0.62826	64.4994	6000	6000	MS2	0/0	PR382_TMT1_L_F1&6.raw
High	tVMGDFAQFVDk	Unambiguous	Serum albumin OS=Rattus norvegicus GN=Alb PE=1 SV=2 - [ALBU_RAT]	1	1	P02770	N-Term(TMT6plex); K12(TMT6plex)	HCD	1	0	1	1	13048	No Quan Values	Not Used	972548	851883	915814	1.79919e+06	744588	1.37913e+06	1.85078e+06	1.22555e+06	1.93367e+06	1.55586e+06		0	2.597e-06	5.44895	0	7.20629	1	2	908.49	1815.97	0.268835	65.1071	6133	6133	MS2	0/0	PR382_TMT1_L_F13&8.raw
High	gILAADESVGTMGNR	Unambiguous	Fructose-bisphosphate aldolase B OS=Rattus norvegicus GN=Aldob PE=1 SV=2 - [ALDOB_RAT]|Fructose-bisphosphate aldolase OS=Rattus norvegicus GN=Aldob PE=2 SV=1 - [Q66HT1_RAT]	2	2	P00884;Q66HT1	N-Term(TMT6plex)	HCD	1	0	1	1	34335	No Quan Values	Not Used	43470.1	58507.8	47161.4	106249	73589.8	65459	87961.5	71253.6	98285.1	103939		0	2.053e-06	5.44649	0	2.98826	7	2	860.448	1719.89	-0.269479	41.72	3786	3786	MS2	0/0	PR382_TMT1_L_F5&10.raw
High	tTHFVEGGDAGNREDQINR	Unambiguous	60S ribosomal protein L7 OS=Rattus norvegicus GN=Rpl7 PE=1 SV=2 - [RL7_RAT]|60S ribosomal protein L7 OS=Rattus norvegicus GN=Rpl7 PE=2 SV=1 - [B0K031_RAT]|Uncharacterized protein (Fragment) OS=Rattus norvegicus PE=4 SV=2 - [F1M087_RAT]	3	3	P05426;B0K031;F1M087	N-Term(TMT6plex)	HCD	1	0	1	1	1654	No Quan Values	Not Used	36927.2	13292.4	11838.3	21214.2	20862.7	34223.6	59527.7	35810.1	45595.5	52004.3		0	0.002914	5.439	1	0.737089	10	3	782.385	2345.14	-0.72005	26.6623	2244	2244	MS2	0/0	PR382_TMT1_L_F1&6.raw
High	vIHNEFTLGEEcELETMTGEk	Unambiguous	Fatty acid-binding protein, liver OS=Rattus norvegicus GN=Fabp1 PE=1 SV=1 - [FABPL_RAT]	1	1	P02692	N-Term(TMT6plex); C12(Carbamidomethyl); K21(TMT6plex)	HCD	1	0	1	1	29455	No Quan Values	Not Used	486.568	294.256	243.326	732.827	397.973	846.953	931.157	975.029	951.022	1098.5		0	3.436e-07	5.43721	0	18.4677	140	3	975.485	2924.44	-0.39805	79.5954	7655	7655	MS2	0/0	PR382_TMT1_L_F4&9.raw
High	iFVEESVYDEFVR	Unambiguous	Retinal dehydrogenase 1 OS=Rattus norvegicus GN=Aldh1a1 PE=1 SV=3 - [AL1A1_RAT]	1	1	P51647	N-Term(TMT6plex)	HCD	1	0	1	1	5450	No Quan Values	Not Used	1983.33	1621.74	2773.14	6863.48	2163.7	3600.11	6414.66	2982.17	5520.27	3865.7		0	9.104e-07	5.43622	0	10.265	145	2	930.981	1860.96	-1.36988	69.5843	6419	6419	MS2	0/0	PR382_TMT1_L_F1&6.raw
High	lQQELDDLLVDLDHQR	Unambiguous	Myosin-9 OS=Rattus norvegicus GN=Myh9 PE=1 SV=3 - [MYH9_RAT]|Myosin, heavy polypeptide 9, non-muscle OS=Rattus norvegicus GN=LOC100911597 PE=4 SV=1 - [G3V6P7_RAT]	2	2	Q62812;G3V6P7	N-Term(TMT6plex)	HCD	1	0	1	1	29302	No Quan Values	Not Used	2038.53	2585.48	1821.57	4054.33	2366.22	3109.31	6561.32	4115.17	3500.67	3804.96		0	1.775e-06	5.43578	0	6.93746	51	3	727.056	2179.15	-0.578299	77.7148	7487	7487	MS2	0/0	PR382_TMT1_L_F4&9.raw
High	aTLEAAIADAEQR	Unambiguous	Keratin, type II cytoskeletal 8 OS=Rattus norvegicus GN=Krt8 PE=1 SV=3 - [K2C8_RAT]	1	1	Q10758	N-Term(TMT6plex)	HCD	1	0	1	1	27198	No Quan Values	Not Used	52639.8	74029.3	57633.7	127987	67320.8	74379.7	136521	90511.8	77189.2	84045.1		0	1.052e-06	5.4347	0	11.4772	9	2	794.43	1587.85	-0.609853	54.1843	5169	5169	MS2	0/0	PR382_TMT1_L_F4&9.raw
High	vEEVPELPLVVEDkVESYk	Unambiguous	60S ribosomal protein L4 OS=Rattus norvegicus GN=Rpl4 PE=2 SV=1 - [Q6P3V9_RAT]	1	1	Q6P3V9	N-Term(TMT6plex); K14(TMT6plex); K19(TMT6plex)	HCD	1	0	1	1	28785	No Quan Values	Not Used	4498.94	2876.08	2758.02	12057.8	8526.59	18006.8	21639.3	14693.9	17925.7	22730.6		0	5.202e-07	5.43426	1	15.266	63	3	963.553	2888.64	-1.32392	71.6327	6917	6917	MS2	0/0	PR382_TMT1_L_F4&9.raw
High	iVGELEQMVSEDVPLDHR	Unambiguous	Vigilin OS=Rattus norvegicus GN=Hdlbp PE=2 SV=1 - [VIGLN_RAT]|High density lipoprotein binding protein (Vigilin) OS=Rattus norvegicus GN=Hdlbp PE=2 SV=1 - [Q3KRF2_RAT]	2	2	Q9Z1A6;Q3KRF2	N-Term(TMT6plex)	HCD	1	0	1	1	37435	No Quan Values	Not Used	3802.71	3329.01	2841.43	5989.39	2956.28	4535.82	7864.9	5589.55	6429.44	6920.61		0	1.365e-08	5.43395	0	35.7638	49	3	765.733	2295.18	-0.339785	74.606	7196	7196	MS2	0/0	PR382_TMT1_L_F5&10.raw
High	tVMGDFAQFVDk	Unambiguous	Serum albumin OS=Rattus norvegicus GN=Alb PE=1 SV=2 - [ALBU_RAT]	1	1	P02770	N-Term(TMT6plex); K12(TMT6plex)	HCD	1	0	1	1	5256	No Quan Values	Not Used	5802.37	6091.13	5221.38	11775.7	5095.96	9358.45	11135.2	7790.64	11344	10648.7		0	1.807e-05	5.4315	0	25.4249	500	2	908.489	1815.97	-0.336148	66.947	6206	6206	MS2	0/0	PR382_TMT1_L_F1&6.raw
High	vIHNEFTLGEEcELETMTGEk	Unambiguous	Fatty acid-binding protein, liver OS=Rattus norvegicus GN=Fabp1 PE=1 SV=1 - [FABPL_RAT]	1	1	P02692	N-Term(TMT6plex); C12(Carbamidomethyl); K21(TMT6plex)	HCD	1	0	1	1	38097	No Quan Values	Not Used	598.125	579.057	432.158	1054.32	652.944	961.417	1152.67	1234	982.554	939.373		0	5.791e-08	5.43038	0	13.1229	156	3	975.483	2924.43	-2.83993	82.305	7924	7924	MS2	0/0	PR382_TMT1_L_F5&10.raw
High	aLVDELEWEIAR	Unambiguous	Canopy 2 homolog (Zebrafish) OS=Rattus norvegicus GN=Cnpy2 PE=2 SV=1 - [A0JN30_RAT]	1	1	A0JN30	N-Term(TMT6plex)	HCD	1	0	1	1	13512	No Quan Values	Not Used	43305.4	40862	34636.4	68467.9	35713.7	63822.4	95584.5	73495.4	84603.3	72685.2		0	2.312e-07	5.42866	0	19.5797	17	2	836.959	1672.91	-0.303292	69.9843	6643	6643	MS2	0/0	PR382_TMT1_L_F13&8.raw
High	vDEFPLcGHMVSDEYEQLSSEALEAAR	Unambiguous	Protein Rpl10l OS=Rattus norvegicus GN=Rpl10l PE=4 SV=1 - [D4A1P2_RAT]|60S ribosomal protein L10 OS=Rattus norvegicus GN=Rpl10 PE=1 SV=3 - [RL10_RAT]	2	2	D4A1P2;Q6PDV7	N-Term(TMT6plex); C7(Carbamidomethyl)	HCD	1	0	1	1	36836	No Quan Values	Not Used	1436.78	977.072	608.102	1437.46	839.718		3087.62	1109.26	1532.48	2772.82		0	1.114e-06	5.4283	0	25.0837	31	3	1104.52	3311.54	0.139238	67.9829	6537	6537	MS2	0/0	PR382_TMT1_L_F5&10.raw
High	eTDLLLDDSLVSLFGNRR	Unambiguous	Peroxiredoxin-5, mitochondrial (Fragment) OS=Rattus norvegicus GN=Prdx5 PE=4 SV=2 - [D3ZEN5_RAT]|Peroxiredoxin-5, mitochondrial OS=Rattus norvegicus GN=Prdx5 PE=1 SV=1 - [PRDX5_RAT]|Isoform Cytoplasmic+peroxisomal of Peroxiredoxin-5, mitochondrial OS=Rattus norvegicus GN=Prdx5 - [PRDX5_RAT]	3	3	D3ZEN5;Q9R063;Q9R063-2	N-Term(TMT6plex)	HCD	1	0	1	1	28928	No Quan Values	Not Used	22621.3	16985.4	4747.33	8899.65	3111.42	5487.72	13919.9	13430.4	8265.31	7022.35		0	3.361e-08	5.42635	1	48.4719	54	3	764.751	2292.24	-0.29859	73.2374	7074	7074	MS2	0/0	PR382_TMT1_L_F4&9.raw
High	aIAELGIYPAVDPLDSTSR	Unambiguous	ATP synthase subunit beta, mitochondrial OS=Rattus norvegicus GN=Atp5b PE=1 SV=2 - [ATPB_RAT]|ATP synthase subunit beta OS=Rattus norvegicus GN=Atp5b PE=3 SV=1 - [G3V6D3_RAT]	2	2	P10719;G3V6D3	N-Term(TMT6plex)	HCD	1	0	1	1	20786	No Quan Values	Not Used	1202.32	647.504	1246.74	2366.1	1290.07	2004.47	2054.13	1341.98	2191.14	1597.13		0	6.966e-07	5.42617	0	5.20478	218	2	1109.1	2217.19	-1.07519	63.933	5070	5070	MS2	0/0	PR382_TMT1_L_F2&7.raw
High	eGEEPTVySDDEEPkDEAAR	Ambiguous	Membrane-associated progesterone receptor component 1 OS=Rattus norvegicus GN=Pgrmc1 PE=1 SV=3 - [PGRC1_RAT]	1	1	P70580	N-Term(TMT6plex); Y8(Phospho); K15(TMT6plex)	HCD		0.044	2	2	41318	No Quan Values	Not Used	1121.52	629.65	1300.75	696.252	1282.45	1620.57	1324.16	751.36	1769.37	1892.53	T(6): 0.0; Y(8): 7.4; S(9): 92.6	0	0.0001031	5.42513	1	3.9223	303	3	935.423	2804.25	-0.519913	35.135	1983	1983	MS2	0/0	PR382_TMT1_L_TD_F1&6.raw
High	dTTPDELLSAVLTAVLQDVk	Unambiguous	3-ketoacyl-CoA thiolase B, peroxisomal OS=Rattus norvegicus GN=Acaa1b PE=1 SV=2 - [THIKB_RAT]|3-ketoacyl-CoA thiolase A, peroxisomal OS=Rattus norvegicus GN=Acaa1a PE=1 SV=2 - [THIKA_RAT]|3-ketoacyl-CoA thiolase A, peroxisomal OS=Rattus norvegicus GN=Acaa1b PE=3 SV=2 - [D4AB84_RAT]|3-ketoacyl-CoA thiolase A, peroxisomal OS=Rattus norvegicus GN=Acaa1b PE=3 SV=2 - [F1LPD6_RAT]|Isoform 2 of 3-ketoac…	5	5	P07871;P21775;D4AB84;F1LPD6;P21775-2	N-Term(TMT6plex); K20(TMT6plex)	HCD	1	0	1	1	16095	No Quan Values	Not Used	1092.53	1453.34	1361.02	4354.78	2072.91	3412.51	3551.9	2956.83	3945.19	3058.89		0	3.803e-06	5.42128	0	12.8244	150	3	862.826	2586.46	-0.0695233	105.789	9489	9489	MS2	0/0	PR382_TMT1_L_F13&8.raw
High	vEEVPELPLVVEDkVESYk	Unambiguous	60S ribosomal protein L4 OS=Rattus norvegicus GN=Rpl4 PE=2 SV=1 - [Q6P3V9_RAT]	1	1	Q6P3V9	N-Term(TMT6plex); K14(TMT6plex); K19(TMT6plex)	HCD	1	0	1	1	13632	No Quan Values	Not Used	9966.68	8739.85	5945.71	27946.5	24270.5	40210.5	51342.1	34196.6	39432.7	55568.1		0	9.447e-07	5.42113	1	22.1487	21	3	963.553	2888.64	-1.3873	71.2703	6775	6775	MS2	0/0	PR382_TMT1_L_F13&8.raw
High	aITSGFNALEk	Unambiguous	Maleylacetoacetate isomerase OS=Rattus norvegicus GN=Gstz1 PE=1 SV=2 - [MAAI_RAT]	1	1	P57113	N-Term(TMT6plex); K11(TMT6plex)	HCD	1	0	1	1	11482	No Quan Values	Not Used	230615	169708	132812	250948	223066	243116	424316	218311	370846	401216		0	2.612e-05	5.42026	0	29.6883	7	2	804.972	1608.94	0.619097	48.8164	4410	4410	MS2	0/0	PR382_TMT1_L_F13&8.raw
High	gDGPVQGVIHFEQk	Unambiguous	Superoxide dismutase [Cu-Zn] OS=Rattus norvegicus GN=Sod1 PE=1 SV=2 - [SODC_RAT]	1	1	P07632	N-Term(TMT6plex); K14(TMT6plex)	HCD	1	0	1	1	26241	No Quan Values	Not Used	155609	169204	135342	282734	178991	244919	325619	244301	242907	266066		0	2.169e-06	5.4156	0	29.1972	6	3	657.034	1969.09	-0.966924	44.1582	4115	4115	MS2	0/0	PR382_TMT1_L_F4&9.raw
High	vHGHsDEEEEEEQPR	Unambiguous	DDB1- and CUL4-associated factor 8 OS=Rattus norvegicus GN=Dcaf8 PE=2 SV=1 - [DCAF8_RAT]	1	1	Q5U2M6	N-Term(TMT6plex); S5(Phospho)	HCD	1	0	1	1	54195	No Quan Values	Not Used	310.183	214.781	445.574	144.651	241.912	471.121	262.023	278.475	635.406	307.706	S(5): 100.0	0	2.433e-05	5.41522	0	18.3595	351	3	705.965	2115.88	-0.804958	19.5401	1052	1052	MS2	0/0	PR382_TMT1_L_TD_F4&9.raw
High	fDEFFSQGcAPGYk	Unambiguous	Serotransferrin OS=Rattus norvegicus GN=Tf PE=1 SV=3 - [TRFE_RAT]|Isoform 2 of Serotransferrin OS=Rattus norvegicus GN=Tf - [TRFE_RAT]|Ab2-417 OS=Rattus norvegicus GN=Tf PE=2 SV=1 - [Q7TMC7_RAT]	3	3	P12346;P12346-2;Q7TMC7	N-Term(TMT6plex); C9(Carbamidomethyl); K14(TMT6plex)	HCD	1	0	1	1	12482	No Quan Values	Not Used	42607	42221.2	51200.9	97542.7	47036.9	82574.8	116523	81920.7	90624.2	105476		0	9.162e-08	5.41517	0	7.71304	18	2	1056.02	2111.03	-0.852175	59.1902	5510	5510	MS2	0/0	PR382_TMT1_L_F13&8.raw
High	kMDLIDLEDETIDAEVMNSLAVTMDDFR	Unambiguous	Transitional endoplasmic reticulum ATPase OS=Rattus norvegicus GN=Vcp PE=1 SV=3 - [TERA_RAT]	1	1	P46462	N-Term(TMT6plex); K1(TMT6plex)	HCD	1	0	1	1	38721	No Quan Values	Not Used	141.126		216.773	274.91		158.58	284.633	277.992	324.491	230.039		0	0.0001428	5.41517	1	0	169	3	1229.94	3687.82	-1.27664	90.7645	8611	8611	MS2	0/0	PR382_TMT1_L_F5&10.raw
High	vIHNEFTLGEEcELETMTGEk	Unambiguous	Fatty acid-binding protein, liver OS=Rattus norvegicus GN=Fabp1 PE=1 SV=1 - [FABPL_RAT]	1	1	P02692	N-Term(TMT6plex); C12(Carbamidomethyl); K21(TMT6plex)	HCD	1	0	1	1	37635	No Quan Values	Not Used	815.061	1281.35	817.979	2325.15	852.155	1852.76	2122.35	2134.95	1792.11	1914.36		0	1.303e-08	5.41499	0	30.823	120	3	975.485	2924.44	-0.711111	76.8873	7416	7416	MS2	0/0	PR382_TMT1_L_F5&10.raw
High	iLcGEGVDQLSLPLR	Unambiguous	Protein Aldh8a1 OS=Rattus norvegicus GN=Aldh8a1 PE=3 SV=2 - [D3ZXY4_RAT]	1	1	D3ZXY4	N-Term(TMT6plex); C3(Carbamidomethyl)	HCD	1	0	1	1	12640	No Quan Values	Not Used	84815.3	74687.6	47481.8	99299.8	84204.7	116064	236774	97205.8	183217	218415		0	7.312e-07	5.41353	0	11.53	3	2	950.031	1899.06	-0.905597	60.8394	5684	5684	MS2	0/0	PR382_TMT1_L_F13&8.raw
High	aGGLATTGNEDILDIVPTEIHQk	Unambiguous	Fructose-1,6-bisphosphatase 1 OS=Rattus norvegicus GN=Fbp1 PE=1 SV=2 - [F16P1_RAT]|Fructose-1,6-bisphosphatase 1 OS=Rattus norvegicus GN=Fbp1 PE=3 SV=2 - [F1LRT1_RAT]	2	2	P19112;F1LRT1	N-Term(TMT6plex); K23(TMT6plex)	HCD	1	0	1	1	4753	No Quan Values	Not Used	1596.72	1385.01	1044.9	1999.96	1828.09	1695.03	2368.33	2432.13	1800.17	2318.42		0	2.73e-09	5.41262	0	11.3293	72	3	950.858	2850.56	-0.981351	60.5748	5653	5653	MS2	0/0	PR382_TMT1_L_F1&6.raw
High	vLPLETLVTDAGEVMETGk	Unambiguous	Protein Gcn1l1 OS=Rattus norvegicus GN=Gcn1l1 PE=4 SV=2 - [F1LRI5_RAT]	1	1	F1LRI5	N-Term(TMT6plex); K19(TMT6plex)	HCD	1	0	1	1	15053	No Quan Values	Not Used	536.828	478.723	354.547	684.549	508.23	810.042	1541.69	734.638	1172.51	1324.53		0	1.878e-05	5.41146	0	31.769	496	3	820.794	2460.37	-0.290621	87.5807	8338	8338	MS2	0/0	PR382_TMT1_L_F13&8.raw
High	gETDEEYLWcIEQTLHFk	Unambiguous	Adenosylhomocysteinase OS=Rattus norvegicus GN=Ahcy PE=1 SV=3 - [SAHH_RAT]	1	1	P10760	N-Term(TMT6plex); C10(Carbamidomethyl); K18(TMT6plex)	HCD	1	0	1	1	37133	No Quan Values	Not Used	13362.5	11366	10680.5	25998.5	17535.9	23257.5	30890.6	21659.7	30904.4	28676.2		0	1.365e-06	5.40797	0	11.6001	22	3	919.458	2756.36	-1.34252	71.269	6864	6864	MS2	0/0	PR382_TMT1_L_F5&10.raw
High	vIHNEFTLGEEcELETMTGEk	Unambiguous	Fatty acid-binding protein, liver OS=Rattus norvegicus GN=Fabp1 PE=1 SV=1 - [FABPL_RAT]	1	1	P02692	N-Term(TMT6plex); C12(Carbamidomethyl); K21(TMT6plex)	HCD	1	0	1	1	30445	No Quan Values	Not Used	101.851	151.408	63.0084	298.11	156.175	259.352	317.721	285.57	289.206	398.946		0	2.354e-07	5.40491	0	5.56149	500	3	975.485	2924.44	-0.585886	94.8123	8745	8745	MS2	0/0	PR382_TMT1_L_F4&9.raw
High	lVSDEMVVELIEk	Unambiguous	Adenylate kinase 2, mitochondrial OS=Rattus norvegicus GN=Ak2 PE=2 SV=2 - [KAD2_RAT]|Isoform 2 of Adenylate kinase 2, mitochondrial OS=Rattus norvegicus GN=Ak2 - [KAD2_RAT]	2	2	P29410;P29410-2	N-Term(TMT6plex); K13(TMT6plex)	HCD	1	0	1	1	21489	No Quan Values	Not Used	575.448	571.956	324.554	895.92	478.822	702.646	923.307	878.517	872.576	931.315		0	2.863e-09	5.40382	0	37.4895	500	2	981.564	1962.12	-1.10181	75.7547	5846	5846	MS2	0/0	PR382_TMT1_L_F2&7.raw
High	vQDDEVGDGTTSVTVLAAELLR	Unambiguous	T-complex protein 1 subunit beta OS=Rattus norvegicus GN=Cct2 PE=1 SV=3 - [TCPB_RAT]	1	1	Q5XIM9	N-Term(TMT6plex)	HCD	1	0	1	1	13882	No Quan Values	Not Used	2207.47	1515.18	1247.93	3015.46	2324.56	3098.01	3534.7	2183.78	2666.46	3060.28		0	1.733e-08	5.40078	0	20.6207	30	3	839.779	2517.32	-0.599458	73.9154	7050	7050	MS2	0/0	PR382_TMT1_L_F13&8.raw
High	sDVDEDIIPEEDIISR	Unambiguous	Complement C3 OS=Rattus norvegicus GN=C3 PE=1 SV=3 - [CO3_RAT]|Complement C3 OS=Rattus norvegicus GN=C3 PE=4 SV=1 - [M0RBF1_RAT]|Complement C3 OS=Rattus norvegicus GN=C3 PE=4 SV=1 - [M0RBJ7_RAT]	3	3	P01026;M0RBF1;M0RBJ7	N-Term(TMT6plex)	HCD	1	0	1	1	20142	No Quan Values	Not Used	562.988	777.167	654.225	909.983	555.936	822.92	1260.06	1143.18	1334.11	1571		0	3.055e-06	5.40035	0	3.69882	295	2	1037.52	2074.04	-0.782139	54.1679	4362	4362	MS2	0/0	PR382_TMT1_L_F2&7.raw
High	dPEAPIFQVADYGIVADLFk	Unambiguous	Electron transfer flavoprotein subunit alpha, mitochondrial OS=Rattus norvegicus GN=Etfa PE=1 SV=4 - [ETFA_RAT]	1	1	P13803	N-Term(TMT6plex); K20(TMT6plex)	HCD	1	0	1	1	38449	No Quan Values	Not Used	556.62	494.048	1137.39	1942.23	1170.95	1589.35	1514.09	1203.67	1886.61	1830.57		0	7.478e-07	5.39936	0	38.0545	220	3	889.487	2666.45	-0.758733	86.878	8311	8311	MS2	0/0	PR382_TMT1_L_F5&10.raw
High	vAPEEHPVLLTEAPLNPk	Unambiguous	Actin, cytoplasmic 1 OS=Rattus norvegicus GN=Actb PE=1 SV=1 - [ACTB_RAT]|Actin, cytoplasmic 2 OS=Rattus norvegicus GN=Actg1 PE=1 SV=1 - [ACTG_RAT]|Actin, cytoplasmic 2 (Fragment) OS=Rattus norvegicus GN=LOC100361457 PE=3 SV=1 - [V9GZ85_RAT]	3	3	P60711;P63259;V9GZ85	N-Term(TMT6plex); K18(TMT6plex)	HCD	1	0	1	1	3824	No Quan Values	Not Used	2248.42	1832.75	1373.11	2125.28	2262.71	2648.7	5314.39	2968.29	3253.93	4510.31		0	1.368e-05	5.39525	0	8.05955	128	3	804.801	2412.39	-1.06732	49.7604	4631	4631	MS2	0/0	PR382_TMT1_L_F1&6.raw
High	iAQLEEELEEEQGNTELINDR	Unambiguous	Myosin, heavy polypeptide 9, non-muscle OS=Rattus norvegicus GN=LOC100911597 PE=4 SV=1 - [G3V6P7_RAT]	1	1	G3V6P7	N-Term(TMT6plex)	HCD	1	0	1	1	52582	No Quan Values	Not Used	54.7118	35.2663	86.8799			87.0444	90.7751	44.0336	93.0386	76.1227		0	1.064e-08	5.39513	0	8.90006	500	3	901.117	2701.34	0.0528792	65.3463	3736	3736	MS2	0/0	PR382_TMT1_L_TD_F3&8.raw
High	vIHNEFTLGEEcELETMTGEk	Unambiguous	Fatty acid-binding protein, liver OS=Rattus norvegicus GN=Fabp1 PE=1 SV=1 - [FABPL_RAT]	1	1	P02692	N-Term(TMT6plex); C12(Carbamidomethyl); K21(TMT6plex)	HCD	1	0	1	1	38613	No Quan Values	Not Used	297.463	340.254	223.468	679.753	323.021	452.288	554.187	776.403	624.528	602.372		0	3.034e-07	5.39221	0	21.1485	230	3	975.487	2924.45	1.79337	89.1576	8492	8492	MS2	0/0	PR382_TMT1_L_F5&10.raw
High	qGFIDLPEFPFGLEPR	Unambiguous	Betaine--homocysteine S-methyltransferase 1 OS=Rattus norvegicus GN=Bhmt PE=1 SV=1 - [BHMT1_RAT]	1	1	O09171	N-Term(TMT6plex)	HCD	1	0	1	1	14068	No Quan Values	Not Used	53138.6	65959.3	49479.9	154569	68059	79168.4	118225	93557.8	108735	76637.7		0	2.437e-05	5.38994	0	2.19725	5	2	1046.06	2091.11	-0.685005	75.9555	7255	7255	MS2	0/0	PR382_TMT1_L_F13&8.raw
High	dLGLAQDSATSTk	Unambiguous	3-hydroxyisobutyrate dehydrogenase, mitochondrial OS=Rattus norvegicus GN=Hibadh PE=1 SV=3 - [3HIDH_RAT]	1	1	P29266	N-Term(TMT6plex); K13(TMT6plex)	HCD	1	0	1	1	10396	No Quan Values	Not Used	40937.7	37068.4	34293.7	56844.5	45835.2	47308.4	74022.3	58644	68059.9	60090.1		0	2.646e-06	5.3895	0	4.90495	19	2	882.99	1764.97	-0.975342	37.5929	3215	3215	MS2	0/0	PR382_TMT1_L_F13&8.raw
High	yFDQVDISNGLDWSLDHk	Unambiguous	Regucalcin OS=Rattus norvegicus GN=Rgn PE=1 SV=3 - [RGN_RAT]	1	1	Q03336	N-Term(TMT6plex); K18(TMT6plex)	HCD	1	0	1	1	28198	No Quan Values	Not Used	3461.45	3325.54	2790.37	5073.02	3631.17	5092.11	8548.18	5288.07	7622.29	7613.47		0	3.963e-07	5.38761	0	27.6895	500	3	870.78	2610.32	0.333301	65.0151	6271	6271	MS2	0/0	PR382_TMT1_L_F4&9.raw
High	sLDMDSIIAEVR	Unambiguous	Keratin, type II cytoskeletal 8 OS=Rattus norvegicus GN=Krt8 PE=1 SV=3 - [K2C8_RAT]	1	1	Q10758	N-Term(TMT6plex)	HCD	1	0	1	1	27943	No Quan Values	Not Used	25532.5	39198.4	31325.4	63335	29509.5	43783.5	78448.3	50045.7	44971.5	38527.6		0	3.853e-06	5.38337	0	13.9946	14	2	789.424	1577.84	-0.2825	62.1934	5991	5991	MS2	0/0	PR382_TMT1_L_F4&9.raw
High	sFIkDYPVVSIEDPFDQDDWDAWQk	Unambiguous	Alpha-enolase OS=Rattus norvegicus GN=Eno1 PE=1 SV=4 - [ENOA_RAT]|Uncharacterized protein OS=Rattus norvegicus PE=3 SV=1 - [M0R5J4_RAT]	2	2	P04764;M0R5J4	N-Term(TMT6plex); K4(TMT6plex); K25(TMT6plex)	HCD	1	0	1	1	37349	No Quan Values	Not Used	5416.71	5226.85	1612.51	4840.04	1945.68	3343.72	5981.47	5221.27	4833.45	4984.1		0	1.077e-06	5.38215	1	3.07459	54	3	1244.3	3730.89	1.37034	73.6412	7101	7101	MS2	0/0	PR382_TMT1_L_F5&10.raw
High	sIFSAVLDELk	Unambiguous	Carbamoyl-phosphate synthase [ammonia], mitochondrial OS=Rattus norvegicus GN=Cps1 PE=1 SV=1 - [CPSM_RAT]	1	1	P07756	N-Term(TMT6plex); K11(TMT6plex)	HCD	1	0	1	1	29390	No Quan Values	Not Used	22466	12338	15595.2	24029.8	18377.3	26615.1	54176.4	25803.4	54818.3	42537.4		0	1.634e-06	5.38107	0	23.4561	40	2	840.502	1680	-0.578083	78.7981	7584	7584	MS2	0/0	PR382_TMT1_L_F4&9.raw
High	vDYGGVTVDELGk	Unambiguous	Phosphatidylethanolamine-binding protein 1 OS=Rattus norvegicus GN=Pebp1 PE=1 SV=3 - [PEBP1_RAT]	1	1	P31044	N-Term(TMT6plex); K13(TMT6plex)	HCD	1	0	1	1	11469	No Quan Values	Not Used	525653	388653	311865	1.13776e+06	397971	691997	710511	525428	1.01569e+06	1.181e+06		0	2.866e-08	5.38053	0	9.15969	2	2	905.503	1810	-1.00598	48.691	4396	4396	MS2	0/0	PR382_TMT1_L_F13&8.raw
High	yQVQSQENFEPFMk	Unambiguous	Fatty acid-binding protein, liver OS=Rattus norvegicus GN=Fabp1 PE=1 SV=1 - [FABPL_RAT]	1	1	P02692	N-Term(TMT6plex); K14(TMT6plex)	HCD	1	0	1	1	20252	No Quan Values	Not Used	1881.28	1840.79	1109.96	4158.8	2661.35	3030.58	3975.21	3748.75	3965.9	5252.4		0	1.331e-05	5.37944	0	0.983437	257	2	1117.07	2233.13	-1.1592	55.7371	4483	4483	MS2	0/0	PR382_TMT1_L_F2&7.raw
High	ikVENTEENRR	Unambiguous	Fructose-bisphosphate aldolase B OS=Rattus norvegicus GN=Aldob PE=1 SV=2 - [ALDOB_RAT]|Fructose-bisphosphate aldolase OS=Rattus norvegicus GN=Aldob PE=2 SV=1 - [Q66HT1_RAT]	2	2	P00884;Q66HT1	N-Term(TMT6plex); K2(TMT6plex)	HCD	1	0	1	1	1336	No Quan Values	Not Used	237823	271084	190326	423108	220235	244509	381997	274505	355240	372676		0	0.007533	5.37687	2	41.5526	11	3	616.023	1846.05	-0.93856	23.3293	1894	1894	MS2	0/0	PR382_TMT1_L_F1&6.raw
High	iGGVQQDTILAEGLHFR	Unambiguous	Prohibitin-2 OS=Rattus norvegicus GN=Phb2 PE=1 SV=1 - [PHB2_RAT]	1	1	Q5XIH7	N-Term(TMT6plex)	HCD	1	0	1	1	35814	No Quan Values	Not Used	9490.56	4739.05	3605.66	12109.7	4966.52	7619.21	14049.4	9788.85	10838.4	12096.8		0	2.015e-08	5.37674	0	21.6075	12	3	695.055	2083.15	0.103337	57.1544	5413	5413	MS2	0/0	PR382_TMT1_L_F5&10.raw
High	mGLEHIDNGFLQLNHVR	Unambiguous	Acyl-coenzyme A oxidase OS=Rattus norvegicus GN=Acox2 PE=1 SV=1 - [F1LNW3_RAT]|Peroxisomal acyl-coenzyme A oxidase 2 OS=Rattus norvegicus GN=Acox2 PE=1 SV=1 - [ACOX2_RAT]	2	2	F1LNW3;P97562	N-Term(TMT6plex)	HCD	1	0	1	1	35298	No Quan Values	Not Used	11147.6	11171.5	6894.26	17513.6	15563	14488.5	23917.4	16820.8	20123.7	30614.2		0	1.844e-06	5.37626	0	22.5054	10	4	556.297	2222.17	-1.51765	51.7515	4845	4845	MS2	0/0	PR382_TMT1_L_F5&10.raw
High	gWFEPLVEDMQR	Unambiguous	Apolipoprotein E OS=Rattus norvegicus GN=Apoe PE=1 SV=2 - [APOE_RAT]	1	1	P02650	N-Term(TMT6plex)	HCD	1	0	1	1	28501	No Quan Values	Not Used	14299.2	14628.1	8643.98	25930.3	22895	29755.5	41211.1	20186.3	33151	42453.1		0	1.951e-06	5.37525	0	31.6426	38	2	868.437	1735.87	-0.768932	68.3896	6605	6605	MS2	0/0	PR382_TMT1_L_F4&9.raw
High	sLDMDSIIAEVR	Unambiguous	Keratin, type II cytoskeletal 8 OS=Rattus norvegicus GN=Krt8 PE=1 SV=3 - [K2C8_RAT]	1	1	Q10758	N-Term(TMT6plex)	HCD	1	0	1	1	20749	No Quan Values	Not Used	3228.54	5104.59	3722.39	7474.77	3421.21	5415.29	9553.37	6034.08	4898.25	4243.79		0	2.106e-07	5.37444	0	14.3922	171	2	789.424	1577.84	-0.591962	63.3962	5030	5030	MS2	0/0	PR382_TMT1_L_F2&7.raw
High	lEEETGQVVGFHQPGSIR	Unambiguous	Dimethylglycine dehydrogenase, mitochondrial OS=Rattus norvegicus GN=Dmgdh PE=1 SV=1 - [M2GD_RAT]|Dimethylglycine dehydrogenase OS=Rattus norvegicus GN=Dmgdh PE=2 SV=1 - [Q5RKL4_RAT]	2	2	Q63342;Q5RKL4	N-Term(TMT6plex)	HCD	1	0	1	1	26178	No Quan Values	Not Used	22054.5	25393.6	14705.9	33677.1	23816.9	24397.3	41512.4	31000.8	48592.8	50020.3		0	1.143e-06	5.37415	0	15.0717	6	3	738.057	2212.16	-0.475051	43.5098	4046	4046	MS2	0/0	PR382_TMT1_L_F4&9.raw
High	eFPNPEMFDPGHFLDENGNFk	Unambiguous	Cytochrome P450 2C12, female-specific OS=Rattus norvegicus GN=Cyp2c12 PE=2 SV=1 - [CP2CC_RAT]|Cytochrome P450 2C7 OS=Rattus norvegicus GN=Cyp2c7 PE=1 SV=2 - [CP2C7_RAT]|Protein LOC100361547 (Fragment) OS=Rattus norvegicus GN=LOC100361547 PE=3 SV=2 - [D4A253_RAT]|Cytochrome P450 2C7 OS=Rattus norvegicus GN=Cyp2c7 PE=3 SV=2 - [D4ABM1_RAT]|Cytochrome P450 2C13, male-specific OS=Rattus norvegicus GN=…	7	7	P11510;P05179;D4A253;D4ABM1;P20814;Q5I0P5;Q64648	N-Term(TMT6plex); K21(TMT6plex)	HCD	1	0	1	1	36959	No Quan Values	Not Used	4847.39	3409.38	2985.56	4406.9	5562.43	12086.6	14458.9	9296.1	12567.7	18252.9		0	1.656e-05	5.37068	0	16.2988	46	3	980.474	2939.41	-0.543077	69.3665	6672	6672	MS2	0/0	PR382_TMT1_L_F5&10.raw
High	eGEEPTVYsDDEEPkDEAAR	Ambiguous	Membrane-associated progesterone receptor component 1 OS=Rattus norvegicus GN=Pgrmc1 PE=1 SV=3 - [PGRC1_RAT]	1	1	P70580	N-Term(TMT6plex); S9(Phospho); K15(TMT6plex)	HCD	0.041	0	1	1	51042	No Quan Values	Not Used	595.711	363.108	709.389	395.391	661.903	815.551	830.414	410.951	999.907	1060.48	T(6): 0.0; Y(8): 7.8; S(9): 92.2	0	0.0002273	5.37039	1	39.5637	500	3	935.423	2804.25	-0.193435	35.9086	2004	2004	MS2	0/0	PR382_TMT1_L_TD_F3&8.raw
High	lDYGGMGQEVQVEHIk	Unambiguous	Carboxymethylenebutenolidase homolog OS=Rattus norvegicus GN=Cmbl PE=2 SV=1 - [CMBL_RAT]	1	1	Q7TP52	N-Term(TMT6plex); K16(TMT6plex)	HCD	1	0	1	1	26525	No Quan Values	Not Used	73378.5	49307.5	35506.1	98052.4	64127.3	69478.3	137320	80007.8	112163	103223		0	5.895e-07	5.37013	0	4.72066	5	3	754.404	2261.2	-1.34869	47.126	4428	4428	MS2	0/0	PR382_TMT1_L_F4&9.raw
High	mFVLDEADEMLSR	Unambiguous	Eukaryotic translation initiation factor 4A1 OS=Rattus norvegicus GN=Eif4a1 PE=1 SV=1 - [Q6P3V8_RAT]|Eukaryotic initiation factor 4A-II OS=Rattus norvegicus GN=Eif4a2 PE=1 SV=1 - [IF4A2_RAT]	2	2	Q6P3V8;Q5RKI1	N-Term(TMT6plex)	HCD	1	0	1	1	13460	No Quan Values	Not Used	58529.8	40797.8	38355.4	70513	55732.8	69108	163183	92097.9	106319	122516		0	1.693e-07	5.37012	0	7.02726	10	2	892.941	1784.88	-0.465893	69.4442	6586	6586	MS2	0/0	PR382_TMT1_L_F13&8.raw
High	eFTPSAQAAFQk	Unambiguous	Protein Hbb-b1 OS=Rattus norvegicus GN=Hbb-b1 PE=3 SV=1 - [Q62669_RAT]	1	1	Q62669	N-Term(TMT6plex); K12(TMT6plex)	HCD	1	0	1	1	11021	No Quan Values	Not Used	423920	430759	488154	1.05509e+06	735766	985614	610077	510101	453170	1.12271e+06		0	3.099e-06	5.36643	0	7.90833	2	2	891.992	1782.98	-1.06274	44.0391	3903	3903	MS2	0/0	PR382_TMT1_L_F13&8.raw
High	kLEPDELnLVLk	Ambiguous	Alcohol sulfotransferase OS=Rattus norvegicus PE=2 SV=1 - [SUH3_RAT]	1	1	P50235	N-Term(TMT6plex); K1(TMT6plex); N8(Deamidated); K12(TMT6plex)	HCD	0	0	1	1	35980	No Quan Values	Not Used	107855	51660.9	82360.2	155250	145319	177103	187492	116923	244043	256552		0	1.019e-06	5.36286	1	14.0032	3	3	700.435	2099.29	-0.677436	58.9093	5596	5596	MS2	0/0	PR382_TMT1_L_F5&10.raw
High	kLEPDELDLVLk	Ambiguous	Alcohol sulfotransferase A OS=Rattus norvegicus GN=St2a2 PE=1 SV=2 - [ST2A2_RAT]|Sulfotransferase OS=Rattus norvegicus GN=Sult2a2 PE=3 SV=2 - [F1M7G5_RAT]|Sulfotransferase OS=Rattus norvegicus GN=Sult2a1 PE=3 SV=1 - [M3ZCQ0_RAT]|Bile salt sulfotransferase OS=Rattus norvegicus GN=St2a1 PE=2 SV=3 - [ST2A1_RAT]	4	4	P22789;F1M7G5;M3ZCQ0;P15709	N-Term(TMT6plex); K1(TMT6plex); K12(TMT6plex)	HCD		0	2	2	35980	No Quan Values	Not Used	107855	51660.9	82360.2	155250	145319	177103	187492	116923	244043	256552		0	1.019e-06	5.36286	1	14.0032	3	3	700.435	2099.29	-0.679341	58.9093	5596	5596	MS2	0/0	PR382_TMT1_L_F5&10.raw
High	lAELEEFINGPNNAHIQQVGDR	Unambiguous	Clathrin heavy chain 1 OS=Rattus norvegicus GN=Cltc PE=1 SV=3 - [CLH1_RAT]|Clathrin heavy chain OS=Rattus norvegicus GN=Cltc PE=3 SV=1 - [F1M779_RAT]	2	2	P11442;F1M779	N-Term(TMT6plex)	HCD	1	0	1	1	36527	No Quan Values	Not Used	3463.41	2669.56	2655.72	4676.56	3932.18	5131.45	10149.4	3693.48	8165.91	6380.76		0	1.17e-07	5.36202	0	27.04	30	3	898.466	2693.38	-0.210508	64.6667	6197	6197	MS2	0/0	PR382_TMT1_L_F5&10.raw
High	eGLYITEEIYk	Unambiguous	Arginase-1 OS=Rattus norvegicus GN=Arg1 PE=1 SV=2 - [ARGI1_RAT]	1	1	P07824	N-Term(TMT6plex); K11(TMT6plex)	HCD	1	0	1	1	12125	No Quan Values	Not Used	380931	369160	364736	918933	457266	669843	715178	570436	704195	682015		0	3.442e-05	5.3593	0	4.96006	5	2	908.51	1816.01	-0.953952	55.4729	5117	5117	MS2	0/0	PR382_TMT1_L_F13&8.raw
High	vVNDDFSQVADVLVEDGVVR	Unambiguous	Dihydropyrimidinase OS=Rattus norvegicus GN=Dpys PE=1 SV=2 - [DPYS_RAT]	1	1	Q63150	N-Term(TMT6plex)	HCD	1	0	1	1	13869	No Quan Values	Not Used	14879.8	11995.4	10059.9	23852.4	16042.7	18576.2	33901.8	19739.5	25711	28730.8		0	4.054e-07	5.35896	0	1.03531	10	2	1202.63	2404.25	-0.993128	73.7812	7036	7036	MS2	0/0	PR382_TMT1_L_F13&8.raw
High	rDDGSWEVIEGYR	Unambiguous	Glutamate dehydrogenase 1, mitochondrial OS=Rattus norvegicus GN=Glud1 PE=1 SV=2 - [DHE3_RAT]	1	1	P10860	N-Term(TMT6plex)	HCD	1	0	1	1	3451	No Quan Values	Not Used	35684.1	29008.1	23166.1	49770.9	36597.9	52352.4	70748	36898.6	90790.1	73827.1		0	1.168e-07	5.35661	1	8.58869	4	3	604.302	1810.89	-0.420064	45.6948	4221	4221	MS2	0/0	PR382_TMT1_L_F1&6.raw
High	lHDVNNDGFLDEQELEALFTk	Unambiguous	Nucleobindin-2 OS=Rattus norvegicus GN=Nucb2 PE=2 SV=1 - [NUCB2_RAT]|Nucleobindin 2, isoform CRA_b OS=Rattus norvegicus GN=Nucb2 PE=4 SV=1 - [G3V8R1_RAT]	2	2	Q9JI85;G3V8R1	N-Term(TMT6plex); K21(TMT6plex)	HCD	1	0	1	1	28811	No Quan Values	Not Used	3147.87	2085.36	1873.05	5129.47	2714.9	5360.75	7144.9	5351.36	5911.41	6067.38		0	1.021e-08	5.35624	0	16.7257	30	3	969.17	2905.5	-0.748338	71.9337	6946	6946	MS2	0/0	PR382_TMT1_L_F4&9.raw
High	sLcPVSWVSAWDDR	Unambiguous	Cytochrome c oxidase subunit 6B1 OS=Rattus norvegicus GN=Cox6b1 PE=4 SV=1 - [D3ZD09_RAT]	1	1	D3ZD09	N-Term(TMT6plex); C3(Carbamidomethyl)	HCD	1	0	1	1	13165	No Quan Values	Not Used	18686.7	22730.9	17961.2	31122.1	21666.4	26601.8	45284	32220.2	32397.7	24978.9		0	1.786e-06	5.35517	0	8.92252	29	2	953.969	1906.93	-0.151592	66.3163	6261	6261	MS2	0/0	PR382_TMT1_L_F13&8.raw
High	lFLEYTDTSYEDkk	Unambiguous	Glutathione S-transferase Mu 2 OS=Rattus norvegicus GN=Gstm2 PE=1 SV=2 - [GSTM2_RAT]	1	1	P08010	N-Term(TMT6plex); K13(TMT6plex); K14(TMT6plex)	HCD	1	0	1	1	35673	No Quan Values	Not Used	59595.2	57348.1	37651.8	69447.4	57386.3	77261.9	191868	64949.1	104571	99683		0	8.724e-05	5.35354	1	28.3384	10	3	813.779	2439.32	-1.05099	55.6817	5258	5258	MS2	0/0	PR382_TMT1_L_F5&10.raw
High	eTDLLLDDSLVSLFGNR	Unambiguous	Peroxiredoxin-5, mitochondrial (Fragment) OS=Rattus norvegicus GN=Prdx5 PE=4 SV=2 - [D3ZEN5_RAT]|Peroxiredoxin-5, mitochondrial OS=Rattus norvegicus GN=Prdx5 PE=1 SV=1 - [PRDX5_RAT]|Isoform Cytoplasmic+peroxisomal of Peroxiredoxin-5, mitochondrial OS=Rattus norvegicus GN=Prdx5 - [PRDX5_RAT]	3	3	D3ZEN5;Q9R063;Q9R063-2	N-Term(TMT6plex)	HCD	1	0	1	1	14386	No Quan Values	Not Used	2217.69	2191.31	2248.57	5754.34	2514.42	3946.67	4856.9	4159.08	5088.85	5117.69		0	1.521e-06	5.35333	0	3.81924	73	2	1068.57	2136.14	-1.007	79.4321	7604	7604	MS2	0/0	PR382_TMT1_L_F13&8.raw
High	fLTEELSLDQDR	Unambiguous	D-dopachrome decarboxylase OS=Rattus norvegicus GN=Ddt PE=1 SV=3 - [DOPD_RAT]	1	1	P80254	N-Term(TMT6plex)	HCD	1	0	1	1	20448	No Quan Values	Not Used	6201.41	6865.78	6083.75	13690.4	6228.62	7715.97	13799.4	9394.61	13910.5	6753.24		0	2.597e-06	5.35105	0	6.44548	171	2	847.943	1694.88	-0.422042	58.7198	4698	4698	MS2	0/0	PR382_TMT1_L_F2&7.raw
High	aGQAVDDFIEk	Unambiguous	6-phosphogluconate dehydrogenase, decarboxylating OS=Rattus norvegicus GN=Pgd PE=1 SV=1 - [6PGD_RAT]|6-phosphogluconate dehydrogenase, decarboxylating OS=Rattus norvegicus GN=Kif1b PE=3 SV=2 - [F1M9K9_RAT]	2	2	P85968;F1M9K9	N-Term(TMT6plex); K11(TMT6plex)	HCD	1	0	1	1	11450	No Quan Values	Not Used	232624	233429	189376	554099	358954	363895	477739	382572	682180	837624		0	2.222e-06	5.34728	0	4.41465	4	2	825.958	1650.91	-0.769324	48.4921	4375	4375	MS2	0/0	PR382_TMT1_L_F13&8.raw
High	vDLEYFEEGVEFLLR	Unambiguous	Bile acid-CoA:amino acid N-acyltransferase OS=Rattus norvegicus GN=Baat PE=1 SV=2 - [BAAT_RAT]	1	1	Q63276	N-Term(TMT6plex)	HCD	1	0	1	1	30349	No Quan Values	Not Used	256.808	281.612	404.327	654.027	446.569	901.617	1002.89	716.722	1137.53	800.03		0	6.075e-07	5.34716	0	26.6161	500	2	1044.05	2087.09	-0.249262	93.0488	8639	8639	MS2	0/0	PR382_TMT1_L_F4&9.raw
High	fNSANEDNVTQVR	Unambiguous	Catalase OS=Rattus norvegicus GN=Cat PE=1 SV=3 - [CATA_RAT]	1	1	P04762	N-Term(TMT6plex)	HCD	1	0	1	1	10051	No Quan Values	Not Used	53013.5	52353.5	61448.4	134722	67642.4	110828	159111	94387.2	154834	189539		0	4.237e-06	5.34628	0	8.84842	15	2	861.933	1722.86	-1.072	34.005	2836	2836	MS2	0/0	PR382_TMT1_L_F13&8.raw
High	vkEDEDDkTVMDLAVVLFETATLR	Unambiguous	Endoplasmin OS=Rattus norvegicus GN=Hsp90b1 PE=1 SV=2 - [ENPL_RAT]|Endoplasmin OS=Rattus norvegicus GN=Hsp90b1 PE=4 SV=1 - [A0A0A0MY09_RAT]	2	2	Q66HD0;A0A0A0MY09	N-Term(TMT6plex); K2(TMT6plex); K8(TMT6plex)	HCD	1	0	1	1	38543	No Quan Values	Not Used	1035.8	674.544	771.516	1479.24	1242.57	1828.99	2767.7	1976.69	2220.88	1961.8		0	6.885e-05	5.34241	2	22.6308	166	4	856.977	3424.89	0.287877	88.1736	8415	8415	MS2	0/0	PR382_TMT1_L_F5&10.raw
High	skAEELGLPILGVLR	Unambiguous	3-ketoacyl-CoA thiolase B, peroxisomal OS=Rattus norvegicus GN=Acaa1b PE=1 SV=2 - [THIKB_RAT]|3-ketoacyl-CoA thiolase A, peroxisomal OS=Rattus norvegicus GN=Acaa1a PE=1 SV=2 - [THIKA_RAT]|3-ketoacyl-CoA thiolase A, peroxisomal OS=Rattus norvegicus GN=Acaa1b PE=3 SV=2 - [D4AB84_RAT]|3-ketoacyl-CoA thiolase A, peroxisomal OS=Rattus norvegicus GN=Acaa1b PE=3 SV=2 - [F1LPD6_RAT]|Isoform 2 of 3-ketoac…	5	5	P07871;P21775;D4AB84;F1LPD6;P21775-2	N-Term(TMT6plex); K2(TMT6plex)	HCD	1	0	1	1	36639	No Quan Values	Not Used	22150.4	19512.1	14865.9	41017.8	21239.7	28262	39718.6	33937.2	37832.6	34502		0	2.363e-07	5.34177	1	57.4648	23	3	685.097	2053.28	-0.458887	65.8641	6320	6320	MS2	0/0	PR382_TMT1_L_F5&10.raw
High	mDSTANEVEAVk	Unambiguous	Protein disulfide-isomerase OS=Rattus norvegicus GN=P4hb PE=1 SV=2 - [PDIA1_RAT]	1	1	P04785	N-Term(TMT6plex); K12(TMT6plex)	HCD	1	0	1	1	10558	No Quan Values	Not Used	546202	569261	497210	1.00441e+06	563864	744202	1.33179e+06	1.04523e+06	1.0643e+06	1.06077e+06		0	2.525e-07	5.34059	0	7.27318	2	2	876.466	1751.92	-0.52824	39.2655	3394	3394	MS2	0/0	PR382_TMT1_L_F13&8.raw
High	aQQLAAELEVEMMADMYNR	Unambiguous	Mitochondrial import inner membrane translocase subunit Tim10 OS=Rattus norvegicus GN=Timm10 PE=3 SV=1 - [TIM10_RAT]	1	1	P62074	N-Term(TMT6plex)	HCD	1	0	1	1	29268	No Quan Values	Not Used	996.561	980.066	756.319	1523.76	1253.21	1383.22	2024.97	1499.05	2091.56	1882.94		0	2.008e-08	5.33941	0	53.0727	288	3	814.727	2442.17	0.077349	77.2986	7449	7449	MS2	0/0	PR382_TMT1_L_F4&9.raw
High	vIHNEFTLGEEcELETMTGEk	Unambiguous	Fatty acid-binding protein, liver OS=Rattus norvegicus GN=Fabp1 PE=1 SV=1 - [FABPL_RAT]	1	1	P02692	N-Term(TMT6plex); C12(Carbamidomethyl); K21(TMT6plex)	HCD	1	0	1	1	30130	No Quan Values	Not Used	190.512	181.312	147.612	412.688	182.21	290.388	346.864	314.185	328.07	417.154		0	2.883e-09	5.33871	0	16.7639	345	3	975.485	2924.44	-0.585886	89.4439	8398	8398	MS2	0/0	PR382_TMT1_L_F4&9.raw
High	nYIMDFQVGkEFEEDLTGIDDR	Unambiguous	Retinol-binding protein 1 OS=Rattus norvegicus GN=Rbp1 PE=1 SV=2 - [RET1_RAT]	1	1	P02696	N-Term(TMT6plex); K10(TMT6plex)	HCD	1	0	1	1	37318	No Quan Values	Not Used	21854.2	10007.3	3114.92	15449.1	4943.89	10191.1	31376	15634.6	15027.2	14273.4		0	5.892e-06	5.3357	1	8.66175	34	3	1031.51	3092.53	0.0680839	73.2936	7067	7067	MS2	0/0	PR382_TMT1_L_F5&10.raw
High	lLYEcNPIAYVMEk	Unambiguous	Fructose-1,6-bisphosphatase 1 OS=Rattus norvegicus GN=Fbp1 PE=1 SV=2 - [F16P1_RAT]|Fructose-1,6-bisphosphatase 1 OS=Rattus norvegicus GN=Fbp1 PE=3 SV=2 - [F1LRT1_RAT]	2	2	P19112;F1LRT1	N-Term(TMT6plex); C5(Carbamidomethyl); K14(TMT6plex)	HCD	1	0	1	1	13954	No Quan Values	Not Used	15069.5	13603.8	8050.77	15943.4	10679.5	11872.4	24338.6	22082.3	15495	17900.9		0	2.539e-05	5.33511	0	5.4454	37	2	1101.09	2201.17	-1.45227	74.6903	7129	7129	MS2	0/0	PR382_TMT1_L_F13&8.raw
High	gIHVEVPGAEAENLGPLQVAR	Unambiguous	Electron transfer flavoprotein subunit beta OS=Rattus norvegicus GN=Etfb PE=2 SV=3 - [ETFB_RAT]	1	1	Q68FU3	N-Term(TMT6plex)	HCD	1	0	1	1	26956	No Quan Values	Not Used	14187.8	11100.1	9594.68	32695.4	9260.1	10464	24805.4	12171	20957.6	27798		0	1.754e-08	5.33205	0	6.25201	3	3	795.773	2385.31	-1.3139	51.656	4903	4903	MS2	0/0	PR382_TMT1_L_F4&9.raw
High	eLSTVDLVVEAVFEDMNLk	Unambiguous	Peroxisomal bifunctional enzyme OS=Rattus norvegicus GN=Ehhadh PE=1 SV=2 - [ECHP_RAT]	1	1	P07896	N-Term(TMT6plex); K19(TMT6plex)	HCD	1	0	1	1	39200	No Quan Values	Not Used	360.659	273.571	400.124	635.713	605.141	907.922	1540.05	935.414	1492.1	1121.08		0	2.883e-08	5.33071	0	13.3978	308	3	870.476	2609.41	-0.208274	98.7049	9138	9138	MS2	0/0	PR382_TMT1_L_F5&10.raw
High	fTLDcTHPVEDGIMDAANFEQFLQER	Unambiguous	60S ribosomal protein L22 OS=Rattus norvegicus GN=Rpl22 PE=2 SV=2 - [RL22_RAT]|Protein LOC100360057 (Fragment) OS=Rattus norvegicus GN=LOC100363800 PE=4 SV=1 - [F7FLF2_RAT]	2	2	P47198;F7FLF2	N-Term(TMT6plex); C5(Carbamidomethyl)	HCD	1	0	1	1	29141	No Quan Values	Not Used	1978.83	973.072	766.145	2175.71	1263.51	1701.81	7097.18	3552	3767.76	4418.52		0	7.38e-07	5.33013	0	1.57376	25	3	1104.85	3312.55	-0.454027	75.7309	7309	7309	MS2	0/0	PR382_TMT1_L_F4&9.raw
High	aVEEkIEWLESHQDADIEDFk	Unambiguous	78 kDa glucose-regulated protein OS=Rattus norvegicus GN=Hspa5 PE=1 SV=1 - [GRP78_RAT]	1	1	P06761	N-Term(TMT6plex); K5(TMT6plex); K21(TMT6plex)	HCD	1	0	1	1	28218	No Quan Values	Not Used	34171.4	23350.3	3394.8	4850.16	2434.71	3976.41	12196.5	10845.9	7457.89	7369.12		0	1.656e-05	5.32883	1	22.0442	58	4	805.425	3218.68	-1.37821	65.251	6293	6293	MS2	0/0	PR382_TMT1_L_F4&9.raw
High	yITPDQLADLYk	Unambiguous	Alpha-enolase OS=Rattus norvegicus GN=Eno1 PE=1 SV=4 - [ENOA_RAT]|Uncharacterized protein (Fragment) OS=Rattus norvegicus PE=3 SV=2 - [F1M6P0_RAT]|Uncharacterized protein OS=Rattus norvegicus PE=3 SV=1 - [M0R5J4_RAT]	3	3	P04764;F1M6P0;M0R5J4	N-Term(TMT6plex); K12(TMT6plex)	HCD	1	0	1	1	12675	No Quan Values	Not Used	67848.7	68216.7	59817.6	140291	98072.8	98672.2	131495	111847	113153	129201		0	2.82e-05	5.3266	0	11.84	16	2	949.537	1898.07	-0.462213	61.1905	5722	5722	MS2	0/0	PR382_TMT1_L_F13&8.raw
High	dVGILALEVYFPAQYVDQTDLEk	Unambiguous	Hydroxymethylglutaryl-CoA synthase, mitochondrial OS=Rattus norvegicus GN=Hmgcs2 PE=2 SV=1 - [HMCS2_RAT]|3-hydroxy-3-methylglutaryl-Coenzyme A synthase 2 (Mitochondrial) OS=Rattus norvegicus GN=Hmgcs2 PE=2 SV=1 - [Q68G44_RAT]	2	2	P22791;Q68G44	N-Term(TMT6plex); K23(TMT6plex)	HCD	1	0	1	1	38009	No Quan Values	Not Used	440.647	436.839	202.801	506.128	375.978	588.862	1332.73	800.768	999.932	798.577		0	7.144e-07	5.3259	0	51.1871	135	3	1028.89	3084.65	-1.62546	81.2579	7827	7827	MS2	0/0	PR382_TMT1_L_F5&10.raw
High	lIDDMVAQAMk	Unambiguous	Isocitrate dehydrogenase [NADP] cytoplasmic OS=Rattus norvegicus GN=Idh1 PE=1 SV=1 - [IDHC_RAT]	1	1	P41562	N-Term(TMT6plex); K11(TMT6plex)	HCD	1	0	1	1	13201	No Quan Values	Not Used	116905	109049	61994.2	141102	105980	138787	226688	162496	188798	235497		0	1.731e-05	5.32544	0	27.6703	13	2	846.974	1692.94	-0.814784	66.7065	6301	6301	MS2	0/0	PR382_TMT1_L_F13&8.raw
High	vLNNMEIGTSLYDEEGAk	Unambiguous	Phosphoglycerate kinase 1 OS=Rattus norvegicus GN=Pgk1 PE=1 SV=2 - [PGK1_RAT]	1	1	P16617	N-Term(TMT6plex); K18(TMT6plex)	HCD	1	0	1	1	20434	No Quan Values	Not Used	1869.15	1563.42	1275.21	3352.17	1681.03	2099.45	3841.05	2347.78	3035.4	3452.93		0	1.23e-06	5.32133	0	11.2099	181	3	814.426	2441.26	-0.067786	58.5433	4683	4683	MS2	0/0	PR382_TMT1_L_F2&7.raw
High	iTFVDFIAYDVLER	Unambiguous	Glutathione S-transferase Yb-3 OS=Rattus norvegicus GN=Gstm3 PE=1 SV=2 - [GSTM4_RAT]	1	1	P08009	N-Term(TMT6plex)	HCD	1	0	1	1	38522	No Quan Values	Not Used	1572.24	1852.63	2110.04	3258.48	1897.3	2694.1	4984.97	3698.68	4378.25	2167.7		0	1.86e-06	5.32125	0	24.886	228	2	965.529	1930.05	-1.19524	87.883	8392	8392	MS2	0/0	PR382_TMT1_L_F5&10.raw
High	kVINAFNDGLk	Unambiguous	Hemoglobin subunit beta-1 OS=Rattus norvegicus GN=Hbb PE=1 SV=3 - [HBB1_RAT]|Hemoglobin subunit beta-2 OS=Rattus norvegicus PE=1 SV=2 - [HBB2_RAT]	2	2	P02091;P11517	N-Term(TMT6plex); K1(TMT6plex); K11(TMT6plex)	HCD	1	0	1	1	26429	No Quan Values	Not Used	150877	176304	127466	263967	181849	229894	193683	145410	140523	241130		0	1.162e-06	5.32072	1	15.6383	5	3	636.063	1906.17	0.0905246	46.12	4322	4322	MS2	0/0	PR382_TMT1_L_F4&9.raw
High	aTLEAAIADAEQR	Unambiguous	Keratin, type II cytoskeletal 8 OS=Rattus norvegicus GN=Krt8 PE=1 SV=3 - [K2C8_RAT]	1	1	Q10758	N-Term(TMT6plex)	HCD	1	0	1	1	52070	No Quan Values	Not Used	709.716	512.218	908.922	501.118	581.207	852.21	1203.62	724.42	870.987	837.051		0	6.697e-08	5.32047	0	19.933	500	2	794.43	1587.85	-0.37922	55.6781	3164	3164	MS2	0/0	PR382_TMT1_L_TD_F3&8.raw
High	dVFLGTFLYEYSR	Unambiguous	Serum albumin OS=Rattus norvegicus GN=Alb PE=1 SV=2 - [ALBU_RAT]	1	1	P02770	N-Term(TMT6plex)	HCD	1	0	1	1	28942	No Quan Values	Not Used	8976.63	10927.5	6905.47	13659.6	6424.09	12362.2	16049.8	12161.6	15505.3	9579.82		0	1.138e-06	5.31549	0	17.4683	48	2	919.979	1838.95	-0.652375	73.4252	7090	7090	MS2	0/0	PR382_TMT1_L_F4&9.raw
High	vIHNEFTLGEEcELETMTGEk	Unambiguous	Fatty acid-binding protein, liver OS=Rattus norvegicus GN=Fabp1 PE=1 SV=1 - [FABPL_RAT]	1	1	P02692	N-Term(TMT6plex); C12(Carbamidomethyl); K21(TMT6plex)	HCD	1	0	1	1	4870	No Quan Values	Not Used	386.169	500.511	378.679	861.095	479.559	780.956	1039.75	1061.02	886.845	1138.86		0	7.529e-07	5.31495	0	19.9177	122	3	975.484	2924.44	-1.77552	62.0168	5781	5781	MS2	0/0	PR382_TMT1_L_F1&6.raw
High	aLVDELEWEIAR	Unambiguous	Canopy 2 homolog (Zebrafish) OS=Rattus norvegicus GN=Cnpy2 PE=2 SV=1 - [A0JN30_RAT]	1	1	A0JN30	N-Term(TMT6plex)	HCD	1	0	1	1	28697	No Quan Values	Not Used	17536.3	18164.7	13050.5	29602	15176.8	26769.9	36818.4	30943.7	30956.9	31554.7		0	1.862e-06	5.31316	0	13.7442	39	2	836.958	1672.91	-0.814075	70.6356	6820	6820	MS2	0/0	PR382_TMT1_L_F4&9.raw
High	kGESVMVLPTLPEEEAk	Unambiguous	Peroxiredoxin-6 OS=Rattus norvegicus GN=Prdx6 PE=1 SV=3 - [PRDX6_RAT]	1	1	O35244	N-Term(TMT6plex); K1(TMT6plex); K17(TMT6plex)	HCD	1	0	1	1	35312	No Quan Values	Not Used	43226.9	40496.8	31906.7	72626.9	50329	50086.6	93160.9	65482.1	81149	94438.5		0	1.803e-07	5.31294	1	25.2657	10	3	848.823	2544.45	-1.0894	51.9058	4861	4861	MS2	0/0	PR382_TMT1_L_F5&10.raw
High	dSLLQDGEFTMDLR	Unambiguous	Profilin-1 OS=Rattus norvegicus GN=Pfn1 PE=1 SV=2 - [PROF1_RAT]	1	1	P62963	N-Term(TMT6plex)	HCD	1	0	1	1	27777	No Quan Values	Not Used	10374.3	10147.4	6663.25	12045.6	9509.5	10835.1	22100.2	17669.2	16419.7	18424.5		0	2.87e-06	5.3129	0	29.9253	41	2	934.966	1868.93	-0.608303	60.405	5808	5808	MS2	0/0	PR382_TMT1_L_F4&9.raw
High	eccHGDLLEcADDRAELAk	Unambiguous	Serum albumin OS=Rattus norvegicus GN=Alb PE=1 SV=2 - [ALBU_RAT]	1	1	P02770	N-Term(TMT6plex); C2(Carbamidomethyl); C3(Carbamidomethyl); C10(Carbamidomethyl); K19(TMT6plex)	HCD	1	0	1	1	34115	No Quan Values	Not Used	43218	56184	28906	79698.7	24678.2	48422.2	84919.9	64054.3	80120.9	60236.3		0	0.0001073	5.31116	1	2.03674	8	3	907.432	2720.28	-1.06241	39.4274	3544	3544	MS2	0/0	PR382_TMT1_L_F5&10.raw
High	skDDQVTVIGAGVTLHEALAAAEMLk	Unambiguous	Transketolase OS=Rattus norvegicus GN=Tkt PE=1 SV=1 - [TKT_RAT]|Transketolase OS=Rattus norvegicus GN=Tkt PE=3 SV=1 - [G3V826_RAT]	2	2	P50137;G3V826	N-Term(TMT6plex); K2(TMT6plex); K26(TMT6plex)	HCD	1	0	1	1	37474	No Quan Values	Not Used	3184.51	1803.72	3621.63	7293.96	4771.22	6189.02	8026.8	4058.07	6594.84	8647.11		0	1.604e-07	5.31092	1	16.7619	31	4	839.477	3354.89	-0.910633	75.0414	7239	7239	MS2	0/0	PR382_TMT1_L_F5&10.raw
High	eLTQVFEFQLASEDMk	Unambiguous	3-alpha-hydroxysteroid dehydrogenase OS=Rattus norvegicus GN=Akr1c9 PE=1 SV=1 - [DIDH_RAT]	1	1	P23457	N-Term(TMT6plex); K16(TMT6plex)	HCD	1	0	1	1	13466	No Quan Values	Not Used	9413.99	6559.68	5364.15	20140.9	8910.31	18194.3	23074.6	14386.9	25862.4	27819.6		0	2.676e-06	5.3107	0	2.90058	21	2	1187.12	2373.24	-1.25839	69.4961	6592	6592	MS2	0/0	PR382_TMT1_L_F13&8.raw
High	aIAELGIYPAVDPLDSTSR	Unambiguous	ATP synthase subunit beta, mitochondrial OS=Rattus norvegicus GN=Atp5b PE=1 SV=2 - [ATPB_RAT]|ATP synthase subunit beta OS=Rattus norvegicus GN=Atp5b PE=3 SV=1 - [G3V6D3_RAT]	2	2	P10719;G3V6D3	N-Term(TMT6plex)	HCD	1	0	1	1	12779	No Quan Values	Not Used	43386.8	35913.9	40306	87813.8	53037.1	61668.1	80269.9	56606.7	78512.4	72304.7		0	1.385e-06	5.30999	0	0.556119	5	2	1109.1	2217.19	-1.29541	62.2893	5837	5837	MS2	0/0	PR382_TMT1_L_F13&8.raw
High	aLGQNPTNAEVLk	Unambiguous	Myosin light polypeptide 6 OS=Rattus norvegicus GN=Myl6 PE=1 SV=3 - [MYL6_RAT]|Similar to Myosin light chain 1 slow a (Predicted) OS=Rattus norvegicus GN=Myl6b PE=4 SV=1 - [D3ZHA7_RAT]|Protein LOC100909726 OS=Rattus norvegicus GN=LOC100910474 PE=1 SV=1 - [M0RC91_RAT]	3	3	Q64119;D3ZHA7;M0RC91	N-Term(TMT6plex); K13(TMT6plex)	HCD	1	0	1	1	10676	No Quan Values	Not Used	83010.2	106561	89488.2	137254	102911	117765	238060	159572	125627	131670		0	1.323e-06	5.30997	0	3.42074	9	2	907.032	1813.06	-0.42498	40.4516	3523	3523	MS2	0/0	PR382_TMT1_L_F13&8.raw
High	tQPTDEEMLFIYSHFk	Unambiguous	Acyl-CoA-binding protein OS=Rattus norvegicus GN=Dbi PE=1 SV=3 - [ACBP_RAT]|Acyl-CoA-binding protein (Fragment) OS=Rattus norvegicus GN=Dbi PE=4 SV=1 - [M0RDC5_RAT]|Acyl-CoA-binding protein OS=Rattus norvegicus GN=Dbi PE=2 SV=1 - [Q6TXF3_RAT]	3	3	P11030;M0RDC5;Q6TXF3	N-Term(TMT6plex); K16(TMT6plex)	HCD	1	0	1	1	13077	No Quan Values	Not Used	13299.5	12260.9	11653	52625.4	24011	26792.8	45519.8	29452.8	40238.8	35013		0	3.844e-07	5.30987	0	24.4734	16	3	815.423	2444.26	-0.665198	65.389	6164	6164	MS2	0/0	PR382_TMT1_L_F13&8.raw
High	mEccDVPAETLYDVLHDIEYR	Unambiguous	Protein Stard10 OS=Rattus norvegicus GN=Stard10 PE=2 SV=1 - [Q5BJN1_RAT]	1	1	Q5BJN1	M1(Oxidation); N-Term(TMT6plex); C3(Carbamidomethyl); C4(Carbamidomethyl)	HCD	1	0	1	1	29186	No Quan Values	Not Used	1335.4	1211.53	810.533	1460.84	1265.88	1723.65	3049.88	1533.69	3535.24	2372.49		0	2.06e-06	5.30912	0	36.3433	105	3	958.437	2873.3	-0.709591	76.2639	7358	7358	MS2	0/0	PR382_TMT1_L_F4&9.raw
High	eFTPcAQAAFQk	Unambiguous	Hemoglobin subunit beta-1 OS=Rattus norvegicus GN=Hbb PE=1 SV=3 - [HBB1_RAT]|Hemoglobin subunit beta-2 OS=Rattus norvegicus PE=1 SV=2 - [HBB2_RAT]	2	2	P02091;P11517	N-Term(TMT6plex); C5(Carbamidomethyl); K12(TMT6plex)	HCD	1	0	1	1	11084	No Quan Values	Not Used	528974	696596	436544	1144627	722145	880007	725842	479084	468925	944340		0	1.315e-05	5.30842	0	4.22657	3	2	928.492	1855.98	-1.06881	44.6786	3972	3972	MS2	0/0	PR382_TMT1_L_F13&8.raw
High	lEDTLWAGLTDQHVk	Unambiguous	3-ketoacyl-CoA thiolase, mitochondrial OS=Rattus norvegicus GN=Acaa2 PE=2 SV=1 - [THIM_RAT]|3-ketoacyl-CoA thiolase, mitochondrial OS=Rattus norvegicus GN=Acaa2 PE=3 SV=2 - [G3V9U2_RAT]	2	2	P13437;G3V9U2	N-Term(TMT6plex); K15(TMT6plex)	HCD	1	0	1	1	27931	No Quan Values	Not Used	81403.4	67380.3	62646.9	75233.6	73856.9	107125	192665	75336.1	111345	116045		0	1.336e-06	5.30653	0	5.54234	6	3	728.74	2184.21	-0.357858	62.0691	5978	5978	MS2	0/0	PR382_TMT1_L_F4&9.raw
High	dLLEDLGQALk	Unambiguous	Cystathionine gamma-lyase OS=Rattus norvegicus GN=Cth PE=1 SV=2 - [CGL_RAT]|Cystathionase (Cystathionine gamma-lyase) OS=Rattus norvegicus GN=Cth PE=2 SV=2 - [Q9EQS4_RAT]	2	2	P18757;Q9EQS4	N-Term(TMT6plex); K11(TMT6plex)	HCD	1	0	1	1	13561	No Quan Values	Not Used	36857.8	61303	108036	173736	153246	160921	145690	104923	156923	123977		0	1.306e-05	5.30549	0	31.3387	24	2	836.999	1672.99	0.698386	70.5036	6697	6697	MS2	0/0	PR382_TMT1_L_F13&8.raw
High	dHVYLQLHHLPPEQLATR	Unambiguous	Succinate dehydrogenase [ubiquinone] flavoprotein subunit, mitochondrial OS=Rattus norvegicus GN=Sdha PE=1 SV=1 - [SDHA_RAT]	1	1	Q920L2	N-Term(TMT6plex)	HCD	1	0	1	1	2964	No Quan Values	Not Used	4132.94	3344.41	3254.37	5317.33	3516.74	5620.07	6948.57	6108.05	8138.39	8973.92		0	6.524e-07	5.30515	0	25.172	21	4	599.831	2396.3	-0.95188	40.4608	3685	3685	MS2	0/0	PR382_TMT1_L_F1&6.raw
High	gSSLIEAFETWR	Unambiguous	Dihydropyrimidinase OS=Rattus norvegicus GN=Dpys PE=1 SV=2 - [DPYS_RAT]	1	1	Q63150	N-Term(TMT6plex)	HCD	1	0	1	1	36952	No Quan Values	Not Used	21562.9	22648.7	20062.6	34153.3	20194.1	32445.3	43872.3	34089.4	33615.1	35670.6		0	7.033e-06	5.30356	0	28.6658	36	2	812.93	1624.85	0.0848405	69.3038	6665	6665	MS2	0/0	PR382_TMT1_L_F5&10.raw
High	iEIESFFEGEDFSETLTR	Unambiguous	78 kDa glucose-regulated protein OS=Rattus norvegicus GN=Hspa5 PE=1 SV=1 - [GRP78_RAT]	1	1	P06761	N-Term(TMT6plex)	HCD	1	0	1	1	37471	No Quan Values	Not Used	5287.44	3922.48	2983.98	9113.13	3338.77	6732.68	8845.52	9283.25	10250.6	6802.31		0	8.826e-06	5.30317	0	4.55104	31	2	1189.58	2378.16	-1.12902	75.0147	7236	7236	MS2	0/0	PR382_TMT1_L_F5&10.raw
High	nIEDVIAQGVGk	Unambiguous	60S acidic ribosomal protein P2 OS=Rattus norvegicus GN=Rplp2 PE=1 SV=2 - [RLA2_RAT]|Protein LOC100362751 OS=Rattus norvegicus GN=LOC100362751 PE=3 SV=1 - [D3ZN03_RAT]|Protein LOC100362751 OS=Rattus norvegicus GN=LOC498555 PE=3 SV=1 - [D4A4D5_RAT]	3	3	P02401;D3ZN03;D4A4D5	N-Term(TMT6plex); K12(TMT6plex)	HCD	1	0	1	1	12132	No Quan Values	Not Used	330003	268558	222791	502947	334651	466202	649426	497919	523900	563145		0	5.888e-06	5.30094	0	9.28003	3	2	851	1700.99	-1.20631	55.551	5125	5125	MS2	0/0	PR382_TMT1_L_F13&8.raw
High	tQPTDEEMLFIYSHFk	Unambiguous	Acyl-CoA-binding protein OS=Rattus norvegicus GN=Dbi PE=1 SV=3 - [ACBP_RAT]|Acyl-CoA-binding protein (Fragment) OS=Rattus norvegicus GN=Dbi PE=4 SV=1 - [M0RDC5_RAT]|Acyl-CoA-binding protein OS=Rattus norvegicus GN=Dbi PE=2 SV=1 - [Q6TXF3_RAT]	3	3	P11030;M0RDC5;Q6TXF3	N-Term(TMT6plex); K16(TMT6plex)	HCD	1	0	1	1	5267	No Quan Values	Not Used	2415.31	2985.74	1844.54	7986.18	4284.6	4649.81	8301.08	5045.4	6725.16	6417.94		0	8.59e-06	5.30087	0	22.8498	116	3	815.424	2444.26	-0.14081	67.1081	6218	6218	MS2	0/0	PR382_TMT1_L_F1&6.raw
High	vIHNEFTLGEEcELETMTGEk	Unambiguous	Fatty acid-binding protein, liver OS=Rattus norvegicus GN=Fabp1 PE=1 SV=1 - [FABPL_RAT]	1	1	P02692	N-Term(TMT6plex); C12(Carbamidomethyl); K21(TMT6plex)	HCD	1	0	1	1	29317	No Quan Values	Not Used	509.069	704.022	348.606	866.853	682.927	654.606	822.491	838.985	886.314	1341.69		0	5.885e-08	5.30009	0	10.7491	138	3	975.485	2924.44	-0.96156	77.8838	7503	7503	MS2	0/0	PR382_TMT1_L_F4&9.raw
High	fLTEELSLDQDR	Unambiguous	D-dopachrome decarboxylase OS=Rattus norvegicus GN=Ddt PE=1 SV=3 - [DOPD_RAT]	1	1	P80254	N-Term(TMT6plex)	HCD	1	0	1	1	27489	No Quan Values	Not Used	104796	99469.8	101599	211172	84803.7	121253	212895	146872	187039	114349		0	1.836e-06	5.29778	0	18.5849	6	2	847.943	1694.88	-0.638111	57.3185	5491	5491	MS2	0/0	PR382_TMT1_L_F4&9.raw
High	sYELPDGQVITIGNER	Unambiguous	Actin, aortic smooth muscle OS=Rattus norvegicus GN=Acta2 PE=2 SV=1 - [ACTA_RAT]|Actin, cytoplasmic 1 OS=Rattus norvegicus GN=Actb PE=1 SV=1 - [ACTB_RAT]|Actin, alpha cardiac muscle 1 OS=Rattus norvegicus GN=Actc1 PE=2 SV=1 - [ACTC_RAT]|Actin, cytoplasmic 2 OS=Rattus norvegicus GN=Actg1 PE=1 SV=1 - [ACTG_RAT]|Actin, gamma-enteric smooth muscle OS=Rattus norvegicus GN=Actg2 PE=2 SV=1 - [ACTH_RAT]|…	9	9	P62738;P60711;P68035;P63259;P63269;P68136;D3ZRN3;F1LTQ2;V9GZ85	N-Term(TMT6plex)	HCD	1	0	1	1	4528	No Quan Values	Not Used	1267.53	1008.71	751.495	1136.24	966.464	1343.47	2660.63	1734.36	1626.96	2347.35		0	2.319e-09	5.29743	0	9.23954	472	2	1010.53	2020.05	-0.697459	57.8132	5405	5405	MS2	0/0	PR382_TMT1_L_F1&6.raw
High	eFPNPEMFDPGHFLDENGNFk	Unambiguous	Cytochrome P450 2C12, female-specific OS=Rattus norvegicus GN=Cyp2c12 PE=2 SV=1 - [CP2CC_RAT]|Cytochrome P450 2C7 OS=Rattus norvegicus GN=Cyp2c7 PE=1 SV=2 - [CP2C7_RAT]|Protein LOC100361547 (Fragment) OS=Rattus norvegicus GN=LOC100361547 PE=3 SV=2 - [D4A253_RAT]|Cytochrome P450 2C7 OS=Rattus norvegicus GN=Cyp2c7 PE=3 SV=2 - [D4ABM1_RAT]|Cytochrome P450 2C13, male-specific OS=Rattus norvegicus GN=…	7	7	P11510;P05179;D4A253;D4ABM1;P20814;Q5I0P5;Q64648	N-Term(TMT6plex); K21(TMT6plex)	HCD	1	0	1	1	28579	No Quan Values	Not Used	4571	3780.75	2951.68	4729.36	5506.52	10015.3	12839.7	9945.97	12831.5	14847.9		0	1.87e-07	5.2943	0	15.2197	57	3	980.472	2939.4	-2.10041	69.3105	6690	6690	MS2	0/0	PR382_TMT1_L_F4&9.raw
High	vNPDDVGGEALGR	Unambiguous	Hemoglobin subunit beta-1 OS=Rattus norvegicus GN=Hbb PE=1 SV=3 - [HBB1_RAT]	1	1	P02091	N-Term(TMT6plex)	HCD	1	0	1	1	2760	No Quan Values	Not Used	23848.7	24860.9	22080.3	47421.1	28123.9	42881.7	30925.6	24022.5	22812	47036.7		0	5.595e-07	5.29354	0	40.0465	40	2	764.401	1527.8	-0.783885	38.2857	3460	3460	MS2	0/0	PR382_TMT1_L_F1&6.raw
High	vIHNEFTLGEEcELETMTGEk	Unambiguous	Fatty acid-binding protein, liver OS=Rattus norvegicus GN=Fabp1 PE=1 SV=1 - [FABPL_RAT]	1	1	P02692	N-Term(TMT6plex); C12(Carbamidomethyl); K21(TMT6plex)	HCD	1	0	1	1	38966	No Quan Values	Not Used	111.972	131.596	131.97	353.965	110.943	201.861	188.506	274.291	253.332	304.442		0	1.697e-08	5.2922	0	23.6101	492	3	975.484	2924.44	-2.02597	94.6239	8880	8880	MS2	0/0	PR382_TMT1_L_F5&10.raw
High	qGFIDLPEFPFGLEPR	Unambiguous	Betaine--homocysteine S-methyltransferase 1 OS=Rattus norvegicus GN=Bhmt PE=1 SV=1 - [BHMT1_RAT]	1	1	O09171	N-Term(TMT6plex)	HCD	1	0	1	1	14021	No Quan Values	Not Used	19332.9	25124	20262.5	58648.7	25015.2	28310.9	42410.8	33735.1	38565.8	31292.7		0	3.334e-07	5.29024	0	3.75823	16	2	1046.06	2091.11	-1.03526	75.4226	7203	7203	MS2	0/0	PR382_TMT1_L_F13&8.raw
High	lIccDILDVLDk	Unambiguous	14-3-3 protein epsilon OS=Rattus norvegicus GN=Ywhae PE=1 SV=1 - [1433E_RAT]	1	1	P62260	N-Term(TMT6plex); C3(Carbamidomethyl); C4(Carbamidomethyl); K12(TMT6plex)	HCD	1	0	1	1	14034	No Quan Values	Not Used	11544.3	12336.5	17519.9	25351.8	18138.5	28909.9	32881.5	18654	28810.3	22840.2		0	7.804e-06	5.2893	0	21.9777	81	2	968.037	1935.07	-1.37523	75.559	7217	7217	MS2	0/0	PR382_TMT1_L_F13&8.raw
High	vIHNEFTLGEEcELETMTGEk	Unambiguous	Fatty acid-binding protein, liver OS=Rattus norvegicus GN=Fabp1 PE=1 SV=1 - [FABPL_RAT]	1	1	P02692	N-Term(TMT6plex); C12(Carbamidomethyl); K21(TMT6plex)	HCD	1	0	1	1	38808	No Quan Values	Not Used	247.592	320.179	160.791	495.649	351.557	371.516	455.577	616.592	483.148	542.381		0	1.595e-07	5.28914	0	25.8767	352	3	975.486	2924.44	0.165459	91.9824	8706	8706	MS2	0/0	PR382_TMT1_L_F5&10.raw
High	gVVDSEDLPLNISR	Unambiguous	Heat shock protein HSP 90-beta OS=Rattus norvegicus GN=Hsp90ab1 PE=1 SV=4 - [HS90B_RAT]|Heat shock protein HSP 90-alpha OS=Rattus norvegicus GN=Hsp90aa1 PE=1 SV=3 - [HS90A_RAT]|Protein LOC100909504 (Fragment) OS=Rattus norvegicus GN=LOC100909504 PE=4 SV=2 - [F1LTA7_RAT]|Heat shock protein 75 kDa, mitochondrial OS=Rattus norvegicus GN=Trap1 PE=1 SV=1 - [TRAP1_RAT]	4	4	P34058;P82995;F1LTA7;Q5XHZ0	N-Term(TMT6plex)	HCD	1	0	1	1	11462	No Quan Values	Not Used	168858	178482	136790	238206	246021	295792	482840	302084	365200	521828		0	2.21e-07	5.28833	0	71.019	7	2	871.977	1742.95	-0.920405	48.6124	4388	4388	MS2	0/0	PR382_TMT1_L_F13&8.raw
High	gVVDSEDIPLNLSR	Unambiguous	Heat shock protein HSP 90-beta OS=Rattus norvegicus GN=Hsp90ab1 PE=1 SV=4 - [HS90B_RAT]|Heat shock protein HSP 90-alpha OS=Rattus norvegicus GN=Hsp90aa1 PE=1 SV=3 - [HS90A_RAT]|Protein LOC100909504 (Fragment) OS=Rattus norvegicus GN=LOC100909504 PE=4 SV=2 - [F1LTA7_RAT]|Heat shock protein 75 kDa, mitochondrial OS=Rattus norvegicus GN=Trap1 PE=1 SV=1 - [TRAP1_RAT]	4	4	P34058;P82995;F1LTA7;Q5XHZ0	N-Term(TMT6plex)	HCD	1	0	1	2	11462	No Quan Values	Not Used	168858	178482	136790	238206	246021	295792	482840	302084	365200	521828		0	2.21e-07	5.28833	0	71.019	7	2	871.977	1742.95	-0.920405	48.6124	4388	4388	MS2	0/0	PR382_TMT1_L_F13&8.raw
High	vLAVNQENEHLMEDYER	Unambiguous	Alpha-actinin-4 OS=Rattus norvegicus GN=Actn4 PE=1 SV=2 - [ACTN4_RAT]	1	1	Q9QXQ0	N-Term(TMT6plex)	HCD	1	0	1	1	26407	No Quan Values	Not Used	21125.5	21795.4	18296.1	33010.3	25130.4	31895.7	44034.5	37488.1	42384.7	43184.9		0	2.414e-06	5.28814	0	21.1941	8	3	773.38	2318.13	-1.31654	45.8939	4298	4298	MS2	0/0	PR382_TMT1_L_F4&9.raw
High	eEWDVIEGLIR	Unambiguous	2,4-dienoyl-CoA reductase, mitochondrial OS=Rattus norvegicus GN=Decr1 PE=1 SV=2 - [DECR_RAT]|2,4-dienoyl CoA reductase 1, mitochondrial, isoform CRA_a OS=Rattus norvegicus GN=Decr1 PE=4 SV=1 - [G3V734_RAT]	2	2	Q64591;G3V734	N-Term(TMT6plex)	HCD	1	0	1	1	28708	No Quan Values	Not Used	8278.93	6722.94	12223.8	26112.3	17300.8	20690.5	33499.4	21038.8	28430.9	26377.9		0	1.018e-05	5.28642	0	6.79917	55	2	794.432	1587.86	-0.297102	70.7532	6832	6832	MS2	0/0	PR382_TMT1_L_F4&9.raw
High	lIDDMVAQAMk	Unambiguous	Isocitrate dehydrogenase [NADP] cytoplasmic OS=Rattus norvegicus GN=Idh1 PE=1 SV=1 - [IDHC_RAT]	1	1	P41562	N-Term(TMT6plex); K11(TMT6plex)	HCD	1	0	1	1	28437	No Quan Values	Not Used	13230.3	12579.2	8000.94	18159.7	13122.8	17338.6	25344.7	20260.2	22653.8	27442		0	2.614e-06	5.28617	0	34.2501	86	2	846.975	1692.94	-0.670573	67.6676	6534	6534	MS2	0/0	PR382_TMT1_L_F4&9.raw
High	aLDIAENEMPGLMR	Unambiguous	Adenosylhomocysteinase OS=Rattus norvegicus GN=Ahcy PE=1 SV=3 - [SAHH_RAT]|Uncharacterized protein OS=Rattus norvegicus PE=3 SV=1 - [D4AB27_RAT]	2	2	P10760;D4AB27	N-Term(TMT6plex)	HCD	1	0	1	1	12309	No Quan Values	Not Used	168809	158446	142687	322471	264610	260233	333789	284840	368504	432359		0	1.877e-07	5.28569	0	5.79671	3	2	894.962	1788.92	-0.90754	57.3953	5320	5320	MS2	0/0	PR382_TMT1_L_F13&8.raw
High	vIHNEFTLGEEcELETMTGEk	Unambiguous	Fatty acid-binding protein, liver OS=Rattus norvegicus GN=Fabp1 PE=1 SV=1 - [FABPL_RAT]	1	1	P02692	N-Term(TMT6plex); C12(Carbamidomethyl); K21(TMT6plex)	HCD	1	0	1	1	29747	No Quan Values	Not Used	311.974	443.052	273.928	884.729	396.296	675.505	655.132	795.979	726.253	864.163		0	2.218e-06	5.2844	0	69.9846	263	3	975.483	2924.43	-3.02777	83.6174	7976	7976	MS2	0/0	PR382_TMT1_L_F4&9.raw
High	kLEAAEDIAYQLSR	Unambiguous	Prohibitin OS=Rattus norvegicus GN=Phb PE=1 SV=1 - [PHB_RAT]	1	1	P67779	N-Term(TMT6plex); K1(TMT6plex)	HCD	1	0	1	1	27650	No Quan Values	Not Used	58241.2	60615.1	41753.1	99128.1	63956.7	71017.5	118888	81907.2	100303	90972.1		0	1.953e-07	5.28387	1	34.9737	7	3	689.061	2065.17	-0.787105	59.0653	5669	5669	MS2	0/0	PR382_TMT1_L_F4&9.raw
High	dMTDAFLAEMQk	Unambiguous	Cytochrome P450 2D26 OS=Rattus norvegicus GN=Cyp2d26 PE=2 SV=2 - [CP2DQ_RAT]	1	1	P10634	N-Term(TMT6plex); K12(TMT6plex)	HCD	1	0	1	1	12754	No Quan Values	Not Used	45913	22151.5	32237.8	39250.4	39722.2	64713.1	108876	48804.3	117134	152859		0	1.246e-06	5.28055	0	6.05289	16	2	929.477	1857.95	-0.799735	62.0186	5809	5809	MS2	0/0	PR382_TMT1_L_F13&8.raw
High	lGEYGFQNAVLVR	Unambiguous	Serum albumin OS=Rattus norvegicus GN=Alb PE=1 SV=2 - [ALBU_RAT]	1	1	P02770	N-Term(TMT6plex)	HCD	1	0	1	1	27332	No Quan Values	Not Used	54000	57622.6	49766	108518	45967.5	85912.2	110289	71449.4	103964	88018.5		0	3.639e-06	5.27784	0	26.2485	25	2	847.974	1694.94	-1.14447	55.6089	5317	5317	MS2	0/0	PR382_TMT1_L_F4&9.raw
High	dHGDLAFVDVPNDSPFQIVk	Unambiguous	Arginase-1 OS=Rattus norvegicus GN=Arg1 PE=1 SV=2 - [ARGI1_RAT]	1	1	P07824	N-Term(TMT6plex); K20(TMT6plex)	HCD	1	0	1	1	27900	No Quan Values	Not Used	69147	56766.2	67723.7	182283	85047.4	123910	122781	102211	158540	158240		0	1.497e-07	5.27416	0	5.16457	2	3	891.142	2671.41	-1.07088	61.7489	5944	5944	MS2	0/0	PR382_TMT1_L_F4&9.raw
High	eLSTVDLVVEAVFEDMNLk	Unambiguous	Peroxisomal bifunctional enzyme OS=Rattus norvegicus GN=Ehhadh PE=1 SV=2 - [ECHP_RAT]	1	1	P07896	N-Term(TMT6plex); K19(TMT6plex)	HCD	1	0	1	1	30659	No Quan Values	Not Used	165.148	260.79	188.436	429.912	363.027	386.796	828.47	310.287	656.288	497.984		0	1.883e-08	5.27397	0	26.6005	500	3	870.477	2609.41	0.00223979	98.7967	8981	8981	MS2	0/0	PR382_TMT1_L_F4&9.raw
High	kIPNPDFFEDLEPFR	Unambiguous	Calnexin OS=Rattus norvegicus GN=Canx PE=1 SV=1 - [CALX_RAT]	1	1	P35565	N-Term(TMT6plex); K1(TMT6plex)	HCD	1	0	1	1	36817	No Quan Values	Not Used	7324.75	6645.42	6436.12	8013.88	7714.45	11249.4	18979.1	9381.32	15517.5	15050.2		0	2.815e-05	5.27383	1	31.3705	35	3	774.756	2322.25	-0.377494	67.7792	6516	6516	MS2	0/0	PR382_TMT1_L_F5&10.raw
High	hPDEPVLLEEPVVLALAEk	Unambiguous	Alcohol dehydrogenase [NADP(+)] OS=Rattus norvegicus GN=Akr1a1 PE=1 SV=2 - [AK1A1_RAT]	1	1	P51635	N-Term(TMT6plex); K19(TMT6plex)	HCD	1	0	1	1	28736	No Quan Values	Not Used	1718.17	1558.48	974.043	2734.49	2101.13	2031.12	3727.63	2786.4	4499.84	4959.21		0	3.004e-05	5.27053	0	11.678	60	3	852.827	2556.47	-1.04932	71.0677	6863	6863	MS2	0/0	PR382_TMT1_L_F4&9.raw
High	eNMAQALSPDMLATDLAYYLVR	Unambiguous	Argininosuccinate lyase OS=Rattus norvegicus GN=Asl PE=2 SV=1 - [ARLY_RAT]|Argininosuccinate lyase OS=Rattus norvegicus GN=Asl PE=3 SV=1 - [Z4YND9_RAT]	2	2	P20673;Z4YND9	N-Term(TMT6plex)	HCD	1	0	1	1	15139	No Quan Values	Not Used	270.439	197.659	299.298	425.502	373.474	639.488	506.096	443.381	451.229	703.093		0	1.002e-07	5.27052	0	17.1632	143	3	905.462	2714.37	-0.539737	88.7904	8433	8433	MS2	0/0	PR382_TMT1_L_F13&8.raw
High	eGLYITEEIYk	Unambiguous	Arginase-1 OS=Rattus norvegicus GN=Arg1 PE=1 SV=2 - [ARGI1_RAT]	1	1	P07824	N-Term(TMT6plex); K11(TMT6plex)	HCD	1	0	1	1	4547	No Quan Values	Not Used	12544.6	11897.6	12369.6	30649.6	15432.5	22817	24624.8	19623.2	23113.9	24627		0	1.635e-05	5.26427	0	18.0565	128	2	908.51	1816.01	-0.617857	58.0497	5426	5426	MS2	0/0	PR382_TMT1_L_F1&6.raw
High	iLTEAEIDAHLVALAERD	Unambiguous	Proteasome subunit alpha type-6 OS=Rattus norvegicus GN=Psma6 PE=1 SV=1 - [PSA6_RAT]	1	1	P60901	N-Term(TMT6plex)	HCD	1	0	1	1	28400	No Quan Values	Not Used	4493.56	3357.2	2370	7713.38	2915.22	6864.5	7778.52	7145.44	6077.51	6832.15		0	3.718e-07	5.26423	1	19.2405	30	3	736.74	2208.21	-0.664128	67.2796	6494	6494	MS2	0/0	PR382_TMT1_L_F4&9.raw
High	gSFSEQGINEFLR	Unambiguous	Protein disulfide-isomerase A6 OS=Rattus norvegicus GN=Pdia6 PE=1 SV=2 - [PDIA6_RAT]	1	1	Q63081	N-Term(TMT6plex)	HCD	1	0	1	1	27371	No Quan Values	Not Used	24875	19670.4	14843.5	26994	22783.8	41732.6	50980	32760.8	44632.9	54365.6		0	1.957e-06	5.26418	0	55.6939	25	2	856.943	1712.88	-1.16509	56.014	5360	5360	MS2	0/0	PR382_TMT1_L_F4&9.raw
High	vLDSGAPIkIPVGPETLGR	Unambiguous	ATP synthase subunit beta, mitochondrial OS=Rattus norvegicus GN=Atp5b PE=1 SV=2 - [ATPB_RAT]|ATP synthase subunit beta OS=Rattus norvegicus GN=Atp5b PE=3 SV=1 - [G3V6D3_RAT]	2	2	P10719;G3V6D3	N-Term(TMT6plex); K9(TMT6plex)	HCD	1	0	1	1	35674	No Quan Values	Not Used	123372	101199	89265.4	147108	75681.6	110721	179047	146078	156651	114692		0	4.623e-06	5.25868	1	23.2812	9	3	793.145	2377.42	-1.09724	55.6902	5259	5259	MS2	0/0	PR382_TMT1_L_F5&10.raw
High	eLPSGVEELLNLGHDPLADR	Unambiguous	Major vault protein OS=Rattus norvegicus GN=Mvp PE=1 SV=4 - [MVP_RAT]	1	1	Q62667	N-Term(TMT6plex)	HCD	1	0	1	1	28718	No Quan Values	Not Used	1339.36	1097.47	1032.79	1481.63	2061.66	1625	3503.01	2440.37	2220.69	3072.82		0	7.806e-09	5.25602	0	10.8026	49	3	801.762	2403.27	-0.359547	70.8639	6843	6843	MS2	0/0	PR382_TMT1_L_F4&9.raw
High	eLGEYGLQAYTEVk	Unambiguous	Aldehyde dehydrogenase, mitochondrial OS=Rattus norvegicus GN=Aldh2 PE=1 SV=1 - [ALDH2_RAT]|Aldehyde dehydrogenase, mitochondrial OS=Rattus norvegicus GN=Aldh2 PE=3 SV=2 - [F1LN88_RAT]	2	2	P11884;F1LN88	N-Term(TMT6plex); K14(TMT6plex)	HCD	1	0	1	1	12034	No Quan Values	Not Used	69325.5	57039.6	58756.1	92824.6	83995.8	102589	183396	102048	144801	142216		0	6.474e-06	5.25497	0	3.91073	5	2	1029.56	2058.11	-0.93971	54.5325	5017	5017	MS2	0/0	PR382_TMT1_L_F13&8.raw
High	hSSLPTEsDEDIAPAQR	Unambiguous	AP-3 complex subunit delta OS=Rattus norvegicus GN=Ap3d1 PE=2 SV=1 - [B5DFK6_RAT]	1	1	B5DFK6	N-Term(TMT6plex); S8(Phospho)	HCD	1	0	1	1	60743	No Quan Values	Not Used	460.126	672.658	850.525	527.479	349.282	484.816	650.377	627.283	864.673	595.553	S(2): 0.0; S(3): 0.0; T(6): 0.0; S(8): 100.0	0	5.262e-06	5.25196	0	9.50261	334	3	721.337	2162	-0.56933	34.1581	1966	1966	MS2	0/0	PR382_TMT1_L_TD_F5&10.raw
High	eLISNASDALDk	Unambiguous	Heat shock protein HSP 90-beta OS=Rattus norvegicus GN=Hsp90ab1 PE=1 SV=4 - [HS90B_RAT]|Endoplasmin OS=Rattus norvegicus GN=Hsp90b1 PE=1 SV=2 - [ENPL_RAT]|Endoplasmin OS=Rattus norvegicus GN=Hsp90b1 PE=4 SV=1 - [A0A0A0MY09_RAT]|Isoform 2 of Endoplasmin OS=Rattus norvegicus GN=Hsp90b1 - [ENPL_RAT]	4	4	P34058;Q66HD0;A0A0A0MY09;Q66HD0-2	N-Term(TMT6plex); K12(TMT6plex)	HCD	1	0	1	1	11288	No Quan Values	Not Used	204007	203836	222219	448388	407469	542968	749968	502504	620353	824653		0	2.012e-06	5.251	0	8.96393	3	2	867.487	1733.97	-1.16206	46.8197	4197	4197	MS2	0/0	PR382_TMT1_L_F13&8.raw
High	vIHNEFTLGEEcELETMTGEk	Unambiguous	Fatty acid-binding protein, liver OS=Rattus norvegicus GN=Fabp1 PE=1 SV=1 - [FABPL_RAT]	1	1	P02692	N-Term(TMT6plex); C12(Carbamidomethyl); K21(TMT6plex)	HCD	1	0	1	1	39342	No Quan Values	Not Used	106.171	176.268	129.029	262.076	133.296	234.854	273.809	270.612	273.441	327.735		0	6.888e-07	5.2494	0	23.5312	500	3	975.485	2924.44	-0.773723	101.303	9294	9294	MS2	0/0	PR382_TMT1_L_F5&10.raw
High	eLEEIVQPIISk	Unambiguous	78 kDa glucose-regulated protein OS=Rattus norvegicus GN=Hspa5 PE=1 SV=1 - [GRP78_RAT]	1	1	P06761	N-Term(TMT6plex); K12(TMT6plex)	HCD	1	0	1	1	20809	No Quan Values	Not Used	2311.56	2357.67	2193.07	5544.57	3904.82	5903.42	6884.78	5120.73	5555.85	6206.8		0	7.943e-06	5.24274	0	9.45851	177	2	928.56	1856.11	-0.463463	64.2851	5096	5096	MS2	0/0	PR382_TMT1_L_F2&7.raw
High	vVNDDFSQVADVLVEDGVVR	Unambiguous	Dihydropyrimidinase OS=Rattus norvegicus GN=Dpys PE=1 SV=2 - [DPYS_RAT]	1	1	Q63150	N-Term(TMT6plex)	HCD	1	0	1	1	21432	No Quan Values	Not Used	325.187	275.729	156.445	377.398	247.875	383.95	600.248	416.133	502.506	557.816		0	8.662e-07	5.24232	0	3.69451	500	2	1202.63	2404.25	-0.790038	74.734	5783	5783	MS2	0/0	PR382_TMT1_L_F2&7.raw
High	tFVQEDVYDEFVER	Unambiguous	Aldehyde dehydrogenase, mitochondrial OS=Rattus norvegicus GN=Aldh2 PE=1 SV=1 - [ALDH2_RAT]|Aldehyde dehydrogenase, mitochondrial OS=Rattus norvegicus GN=Aldh2 PE=3 SV=2 - [F1LN88_RAT]	2	2	P11884;F1LN88	N-Term(TMT6plex)	HCD	1	0	1	1	12508	No Quan Values	Not Used	59489.9	63449.2	52562.8	85778.8	65850.6	75894	172826	91922.6	144488	128162		0	8.267e-08	5.24147	0	21.2761	4	2	1002.99	2004.97	-0.611817	59.4783	5539	5539	MS2	0/0	PR382_TMT1_L_F13&8.raw
High	eEIFGPVMQILk	Unambiguous	Aldehyde dehydrogenase, mitochondrial OS=Rattus norvegicus GN=Aldh2 PE=1 SV=1 - [ALDH2_RAT]|Aldehyde dehydrogenase, mitochondrial OS=Rattus norvegicus GN=Aldh2 PE=3 SV=2 - [F1LN88_RAT]	2	2	P11884;F1LN88	N-Term(TMT6plex); K12(TMT6plex)	HCD	1	0	1	1	13832	No Quan Values	Not Used	20839.1	20039.7	25003.4	39379.7	37060.1	41106.8	71345.1	42107.6	59193.4	65641.6		0	1.068e-06	5.24118	0	11.8574	23	2	931.546	1862.09	-0.467515	73.3855	6995	6995	MS2	0/0	PR382_TMT1_L_F13&8.raw
High	dLLEVADILEk	Unambiguous	GrpE protein homolog 1, mitochondrial OS=Rattus norvegicus GN=Grpel1 PE=1 SV=2 - [GRPE1_RAT]	1	1	P97576	N-Term(TMT6plex); K11(TMT6plex)	HCD	1	0	1	1	13854	No Quan Values	Not Used	41539	30412.8	36286.7	63938.8	40289.9	49089.1	79573.4	53769.1	78835	63781.4		0	7.376e-06	5.23678	0	24.0603	16	2	858.513	1716.02	-0.649809	73.6146	7019	7019	MS2	0/0	PR382_TMT1_L_F13&8.raw
High	lLLEYTDSSYEEk	Unambiguous	Glutathione S-transferase Yb-3 OS=Rattus norvegicus GN=Gstm3 PE=1 SV=2 - [GSTM4_RAT]|Glutathione S-transferase Mu 1 OS=Rattus norvegicus GN=Gstm1 PE=1 SV=2 - [GSTM1_RAT]|Glutathione S-transferase Mu 1 OS=Rattus norvegicus GN=Gstm1 PE=3 SV=1 - [G3V983_RAT]|Glutathione S-transferase mu 4 OS=Rattus norvegicus GN=Gstm4 PE=2 SV=1 - [Q5BK56_RAT]	4	4	P08009;P04905;G3V983;Q5BK56	N-Term(TMT6plex); K13(TMT6plex)	HCD	1	0	1	1	12269	No Quan Values	Not Used	85637.7	112583	92660.9	150754	140540	164558	498093	182048	228394	245236		0	4.3e-05	5.23666	0	0.904757	3	2	1024.54	2048.08	-0.945495	56.9784	5276	5276	MS2	0/0	PR382_TMT1_L_F13&8.raw
High	lkPEcLGDISVGNVLEPGAGAVMAR	Unambiguous	3-ketoacyl-CoA thiolase A, peroxisomal OS=Rattus norvegicus GN=Acaa1a PE=1 SV=2 - [THIKA_RAT]|3-ketoacyl-CoA thiolase A, peroxisomal OS=Rattus norvegicus GN=Acaa1b PE=3 SV=2 - [D4AB84_RAT]|3-ketoacyl-CoA thiolase A, peroxisomal OS=Rattus norvegicus GN=Acaa1b PE=3 SV=2 - [F1LPD6_RAT]|Isoform 2 of 3-ketoacyl-CoA thiolase A, peroxisomal OS=Rattus norvegicus GN=Acaa1a - [THIKA_RAT]	4	4	P21775;D4AB84;F1LPD6;P21775-2	N-Term(TMT6plex); K2(TMT6plex); C5(Carbamidomethyl)	HCD	1	0	1	1	36120	No Quan Values	Not Used	9139.2	9260.93	5513.82	14930.6	5020.34	11361	14960.3	10560.2	13633	10909		0	2.259e-05	5.23637	0	14.7341	12	3	1004.55	3011.64	-1.40209	60.378	5750	5750	MS2	0/0	PR382_TMT1_L_F5&10.raw
High	nLHPLNELFPLAYIEDPk	Unambiguous	Alpha-1-inhibitor 3 OS=Rattus norvegicus GN=A1i3 PE=1 SV=1 - [A1I3_RAT]|Murinoglobulin-1 OS=Rattus norvegicus GN=Mug1 PE=2 SV=1 - [MUG1_RAT]|Protein LOC100911833 OS=Rattus norvegicus GN=LOC100911833 PE=4 SV=1 - [D4A6E3_RAT]|Uncharacterized protein OS=Rattus norvegicus GN=LOC297568 PE=4 SV=2 - [F1LP69_RAT]|Uncharacterized protein OS=Rattus norvegicus GN=LOC297568 PE=4 SV=2 - [G3V9J1_RAT]|Isoform 2…	6	6	P14046;Q03626;D4A6E3;F1LP69;G3V9J1;Q03626-2	N-Term(TMT6plex); K18(TMT6plex)	HCD	1	0	1	1	28783	No Quan Values	Not Used	3687.67	3453.55	4046.07	7064.27	5153.96	5207.43	9160.69	4536.24	7629.41	13496.8		0	4.868e-08	5.23593	0	20.7844	54	3	861.152	2581.44	-0.530603	71.6142	6915	6915	MS2	0/0	PR382_TMT1_L_F4&9.raw
High	rLEDLSESIVNDFAYMk	Unambiguous	Transmembrane emp24 domain-containing protein 10 OS=Rattus norvegicus GN=Tmed10 PE=1 SV=2 - [TMEDA_RAT]	1	1	Q63584	N-Term(TMT6plex); K17(TMT6plex)	HCD	1	0	1	1	37346	No Quan Values	Not Used	11834.6	6722.13	4537.02	4355.54	5886.63	8476.72	19147.3	8968.42	15423.9	12867.8		0	0.0001436	5.23524	1	58.1992	47	3	830.11	2488.31	-0.48423	73.6136	7098	7098	MS2	0/0	PR382_TMT1_L_F5&10.raw
High	aRPFPDGLAEDIDkGEVSAR	Unambiguous	Elongation factor 2 OS=Rattus norvegicus GN=Eef2 PE=1 SV=4 - [EF2_RAT]	1	1	P05197	N-Term(TMT6plex); K14(TMT6plex)	HCD	1	0	1	1	34790	No Quan Values	Not Used	169300	124000	65553.9	141730	136166	185951	265179	240681	253582	287540		0	0.0008255	5.23488	1	9.56838	2	4	651.106	2601.4	-0.88619	46.4733	4287	4287	MS2	0/0	PR382_TMT1_L_F5&10.raw
High	yIDLAPnGLLHEVTcDTk	Unambiguous	Cytochrome P450 2C12, female-specific OS=Rattus norvegicus GN=Cyp2c12 PE=2 SV=1 - [CP2CC_RAT]|Cytochrome P450 2C12, female-specific OS=Rattus norvegicus GN=Cyp2c40 PE=2 SV=1 - [Q64648_RAT]	2	2	P11510;Q64648	N-Term(TMT6plex); N7(Deamidated); C15(Carbamidomethyl); K18(TMT6plex)	HCD	1	0	1	1	27840	No Quan Values	Not Used	23778.5	11989.9	9998.81	15432.9	21775.9	31464.8	58494.4	29322.3	48617.3	54847.4		0	2.101e-05	5.23399	0	14.8102	12	3	840.113	2518.33	-0.450617	61.1055	5878	5878	MS2	0/0	PR382_TMT1_L_F4&9.raw
High	sTGSVVGQQPFGGAR	Unambiguous	Delta-1-pyrroline-5-carboxylate dehydrogenase, mitochondrial OS=Rattus norvegicus GN=Aldh4a1 PE=1 SV=1 - [AL4A1_RAT]|Delta-1-pyrroline-5-carboxylate dehydrogenase, mitochondrial OS=Rattus norvegicus GN=Tas1r2 PE=3 SV=2 - [F1LQ99_RAT]|Delta-1-pyrroline-5-carboxylate dehydrogenase, mitochondrial OS=Rattus norvegicus GN=Aldh4a1 PE=3 SV=2 - [F8WFI0_RAT]|Delta-1-pyrroline-5-carboxylate dehydrogenase, …	4	4	P0C2X9;F1LQ99;F8WFI0;R9PY10	N-Term(TMT6plex)	HCD	1	0	1	1	10127	No Quan Values	Not Used	29122.6	22329.7	21439.3	41707.7	30151.4	37399	70950.5	40171.9	63337.2	63278.8		0	4.375e-06	5.23397	0	14.8012	18	2	838.949	1676.89	-0.977394	34.7824	2919	2919	MS2	0/0	PR382_TMT1_L_F13&8.raw
High	gPLLVQDVVFTDEMAHFDR	Unambiguous	Catalase OS=Rattus norvegicus GN=Cat PE=1 SV=3 - [CATA_RAT]	1	1	P04762	N-Term(TMT6plex)	HCD	1	0	1	1	36954	No Quan Values	Not Used	3352.89	3054.23	3656.5	7642.33	4301.91	6446.5	5113.4	7262.62	8481.88	7179.99		0	6.161e-09	5.23331	0	14.3193	30	3	806.749	2418.23	-0.41839	69.3216	6667	6667	MS2	0/0	PR382_TMT1_L_F5&10.raw
High	eLISNASDALDkIR	Unambiguous	Heat shock protein HSP 90-beta OS=Rattus norvegicus GN=Hsp90ab1 PE=1 SV=4 - [HS90B_RAT]|Endoplasmin OS=Rattus norvegicus GN=Hsp90b1 PE=1 SV=2 - [ENPL_RAT]|Endoplasmin OS=Rattus norvegicus GN=Hsp90b1 PE=4 SV=1 - [A0A0A0MY09_RAT]|Isoform 2 of Endoplasmin OS=Rattus norvegicus GN=Hsp90b1 - [ENPL_RAT]	4	4	P34058;Q66HD0;A0A0A0MY09;Q66HD0-2	N-Term(TMT6plex); K12(TMT6plex)	HCD	1	0	1	1	35444	No Quan Values	Not Used	136320	97720.2	22463.8	55296.3	32825.2	56659.4	134033	96744.6	71042.6	88426.3		0	2.542e-07	5.23287	1	36.8226	9	3	668.389	2003.15	-0.346941	53.281	5006	5006	MS2	0/0	PR382_TMT1_L_F5&10.raw
High	vIHNEFTLGEEcELETMTGEk	Unambiguous	Fatty acid-binding protein, liver OS=Rattus norvegicus GN=Fabp1 PE=1 SV=1 - [FABPL_RAT]	1	1	P02692	N-Term(TMT6plex); C12(Carbamidomethyl); K21(TMT6plex)	HCD	1	0	1	1	35903	No Quan Values	Not Used	9112.84	8483.13	6694.1	13240.8	10936.2	11162.2	11467.8	18324.3	15021.2	15367.5		0	2.081e-08	5.23275	0	0.803257	8	3	975.485	2924.44	-0.96156	58.0866	5511	5511	MS2	0/0	PR382_TMT1_L_F5&10.raw
High	iFPVETLVEEAIQcAEk	Unambiguous	Enoyl-CoA hydratase, mitochondrial OS=Rattus norvegicus GN=Echs1 PE=1 SV=1 - [ECHM_RAT]	1	1	P14604	N-Term(TMT6plex); C14(Carbamidomethyl); K17(TMT6plex)	HCD	1	0	1	1	15376	No Quan Values	Not Used	348.425	469.544	429.342	764.074	655.416	667.649	1107.1	876.916	803.32	974.528		0	4.258e-07	5.2307	0	45.747	295	3	812.115	2434.33	-0.397388	92.3575	8693	8693	MS2	0/0	PR382_TMT1_L_F13&8.raw
High	vVNDDFSQVADVLVEDGVVR	Unambiguous	Dihydropyrimidinase OS=Rattus norvegicus GN=Dpys PE=1 SV=2 - [DPYS_RAT]	1	1	Q63150	N-Term(TMT6plex)	HCD	1	0	1	1	13852	No Quan Values	Not Used	3133.45	3538.11	5652.89	3998.61	3388.37	5509.45	8665.02	4479.77	5731.77	6652.32		0	1.736e-07	5.22988	0	5.47044	9	3	802.09	2404.26	-0.287904	73.5975	7017	7017	MS2	0/0	PR382_TMT1_L_F13&8.raw
High	tcGFDFSGALEDISk	Unambiguous	Aspartate aminotransferase, mitochondrial OS=Rattus norvegicus GN=Got2 PE=1 SV=2 - [AATM_RAT]|Uncharacterized protein (Fragment) OS=Rattus norvegicus PE=4 SV=2 - [F1LXI9_RAT]	2	2	P00507;F1LXI9	N-Term(TMT6plex); C2(Carbamidomethyl); K15(TMT6plex)	HCD	1	0	1	1	12914	No Quan Values	Not Used	15878.6	14919.2	32505.7	67830.6	46330.4	68052.6	76127.2	42781.1	90541.1	84650.2		0	4.704e-08	5.22896	0	5.75819	12	2	1053.03	2105.06	-0.957135	63.6907	5985	5985	MS2	0/0	PR382_TMT1_L_F13&8.raw
High	ekSEEEMLAINNIVR	Unambiguous	Carboxylesterase 5, isoform CRA_a OS=Rattus norvegicus GN=Ces2e PE=3 SV=1 - [G3V7J5_RAT]	1	1	G3V7J5	N-Term(TMT6plex); K2(TMT6plex)	HCD	1	0	1	1	26935	No Quan Values	Not Used	70214.4	101506	79739.8	141525	88071.1	120227	213437	144621	147329	151442		0	1.056e-05	5.22809	1	36.1098	11	3	745.079	2233.22	-1.11284	51.4172	4879	4879	MS2	0/0	PR382_TMT1_L_F4&9.raw
High	aLDYLAIGVHELAAISER	Unambiguous	Histidine ammonia-lyase OS=Rattus norvegicus GN=Hal PE=1 SV=1 - [HUTH_RAT]	1	1	P21213	N-Term(TMT6plex)	HCD	1	0	1	1	6290	No Quan Values	Not Used	325.576	191.107	239.191	668.972	257.835	650.383	342.938	686.872	539.462	768.437		0	4.536e-08	5.22609	0	19.0062	311	3	724.073	2170.21	-0.514958	83.1823	7344	7344	MS2	0/0	PR382_TMT1_L_F1&6.raw
High	iVQAEGEAEAAk	Unambiguous	Prohibitin-2 OS=Rattus norvegicus GN=Phb2 PE=1 SV=1 - [PHB2_RAT]	1	1	Q5XIH7	N-Term(TMT6plex); K12(TMT6plex)	HCD	1	0	1	1	10450	No Quan Values	Not Used	100193	86935.3	79060.2	180360	111400	124482	214033	136968	189080	152841		0	9.705e-06	5.22351	0	33.9914	9	2	837.476	1673.94	-1.64017	38.1537	3275	3275	MS2	0/0	PR382_TMT1_L_F13&8.raw
High	iTPSYVAFTPEGER	Unambiguous	78 kDa glucose-regulated protein OS=Rattus norvegicus GN=Hspa5 PE=1 SV=1 - [GRP78_RAT]	1	1	P06761	N-Term(TMT6plex)	HCD	1	0	1	1	19903	No Quan Values	Not Used	3663.43	3719.49	2570.28	6669.38	3378.3	5665.46	8259.53	6150.53	5922.34	7214.84		0	0.0001214	5.22251	0	17.7062	152	2	898.475	1795.94	-0.433811	50.9211	4099	4099	MS2	0/0	PR382_TMT1_L_F2&7.raw
High	vIHNEFTLGEEcELETMTGEk	Unambiguous	Fatty acid-binding protein, liver OS=Rattus norvegicus GN=Fabp1 PE=1 SV=1 - [FABPL_RAT]	1	1	P02692	N-Term(TMT6plex); C12(Carbamidomethyl); K21(TMT6plex)	HCD	1	0	1	1	38767	No Quan Values	Not Used	228.249	253.617	156.047	614.431	285.105	337.163	555.432	485.397	488.666	595.524		0	8.575e-08	5.2225	0	23.3922	374	3	975.484	2924.44	-1.83813	91.4114	8661	8661	MS2	0/0	PR382_TMT1_L_F5&10.raw
High	vIHNEFTLGEEcELETMTGEk	Unambiguous	Fatty acid-binding protein, liver OS=Rattus norvegicus GN=Fabp1 PE=1 SV=1 - [FABPL_RAT]	1	1	P02692	N-Term(TMT6plex); C12(Carbamidomethyl); K21(TMT6plex)	HCD	1	0	1	1	35790	No Quan Values	Not Used	46652.2	55438.8	25742.7	101235	47687.4	71536.1	75354.5	83066.5	56664.8	84143.3		0	3.348e-08	5.22247	0	2.32433	2	3	975.485	2924.44	-0.836335	56.9194	5387	5387	MS2	0/0	PR382_TMT1_L_F5&10.raw
High	fWEVISDEHGIDPTGTYHGDSDLQLER	Unambiguous	RCG45400 OS=Rattus norvegicus GN=Tubb4b PE=3 SV=1 - [G3V7C6_RAT]|Tubulin beta-4B chain OS=Rattus norvegicus GN=Tubb4b PE=1 SV=1 - [TBB4B_RAT]|Protein Tubb4a OS=Rattus norvegicus GN=Tubb4a PE=2 SV=1 - [B4F7C2_RAT]	3	3	G3V7C6;Q6P9T8;B4F7C2	N-Term(TMT6plex)	HCD	1	0	1	1	36137	No Quan Values	Not Used	3775.78	2967.52	3110.35	5691.04	3699.86	4809.7	9529.75	4930.42	8792.88	7268.14		0	1.69e-07	5.2224	0	12.8015	19	4	837.15	3345.58	-2.09499	60.5393	5768	5768	MS2	0/0	PR382_TMT1_L_F5&10.raw
High	sLDMDSIIAEVR	Unambiguous	Keratin, type II cytoskeletal 8 OS=Rattus norvegicus GN=Krt8 PE=1 SV=3 - [K2C8_RAT]	1	1	Q10758	N-Term(TMT6plex)	HCD	1	0	1	1	12739	No Quan Values	Not Used	40552.1	68741.4	49473.3	117465	52056.3	75613.8	164607	101499	79943.6	82259		0	2.378e-06	5.22171	0	11.8245	7	2	789.424	1577.84	-0.514597	61.8745	5793	5793	MS2	0/0	PR382_TMT1_L_F13&8.raw
High	kPEDWDEEMDGEWEPPVIQNPEYk	Unambiguous	Calreticulin OS=Rattus norvegicus GN=Calr PE=1 SV=1 - [CALR_RAT]	1	1	P18418	N-Term(TMT6plex); K1(TMT6plex); K24(TMT6plex)	HCD	1	0	1	1	35945	No Quan Values	Not Used	8231.41	8101.01	5649.16	12407.2	6412.04	10165.9	10780.7	13135.3	13422.2	14719.3		0	5.752e-05	5.22108	0	0	14	3	1216.6	3647.78	-0.691699	58.5247	5557	5557	MS2	0/0	PR382_TMT1_L_F5&10.raw
High	fYPEDVSEELIQDITQR	Unambiguous	Moesin OS=Rattus norvegicus GN=Msn PE=1 SV=3 - [MOES_RAT]|Moesin OS=Rattus norvegicus GN=Msn PE=4 SV=1 - [A0A096MK30_RAT]|Moesin (Fragment) OS=Rattus norvegicus GN=Msn PE=4 SV=1 - [F1LP60_RAT]	3	3	O35763;A0A096MK30;F1LP60	N-Term(TMT6plex)	HCD	1	0	1	1	14247	No Quan Values	Not Used	1534.93	1027.05	675.454	1648.9	1160.78	1826.44	2740.62	2547.57	2291.37	2912.34		0	7.206e-06	5.21663	0	26.3746	64	3	771.059	2311.16	-0.783944	77.9059	7451	7451	MS2	0/0	PR382_TMT1_L_F13&8.raw
High	kSDIDEIVLVGGSTR	Unambiguous	78 kDa glucose-regulated protein OS=Rattus norvegicus GN=Hspa5 PE=1 SV=1 - [GRP78_RAT]	1	1	P06761	N-Term(TMT6plex); K1(TMT6plex)	HCD	1	0	1	1	34910	No Quan Values	Not Used	256297	249511	233416	434966	228117	358225	605744	443105	522688	468787		0	3.922e-07	5.21603	1	19.5185	2	3	683.064	2047.18	-1.31108	47.7237	4419	4419	MS2	0/0	PR382_TMT1_L_F5&10.raw
High	eccHGDLLEcADDRAELAk	Unambiguous	Serum albumin OS=Rattus norvegicus GN=Alb PE=1 SV=2 - [ALBU_RAT]	1	1	P02770	N-Term(TMT6plex); C2(Carbamidomethyl); C3(Carbamidomethyl); C10(Carbamidomethyl); K19(TMT6plex)	HCD	1	0	1	1	34085	No Quan Values	Not Used	173645	203319	131788	270682	114799	211550	325994	229842	292366	227611		0	5.03e-07	5.21501	1	10.8449	4	4	680.825	2720.28	-1.98727	39.1156	3511	3511	MS2	0/0	PR382_TMT1_L_F5&10.raw
High	tLGVDFIDVATk	Unambiguous	Carbamoyl-phosphate synthase [ammonia], mitochondrial OS=Rattus norvegicus GN=Cps1 PE=1 SV=1 - [CPSM_RAT]	1	1	P07756	N-Term(TMT6plex); K12(TMT6plex)	HCD	1	0	1	1	12678	No Quan Values	Not Used	222554	139487	204081	352793	203184	348067	730271	372486	676969	512763		0	3.286e-07	5.21447	0	23.9372	3	2	869.013	1737.02	-1.04276	61.2416	5726	5726	MS2	0/0	PR382_TMT1_L_F13&8.raw
High	dFTATFGPLDSLNTR	Unambiguous	Pyruvate carboxylase, mitochondrial OS=Rattus norvegicus GN=Pc PE=1 SV=2 - [PYC_RAT]	1	1	P52873	N-Term(TMT6plex)	HCD	1	0	1	1	12527	No Quan Values	Not Used	18387.4	13926.8	12115.9	27324	17179.5	26778.5	41572.3	25774.3	34157.9	41914.4		0	2.724e-06	5.2121	0	12.7187	17	2	942.488	1883.97	-0.449806	59.6536	5559	5559	MS2	0/0	PR382_TMT1_L_F13&8.raw
High	wNDYDSPEEFNFASHVLDYWAQMEGEGk	Unambiguous	Protein Acsm1 OS=Rattus norvegicus GN=Acsm1 PE=4 SV=2 - [F1M1W1_RAT]	1	1	F1M1W1	N-Term(TMT6plex); K28(TMT6plex)	HCD	1	0	1	1	38290	No Quan Values	Not Used	1723.41	553.592	1544.33	1732.09	1155.67	2527.57	4423.24	2145.1	3718.48	3564.86		0	2.401e-07	5.21005	0	6.14705	65	3	1274.92	3822.73	-1.94542	84.7413	8137	8137	MS2	0/0	PR382_TMT1_L_F5&10.raw
High	vIHNEFTLGEEcELETMTGEk	Unambiguous	Fatty acid-binding protein, liver OS=Rattus norvegicus GN=Fabp1 PE=1 SV=1 - [FABPL_RAT]	1	1	P02692	N-Term(TMT6plex); C12(Carbamidomethyl); K21(TMT6plex)	HCD	1	0	1	1	37683	No Quan Values	Not Used	508.16	1124.93	567.796	1571.18	782.226	1515.14	1157.15	1304.05	1548.12	1389.09		0	3.729e-07	5.20799	0	15.2494	112	3	975.484	2924.44	-1.77552	77.4498	7469	7469	MS2	0/0	PR382_TMT1_L_F5&10.raw
High	eGLYITEEIYk	Unambiguous	Arginase-1 OS=Rattus norvegicus GN=Arg1 PE=1 SV=2 - [ARGI1_RAT]	1	1	P07824	N-Term(TMT6plex); K11(TMT6plex)	HCD	1	0	1	1	20423	No Quan Values	Not Used	3831.08	3752.31	3599.08	9998.36	4663.7	6749.99	7297.44	5644.26	7451.9	7392.38		0	3.367e-05	5.20643	0	8.95835	214	2	908.51	1816.01	-0.550638	58.4015	4671	4671	MS2	0/0	PR382_TMT1_L_F2&7.raw
High	aLAPTWEQLALGLEHSETVk	Unambiguous	Protein Txndc5 OS=Rattus norvegicus GN=Txndc5 PE=3 SV=1 - [D3ZZC1_RAT]	1	1	D3ZZC1	N-Term(TMT6plex); K20(TMT6plex)	HCD	1	0	1	1	37024	No Quan Values	Not Used	5994.12	5001.28	3705.74	9168.49	4819.28	8077.85	12773.8	7632.05	10868.7	11398.1		0	1.367e-06	5.20456	0	36.8831	34	3	884.498	2651.48	-0.661569	70.0762	6744	6744	MS2	0/0	PR382_TMT1_L_F5&10.raw
High	eGNDLYHEMIESGVINLk	Unambiguous	ATP synthase subunit beta, mitochondrial OS=Rattus norvegicus GN=Atp5b PE=1 SV=2 - [ATPB_RAT]|ATP synthase subunit beta OS=Rattus norvegicus GN=Atp5b PE=3 SV=1 - [G3V6D3_RAT]	2	2	P10719;G3V6D3	N-Term(TMT6plex); K18(TMT6plex)	HCD	1	0	1	1	28070	No Quan Values	Not Used	39551.3	29591.7	60607	94710.1	65743.7	78004.4	94862.7	74631.9	99985.9	86041.7		0	1.693e-06	5.20338	0	3.8256	5	3	840.445	2519.32	-0.482899	63.5788	6131	6131	MS2	0/0	PR382_TMT1_L_F4&9.raw
High	fTQAGSEVSALLGR	Unambiguous	ATP synthase subunit beta, mitochondrial OS=Rattus norvegicus GN=Atp5b PE=1 SV=2 - [ATPB_RAT]|ATP synthase subunit beta OS=Rattus norvegicus GN=Atp5b PE=3 SV=1 - [G3V6D3_RAT]	2	2	P10719;G3V6D3	N-Term(TMT6plex)	HCD	1	0	1	1	36028	No Quan Values	Not Used	18764.7	15174.1	25809.9	36602	20189.1	29257	35794.2	33909.1	44384.8	32764.9		0	4.506e-07	5.20198	0	50.5363	21	2	832.961	1664.92	-1.05985	59.3906	5648	5648	MS2	0/0	PR382_TMT1_L_F5&10.raw
High	vIHNEFTLGEEcELETMTGEk	Unambiguous	Fatty acid-binding protein, liver OS=Rattus norvegicus GN=Fabp1 PE=1 SV=1 - [FABPL_RAT]	1	1	P02692	N-Term(TMT6plex); C12(Carbamidomethyl); K21(TMT6plex)	HCD	1	0	1	1	4591	No Quan Values	Not Used	9338.34	12513.4	7374	16073.3	16886.8	15323.2	13879.2	18515.4	14645.6	18076.4		0	4.097e-08	5.2014	0	3.10367	5	3	975.485	2924.44	-0.460662	58.6067	5475	5475	MS2	0/0	PR382_TMT1_L_F1&6.raw
High	vIHNEFTLGEEcELETMTGEk	Unambiguous	Fatty acid-binding protein, liver OS=Rattus norvegicus GN=Fabp1 PE=1 SV=1 - [FABPL_RAT]	1	1	P02692	N-Term(TMT6plex); C12(Carbamidomethyl); K21(TMT6plex)	HCD	1	0	1	1	38657	No Quan Values	Not Used	350.316	389.962	162.498	550.046	335.664	584.369	588.635	521.443	430.647	616.57		0	2.99e-07	5.20083	0	10.3873	319	3	975.486	2924.44	0.353295	89.8465	8540	8540	MS2	0/0	PR382_TMT1_L_F5&10.raw
High	dksPVREPIDNLTPEER	Unambiguous	Protein LOC100910882 OS=Rattus norvegicus GN=Rbm39 PE=1 SV=1 - [Q5BJP4_RAT]	1	1	Q5BJP4	N-Term(TMT6plex); K2(TMT6plex); S3(Phospho)	HCD	1	0	1	1	55279	No Quan Values	Not Used	3899.13	2609.09	6275.01	2282.33	3303.34	4933.15	5466.81	4252.11	5951.62	4734.01	S(3): 100.0; T(13): 0.0	0	0.001649	5.19931	2	7.86174	366	4	634.082	2533.3	-0.834604	38.855	2340	2340	MS2	0/0	PR382_TMT1_L_TD_F4&9.raw
High	dYFEEYGkIDTIEIITDR	Unambiguous	Heterogeneous nuclear ribonucleoproteins A2/B1 OS=Rattus norvegicus GN=Hnrnpa2b1 PE=4 SV=1 - [M0R6J9_RAT]|Heterogeneous nuclear ribonucleoproteins A2/B1 OS=Rattus norvegicus GN=Hnrnpa2b1 PE=1 SV=1 - [ROA2_RAT]|Isoform A2 of Heterogeneous nuclear ribonucleoproteins A2/B1 OS=Rattus norvegicus GN=Hnrnpa2b1 - [ROA2_RAT]|Isoform B0a of Heterogeneous nuclear ribonucleoproteins A2/B1 OS=Rattus norvegicu…	7	7	M0R6J9;A7VJC2;A7VJC2-2;A7VJC2-3;A7VJC2-4;F1LM82;F1LNF1	N-Term(TMT6plex); K8(TMT6plex)	HCD	1	0	1	1	20927	No Quan Values	Not Used	4274.6	2845.18	1162.99	2210.62	921.89	1738.43	5290.07	3837.27	2563.64	1956.88		0	5.493e-06	5.19917	1	9.10905	229	3	893.47	2678.4	-0.127283	66.1646	5225	5225	MS2	0/0	PR382_TMT1_L_F2&7.raw
High	aAVEEGIVLGGGcALLR	Unambiguous	60 kDa heat shock protein, mitochondrial OS=Rattus norvegicus GN=Hspd1 PE=1 SV=1 - [CH60_RAT]	1	1	P63039	N-Term(TMT6plex); C13(Carbamidomethyl)	HCD	1	0	1	1	20538	No Quan Values	Not Used	285.258	305.162	211.497	568.154	242.906	352.359	490.238	399.148	513.88	481.439		0	1.637e-07	5.19779	0	12.4431	500	2	957.537	1914.07	-0.48119	60.0324	4797	4797	MS2	0/0	PR382_TMT1_L_F2&7.raw
High	vQMEQLNGVLLHLESELAQTR	Unambiguous	Keratin, type I cytoskeletal 18 OS=Rattus norvegicus GN=Krt18 PE=1 SV=3 - [K1C18_RAT]	1	1	Q5BJY9	N-Term(TMT6plex)	HCD	1	0	1	1	29513	No Quan Values	Not Used	573.586	1266.41	1389.13	2978.21	659.552	1561.25	3324.12	1672.71	1951.97	1445.52		0	7.086e-08	5.197	0	5.08575	34	3	879.812	2637.42	-0.536578	80.3392	7719	7719	MS2	0/0	PR382_TMT1_L_F4&9.raw
High	gIDYEIVPINLIk	Unambiguous	Maleylacetoacetate isomerase OS=Rattus norvegicus GN=Gstz1 PE=1 SV=2 - [MAAI_RAT]	1	1	P57113	N-Term(TMT6plex); K13(TMT6plex)	HCD	1	0	1	1	13435	No Quan Values	Not Used	12159.5	11112.1	14817.4	25995.9	28507.7	29048.4	35931.9	21513.2	40713.2	44160.3		0	2.429e-08	5.19681	0	20.7734	29	2	973.091	1945.17	-1.41637	69.1697	6558	6558	MS2	0/0	PR382_TMT1_L_F13&8.raw
High	qVVDSAYEVIk	Unambiguous	L-lactate dehydrogenase A chain OS=Rattus norvegicus GN=Ldha PE=1 SV=1 - [LDHA_RAT]|Uncharacterized protein OS=Rattus norvegicus PE=3 SV=1 - [M0RBY5_RAT]|Uncharacterized protein OS=Rattus norvegicus PE=3 SV=1 - [M0RCF2_RAT]	3	3	P04642;M0RBY5;M0RCF2	N-Term(TMT6plex); K11(TMT6plex)	HCD	1	0	1	1	19888	No Quan Values	Not Used	1994.95	1383.62	1063.13	2047	1858.52	2325.68	5658.94	3345.76	3543.49	5152.9		0	8.383e-06	5.19565	0	31.5659	409	2	854.997	1708.99	-0.947476	50.7198	4082	4082	MS2	0/0	PR382_TMT1_L_F2&7.raw
High	dVFLGTFLYEYSR	Unambiguous	Serum albumin OS=Rattus norvegicus GN=Alb PE=1 SV=2 - [ALBU_RAT]	1	1	P02770	N-Term(TMT6plex)	HCD	1	0	1	1	13792	No Quan Values	Not Used	20043	20733.1	19235.4	27448.5	11542.2	25463.4	32993.2	22161.4	30303.8	19775.7		0	1.51e-06	5.19557	0	14.1367	29	2	919.979	1838.95	-0.851516	72.9587	6951	6951	MS2	0/0	PR382_TMT1_L_F13&8.raw
High	sAVLEDDkLLLYYYDDVR	Unambiguous	Long-chain-fatty-acid--CoA ligase 1 OS=Rattus norvegicus GN=Acsl1 PE=1 SV=1 - [ACSL1_RAT]	1	1	P18163	N-Term(TMT6plex); K8(TMT6plex)	HCD	1	0	1	1	21046	No Quan Values	Not Used	1357.37	630.716	583.118	856.346	736.57	1301.04	2471.35	1198.8	1896.04	2011.57		0	1.247e-05	5.19492	1	39.2379	500	3	883.479	2648.42	-0.0566136	68.0732	5356	5356	MS2	0/0	PR382_TMT1_L_F2&7.raw
High	eGLYITEEIYk	Unambiguous	Arginase-1 OS=Rattus norvegicus GN=Arg1 PE=1 SV=2 - [ARGI1_RAT]	1	1	P07824	N-Term(TMT6plex); K11(TMT6plex)	HCD	1	0	1	1	35745	No Quan Values	Not Used	75550.2	93107.4	83191.8	211747	110813	141730	143100	113232	154489	136445		0	0.0001129	5.19356	0	33.1672	17	2	908.51	1816.01	-1.15561	56.4339	5337	5337	MS2	0/0	PR382_TMT1_L_F5&10.raw
High	iLGADTSVDLEETGR	Unambiguous	ATP synthase subunit alpha, mitochondrial OS=Rattus norvegicus GN=Atp5a1 PE=1 SV=2 - [ATPA_RAT]|ATP synthase subunit alpha OS=Rattus norvegicus GN=Atp5a1 PE=3 SV=1 - [F1LP05_RAT]|Protein LOC100910820 OS=Rattus norvegicus GN=LOC100910820 PE=3 SV=1 - [M0R4D7_RAT]	3	3	P15999;F1LP05;M0R4D7	N-Term(TMT6plex)	HCD	1	0	1	1	19803	No Quan Values	Not Used	1721.88	1373.45	1890.84	3407.67	1760.56	2766.63	3622.87	2691.37	3489.58	3408.16		0	2.65e-07	5.19303	0	4.20004	198	2	902.977	1804.95	-0.772247	49.6034	3989	3989	MS2	0/0	PR382_TMT1_L_F2&7.raw
High	yMcENQATISSk	Unambiguous	Serum albumin OS=Rattus norvegicus GN=Alb PE=1 SV=2 - [ALBU_RAT]	1	1	P02770	N-Term(TMT6plex); C3(Carbamidomethyl); K12(TMT6plex)	HCD	1	0	1	1	18927	No Quan Values	Not Used	3777.06	4314.31	2899.99	6547.95	2671.02	4925.81	7129.78	4001.27	6363.84	5279.44		0	6.838e-07	5.19282	0	0	259	2	945.479	1889.95	0.157545	38.3267	3025	3025	MS2	0/0	PR382_TMT1_L_F2&7.raw
High	qVVDSAYEVIk	Unambiguous	L-lactate dehydrogenase A chain OS=Rattus norvegicus GN=Ldha PE=1 SV=1 - [LDHA_RAT]|Uncharacterized protein OS=Rattus norvegicus PE=3 SV=1 - [M0RBY5_RAT]|Uncharacterized protein OS=Rattus norvegicus PE=3 SV=1 - [M0RCF2_RAT]	3	3	P04642;M0RBY5;M0RCF2	N-Term(TMT6plex); K11(TMT6plex)	HCD	1	0	1	1	11425	No Quan Values	Not Used	301602	182558	145652	279075	303064	354023	823409	508424	500788	729387		0	8.485e-05	5.19278	0	13.8576	8	2	854.997	1708.99	-0.590334	48.2228	4347	4347	MS2	0/0	PR382_TMT1_L_F13&8.raw
High	qGFIDLPEFPFGLEPR	Unambiguous	Betaine--homocysteine S-methyltransferase 1 OS=Rattus norvegicus GN=Bhmt PE=1 SV=1 - [BHMT1_RAT]	1	1	O09171	N-Term(TMT6plex)	HCD	1	0	1	1	29153	No Quan Values	Not Used	3179.54	4714.16	3629.34	9906.29	5176.7	5093.02	7494.01	5987.89	7244.7	5848.71		0	1.593e-05	5.19096	0	16.7006	71	2	1046.06	2091.11	-1.15201	75.867	7322	7322	MS2	0/0	PR382_TMT1_L_F4&9.raw
High	yHLGAPVAGTcFQAEWDDSVPk	Unambiguous	Phosphatidylethanolamine-binding protein 1 OS=Rattus norvegicus GN=Pebp1 PE=1 SV=3 - [PEBP1_RAT]	1	1	P31044	N-Term(TMT6plex); C11(Carbamidomethyl); K22(TMT6plex)	HCD	1	0	1	1	35657	No Quan Values	Not Used	10328	11514.8	6437.44	24741.3	5736.7	15635.9	17711.2	14052.6	23192.6	26097.4		0	4.787e-08	5.18971	0	8.34331	13	3	969.489	2906.45	-0.620075	55.506	5240	5240	MS2	0/0	PR382_TMT1_L_F5&10.raw
High	kIPNPDFFEDLEPFR	Unambiguous	Calnexin OS=Rattus norvegicus GN=Canx PE=1 SV=1 - [CALX_RAT]	1	1	P35565	N-Term(TMT6plex); K1(TMT6plex)	HCD	1	0	1	1	28456	No Quan Values	Not Used	12777.3	8799.16	7757.35	11989.7	8822.01	15309.6	26521.5	10059	20430.7	19175.2		0	4.71e-06	5.18939	1	28.2036	41	3	774.756	2322.25	-0.456342	67.8811	6555	6555	MS2	0/0	PR382_TMT1_L_F4&9.raw
High	eGGGNNFYGEEMVHALEQLkDSEER	Unambiguous	Glutathione synthetase OS=Rattus norvegicus GN=Gss PE=1 SV=1 - [GSHB_RAT]	1	1	P46413	N-Term(TMT6plex); K20(TMT6plex)	HCD	1	0	1	1	36843	No Quan Values	Not Used	7109.52	6935.98	3255.08	7827.31	3961.54	4435.52	13306.9	7270.91	7443.16	6701.25		0	2.198e-06	5.18642	1	24.4131	26	4	824.903	3296.59	-0.156324	68.0656	6545	6545	MS2	0/0	PR382_TMT1_L_F5&10.raw
High	vIHNEFTLGEEcELETMTGEk	Unambiguous	Fatty acid-binding protein, liver OS=Rattus norvegicus GN=Fabp1 PE=1 SV=1 - [FABPL_RAT]	1	1	P02692	N-Term(TMT6plex); C12(Carbamidomethyl); K21(TMT6plex)	HCD	1	0	1	1	30175	No Quan Values	Not Used	137.376	202.874	118.186	367.327	189.153	331.087	309.781	453.412	361.418	536.304		0	6.476e-08	5.18632	0	21.2583	387	3	975.484	2924.44	-1.77552	90.1393	8447	8447	MS2	0/0	PR382_TMT1_L_F4&9.raw
High	vTYLVHDFEEGGGVAMGMYNQDk	Unambiguous	Isocitrate dehydrogenase [NADP] cytoplasmic OS=Rattus norvegicus GN=Idh1 PE=1 SV=1 - [IDHC_RAT]	1	1	P41562	N-Term(TMT6plex); K23(TMT6plex)	HCD	1	0	1	1	36874	No Quan Values	Not Used	10740.9	6609.8	3682.82	10925.4	7992.55	16674.8	27205.9	17610.4	18280	25840.1		0	1.958e-07	5.18481	0	9.97402	13	3	1006.83	3018.47	-1.95741	68.3976	6579	6579	MS2	0/0	PR382_TMT1_L_F5&10.raw
High	aLFEEVPELLTEAEkk	Unambiguous	Bifunctional purine biosynthesis protein PURH OS=Rattus norvegicus GN=Atic PE=1 SV=2 - [PUR9_RAT]	1	1	O35567	N-Term(TMT6plex); K15(TMT6plex); K16(TMT6plex)	HCD	1	0	1	1	37488	No Quan Values	Not Used	9371.6	6030.96	4641.02	9674.28	7372.17	9002.35	15399.4	11100	11335.4	14299.2		0	3.465e-05	5.18475	1	39.5305	102	3	845.162	2533.47	-0.175171	75.1928	7254	7254	MS2	0/0	PR382_TMT1_L_F5&10.raw
High	lEGLTDEINFLR	Unambiguous	Keratin, type II cytoskeletal 8 OS=Rattus norvegicus GN=Krt8 PE=1 SV=3 - [K2C8_RAT]	1	1	Q10758	N-Term(TMT6plex)	HCD	1	0	1	1	13214	No Quan Values	Not Used	38774.9	47739.2	58949	76288.7	39891.4	81775.3	93390.2	65801.1	58072.4	62884.7		0	3.849e-06	5.18265	0	27.5976	27	2	824.958	1648.91	-0.819859	66.8381	6315	6315	MS2	0/0	PR382_TMT1_L_F13&8.raw
High	fTQAGSEVSALLGR	Unambiguous	ATP synthase subunit beta, mitochondrial OS=Rattus norvegicus GN=Atp5b PE=1 SV=2 - [ATPB_RAT]|ATP synthase subunit beta OS=Rattus norvegicus GN=Atp5b PE=3 SV=1 - [G3V6D3_RAT]	2	2	P10719;G3V6D3	N-Term(TMT6plex)	HCD	1	0	1	1	12439	No Quan Values	Not Used	91262	72227.1	117555	186079	97771.3	162701	236633	127075	239323	213653		0	1.22e-07	5.18093	0	27.5244	8	2	832.961	1664.91	-1.20649	58.7483	5463	5463	MS2	0/0	PR382_TMT1_L_F13&8.raw
High	gPLLVQDVVFTDEMAHFDR	Unambiguous	Catalase OS=Rattus norvegicus GN=Cat PE=1 SV=3 - [CATA_RAT]	1	1	P04762	N-Term(TMT6plex)	HCD	1	0	1	1	28613	No Quan Values	Not Used	2466.25	3332.41	4164.82	7486.36	2023.08	3740.3	3538	4786.26	6139.65	5158.4		0	9.702e-09	5.18082	0	11.4728	28	3	806.749	2418.23	-0.41839	69.6965	6728	6728	MS2	0/0	PR382_TMT1_L_F4&9.raw
High	eIVHIQAGQcGNQIGAk	Unambiguous	Tubulin beta-2A chain OS=Rattus norvegicus GN=Tubb2a PE=1 SV=1 - [TBB2A_RAT]|Tubulin beta-2B chain OS=Rattus norvegicus GN=Tubb2b PE=1 SV=1 - [TBB2B_RAT]|Tubulin beta-3 chain OS=Rattus norvegicus GN=Tubb3 PE=1 SV=1 - [TBB3_RAT]|Tubulin beta-5 chain OS=Rattus norvegicus GN=Tubb5 PE=1 SV=1 - [TBB5_RAT]|RCG45400 OS=Rattus norvegicus GN=Tubb4b PE=3 SV=1 - [G3V7C6_RAT]|Tubulin beta-4B chain OS=Rattus …	7	7	P85108;Q3KRE8;Q4QRB4;P69897;G3V7C6;Q6P9T8;B4F7C2	N-Term(TMT6plex); C10(Carbamidomethyl); K17(TMT6plex)	HCD	1	0	1	1	25651	No Quan Values	Not Used	63056.9	44716.5	34019	55287.2	37909.2	55505.5	113780	68165.9	89161	114389		0	1.572e-05	5.18005	0	14.1921	6	3	761.087	2281.25	-1.38068	38.0323	3466	3466	MS2	0/0	PR382_TMT1_L_F4&9.raw
High	eIVHLQAGQcGNQIGAk	Unambiguous	Tubulin beta-2A chain OS=Rattus norvegicus GN=Tubb2a PE=1 SV=1 - [TBB2A_RAT]|Tubulin beta-2B chain OS=Rattus norvegicus GN=Tubb2b PE=1 SV=1 - [TBB2B_RAT]|Tubulin beta-3 chain OS=Rattus norvegicus GN=Tubb3 PE=1 SV=1 - [TBB3_RAT]|Tubulin beta-5 chain OS=Rattus norvegicus GN=Tubb5 PE=1 SV=1 - [TBB5_RAT]|RCG45400 OS=Rattus norvegicus GN=Tubb4b PE=3 SV=1 - [G3V7C6_RAT]|Tubulin beta-4B chain OS=Rattus …	7	7	P85108;Q3KRE8;Q4QRB4;P69897;G3V7C6;Q6P9T8;B4F7C2	N-Term(TMT6plex); C10(Carbamidomethyl); K17(TMT6plex)	HCD	1	0	1	2	25651	No Quan Values	Not Used	63056.9	44716.5	34019	55287.2	37909.2	55505.5	113780	68165.9	89161	114389		0	1.572e-05	5.18005	0	14.1921	6	3	761.087	2281.25	-1.38068	38.0323	3466	3466	MS2	0/0	PR382_TMT1_L_F4&9.raw
High	vNPDDVGGEALGR	Unambiguous	Hemoglobin subunit beta-1 OS=Rattus norvegicus GN=Hbb PE=1 SV=3 - [HBB1_RAT]	1	1	P02091	N-Term(TMT6plex)	HCD	1	0	1	1	33833	No Quan Values	Not Used	108144	109239	105766	206774	145105	187916	163275	112270	114310	241231		0	7.422e-07	5.17847	0	11.8926	8	2	764.401	1527.79	-1.58288	36.4856	3234	3234	MS2	0/0	PR382_TMT1_L_F5&10.raw
High	hPDEPVLLEEPVVLALAEk	Unambiguous	Alcohol dehydrogenase [NADP(+)] OS=Rattus norvegicus GN=Akr1a1 PE=1 SV=2 - [AK1A1_RAT]	1	1	P51635	N-Term(TMT6plex); K19(TMT6plex)	HCD	1	0	1	1	37044	No Quan Values	Not Used	6474.31	4506.77	3530.49	5403.25	5569.87	7474.25	10777.9	7348.8	9926.89	11771.8		0	2.808e-05	5.17413	0	18.9529	27	3	852.826	2556.46	-1.83719	70.2938	6766	6766	MS2	0/0	PR382_TMT1_L_F5&10.raw
High	eATNPPIIQEEkPk	Unambiguous	Protein disulfide-isomerase A3 OS=Rattus norvegicus GN=Pdia3 PE=1 SV=2 - [PDIA3_RAT]	1	1	P11598	N-Term(TMT6plex); K12(TMT6plex); K14(TMT6plex)	HCD	1	0	1	1	33813	No Quan Values	Not Used	93151.5	89423.4	76987.9	144987	94543.5	161847	202442	169689	206065	194252		0	5.725e-05	5.17322	0	11.8369	4	3	761.116	2281.33	-1.26007	36.2767	3212	3212	MS2	0/0	PR382_TMT1_L_F5&10.raw
High	sIVVANYEESIk	Unambiguous	4-hydroxyphenylpyruvate dioxygenase OS=Rattus norvegicus GN=Hpd PE=1 SV=3 - [HPPD_RAT]	1	1	P32755	N-Term(TMT6plex); K12(TMT6plex)	HCD	1	0	1	1	11424	No Quan Values	Not Used	92225.9	94373	114317	221618	131230	188225	247634	145962	269591	207150		0	2.395e-05	5.1731	0	25.9912	8	2	905.521	1810.03	-1.27188	48.2143	4346	4346	MS2	0/0	PR382_TMT1_L_F13&8.raw
High	vIHNEFTLGEEcELETMTGEk	Unambiguous	Fatty acid-binding protein, liver OS=Rattus norvegicus GN=Fabp1 PE=1 SV=1 - [FABPL_RAT]	1	1	P02692	N-Term(TMT6plex); C12(Carbamidomethyl); K21(TMT6plex)	HCD	1	0	1	1	30270	No Quan Values	Not Used	128.812	222.352	100.499	344.675	125.207	206.66	251.844	286.101	250.243	290.613		0	3.441e-09	5.17071	0	15.6009	471	3	975.484	2924.44	-1.65029	91.6563	8552	8552	MS2	0/0	PR382_TMT1_L_F4&9.raw
High	aVFVDLEPTVIDEIR	Unambiguous	Tubulin alpha-4A chain OS=Rattus norvegicus GN=Tuba4a PE=2 SV=1 - [TBA4A_RAT]	1	1	Q5XIF6	N-Term(TMT6plex)	HCD	1	0	1	1	13330	No Quan Values	Not Used	48433.4	35637.5	36375.7	55801.7	42724	75375.2	111038	56704.2	98528.5	151457		0	2.973e-06	5.16862	0	19.7443	8	2	973.045	1945.08	-0.467644	68.0645	6443	6443	MS2	0/0	PR382_TMT1_L_F13&8.raw
High	lQLETEIEALkEELLFMk	Unambiguous	Keratin, type I cytoskeletal 18 OS=Rattus norvegicus GN=Krt18 PE=1 SV=3 - [K1C18_RAT]	1	1	Q5BJY9	N-Term(TMT6plex); K11(TMT6plex); K18(TMT6plex)	HCD	1	0	1	1	38601	No Quan Values	Not Used	2174.23	2722	3137.75	5158.25	2268.9	5312.82	5122.52	4774.73	3710.81	3420.75		0	6.416e-07	5.16781	1	5.20119	156	3	955.56	2864.67	-0.235549	88.9942	8479	8479	MS2	0/0	PR382_TMT1_L_F5&10.raw
High	tFLLDGDEVIITGHcQGDGYR	Unambiguous	Fumarylacetoacetase OS=Rattus norvegicus GN=Fah PE=1 SV=1 - [FAAA_RAT]|Fumarylacetoacetase OS=Rattus norvegicus GN=Fah PE=4 SV=2 - [F1M6W1_RAT]	2	2	P25093;F1M6W1	N-Term(TMT6plex); C15(Carbamidomethyl)	HCD	1	0	1	1	35690	No Quan Values	Not Used	18700	10727.2	10670.2	37104.5	22037.9	27676.4	45170.3	27193.8	37462.5	33746.6		0	8.729e-06	5.16654	0	5.03213	2	3	865.761	2595.27	-0.993523	55.8712	5277	5277	MS2	0/0	PR382_TMT1_L_F5&10.raw
High	sAVLEDDkLLLYYYDDVR	Unambiguous	Long-chain-fatty-acid--CoA ligase 1 OS=Rattus norvegicus GN=Acsl1 PE=1 SV=1 - [ACSL1_RAT]	1	1	P18163	N-Term(TMT6plex); K8(TMT6plex)	HCD	1	0	1	1	28390	No Quan Values	Not Used	116310	52359.6	48619.3	69668.8	56841.9	103821	197369	101613	162383	173754		0	0.0001521	5.16591	1	25.5231	7	3	883.479	2648.42	-0.471439	67.1688	6483	6483	MS2	0/0	PR382_TMT1_L_F4&9.raw
High	qTQEYEALLNIk	Unambiguous	Keratin, type I cytoskeletal 18 OS=Rattus norvegicus GN=Krt18 PE=1 SV=3 - [K1C18_RAT]	1	1	Q5BJY9	N-Term(TMT6plex); K12(TMT6plex)	HCD	1	0	1	1	12138	No Quan Values	Not Used	132947	161181	149356	341528	145726	255345	402693	300568	249968	239309		0	2.399e-06	5.16523	0	6.48136	3	2	954.546	1908.08	-0.0100549	55.6235	5132	5132	MS2	0/0	PR382_TMT1_L_F13&8.raw
High	gFQQILAGDYDHLPEQAFYMVGPIEEAVAk	Unambiguous	ATP synthase subunit beta, mitochondrial OS=Rattus norvegicus GN=Atp5b PE=1 SV=2 - [ATPB_RAT]|ATP synthase subunit beta OS=Rattus norvegicus GN=Atp5b PE=3 SV=1 - [G3V6D3_RAT]	2	2	P10719;G3V6D3	N-Term(TMT6plex); K30(TMT6plex)	HCD	1	0	1	1	14495	No Quan Values	Not Used	888.212	1035.04	773.587	1827.09	1149.18	1569.99	1547.26	1440.09	1767.74	1579.8		0	7.148e-08	5.16307	0	26.997	75	3	1265.65	3794.95	-0.487942	80.6714	7724	7724	MS2	0/0	PR382_TMT1_L_F13&8.raw
High	gIHVEVPGAEAENLGPLQVAR	Unambiguous	Electron transfer flavoprotein subunit beta OS=Rattus norvegicus GN=Etfb PE=2 SV=3 - [ETFB_RAT]	1	1	Q68FU3	N-Term(TMT6plex)	HCD	1	0	1	1	35241	No Quan Values	Not Used	11939.2	14622		23195.4	6754.52	10932.4	25631.6	16708	16893.1	30220.3		0	9.782e-07	5.16107	0	20.2991	2	3	795.773	2385.3	-1.85125	51.169	4783	4783	MS2	0/0	PR382_TMT1_L_F5&10.raw
High	vIHNEFTLGEEcELETMTGEk	Unambiguous	Fatty acid-binding protein, liver OS=Rattus norvegicus GN=Fabp1 PE=1 SV=1 - [FABPL_RAT]	1	1	P02692	N-Term(TMT6plex); C12(Carbamidomethyl); K21(TMT6plex)	HCD	1	0	1	1	29554	No Quan Values	Not Used	348.73	557.498	281.294	645.507	392.769	579.337	579.593	715.343	680.592	737.95		0	2.911e-07	5.15866	0	32.8473	196	3	975.484	2924.44	-2.15119	80.8729	7764	7764	MS2	0/0	PR382_TMT1_L_F4&9.raw
High	lFVEESIYDEFVR	Unambiguous	Aldehyde dehydrogenase, cytosolic 1 OS=Rattus norvegicus GN=Aldh1a7 PE=1 SV=2 - [AL1A7_RAT]|Aldehyde dehydrogenase, cytosolic 1 OS=Rattus norvegicus GN=Aldh1a7 PE=3 SV=2 - [D3ZCV5_RAT]	2	2	P13601;D3ZCV5	N-Term(TMT6plex)	HCD	1	0	1	1	13846	No Quan Values	Not Used	761.433	18245.1	11630.4	36256.2	19780.1	25879	1767.7	2612.11	16802.3	780.552		0	2.503e-05	5.15759	0	7.93683	28	2	937.99	1874.97	-0.917242	73.5266	7010	7010	MS2	0/0	PR382_TMT1_L_F13&8.raw
High	vANEPILAFTQGSPER	Unambiguous	Delta-1-pyrroline-5-carboxylate dehydrogenase, mitochondrial OS=Rattus norvegicus GN=Aldh4a1 PE=1 SV=1 - [AL4A1_RAT]|Delta-1-pyrroline-5-carboxylate dehydrogenase, mitochondrial OS=Rattus norvegicus GN=Tas1r2 PE=3 SV=2 - [F1LQ99_RAT]|Delta-1-pyrroline-5-carboxylate dehydrogenase, mitochondrial OS=Rattus norvegicus GN=Aldh4a1 PE=3 SV=2 - [F8WFI0_RAT]|Delta-1-pyrroline-5-carboxylate dehydrogenase, …	4	4	P0C2X9;F1LQ99;F8WFI0;R9PY10	N-Term(TMT6plex)	HCD	1	0	1	1	11843	No Quan Values	Not Used	61453.9	48011.6	38734.7	127557	65787.6	82774.4	137397	100493	152698	146773		0	1.348e-07	5.15557	0	0	5	2	979.53	1958.05	-1.39827	52.553	4807	4807	MS2	0/0	PR382_TMT1_L_F13&8.raw
High	aVFVDLEPTVIDEVR	Unambiguous	Tubulin alpha-1B chain OS=Rattus norvegicus GN=Tuba1b PE=1 SV=1 - [TBA1B_RAT]|Tubulin alpha-1C chain OS=Rattus norvegicus GN=Tuba1c PE=1 SV=1 - [TBA1C_RAT]|Tubulin alpha-1A chain OS=Rattus norvegicus GN=Tuba1a PE=1 SV=1 - [TBA1A_RAT]|Uncharacterized protein OS=Rattus norvegicus PE=4 SV=1 - [M0R5B4_RAT]	4	4	Q6P9V9;Q6AYZ1;P68370;M0R5B4	N-Term(TMT6plex)	HCD	1	0	1	1	12988	No Quan Values	Not Used	79358.7	53784.2	52793.4	67426.2	55708.4	94312.8	199556	96737.2	168701	172968		0	3.233e-06	5.15503	0	2.2415	4	2	966.037	1931.07	-0.647734	64.4814	6067	6067	MS2	0/0	PR382_TMT1_L_F13&8.raw
High	eFTPSAQAAFQk	Unambiguous	Protein Hbb-b1 OS=Rattus norvegicus GN=Hbb-b1 PE=3 SV=1 - [Q62669_RAT]	1	1	Q62669	N-Term(TMT6plex); K12(TMT6plex)	HCD	1	0	1	1	19597	No Quan Values	Not Used	2746.11	2396.66	3011.52	6701.53	4693.56	5930.67	4296.44	3314.92	3132.84	6777.62		0	0.0001167	5.15485	0	20.8749	264	2	891.993	1782.98	-0.241173	47.0115	3762	3762	MS2	0/0	PR382_TMT1_L_F2&7.raw
High	tGAIVDVPVGDELLGR	Unambiguous	ATP synthase subunit alpha, mitochondrial OS=Rattus norvegicus GN=Atp5a1 PE=1 SV=2 - [ATPA_RAT]|ATP synthase subunit alpha OS=Rattus norvegicus GN=Atp5a1 PE=3 SV=1 - [F1LP05_RAT]	2	2	P15999;F1LP05	N-Term(TMT6plex)	HCD	1	0	1	1	12209	No Quan Values	Not Used	121128	107407	152185	286057	145528	214843	331186	257524	367890	299306		0	2.851e-07	5.15463	0	15.6395	3	2	920.522	1840.04	-0.638361	56.3571	5210	5210	MS2	0/0	PR382_TMT1_L_F13&8.raw
High	tLGVDFIDVATk	Unambiguous	Carbamoyl-phosphate synthase [ammonia], mitochondrial OS=Rattus norvegicus GN=Cps1 PE=1 SV=1 - [CPSM_RAT]	1	1	P07756	N-Term(TMT6plex); K12(TMT6plex)	HCD	1	0	1	1	27952	No Quan Values	Not Used	43200.5	24436.1	34595.8	58924.8	38829	58693.3	118861	55436.4	104034	79103.7		0	2.584e-07	5.15304	0	28.1803	19	2	869.013	1737.02	-0.480555	62.2912	6001	6001	MS2	0/0	PR382_TMT1_L_F4&9.raw
High	gTEDFIVESLDASFR	Unambiguous	Translocon-associated protein subunit alpha OS=Rattus norvegicus GN=Ssr1 PE=2 SV=1 - [SSRA_RAT]|Signal sequence receptor, alpha OS=Rattus norvegicus GN=Ssr1 PE=2 SV=1 - [Q4V7D1_RAT]	2	2	Q7TPJ0;Q4V7D1	N-Term(TMT6plex)	HCD	1	0	1	1	28712	No Quan Values	Not Used	9189.93	5356.81	5324.88	8584.25	7012.3	13484.1	20986.1	11524.7	18354.6	17744.1		0	8.01e-07	5.15296	0	1.57202	42	2	957.985	1914.96	-0.740936	70.808	6837	6837	MS2	0/0	PR382_TMT1_L_F4&9.raw
High	aLLALEAFQVSHPcR	Unambiguous	Maleylacetoacetate isomerase OS=Rattus norvegicus GN=Gstz1 PE=1 SV=2 - [MAAI_RAT]	1	1	P57113	N-Term(TMT6plex); C14(Carbamidomethyl)	HCD	1	0	1	1	27798	No Quan Values	Not Used	7093.03	5384.34	3721	7159.96	5071.95	8303.08	14878.3	9031.26	12561.8	11073.7		0	1.247e-06	5.15051	0	16.6675	33	3	647.691	1941.06	0.182043	60.6309	5831	5831	MS2	0/0	PR382_TMT1_L_F4&9.raw
High	lTLYDIAHTPGVAADLSHIETR	Unambiguous	Malate dehydrogenase, mitochondrial OS=Rattus norvegicus GN=Mdh2 PE=1 SV=2 - [MDHM_RAT]	1	1	P04636	N-Term(TMT6plex)	HCD	1	0	1	1	36141	No Quan Values	Not Used	32018.8	39691.4	29168.6	53847	54304.7	56101.6	56693	65277.8	42432.2	65945.3		0	4.511e-07	5.14954	0	4.84476	2	4	656.358	2622.41	-0.239245	60.5932	5773	5773	MS2	0/0	PR382_TMT1_L_F5&10.raw
High	eGEEPTVySDDEEPkDEAAR	Ambiguous	Membrane-associated progesterone receptor component 1 OS=Rattus norvegicus GN=Pgrmc1 PE=1 SV=3 - [PGRC1_RAT]	1	1	P70580	N-Term(TMT6plex); Y8(Phospho); K15(TMT6plex)	HCD		0.041	2	2	51042	No Quan Values	Not Used	595.711	363.108	709.389	395.391	661.903	815.551	830.414	410.951	999.907	1060.48	T(6): 0.0; Y(8): 7.8; S(9): 92.2	0	0.0002328	5.14717	1	39.5637	500	3	935.423	2804.25	-0.193435	35.9086	2004	2004	MS2	0/0	PR382_TMT1_L_TD_F3&8.raw
High	fNSANEDNVTQVR	Unambiguous	Catalase OS=Rattus norvegicus GN=Cat PE=1 SV=3 - [CATA_RAT]	1	1	P04762	N-Term(TMT6plex)	HCD	1	0	1	1	25205	No Quan Values	Not Used	49541.1	51935.6	50921.7	128892	62609.9	124395	130488	88728.8	144846	186919		0	2.889e-08	5.14684	0	3.24616	7	2	861.934	1722.86	-0.221764	33.4264	2976	2976	MS2	0/0	PR382_TMT1_L_F4&9.raw
High	gDGPVQGVIHFEQk	Unambiguous	Superoxide dismutase [Cu-Zn] OS=Rattus norvegicus GN=Sod1 PE=1 SV=2 - [SODC_RAT]	1	1	P07632	N-Term(TMT6plex); K14(TMT6plex)	HCD	1	0	1	1	55692	No Quan Values	Not Used	5177.25	3612.1	6090.7	2521.47	3609.39	4343.48	5188.56	4628.4	5801.6	4989.67		0	3.476e-07	5.14605	0	8.58569	252	3	657.035	1969.09	-0.315995	46.4511	2818	2818	MS2	0/0	PR382_TMT1_L_TD_F4&9.raw
High	aSFQELcGVDHFDIIENLTR	Unambiguous	Kynurenine formamidase OS=Rattus norvegicus GN=Afmid PE=3 SV=1 - [M0RC77_RAT]	1	1	M0RC77	N-Term(TMT6plex); C7(Carbamidomethyl)	HCD	1	0	1	1	28392	No Quan Values	Not Used	1936.94	1491.97	2061.2	3358.77	1821.85	2669.83	4499.81	3543.42	3582.37	2452.87		0	1.113e-05	5.14509	0	11.8758	37	3	865.102	2593.29	-0.189455	67.1805	6485	6485	MS2	0/0	PR382_TMT1_L_F4&9.raw
High	gVVDSEDIPLNLSR	Unambiguous	Heat shock protein HSP 90-beta OS=Rattus norvegicus GN=Hsp90ab1 PE=1 SV=4 - [HS90B_RAT]|Heat shock protein HSP 90-alpha OS=Rattus norvegicus GN=Hsp90aa1 PE=1 SV=3 - [HS90A_RAT]|Protein LOC100909504 (Fragment) OS=Rattus norvegicus GN=LOC100909504 PE=4 SV=2 - [F1LTA7_RAT]|Heat shock protein 75 kDa, mitochondrial OS=Rattus norvegicus GN=Trap1 PE=1 SV=1 - [TRAP1_RAT]	4	4	P34058;P82995;F1LTA7;Q5XHZ0	N-Term(TMT6plex)	HCD	1	0	1	1	19908	No Quan Values	Not Used	3578.13	3115.68	2306.83	4263.98	4323.74	5234.87	8341.06	5704.13	5867.9	9004.6		0	4.409e-07	5.14276	0	21.0896	254	2	871.977	1742.95	-0.710294	50.9743	4104	4104	MS2	0/0	PR382_TMT1_L_F2&7.raw
High	gVVDSEDLPLNISR	Unambiguous	Heat shock protein HSP 90-beta OS=Rattus norvegicus GN=Hsp90ab1 PE=1 SV=4 - [HS90B_RAT]|Heat shock protein HSP 90-alpha OS=Rattus norvegicus GN=Hsp90aa1 PE=1 SV=3 - [HS90A_RAT]|Protein LOC100909504 (Fragment) OS=Rattus norvegicus GN=LOC100909504 PE=4 SV=2 - [F1LTA7_RAT]|Heat shock protein 75 kDa, mitochondrial OS=Rattus norvegicus GN=Trap1 PE=1 SV=1 - [TRAP1_RAT]	4	4	P34058;P82995;F1LTA7;Q5XHZ0	N-Term(TMT6plex)	HCD	1	0	1	2	19908	No Quan Values	Not Used	3578.13	3115.68	2306.83	4263.98	4323.74	5234.87	8341.06	5704.13	5867.9	9004.6		0	4.409e-07	5.14276	0	21.0896	254	2	871.977	1742.95	-0.710294	50.9743	4104	4104	MS2	0/0	PR382_TMT1_L_F2&7.raw
High	dFTATDLTEFAAR	Unambiguous	3-ketoacyl-CoA thiolase, mitochondrial OS=Rattus norvegicus GN=Acaa2 PE=2 SV=1 - [THIM_RAT]|3-ketoacyl-CoA thiolase, mitochondrial OS=Rattus norvegicus GN=Acaa2 PE=3 SV=2 - [G3V9U2_RAT]	2	2	P13437;G3V9U2	N-Term(TMT6plex)	HCD	1	0	1	1	35708	No Quan Values	Not Used	57497	51536.3	50351.2	59603.4	47590.4	76046.1	122249	50697.6	82910.9	76628.2		0	1.151e-07	5.14141	0	25.0988	39	2	843.93	1686.85	-0.951429	56.0362	5296	5296	MS2	0/0	PR382_TMT1_L_F5&10.raw
High	vGDTIPSVEVFEGEPGkk	Unambiguous	Peroxiredoxin-5, mitochondrial (Fragment) OS=Rattus norvegicus GN=Prdx5 PE=4 SV=2 - [D3ZEN5_RAT]|Peroxiredoxin-5, mitochondrial OS=Rattus norvegicus GN=Prdx5 PE=1 SV=1 - [PRDX5_RAT]|Isoform Cytoplasmic+peroxisomal of Peroxiredoxin-5, mitochondrial OS=Rattus norvegicus GN=Prdx5 - [PRDX5_RAT]	3	3	D3ZEN5;Q9R063;Q9R063-2	N-Term(TMT6plex); K17(TMT6plex); K18(TMT6plex)	HCD	1	0	1	1	27139	No Quan Values	Not Used	26671.9	24670.9	22950.6	49761	27037.8	38464.6	50312.3	36607.7	40814.1	51548.6		0	8.383e-06	5.14136	1	14.5818	13	3	859.157	2575.46	-0.909852	53.5595	5104	5104	MS2	0/0	PR382_TMT1_L_F4&9.raw
High	eFVEEFIWPAVQSSALYEDR	Unambiguous	Argininosuccinate synthase OS=Rattus norvegicus GN=Ass1 PE=2 SV=1 - [ASSY_RAT]	1	1	P09034	N-Term(TMT6plex)	HCD	1	0	1	1	14302	No Quan Values	Not Used	2723.4	3447.32	1984.63	5312.63	4501.23	5646.04	8269.5	4969.44	9549.86	9848.21		0	3.712e-07	5.13874	0	1.48879	31	2	1322.66	2644.31	-1.22796	78.5111	7512	7512	MS2	0/0	PR382_TMT1_L_F13&8.raw
High	eFEEDLTGIDDR	Unambiguous	Retinol-binding protein 1 OS=Rattus norvegicus GN=Rbp1 PE=1 SV=2 - [RET1_RAT]	1	1	P02696	N-Term(TMT6plex)	HCD	1	0	1	1	11293	No Quan Values	Not Used	62290.1	47999.6	50999.8	180860	122538	135574	220041	123565	152604	225715		0	2.536e-06	5.13744	0	18.6605	9	2	834.401	1667.79	-1.13574	46.8563	4202	4202	MS2	0/0	PR382_TMT1_L_F13&8.raw
High	sDIDEIVLVGGSTR	Unambiguous	78 kDa glucose-regulated protein OS=Rattus norvegicus GN=Hspa5 PE=1 SV=1 - [GRP78_RAT]	1	1	P06761	N-Term(TMT6plex)	HCD	1	0	1	1	11697	No Quan Values	Not Used	63496.1	60879.6	66657.3	151999	85092.1	134262	162113	129581	152290	177093		0	2.583e-06	5.13674	0	28.7274	12	2	845.464	1689.92	-0.913342	51.0339	4646	4646	MS2	0/0	PR382_TMT1_L_F13&8.raw
High	yHLGAPVAGTcFQAEWDDSVPk	Unambiguous	Phosphatidylethanolamine-binding protein 1 OS=Rattus norvegicus GN=Pebp1 PE=1 SV=3 - [PEBP1_RAT]	1	1	P31044	N-Term(TMT6plex); C11(Carbamidomethyl); K22(TMT6plex)	HCD	1	0	1	1	27362	No Quan Values	Not Used	7800.55	6340.91	4940.48	18229.8	8906.3	13240.8	15359.9	9617.27	21869.1	23729.5		0	7.688e-07	5.13649	0	6.82954	22	3	969.489	2906.45	-1.31307	55.9185	5350	5350	MS2	0/0	PR382_TMT1_L_F4&9.raw
High	vFEVSLADLQNDEVAFR	Unambiguous	40S ribosomal protein S3a OS=Rattus norvegicus GN=Rps3a PE=1 SV=2 - [RS3A_RAT]|40S ribosomal protein S3a OS=Rattus norvegicus GN=LOC100365839 PE=3 SV=1 - [M0R6L4_RAT]	2	2	P49242;M0R6L4	N-Term(TMT6plex)	HCD	1	0	1	1	13587	No Quan Values	Not Used	3240.66	2291.61	1367.74	3624.14	2342.32	5580.85	7132.82	5117.98	5521.4	8768.11		0	2.378e-06	5.13396	0	7.38665	45	2	1091.07	2181.14	-1.03017	70.7751	6725	6725	MS2	0/0	PR382_TMT1_L_F13&8.raw
High	fLGVAEQLHNEGFk	Unambiguous	Carbamoyl-phosphate synthase [ammonia], mitochondrial OS=Rattus norvegicus GN=Cps1 PE=1 SV=1 - [CPSM_RAT]	1	1	P07756	N-Term(TMT6plex); K14(TMT6plex)	HCD	1	0	1	1	27595	No Quan Values	Not Used	150509	88002.7	130788	210837	130357	196786	391670	177694	389692	297577		0	3.687e-07	5.13297	0	29.2612	16	3	683.05	2047.14	-0.966697	58.4291	5607	5607	MS2	0/0	PR382_TMT1_L_F4&9.raw
High	eTAIQQLEADILDVNQIFk	Unambiguous	Syntaxin-12 OS=Rattus norvegicus GN=Stx12 PE=1 SV=1 - [STX12_RAT]	1	1	G3V7P1	N-Term(TMT6plex); K19(TMT6plex)	HCD	1	0	1	1	15372	No Quan Values	Not Used	805.122	494.864	549.994	860.164	657.248	1077.71	1662.71	1150.67	1450.23	1584		0	5.22e-07	5.13262	0	41.72	299	3	882.829	2646.47	-0.990283	92.3018	8689	8689	MS2	0/0	PR382_TMT1_L_F13&8.raw
High	fTLDcTHPVEDGIMDAANFEQFLQER	Unambiguous	60S ribosomal protein L22 OS=Rattus norvegicus GN=Rpl22 PE=2 SV=2 - [RL22_RAT]|Protein LOC100360057 (Fragment) OS=Rattus norvegicus GN=LOC100363800 PE=4 SV=1 - [F7FLF2_RAT]	2	2	P47198;F7FLF2	N-Term(TMT6plex); C5(Carbamidomethyl)	HCD	1	0	1	1	37532	No Quan Values	Not Used	1573.83	1193.07	626.247	2524.31	1767.58	1582.24	4290.65	2428.45	4190.7	3619.26		0	3.719e-07	5.13112	0	6.78185	25	3	1104.85	3312.55	-0.896238	75.7061	7303	7303	MS2	0/0	PR382_TMT1_L_F5&10.raw
High	vDLEYFEEGVEFLLR	Unambiguous	Bile acid-CoA:amino acid N-acyltransferase OS=Rattus norvegicus GN=Baat PE=1 SV=2 - [BAAT_RAT]	1	1	Q63276	N-Term(TMT6plex)	HCD	1	0	1	1	15428	No Quan Values	Not Used	595.452	614.243	1205.45	2673.05	2022.29	3401.25	3668.59	2398.94	3617.63	2560.95		0	9.41e-06	5.13015	0	9.61028	88	2	1044.05	2087.09	-0.600192	93.231	8751	8751	MS2	0/0	PR382_TMT1_L_F13&8.raw
High	sYELPDGQVITIGNER	Unambiguous	Actin, aortic smooth muscle OS=Rattus norvegicus GN=Acta2 PE=2 SV=1 - [ACTA_RAT]|Actin, cytoplasmic 1 OS=Rattus norvegicus GN=Actb PE=1 SV=1 - [ACTB_RAT]|Actin, alpha cardiac muscle 1 OS=Rattus norvegicus GN=Actc1 PE=2 SV=1 - [ACTC_RAT]|Actin, cytoplasmic 2 OS=Rattus norvegicus GN=Actg1 PE=1 SV=1 - [ACTG_RAT]|Actin, gamma-enteric smooth muscle OS=Rattus norvegicus GN=Actg2 PE=2 SV=1 - [ACTH_RAT]|…	9	9	P62738;P60711;P68035;P63259;P63269;P68136;D3ZRN3;F1LTQ2;V9GZ85	N-Term(TMT6plex)	HCD	1	0	1	1	35739	No Quan Values	Not Used	19678.8	14143.9	13514	17428.7	17398.2	25953	53239.7	28525.4	29391.4	39182.6		0	1.053e-08	5.12983	0	13.0785	23	2	1010.53	2020.05	-0.818318	56.3637	5330	5330	MS2	0/0	PR382_TMT1_L_F5&10.raw
High	eIIAVScGPPQcQETIR	Unambiguous	Electron transfer flavoprotein subunit beta OS=Rattus norvegicus GN=Etfb PE=2 SV=3 - [ETFB_RAT]	1	1	Q68FU3	N-Term(TMT6plex); C7(Carbamidomethyl); C12(Carbamidomethyl)	HCD	1	0	1	1	10842	No Quan Values	Not Used	15726.4	13608.9	10303	17783.6	19556.9	15816.4	23039	19149.5	24744.1	19805.6		0	3.951e-05	5.12805	0	0.896283	6	2	1094.06	2187.11	-0.724822	42.18	3706	3706	MS2	0/0	PR382_TMT1_L_F13&8.raw
High	aGPWTPEAAVEHPEAVR	Unambiguous	Betaine--homocysteine S-methyltransferase 1 OS=Rattus norvegicus GN=Bhmt PE=1 SV=1 - [BHMT1_RAT]	1	1	O09171	N-Term(TMT6plex)	HCD	1	0	1	1	3204	No Quan Values	Not Used	5093.39	7794.44	7129.39	11012.2	7378.64	9228.45	13161.9	10555.1	12527.6	11505.2		0	8.555e-07	5.12639	0	38.9526	23	3	682.691	2046.06	-1.40214	43.0348	3949	3949	MS2	0/0	PR382_TMT1_L_F1&6.raw
High	iGGHGGEYGEEALQR	Unambiguous	Hemoglobin subunit alpha-1/2 OS=Rattus norvegicus GN=Hba1 PE=1 SV=3 - [HBA_RAT]	1	1	P01946	N-Term(TMT6plex)	HCD	1	0	1	1	2224	No Quan Values	Not Used	63127.1	45071.9	32767.3	81110.4	39537.1	66906.4	64175.1	46353.5	52196.2	79950.4		0	6.4e-07	5.12637	0	12.8178	8	3	601.306	1801.9	-0.577486	32.6469	2871	2871	MS2	0/0	PR382_TMT1_L_F1&6.raw
High	gFQQILAGDYDHLPEQAFYMVGPIEEAVAk	Unambiguous	ATP synthase subunit beta, mitochondrial OS=Rattus norvegicus GN=Atp5b PE=1 SV=2 - [ATPB_RAT]|ATP synthase subunit beta OS=Rattus norvegicus GN=Atp5b PE=3 SV=1 - [G3V6D3_RAT]	2	2	P10719;G3V6D3	N-Term(TMT6plex); K30(TMT6plex)	HCD	1	0	1	1	29551	No Quan Values	Not Used	467.814	452.36	578.159	1090.6	449.957	938.953	698.23	874.381	915.199	693.405		0	8.533e-07	5.1243	0	9.93652	136	3	1265.65	3794.94	-1.54944	80.8367	7761	7761	MS2	0/0	PR382_TMT1_L_F4&9.raw
High	dFTATDLTEFAAR	Unambiguous	3-ketoacyl-CoA thiolase, mitochondrial OS=Rattus norvegicus GN=Acaa2 PE=2 SV=1 - [THIM_RAT]|3-ketoacyl-CoA thiolase, mitochondrial OS=Rattus norvegicus GN=Acaa2 PE=3 SV=2 - [G3V9U2_RAT]	2	2	P13437;G3V9U2	N-Term(TMT6plex)	HCD	1	0	1	1	20374	No Quan Values	Not Used	9055.34	7831.22	7448.72	8940.78	8244.32	11382.3	18326.4	8022.46	12955.1	11446.3		0	4.313e-07	5.12253	0	7.32552	200	2	843.93	1686.85	-0.5896	57.6361	4617	4617	MS2	0/0	PR382_TMT1_L_F2&7.raw
High	gWFEPLVEDMQR	Unambiguous	Apolipoprotein E OS=Rattus norvegicus GN=Apoe PE=1 SV=2 - [APOE_RAT]	1	1	P02650	N-Term(TMT6plex)	HCD	1	0	1	1	13278	No Quan Values	Not Used	60781.2	73666.1	44005.3	141485	144654	179193	249134	91206	195569	246690		0	1.933e-06	5.12093	0	17.6095	6	2	868.437	1735.87	-0.628287	67.5265	6386	6386	MS2	0/0	PR382_TMT1_L_F13&8.raw
High	dFTATDLTEFAAR	Unambiguous	3-ketoacyl-CoA thiolase, mitochondrial OS=Rattus norvegicus GN=Acaa2 PE=2 SV=1 - [THIM_RAT]|3-ketoacyl-CoA thiolase, mitochondrial OS=Rattus norvegicus GN=Acaa2 PE=3 SV=2 - [G3V9U2_RAT]	2	2	P13437;G3V9U2	N-Term(TMT6plex)	HCD	1	0	1	1	27402	No Quan Values	Not Used	81781.6	71639.5	67733.1	84306.1	67201.9	100493	163230	71805.3	119678	103472		0	7.755e-07	5.11978	0	33.6725	27	2	843.93	1686.85	-0.444869	56.3347	5394	5394	MS2	0/0	PR382_TMT1_L_F4&9.raw
High	iTPSYVAFTPEGER	Unambiguous	78 kDa glucose-regulated protein OS=Rattus norvegicus GN=Hspa5 PE=1 SV=1 - [GRP78_RAT]	1	1	P06761	N-Term(TMT6plex)	HCD	1	0	1	1	11419	No Quan Values	Not Used	157364	102098	108617	204815	122691	170828	292798	222774	229515	222899		0	0.0001313	5.11883	0	2.45379	4	2	898.474	1795.94	-1.11351	48.1721	4341	4341	MS2	0/0	PR382_TMT1_L_F13&8.raw
High	dVFLGTFLYEYSR	Unambiguous	Serum albumin OS=Rattus norvegicus GN=Alb PE=1 SV=2 - [ALBU_RAT]	1	1	P02770	N-Term(TMT6plex)	HCD	1	0	1	1	37363	No Quan Values	Not Used	13541.3	14608.7	10738.4	22914.6	8020.94	17176.1	24523.3	16498.9	23021.2	14513		0	3.973e-07	5.11769	0	11.9489	28	2	919.979	1838.95	-0.785136	73.8056	7117	7117	MS2	0/0	PR382_TMT1_L_F5&10.raw
High	dTTPDELLSAVLTAVLQDVk	Unambiguous	3-ketoacyl-CoA thiolase B, peroxisomal OS=Rattus norvegicus GN=Acaa1b PE=1 SV=2 - [THIKB_RAT]|3-ketoacyl-CoA thiolase A, peroxisomal OS=Rattus norvegicus GN=Acaa1a PE=1 SV=2 - [THIKA_RAT]|3-ketoacyl-CoA thiolase A, peroxisomal OS=Rattus norvegicus GN=Acaa1b PE=3 SV=2 - [D4AB84_RAT]|3-ketoacyl-CoA thiolase A, peroxisomal OS=Rattus norvegicus GN=Acaa1b PE=3 SV=2 - [F1LPD6_RAT]|Isoform 2 of 3-ketoac…	5	5	P07871;P21775;D4AB84;F1LPD6;P21775-2	N-Term(TMT6plex); K20(TMT6plex)	HCD	1	0	1	1	39572	No Quan Values	Not Used	272.644	258.282	288.712	950.665	398.6	661.843	709.24	538.755	829.974	712.076		0	1.715e-05	5.11726	0	37.281	500	3	862.827	2586.47	0.426033	105.65	9548	9548	MS2	0/0	PR382_TMT1_L_F5&10.raw
High	sTFLDAWEGMEELVDQGLVk	Unambiguous	Aldose reductase-related protein 1 OS=Rattus norvegicus GN=Akr1b7 PE=1 SV=1 - [ALD1_RAT]	1	1	Q5RJP0	N-Term(TMT6plex); K20(TMT6plex)	HCD	1	0	1	1	15310	No Quan Values	Not Used	387.939	429.297	496.992	881.262	664.411	777.827	841.279	962.381	834.498	1366.2		0	8.834e-08	5.11686	0	16.0475	303	2	1363.21	2725.41	-0.609471	91.2978	8621	8621	MS2	0/0	PR382_TMT1_L_F13&8.raw
High	iIAEGANGPTTPEADkIFLER	Unambiguous	Glutamate dehydrogenase 1, mitochondrial OS=Rattus norvegicus GN=Glud1 PE=1 SV=2 - [DHE3_RAT]	1	1	P10860	N-Term(TMT6plex); K16(TMT6plex)	HCD	1	0	1	1	35510	No Quan Values	Not Used	83914.9	58068.6	59777.1	130388	56063	105056	177572	98876	243357	208237		0	0.0001052	5.11665	1	6.53617	2	3	900.837	2700.5	-0.507117	53.9829	5079	5079	MS2	0/0	PR382_TMT1_L_F5&10.raw
High	aLLALEAFQVSHPcR	Unambiguous	Maleylacetoacetate isomerase OS=Rattus norvegicus GN=Gstz1 PE=1 SV=2 - [MAAI_RAT]	1	1	P57113	N-Term(TMT6plex); C14(Carbamidomethyl)	HCD	1	0	1	1	36072	No Quan Values	Not Used	13309.3	11226.7	7605.12	11279.2	9518.63	13623.3	19774.6	9736.62	16106.8	16809.6		0	4.742e-08	5.11511	0	16.2746	9	3	647.691	1941.06	0.182043	59.8653	5697	5697	MS2	0/0	PR382_TMT1_L_F5&10.raw
High	vIHNEFTLGEEcELETMTGEk	Unambiguous	Fatty acid-binding protein, liver OS=Rattus norvegicus GN=Fabp1 PE=1 SV=1 - [FABPL_RAT]	1	1	P02692	N-Term(TMT6plex); C12(Carbamidomethyl); K21(TMT6plex)	HCD	1	0	1	1	35956	No Quan Values	Not Used	2906.91	6344.91	4700.56	10575.7	5582.48	8390.69	8869.66	10249.9	12018.8	11142		0	2.586e-08	5.11254	0	5.88645	12	3	975.484	2924.44	-1.27462	58.6385	5569	5569	MS2	0/0	PR382_TMT1_L_F5&10.raw
High	iIVIMDSYDNDLVER	Unambiguous	Long-chain-fatty-acid--CoA ligase 1 OS=Rattus norvegicus GN=Acsl1 PE=1 SV=1 - [ACSL1_RAT]	1	1	P18163	N-Term(TMT6plex)	HCD	1	0	1	1	28457	No Quan Values	Not Used	3348.39	1858.31	1337.29	2865.87	2237.46	3405.26	5528.98	2440.43	4890.62	4255.83		0	0.001262	5.10996	0	23.6542	61	2	1012.53	2024.06	-0.636098	67.8902	6556	6556	MS2	0/0	PR382_TMT1_L_F4&9.raw
High	tQPTDEEmLFIYSHFk	Unambiguous	Acyl-CoA-binding protein OS=Rattus norvegicus GN=Dbi PE=1 SV=3 - [ACBP_RAT]|Acyl-CoA-binding protein (Fragment) OS=Rattus norvegicus GN=Dbi PE=4 SV=1 - [M0RDC5_RAT]|Acyl-CoA-binding protein OS=Rattus norvegicus GN=Dbi PE=2 SV=1 - [Q6TXF3_RAT]	3	3	P11030;M0RDC5;Q6TXF3	N-Term(TMT6plex); M8(Oxidation); K16(TMT6plex)	HCD	1	0	1	1	27515	No Quan Values	Not Used	10538.5	10958.6	8627.18	33053.9	12775.6	17496.5	29216.5	20228.7	28631.8	21085.8		0	1.68e-07	5.10878	0	15.2758	20	3	820.755	2460.25	-1.07486	57.582	5519	5519	MS2	0/0	PR382_TMT1_L_F4&9.raw
High	dGASEEETNLSk	Unambiguous	Carboxylesterase 1D OS=Rattus norvegicus GN=Ces1d PE=1 SV=2 - [CES1D_RAT]|Carboxylesterase 1D OS=Rattus norvegicus GN=Ces1d PE=3 SV=2 - [G3V822_RAT]	2	2	P16303;G3V822	N-Term(TMT6plex); K12(TMT6plex)	HCD	1	0	1	1	9751	No Quan Values	Not Used	186933	128354	119552	270072	125790	249081	396666	137781	472284	402349		0	9.021e-07	5.10803	0	32.8171	6	2	869.448	1737.89	-1.17144	30.914	2506	2506	MS2	0/0	PR382_TMT1_L_F13&8.raw
High	vIHNEFTLGEEcELETMTGEk	Unambiguous	Fatty acid-binding protein, liver OS=Rattus norvegicus GN=Fabp1 PE=1 SV=1 - [FABPL_RAT]	1	1	P02692	N-Term(TMT6plex); C12(Carbamidomethyl); K21(TMT6plex)	HCD	1	0	1	1	27548	No Quan Values	Not Used	18376.6	25737.8	8232.38	40800.7	22419.4	25581.8	30046.1	39078.4	41509	47196.5		0	2.327e-07	5.10745	0	3.70893	3	3	975.485	2924.44	-1.08678	57.9526	5556	5556	MS2	0/0	PR382_TMT1_L_F4&9.raw
High	tTPSYVAFTDTER	Unambiguous	Heat shock 70 kDa protein 1-like OS=Rattus norvegicus GN=Hspa1l PE=2 SV=2 - [HS71L_RAT]|Heat shock 70 kDa protein 1A/1B OS=Rattus norvegicus GN=Hspa1a PE=2 SV=2 - [HSP71_RAT]|Heat shock-related 70 kDa protein 2 OS=Rattus norvegicus GN=Hspa2 PE=1 SV=2 - [HSP72_RAT]|Heat shock cognate 71 kDa protein OS=Rattus norvegicus GN=Hspa8 PE=1 SV=1 - [HSP7C_RAT]|Heat shock cognate 71 kDa protein OS=Rattus no…	7	7	P55063;Q07439;P14659;P63018;M0R8M9;M0RCB1;M0RDZ9	N-Term(TMT6plex)	HCD	1	0	1	1	19386	No Quan Values	Not Used	1182.89	941.199	876.506	2174.62	1131.82	1828.71	2649.99	1972.52	2212.79	2215.54		0	0.000362	5.10399	0	15.8115	327	2	858.935	1716.86	-0.959234	44.2337	3530	3530	MS2	0/0	PR382_TMT1_L_F2&7.raw
High	gTFAHLSELHcDk	Unambiguous	Hemoglobin subunit beta-1 OS=Rattus norvegicus GN=Hbb PE=1 SV=3 - [HBB1_RAT]|Hemoglobin subunit beta-2 OS=Rattus norvegicus PE=1 SV=2 - [HBB2_RAT]	2	2	P02091;P11517	N-Term(TMT6plex); C11(Carbamidomethyl); K13(TMT6plex)	HCD	1	0	1	1	2861	No Quan Values	Not Used	39373.1	51827.9	68270.5	147290	141137	144692	84251	72363	67288.4	146400		0	2.615e-07	5.10253	0	7.19285	8	3	658.348	1973.03	-1.12937	39.38	3572	3572	MS2	0/0	PR382_TMT1_L_F1&6.raw
High	qATVGDVNTDRPGLLDLk	Unambiguous	Acyl-CoA-binding protein OS=Rattus norvegicus GN=Dbi PE=1 SV=3 - [ACBP_RAT]|Acyl-CoA-binding protein (Fragment) OS=Rattus norvegicus GN=Dbi PE=4 SV=1 - [M0RDC5_RAT]|Acyl-CoA-binding protein OS=Rattus norvegicus GN=Dbi PE=2 SV=1 - [Q6TXF3_RAT]	3	3	P11030;M0RDC5;Q6TXF3	N-Term(TMT6plex); K18(TMT6plex)	HCD	1	0	1	1	34892	No Quan Values	Not Used	150908	188445	127557	516744	202355	228893	270242	303246	360854	268070		0	1.768e-06	5.10251	0	8.11275	4	3	790.783	2370.34	-1.83062	47.5264	4399	4399	MS2	0/0	PR382_TMT1_L_F5&10.raw
High	lVPLLDTGDIIIDGGNSEYR	Unambiguous	6-phosphogluconate dehydrogenase, decarboxylating OS=Rattus norvegicus GN=Pgd PE=1 SV=1 - [6PGD_RAT]|6-phosphogluconate dehydrogenase, decarboxylating OS=Rattus norvegicus GN=Kif1b PE=3 SV=2 - [F1M9K9_RAT]	2	2	P85968;F1M9K9	N-Term(TMT6plex)	HCD	1	0	1	1	5653	No Quan Values	Not Used	230.357	218.802	144.412	339.829	232.486	253.127	407.367	325.408	406.588	456.861		0	3.46e-07	5.10157	0	11.0685	471	3	797.099	2389.28	0.239069	72.4811	6643	6643	MS2	0/0	PR382_TMT1_L_F1&6.raw
High	gLLLFVDEADAFLR	Unambiguous	ATPase family AAA domain-containing protein 3 OS=Rattus norvegicus GN=Atad3 PE=1 SV=1 - [ATAD3_RAT]	1	1	Q3KRE0	N-Term(TMT6plex)	HCD	1	0	1	1	30196	No Quan Values	Not Used	485.886	360.908	425.278	849.307	540.891	864.874	1557.11	842.517	1330.53	1145.98		0	0.0001192	5.10027	0	30.0408	500	2	904.511	1808.02	-0.0513113	90.4587	8470	8470	MS2	0/0	PR382_TMT1_L_F4&9.raw
High	iEIESFFEGEDFSETLTR	Unambiguous	78 kDa glucose-regulated protein OS=Rattus norvegicus GN=Hspa5 PE=1 SV=1 - [GRP78_RAT]	1	1	P06761	N-Term(TMT6plex)	HCD	1	0	1	1	29099	No Quan Values	Not Used	1820.53	1996.41	1247.98	3203.24	1636.76	2695.22	3617.87	3010.86	3466.92	2199.72		0	0.000413	5.10003	0	2.2862	86	2	1189.58	2378.16	-0.923705	75.2133	7262	7262	MS2	0/0	PR382_TMT1_L_F4&9.raw
High	eVNENFAIDLIAQQPVNEVDHR	Unambiguous	Protein LOC100912599 OS=Rattus norvegicus GN=LOC100912599 PE=4 SV=1 - [D3ZCZ9_RAT]	1	1	D3ZCZ9	N-Term(TMT6plex)	HCD	1	0	1	1	27776	No Quan Values	Not Used		1053.85	931.371	1630.99	874.542	1305.66	2855.55	1895.21	1470.59	1627.35		0	2.694e-09	5.09877	0	16.572	29	3	927.145	2779.42	-0.239205	60.3961	5807	5807	MS2	0/0	PR382_TMT1_L_F4&9.raw
High	wVDGTDYETGFk	Unambiguous	Asialoglycoprotein receptor 1 OS=Rattus norvegicus GN=Asgr1 PE=1 SV=2 - [ASGR1_RAT]	1	1	P02706	N-Term(TMT6plex); K12(TMT6plex)	HCD	1	0	1	1	11751	No Quan Values	Not Used	150349	94209.2	111683	143074	104203	334809	293895	172952	342886	453614		0	2.878e-07	5.09834	0	35.2212	7	2	938.48	1875.95	-0.599949	51.6062	4706	4706	MS2	0/0	PR382_TMT1_L_F13&8.raw
High	fTQAGSEVSALLGR	Unambiguous	ATP synthase subunit beta, mitochondrial OS=Rattus norvegicus GN=Atp5b PE=1 SV=2 - [ATPB_RAT]|ATP synthase subunit beta OS=Rattus norvegicus GN=Atp5b PE=3 SV=1 - [G3V6D3_RAT]	2	2	P10719;G3V6D3	N-Term(TMT6plex)	HCD	1	0	1	1	27723	No Quan Values	Not Used	26997.5	22120.3	37690.4	56197.6	32259.1	43121.5	59055.2	44725.4	73311.5	53215.2		0	6.88e-08	5.09772	0	41.7781	19	2	832.961	1664.91	-1.20649	59.8323	5749	5749	MS2	0/0	PR382_TMT1_L_F4&9.raw
High	tAFDEAIAELDTLSEESYk	Unambiguous	14-3-3 protein zeta/delta OS=Rattus norvegicus GN=Ywhaz PE=1 SV=1 - [1433Z_RAT]	1	1	P63102	N-Term(TMT6plex); K19(TMT6plex)	HCD	1	0	1	1	14655	No Quan Values	Not Used	2055.09	1643.74	2018.7	3049.58	2220.9	2974.38	7780.28	3765.91	4778.71	5127.61		0	1.097e-07	5.09752	0	2.07021	85	2	1295.66	2590.32	-0.200373	82.5428	7900	7900	MS2	0/0	PR382_TMT1_L_F13&8.raw
High	vDYGGVTVDELGk	Unambiguous	Phosphatidylethanolamine-binding protein 1 OS=Rattus norvegicus GN=Pebp1 PE=1 SV=3 - [PEBP1_RAT]	1	1	P31044	N-Term(TMT6plex); K13(TMT6plex)	HCD	1	0	1	1	19919	No Quan Values	Not Used	6035.05	6031.93	3767.11	14644.7	5656.71	10878.9	9748.22	7932.5	12437.2	16064.3		0	9.973e-09	5.09543	0	9.08193	96	2	905.503	1810	-0.736213	51.1395	4117	4117	MS2	0/0	PR382_TMT1_L_F2&7.raw
High	iFVGGIkEDTEEYNLR	Unambiguous	Heterogeneous nuclear ribonucleoprotein A3 OS=Rattus norvegicus GN=Hnrnpa3 PE=1 SV=1 - [ROA3_RAT]|Uncharacterized protein (Fragment) OS=Rattus norvegicus GN=Hnrnpa3-ps1 PE=4 SV=2 - [D3ZJF4_RAT]|Protein Gm17190 OS=Rattus norvegicus GN=Gm17190 PE=4 SV=2 - [D3ZTB7_RAT]|Uncharacterized protein OS=Rattus norvegicus PE=4 SV=2 - [F1LZZ2_RAT]|Isoform 2 of Heterogeneous nuclear ribonucleoprotein A3 OS=Rat…	5	5	Q6URK4;D3ZJF4;D3ZTB7;F1LZZ2;Q6URK4-2	N-Term(TMT6plex); K7(TMT6plex)	HCD	1	0	1	1	27104	No Quan Values	Not Used	97846.2	92035.4	68922.6	120910	67572.8	92532	218179	117787	135168	127481		0	1.84e-05	5.09519	1	23.9245	11	3	781.098	2341.28	-1.03192	53.1855	5065	5065	MS2	0/0	PR382_TMT1_L_F4&9.raw
High	aAFDDAIAELDTLSEESYk	Unambiguous	14-3-3 protein epsilon OS=Rattus norvegicus GN=Ywhae PE=1 SV=1 - [1433E_RAT]	1	1	P62260	N-Term(TMT6plex); K19(TMT6plex)	HCD	1	0	1	1	29522	No Quan Values	Not Used	3848.64	3225.93	2947.83	5307.62	3810.66	4836.37	9028.12	5254.73	6310.39	7448.61		0	2.165e-08	5.09508	0	20.2395	52	3	849.435	2546.29	-0.486582	80.4533	7729	7729	MS2	0/0	PR382_TMT1_L_F4&9.raw
High	hPDEPVLLEEPVVLALAEk	Unambiguous	Alcohol dehydrogenase [NADP(+)] OS=Rattus norvegicus GN=Akr1a1 PE=1 SV=2 - [AK1A1_RAT]	1	1	P51635	N-Term(TMT6plex); K19(TMT6plex)	HCD	1	0	1	1	28685	No Quan Values	Not Used	2198.76	1287.65	1942.5	2772.62	2779.23	2840.83	4652.94	3403.57	4447.29	4467.24		0	7.515e-07	5.09498	0	9.73327	55	4	639.873	2556.47	0.234659	70.508	6807	6807	MS2	0/0	PR382_TMT1_L_F4&9.raw
High	aVFVDLEPTVIDEIR	Unambiguous	Tubulin alpha-4A chain OS=Rattus norvegicus GN=Tuba4a PE=2 SV=1 - [TBA4A_RAT]	1	1	Q5XIF6	N-Term(TMT6plex)	HCD	1	0	1	1	21142	No Quan Values	Not Used	633.158	406.756	394.993	659.444	610.044	941.331	1392.93	733.283	1220.19	1961.34		0	4.594e-08	5.09381	0	3.8105	372	2	973.045	1945.08	-0.593161	69.6531	5462	5462	MS2	0/0	PR382_TMT1_L_F2&7.raw
High	ekPYFPIPEDcTFIQNVPLEDR	Unambiguous	Heterogeneous nuclear ribonucleoprotein U OS=Rattus norvegicus GN=Hnrnpu PE=2 SV=1 - [Q6IMY8_RAT]	1	1	Q6IMY8	N-Term(TMT6plex); K2(TMT6plex); C11(Carbamidomethyl)	HCD	1	0	1	1	27956	No Quan Values	Not Used	1628.75	1744.88	887.172	1512.31	1975.7	1724.31	5207.24	2178.19	1646.99	3547		0	9.744e-06	5.0938	0	3.86011	27	3	1055.88	3165.63	-0.943622	62.3261	6005	6005	MS2	0/0	PR382_TMT1_L_F4&9.raw
High	lGEYGFQNAVLVR	Unambiguous	Serum albumin OS=Rattus norvegicus GN=Alb PE=1 SV=2 - [ALBU_RAT]	1	1	P02770	N-Term(TMT6plex)	HCD	1	0	1	1	12020	No Quan Values	Not Used	216410	239741	233177	445740	186335	369459	463874	325399	456421	363771		0	2.16e-06	5.09363	0	7.73467	4	2	847.974	1694.94	-0.856385	54.3952	5002	5002	MS2	0/0	PR382_TMT1_L_F13&8.raw
High	iIVIMDSYDNDLVER	Unambiguous	Long-chain-fatty-acid--CoA ligase 1 OS=Rattus norvegicus GN=Acsl1 PE=1 SV=1 - [ACSL1_RAT]	1	1	P18163	N-Term(TMT6plex)	HCD	1	0	1	1	21072	No Quan Values	Not Used	333.594	188.361	233.776	345.051	299.518	526.646	898.002	293.042	724.045	652.839		0	9.504e-06	5.09358	0	27.1863	500	2	1012.53	2024.06	-0.515479	68.5262	5385	5385	MS2	0/0	PR382_TMT1_L_F2&7.raw
High	dGPLNMILDDGGDLTNLIHTk	Unambiguous	Adenosylhomocysteinase OS=Rattus norvegicus GN=Ahcy PE=1 SV=3 - [SAHH_RAT]	1	1	P10760	N-Term(TMT6plex); K21(TMT6plex)	HCD	1	0	1	1	29180	No Quan Values	Not Used	10959.1	6330.75	5552.48	20602.4	14806.8	25784.1	30223	20785	29182.3	30269		0	1.966e-07	5.09256	0	3.81469	11	3	904.154	2710.45	-0.33841	76.2125	7352	7352	MS2	0/0	PR382_TMT1_L_F4&9.raw
High	gTEDFIVESLDASFR	Unambiguous	Translocon-associated protein subunit alpha OS=Rattus norvegicus GN=Ssr1 PE=2 SV=1 - [SSRA_RAT]|Signal sequence receptor, alpha OS=Rattus norvegicus GN=Ssr1 PE=2 SV=1 - [Q4V7D1_RAT]	2	2	Q7TPJ0;Q4V7D1	N-Term(TMT6plex)	HCD	1	0	1	1	13553	No Quan Values	Not Used	35517.2	17455.9	20001.9	27050.1	28255.3	49797	81959.7	38357.3	67777.5	69879.8		0	6.32e-08	5.09077	0	5.34106	12	2	957.985	1914.96	-0.868427	70.4149	6688	6688	MS2	0/0	PR382_TMT1_L_F13&8.raw
High	eYGISDPEEIMWFk	Unambiguous	Peroxisomal acyl-coenzyme A oxidase 1 OS=Rattus norvegicus GN=Acox1 PE=1 SV=1 - [ACOX1_RAT]|Acyl-coenzyme A oxidase OS=Rattus norvegicus GN=Acox1 PE=3 SV=2 - [F1LQC1_RAT]|Acyl-coenzyme A oxidase OS=Rattus norvegicus GN=Acox1 PE=3 SV=2 - [F1M609_RAT]|Isoform 2 of Peroxisomal acyl-coenzyme A oxidase 1 OS=Rattus norvegicus GN=Acox1 - [ACOX1_RAT]	4	4	P07872;F1LQC1;F1M609;P07872-2	N-Term(TMT6plex); K14(TMT6plex)	HCD	1	0	1	1	13397	No Quan Values	Not Used	16895.3	14299.9	16724	37962.3	25561.7	38104	44091.9	37791.2	39326.6	53254		0	2.917e-06	5.08831	0	0	28	2	1101.56	2202.12	-0.759233	68.7562	6516	6516	MS2	0/0	PR382_TMT1_L_F13&8.raw
High	tLNDELEIIEGMk	Unambiguous	60 kDa heat shock protein, mitochondrial OS=Rattus norvegicus GN=Hspd1 PE=1 SV=1 - [CH60_RAT]|Uncharacterized protein (Fragment) OS=Rattus norvegicus PE=3 SV=2 - [D3Z9X1_RAT]	2	2	P63039;D3Z9X1	N-Term(TMT6plex); K13(TMT6plex)	HCD	1	0	1	1	21148	No Quan Values	Not Used	753.311	911.022	810.478	1565.31	805.461	1257.3	1805.09	1351.31	1685.98	1537.71		0	9.865e-07	5.08479	0	28.9059	500	2	982.044	1963.08	-0.97573	69.7506	5468	5468	MS2	0/0	PR382_TMT1_L_F2&7.raw
High	gNIYSINEGYAk	Unambiguous	Fructose-1,6-bisphosphatase 1 OS=Rattus norvegicus GN=Fbp1 PE=1 SV=2 - [F16P1_RAT]|Fructose-1,6-bisphosphatase 1 OS=Rattus norvegicus GN=Fbp1 PE=3 SV=2 - [F1LRT1_RAT]	2	2	P19112;F1LRT1	N-Term(TMT6plex); K12(TMT6plex)	HCD	1	0	1	1	10849	No Quan Values	Not Used	169071	199970	154319	279426	196621	228253	354489	305719	287394	362303		0	7.283e-06	5.08458	0	18.6317	4	2	893.99	1786.97	-0.864922	42.2585	3714	3714	MS2	0/0	PR382_TMT1_L_F13&8.raw
High	tSEIEGANQLLELFDLGk	Unambiguous	Protein Mdp1 OS=Rattus norvegicus GN=Mdp1 PE=4 SV=1 - [D4A4U3_RAT]	1	1	D4A4U3	N-Term(TMT6plex); K18(TMT6plex)	HCD	1	0	1	1	14483	No Quan Values	Not Used	3396.42	2615.52	2799.42	7685.77	3542.71	5197.62	7500.24	4114.1	7341.82	5515.06		0	1.277e-08	5.08321	0	15.3452	43	3	812.452	2435.34	-0.499735	80.5397	7711	7711	MS2	0/0	PR382_TMT1_L_F13&8.raw
High	sIQESTGGIIEVLHk	Unambiguous	Peroxisomal multifunctional enzyme type 2 OS=Rattus norvegicus GN=Hsd17b4 PE=1 SV=3 - [DHB4_RAT]	1	1	P97852	N-Term(TMT6plex); K15(TMT6plex)	HCD	1	0	1	1	27123	No Quan Values	Not Used	22333.1	17385.9	15445	37746.9	25129.8	43341.4	44303	38885.2	43971	62184.7		0	1.927e-07	5.08286	0	21.8401	13	3	690.404	2069.2	-1.25219	53.3866	5086	5086	MS2	0/0	PR382_TMT1_L_F4&9.raw
High	eSSVEEEVWHFLR	Unambiguous	Protein Ppa2 OS=Rattus norvegicus GN=Ppa2 PE=4 SV=2 - [D4A830_RAT]	1	1	D4A830	N-Term(TMT6plex)	HCD	1	0	1	1	28348	No Quan Values	Not Used	2136.04	2570.77	1817.15	5725.91	3331.83	3917.1	6324.16	3887.64	6137.42	5986.05		0	3.323e-06	5.0811	0	33.8926	68	3	625.987	1875.95	0.666462	66.6863	6436	6436	MS2	0/0	PR382_TMT1_L_F4&9.raw
High	lTLYDIAHTPGVAADLSHIETR	Unambiguous	Malate dehydrogenase, mitochondrial OS=Rattus norvegicus GN=Mdh2 PE=1 SV=2 - [MDHM_RAT]	1	1	P04636	N-Term(TMT6plex)	HCD	1	0	1	1	27850	No Quan Values	Not Used	37543.2	49345.1	28600.8	84242.1	49972.6	48359.9	88447.4	57802.8	67987.3	74224.8		0	9.419e-08	5.08105	0	3.87544	1	4	656.358	2622.41	0.226244	61.2138	5889	5889	MS2	0/0	PR382_TMT1_L_F4&9.raw
High	eEASDYLELDTIk	Unambiguous	Endoplasmin OS=Rattus norvegicus GN=Hsp90b1 PE=1 SV=2 - [ENPL_RAT]|Endoplasmin OS=Rattus norvegicus GN=Hsp90b1 PE=4 SV=1 - [A0A0A0MY09_RAT]|Isoform 2 of Endoplasmin OS=Rattus norvegicus GN=Hsp90b1 - [ENPL_RAT]	3	3	Q66HD0;A0A0A0MY09;Q66HD0-2	N-Term(TMT6plex); K13(TMT6plex)	HCD	1	0	1	1	11961	No Quan Values	Not Used	66809.4	68926.4	119116	180093	178228	262613	295784	214619	298734	316316		0	1.913e-07	5.08095	0	4.92277	4	2	992.53	1984.05	-0.099527	53.7823	4937	4937	MS2	0/0	PR382_TMT1_L_F13&8.raw
High	dDGSWEVIEGYR	Unambiguous	Glutamate dehydrogenase 1, mitochondrial OS=Rattus norvegicus GN=Glud1 PE=1 SV=2 - [DHE3_RAT]	1	1	P10860	N-Term(TMT6plex)	HCD	1	0	1	1	35114	No Quan Values	Not Used	52862.5	28381.6	36976.9	86311.4	42325.1	74062.5	110695	50163	144935	124551		0	2.604e-07	5.08075	0	39.7472	11	2	827.898	1654.79	-1.19846	49.8384	4643	4643	MS2	0/0	PR382_TMT1_L_F5&10.raw
High	aYLPVNESFGFTADLR	Unambiguous	Elongation factor 2 OS=Rattus norvegicus GN=Eef2 PE=1 SV=4 - [EF2_RAT]	1	1	P05197	N-Term(TMT6plex)	HCD	1	0	1	1	12874	No Quan Values	Not Used	17506.8	14959.3	7280.47	21179.8	18749.8	21744.8	37334.6	26856.1	35087.6	41375.7		0	9.98e-09	5.08062	0	10.8382	11	2	1015.03	2029.06	-1.5196	63.2731	5941	5941	MS2	0/0	PR382_TMT1_L_F13&8.raw
High	iTYVDFLVYDVLDQHR	Unambiguous	Glutathione S-transferase Mu 2 OS=Rattus norvegicus GN=Gstm2 PE=1 SV=2 - [GSTM2_RAT]	1	1	P08010	N-Term(TMT6plex)	HCD	1	0	1	1	6278	No Quan Values	Not Used	328.418	188.372	166.474	383.999	277.069	414.302	864.339	375.204	583.587	577.993		0	5.976e-06	5.08002	0	15.4808	438	3	742.398	2225.18	-0.516315	82.9752	7331	7331	MS2	0/0	PR382_TMT1_L_F1&6.raw
High	dMAIATGGAVFGEEGLNLNLEDVQAHDLGk	Unambiguous	60 kDa heat shock protein, mitochondrial OS=Rattus norvegicus GN=Hspd1 PE=1 SV=1 - [CH60_RAT]	1	1	P63039	N-Term(TMT6plex); K30(TMT6plex)	HCD	1	0	1	1	29936	No Quan Values	Not Used	116.196	100.331	112.19	201.241	150.058	128.156	206.511	161.511	214.037	203.467		0	6.269e-08	5.07874	0	36.5303	500	4	886.461	3542.82	1.07882	86.4113	8184	8184	MS2	0/0	PR382_TMT1_L_F4&9.raw
High	nELESYAYSLk	Unambiguous	78 kDa glucose-regulated protein OS=Rattus norvegicus GN=Hspa5 PE=1 SV=1 - [GRP78_RAT]	1	1	P06761	N-Term(TMT6plex); K11(TMT6plex)	HCD	1	0	1	1	11918	No Quan Values	Not Used	333153	251372	138234	242578	158305	242297	475334	389950	321290	318103		0	9.992e-05	5.07807	0	7.27118	5	2	887.984	1774.96	-1.00295	53.3469	4890	4890	MS2	0/0	PR382_TMT1_L_F13&8.raw
High	iFPVETLVEEAIQcAEk	Unambiguous	Enoyl-CoA hydratase, mitochondrial OS=Rattus norvegicus GN=Echs1 PE=1 SV=1 - [ECHM_RAT]	1	1	P14604	N-Term(TMT6plex); C14(Carbamidomethyl); K17(TMT6plex)	HCD	1	0	1	1	38720	No Quan Values	Not Used	1407.48	1915.89	1911.49	3871.11	1576.73	2342.95	3226.59	3388.1	2851.75	2905.56		0	1.135e-05	5.0776	0	10.5764	74	3	812.115	2434.33	-0.171734	90.7605	8610	8610	MS2	0/0	PR382_TMT1_L_F5&10.raw
High	lRNDGSLMFQQVPMVEIDGMk	Unambiguous	Glutathione S-transferase alpha-3 OS=Rattus norvegicus GN=Gsta3 PE=1 SV=3 - [GSTA3_RAT]|Glutathione S-transferase OS=Rattus norvegicus GN=LOC102550391 PE=3 SV=1 - [M0RDI1_RAT]	2	2	P04904;M0RDI1	N-Term(TMT6plex); K21(TMT6plex)	HCD	1	0	1	1	36432	No Quan Values	Not Used	13840.5	13912.1	7225.41	19659.4	9245.11	15699.1	19618.3	15670.7	17894.1	19550.7		0	2.002e-06	5.07659	1	16.3592	14	3	956.171	2866.5	-1.40859	63.6636	6093	6093	MS2	0/0	PR382_TMT1_L_F5&10.raw
High	iLDSVGIEADDER	Unambiguous	60S acidic ribosomal protein P2 OS=Rattus norvegicus GN=Rplp2 PE=1 SV=2 - [RLA2_RAT]|Protein LOC100362751 OS=Rattus norvegicus GN=LOC498555 PE=3 SV=1 - [D4A4D5_RAT]	2	2	P02401;D4A4D5	N-Term(TMT6plex)	HCD	1	0	1	1	11454	No Quan Values	Not Used	130800	143308	104349	233025	122652	232158	349492	250694	277597	257197		0	2.289e-08	5.07602	0	10.7643	7	2	830.932	1660.86	-1.03791	48.5259	4379	4379	MS2	0/0	PR382_TMT1_L_F13&8.raw
High	tIAQDYGVLk	Unambiguous	Peroxiredoxin-1 OS=Rattus norvegicus GN=Prdx1 PE=1 SV=1 - [PRDX1_RAT]	1	1	Q63716	N-Term(TMT6plex); K10(TMT6plex)	HCD	1	0	1	1	11258	No Quan Values	Not Used	727135	625602	556157	1.10706e+06	673162	1.08384e+06	1.82624e+06	1.08325e+06	1.32509e+06	1.66855e+06		0	0.0002683	5.07229	0	10.6165	1	2	783.468	1565.93	-1.40946	46.5093	4164	4164	MS2	0/0	PR382_TMT1_L_F13&8.raw
High	eVYMGNVIQGGEGQAPTR	Unambiguous	Acetyl-CoA acetyltransferase, mitochondrial OS=Rattus norvegicus GN=Acat1 PE=1 SV=1 - [THIL_RAT]	1	1	P17764	N-Term(TMT6plex)	HCD	1	0	1	1	10846	No Quan Values	Not Used	14171.5	7229.32	6342.43	16404.7	10635.2	11191.1	22277.6	16418.2	19695.3	19746.4		0	6.774e-06	5.07163	0	1.36943	10	2	1068.04	2135.07	-0.742472	42.214	3710	3710	MS2	0/0	PR382_TMT1_L_F13&8.raw
High	yYVGDTEDVLFEk	Unambiguous	3-hydroxyanthranilate 3,4-dioxygenase OS=Rattus norvegicus GN=Haao PE=1 SV=2 - [3HAO_RAT]	1	1	P46953	N-Term(TMT6plex); K13(TMT6plex)	HCD	1	0	1	1	12415	No Quan Values	Not Used	53956.8	50650.6	40483.9	99388.2	58850	64341.4	101024	78238.1	73594.6	88808		0	4.972e-06	5.07021	0	28.2247	15	2	1018.53	2036.06	-0.890221	58.4846	5436	5436	MS2	0/0	PR382_TMT1_L_F13&8.raw
High	tSDRLETVILDVTk	Unambiguous	Retinol dehydrogenase 2 OS=Rattus norvegicus GN=Rdh2 PE=1 SV=1 - [RDH2_RAT]|Protein LOC681366 OS=Rattus norvegicus GN=LOC681366 PE=4 SV=2 - [D3ZJP5_RAT]|Protein LOC100365958 OS=Rattus norvegicus GN=LOC100365958 PE=3 SV=1 - [F1LM78_RAT]|Protein LOC100365958 OS=Rattus norvegicus GN=Rdh2 PE=3 SV=1 - [F7FHR5_RAT]|Retinol dehydrogenase 3 OS=Rattus norvegicus GN=Rdh3 PE=1 SV=1 - [RDH3_RAT]|Retinol dehy…	7	7	P50170;D3ZJP5;F1LM78;F7FHR5;P50169;P55006;Z4YNE9	N-Term(TMT6plex); K14(TMT6plex)	HCD	1	0	1	1	4749	No Quan Values	Not Used	2499.96	1170.89	2153.43	2827.08	2219.35	4299.39	8331.9	3269.66	8693.82	8891.25		0	0.000135	5.06928	1	51.0297	183	3	683.405	2048.2	0.0582661	60.5129	5648	5648	MS2	0/0	PR382_TMT1_L_F1&6.raw
High	aQDTAELFFEDVR	Unambiguous	Long-chain specific acyl-CoA dehydrogenase, mitochondrial OS=Rattus norvegicus GN=Acadl PE=1 SV=1 - [ACADL_RAT]	1	1	P15650	N-Term(TMT6plex)	HCD	1	0	1	1	4917	No Quan Values	Not Used	3137.68	2619.88	3799.32	9016.11	6065.47	8220.95	9856.75	7167.99	8963.36	9706.09		0	1.016e-08	5.06885	0	6.21695	93	2	885.448	1769.89	-0.705882	62.5658	5833	5833	MS2	0/0	PR382_TMT1_L_F1&6.raw
High	aQDTAELFFEDVR	Unambiguous	Long-chain specific acyl-CoA dehydrogenase, mitochondrial OS=Rattus norvegicus GN=Acadl PE=1 SV=1 - [ACADL_RAT]	1	1	P15650	N-Term(TMT6plex)	HCD	1	0	1	1	20717	No Quan Values	Not Used	526.499	564.089	652.923	1614.45	910.116	1381.6	1716.1	1145.12	1622.92	1571.22		0	0.000138	5.06675	0	0	474	2	885.449	1769.89	-0.43	62.8546	4994	4994	MS2	0/0	PR382_TMT1_L_F2&7.raw
High	vIHNEFTLGEEcELETMTGEk	Unambiguous	Fatty acid-binding protein, liver OS=Rattus norvegicus GN=Fabp1 PE=1 SV=1 - [FABPL_RAT]	1	1	P02692	N-Term(TMT6plex); C12(Carbamidomethyl); K21(TMT6plex)	HCD	1	0	1	1	27969	No Quan Values	Not Used	1899.34	1427.47	1081	4233.68	1792.13	3022.95	3146.25	4548.67	3172.87	3004.66		0	2.682e-07	5.06615	0	9.12299	35	3	975.484	2924.44	-1.33723	62.4615	6019	6019	MS2	0/0	PR382_TMT1_L_F4&9.raw
High	fLTEELSLDQDR	Unambiguous	D-dopachrome decarboxylase OS=Rattus norvegicus GN=Ddt PE=1 SV=3 - [DOPD_RAT]	1	1	P80254	N-Term(TMT6plex)	HCD	1	0	1	1	35803	No Quan Values	Not Used	33467.2	32224.1	28215.6	62049.1	26331.6	38368	64168.1	45136.6	59527.5	34613.6		0	1.123e-05	5.06583	0	29.4957	16	2	847.943	1694.88	-0.277996	57.0401	5401	5401	MS2	0/0	PR382_TMT1_L_F5&10.raw
High	aADkDNcFATEGPNLVAR	Unambiguous	Serum albumin OS=Rattus norvegicus GN=Alb PE=1 SV=2 - [ALBU_RAT]	1	1	P02770	N-Term(TMT6plex); K4(TMT6plex); C7(Carbamidomethyl)	HCD	1	0	1	1	34090	No Quan Values	Not Used	504051	599264	501134	1287380	521775	754858	665598	808169	974396	900200		0	3.968e-06	5.06553	1	4.41253	1	3	803.085	2407.24	-1.19399	39.1827	3517	3517	MS2	0/0	PR382_TMT1_L_F5&10.raw
High	gTEDFIVESLDASFR	Unambiguous	Translocon-associated protein subunit alpha OS=Rattus norvegicus GN=Ssr1 PE=2 SV=1 - [SSRA_RAT]|Signal sequence receptor, alpha OS=Rattus norvegicus GN=Ssr1 PE=2 SV=1 - [Q4V7D1_RAT]	2	2	Q7TPJ0;Q4V7D1	N-Term(TMT6plex)	HCD	1	0	1	1	37075	No Quan Values	Not Used	12422.2	5397.31	4329.83	8088.86	6933.11	12451.7	20408.5	12596	17961.8	19298.6		0	2.579e-08	5.06209	0	10.023	41	2	957.986	1914.96	-0.422208	70.6274	6800	6800	MS2	0/0	PR382_TMT1_L_F5&10.raw
High	iNVNEIFYDLVR	Unambiguous	Ras-related protein Rap-1A OS=Rattus norvegicus GN=Rap1a PE=1 SV=1 - [RAP1A_RAT]|Ras-related protein Rap-1b OS=Rattus norvegicus GN=Rap1b PE=2 SV=2 - [RAP1B_RAT]	2	2	P62836;Q62636	N-Term(TMT6plex)	HCD	1	0	1	1	14374	No Quan Values	Not Used	12252.8	7703.93	6967.03	9225.97	9892.4	16286.1	28574.4	10717.4	21021.4	24618.6		0	2.279e-06	5.05947	0	30.9429	58	2	862.484	1723.96	0.969336	79.3035	7591	7591	MS2	0/0	PR382_TMT1_L_F13&8.raw
High	mQQNIQELEEQLEEEESAR	Unambiguous	Myosin-9 OS=Rattus norvegicus GN=Myh9 PE=1 SV=3 - [MYH9_RAT]|Myosin, heavy polypeptide 9, non-muscle OS=Rattus norvegicus GN=LOC100911597 PE=4 SV=1 - [G3V6P7_RAT]	2	2	Q62812;G3V6P7	N-Term(TMT6plex)	HCD	1	0	1	1	20900	No Quan Values	Not Used	91.7581	195.27	99.9542	236.017	141.082	157.388	375.675	189.647	306.939	293.471		0	1.39e-07	5.05922	0	14.3131	215	3	854.744	2562.22	-0.806761	65.7524	5196	5196	MS2	0/0	PR382_TMT1_L_F2&7.raw
High	aQDTAELFFEDVR	Unambiguous	Long-chain specific acyl-CoA dehydrogenase, mitochondrial OS=Rattus norvegicus GN=Acadl PE=1 SV=1 - [ACADL_RAT]	1	1	P15650	N-Term(TMT6plex)	HCD	1	0	1	1	27870	No Quan Values	Not Used	20206.7	16493.3	30882.6	64702.7	29736.9	55773.2	66969.9	43616.7	70318.9	72922.9		0	3.188e-06	5.05917	0	12.2042	11	2	885.448	1769.89	-0.981765	61.4249	5911	5911	MS2	0/0	PR382_TMT1_L_F4&9.raw
High	dVFLGTFLYEYSR	Unambiguous	Serum albumin OS=Rattus norvegicus GN=Alb PE=1 SV=2 - [ALBU_RAT]	1	1	P02770	N-Term(TMT6plex)	HCD	1	0	1	1	37311	No Quan Values	Not Used	26486.4	26751.8	19160.6	37878.2	14404.4	32384.4	38898.3	32156.5	35071.3	26443.8		0	1.265e-07	5.05505	0	17.4748	21	2	919.98	1838.95	-0.121332	73.2323	7060	7060	MS2	0/0	PR382_TMT1_L_F5&10.raw
High	vVDALGNAIDGk	Unambiguous	ATP synthase subunit alpha, mitochondrial OS=Rattus norvegicus GN=Atp5a1 PE=1 SV=2 - [ATPA_RAT]|ATP synthase subunit alpha OS=Rattus norvegicus GN=Atp5a1 PE=3 SV=1 - [F1LP05_RAT]|Protein LOC100910820 OS=Rattus norvegicus GN=LOC100910820 PE=3 SV=1 - [M0R4D7_RAT]	3	3	P15999;F1LP05;M0R4D7	N-Term(TMT6plex); K12(TMT6plex)	HCD	1	0	1	1	11818	No Quan Values	Not Used	542574	486060	440843	928310	602365	692665	1.03674e+06	784048	997797	981045		0	7.872e-06	5.05399	0	15.8204	2	2	815.482	1629.96	-1.03382	52.3096	4780	4780	MS2	0/0	PR382_TMT1_L_F13&8.raw
High	aDIVENQVMDNR	Unambiguous	Glutathione S-transferase Mu 1 OS=Rattus norvegicus GN=Gstm1 PE=1 SV=2 - [GSTM1_RAT]|Glutathione S-transferase Mu 1 OS=Rattus norvegicus GN=Gstm1 PE=3 SV=1 - [G3V983_RAT]	2	2	P04905;G3V983	N-Term(TMT6plex)	HCD	1	0	1	1	25898	No Quan Values	Not Used	57139.7	77240.9	43877	92402.9	82586.9	71867.3	229656	92168.6	108423	134325		0	5.502e-06	5.05191	0	12.9551	10	2	816.913	1632.82	-1.28724	40.5977	3738	3738	MS2	0/0	PR382_TMT1_L_F4&9.raw
High	aLIDMYAEGVADLDEIVLHYPYIPPGEk	Unambiguous	Glutathione S-transferase alpha-3 OS=Rattus norvegicus GN=Gsta3 PE=1 SV=3 - [GSTA3_RAT]|Glutathione S-transferase OS=Rattus norvegicus GN=LOC102550391 PE=3 SV=1 - [M0RDI1_RAT]	2	2	P04904;M0RDI1	N-Term(TMT6plex); K28(TMT6plex)	HCD	1	0	1	1	39030	No Quan Values	Not Used	3855.98	3480.98	5234.9	10748	7345.9	9436.55	11097.2	7944.16	8378.19	8848.27		0	1.028e-06	5.0519	0	2.83441	10	3	1197.3	3589.89	-0.772949	95.7136	8951	8951	MS2	0/0	PR382_TMT1_L_F5&10.raw
High	iRELETQISELQEDLESER	Unambiguous	Myosin-9 OS=Rattus norvegicus GN=Myh9 PE=1 SV=3 - [MYH9_RAT]|Myosin, heavy polypeptide 9, non-muscle OS=Rattus norvegicus GN=LOC100911597 PE=4 SV=1 - [G3V6P7_RAT]	2	2	Q62812;G3V6P7	N-Term(TMT6plex)	HCD	1	0	1	1	28945	No Quan Values	Not Used	1114.08	1138.55	652.724	1165.68	1031.41	953.301	2272	2148.19	2320.68	2389.9		0	3.811e-05	5.0504	1	26.6274	60	3	849.442	2546.31	-0.871108	73.4528	7093	7093	MS2	0/0	PR382_TMT1_L_F4&9.raw
High	aDLINNLGTIAk	Unambiguous	Heat shock protein HSP 90-beta OS=Rattus norvegicus GN=Hsp90ab1 PE=1 SV=4 - [HS90B_RAT]|Heat shock protein HSP 90-alpha OS=Rattus norvegicus GN=Hsp90aa1 PE=1 SV=3 - [HS90A_RAT]|Uncharacterized protein (Fragment) OS=Rattus norvegicus PE=3 SV=2 - [F1LYW7_RAT]|Uncharacterized protein OS=Rattus norvegicus PE=4 SV=1 - [M0R5I7_RAT]	4	4	P34058;P82995;F1LYW7;M0R5I7	N-Term(TMT6plex); K12(TMT6plex)	HCD	1	0	1	1	12099	No Quan Values	Not Used	237314	215392	164492	353250	295899	342233	559404	373486	402502	550130		0	1.073e-05	5.04903	0	38.5689	4	2	851.018	1701.03	-1.99746	55.2147	5089	5089	MS2	0/0	PR382_TMT1_L_F13&8.raw
High	lSVGLEDEkDLLEDLGQALk	Unambiguous	Cystathionine gamma-lyase OS=Rattus norvegicus GN=Cth PE=1 SV=2 - [CGL_RAT]|Cystathionase (Cystathionine gamma-lyase) OS=Rattus norvegicus GN=Cth PE=2 SV=2 - [Q9EQS4_RAT]	2	2	P18757;Q9EQS4	N-Term(TMT6plex); K9(TMT6plex); K20(TMT6plex)	HCD	1	0	1	1	14499	No Quan Values	Not Used	6214.85	9849.09	5474.4	13333.6	9357.02	9596.02	15839.2	7884.16	12678.8	9698.56		0	1.604e-06	5.04725	1	14.6878	47	3	958.22	2872.65	-1.04859	80.7311	7729	7729	MS2	0/0	PR382_TMT1_L_F13&8.raw
High	dMAIATGGAVFGEEGLNLNLEDVQAHDLGk	Unambiguous	60 kDa heat shock protein, mitochondrial OS=Rattus norvegicus GN=Hspd1 PE=1 SV=1 - [CH60_RAT]	1	1	P63039	N-Term(TMT6plex); K30(TMT6plex)	HCD	1	0	1	1	28391	No Quan Values	Not Used	2352.77	1450.13	2175.36	2598.1	2627.65	4172.13	5299.94	3296.92	3615.85	4509.16		0	6.72e-07	5.04719	0	18.949	20	4	886.46	3542.82	-0.299402	67.1717	6484	6484	MS2	0/0	PR382_TMT1_L_F4&9.raw
High	gNDVLVIEcNLR	Unambiguous	Carbamoyl-phosphate synthase [ammonia], mitochondrial OS=Rattus norvegicus GN=Cps1 PE=1 SV=1 - [CPSM_RAT]	1	1	P07756	N-Term(TMT6plex); C9(Carbamidomethyl)	HCD	1	0	1	1	35064	No Quan Values	Not Used	46801.8	31777.8	33862.7	62487.6	42420	71350.1	94515.3	71746.9	110873	101663		0	9.17e-06	5.04642	0	7.00205	16	2	815.942	1630.88	-0.830538	49.3166	4588	4588	MS2	0/0	PR382_TMT1_L_F5&10.raw
High	dADVQFLASVLPPDTDPAFFEHLR	Unambiguous	Nicotinate phosphoribosyltransferase OS=Rattus norvegicus GN=Naprt PE=2 SV=1 - [PNCB_RAT]|Nicotinate phosphoribosyltransferase OS=Rattus norvegicus GN=Naprt1 PE=4 SV=1 - [G3V709_RAT]	2	2	Q6XQN1;G3V709	N-Term(TMT6plex)	HCD	1	0	1	1	29128	No Quan Values	Not Used	286.034		135.945	367.963	113.681	334.648	554.168	430.507	608.806	256.517		0	5.744e-07	5.04136	0	32.749	116	3	977.169	2929.49	0.0936105	75.5617	7294	7294	MS2	0/0	PR382_TMT1_L_F4&9.raw
High	sYELPDGQVITIGNER	Unambiguous	Actin, aortic smooth muscle OS=Rattus norvegicus GN=Acta2 PE=2 SV=1 - [ACTA_RAT]|Actin, cytoplasmic 1 OS=Rattus norvegicus GN=Actb PE=1 SV=1 - [ACTB_RAT]|Actin, alpha cardiac muscle 1 OS=Rattus norvegicus GN=Actc1 PE=2 SV=1 - [ACTC_RAT]|Actin, cytoplasmic 2 OS=Rattus norvegicus GN=Actg1 PE=1 SV=1 - [ACTG_RAT]|Actin, gamma-enteric smooth muscle OS=Rattus norvegicus GN=Actg2 PE=2 SV=1 - [ACTH_RAT]|…	9	9	P62738;P60711;P68035;P63259;P63269;P68136;D3ZRN3;F1LTQ2;V9GZ85	N-Term(TMT6plex)	HCD	1	0	1	1	12116	No Quan Values	Not Used	39179.8	36596	28660.4	43530.2	37907.3	52300.6	84155.9	58336.5	62347.5	76235.3		0	8.384e-06	5.04088	0	2.39282	10	2	1010.53	2020.05	-1.24132	55.378	5107	5107	MS2	0/0	PR382_TMT1_L_F13&8.raw
High	iIEYLVPDSGPEQSLLDASLR	Unambiguous	Formimidoyltransferase-cyclodeaminase OS=Rattus norvegicus GN=Ftcd PE=1 SV=4 - [FTCD_RAT]	1	1	O88618	N-Term(TMT6plex)	HCD	1	0	1	1	14042	No Quan Values	Not Used	1298.68	1603.07	1517.19	2440.43	1498.29	2748.04	3974.55	2058.42	3440.58	3237.59		0	1.426e-07	5.04084	0	18.9692	45	3	848.796	2544.37	-0.673095	75.6522	7226	7226	MS2	0/0	PR382_TMT1_L_F13&8.raw
High	eFPNPEMFDPGHFLDENGNFk	Unambiguous	Cytochrome P450 2C12, female-specific OS=Rattus norvegicus GN=Cyp2c12 PE=2 SV=1 - [CP2CC_RAT]|Cytochrome P450 2C7 OS=Rattus norvegicus GN=Cyp2c7 PE=1 SV=2 - [CP2C7_RAT]|Protein LOC100361547 (Fragment) OS=Rattus norvegicus GN=LOC100361547 PE=3 SV=2 - [D4A253_RAT]|Cytochrome P450 2C7 OS=Rattus norvegicus GN=Cyp2c7 PE=3 SV=2 - [D4ABM1_RAT]|Cytochrome P450 2C13, male-specific OS=Rattus norvegicus GN=…	7	7	P11510;P05179;D4A253;D4ABM1;P20814;Q5I0P5;Q64648	N-Term(TMT6plex); K21(TMT6plex)	HCD	1	0	1	1	13437	No Quan Values	Not Used	5862.27	4952.26	5026.43	8548.63	6887.11	16028.7	20983.4	13653.3	19162.7	22492.8		0	4.95e-06	5.04064	0	15.9196	26	3	980.473	2939.4	-0.916837	69.1875	6560	6560	MS2	0/0	PR382_TMT1_L_F13&8.raw
High	gLAPDLPEDLYHLIk	Unambiguous	40S ribosomal protein S13 OS=Rattus norvegicus GN=Rps13 PE=1 SV=2 - [RS13_RAT]|Protein LOC683961 OS=Rattus norvegicus GN=LOC683961 PE=3 SV=1 - [M0RCY2_RAT]	2	2	P62278;M0RCY2	N-Term(TMT6plex); K15(TMT6plex)	HCD	1	0	1	1	28727	No Quan Values	Not Used	11753.1	9188.25	4992.41	28956	22557.2	21323.6	43741.8	25248.9	39578.8	46159.9		0	1.232e-07	5.04062	0	25.285	59	3	718.086	2152.24	0.127921	70.9657	6853	6853	MS2	0/0	PR382_TMT1_L_F4&9.raw
High	aVFVDLEPTVIDEVR	Unambiguous	Tubulin alpha-1B chain OS=Rattus norvegicus GN=Tuba1b PE=1 SV=1 - [TBA1B_RAT]|Tubulin alpha-1C chain OS=Rattus norvegicus GN=Tuba1c PE=1 SV=1 - [TBA1C_RAT]|Tubulin alpha-1A chain OS=Rattus norvegicus GN=Tuba1a PE=1 SV=1 - [TBA1A_RAT]|Uncharacterized protein OS=Rattus norvegicus PE=4 SV=1 - [M0R5B4_RAT]	4	4	Q6P9V9;Q6AYZ1;P68370;M0R5B4	N-Term(TMT6plex)	HCD	1	0	1	1	20929	No Quan Values	Not Used	2816.02	1691.11	1791.48	2213.56	2427.24	3302.96	8267.23	3367.57	5329.52	6325.77		0	7.411e-06	5.03971	0	9.24622	121	2	966.037	1931.07	-0.837376	66.2144	5228	5228	MS2	0/0	PR382_TMT1_L_F2&7.raw
High	eGVIEcSFVQSk	Unambiguous	Malate dehydrogenase, mitochondrial OS=Rattus norvegicus GN=Mdh2 PE=1 SV=2 - [MDHM_RAT]	1	1	P04636	N-Term(TMT6plex); C6(Carbamidomethyl); K12(TMT6plex)	HCD	1	0	1	1	11171	No Quan Values	Not Used	152162	270800	163826	313445	203825	264399	350934	240769	258090	321593		0	3.814e-06	5.03815	0	6.34044	4	2	920.997	1840.99	-0.335154	45.5921	4068	4068	MS2	0/0	PR382_TMT1_L_F13&8.raw
High	fLTEELSLDQDR	Unambiguous	D-dopachrome decarboxylase OS=Rattus norvegicus GN=Ddt PE=1 SV=3 - [DOPD_RAT]	1	1	P80254	N-Term(TMT6plex)	HCD	1	0	1	1	12180	No Quan Values	Not Used	308527	306185	322283	611258	286262	371826	621636	408334	566324	332549		0	3.52e-06	5.03772	0	13.3069	2	2	847.943	1694.88	-1.2143	56.0522	5178	5178	MS2	0/0	PR382_TMT1_L_F13&8.raw
High	aGSNVMQTFTFYASEDkLENR	Unambiguous	Betaine--homocysteine S-methyltransferase 1 OS=Rattus norvegicus GN=Bhmt PE=1 SV=1 - [BHMT1_RAT]	1	1	O09171	N-Term(TMT6plex); K17(TMT6plex)	HCD	1	0	1	1	27934	No Quan Values	Not Used	21262.2	17670.3	7878.14	24308.4	10366	11825.3	26266.7	17729.9	19392.7	13628.6		0	2.697e-07	5.0373	1	12.0402	23	3	956.152	2866.44	-1.08247	62.0949	5981	5981	MS2	0/0	PR382_TMT1_L_F4&9.raw
High	sTNSEETIEDEFNTVLLAVGR	Unambiguous	Thioredoxin reductase 1, cytoplasmic OS=Rattus norvegicus GN=Txnrd1 PE=1 SV=5 - [TRXR1_RAT]|Thioredoxin reductase 1, cytoplasmic OS=Rattus norvegicus GN=Txnrd1 PE=3 SV=1 - [R9PXU4_RAT]	2	2	O89049;R9PXU4	N-Term(TMT6plex)	HCD	1	0	1	1	21705	No Quan Values	Not Used				32.1202		32.0127		46.6773	46.1497	53.2558		0	6.731e-09	5.03398	0	13.6673	500	3	851.767	2553.29	-1.03618	79.8878	6090	6090	MS2	0/0	PR382_TMT1_L_F2&7.raw
High	iFFYDSENPPGSEVLR	Unambiguous	Serum paraoxonase/arylesterase 1 OS=Rattus norvegicus GN=Pon1 PE=1 SV=3 - [PON1_RAT]	1	1	P55159	N-Term(TMT6plex)	HCD	1	0	1	1	12652	No Quan Values	Not Used	56832.6	23239.1	39518.9	41299.9	47429	68898.7	126060	51126.5	103669	112537		0	2.779e-06	5.03301	0	6.18655	6	2	1050.04	2099.07	0.223836	60.9568	5697	5697	MS2	0/0	PR382_TMT1_L_F13&8.raw
High	aERPDGLILGMGGQTALNcGVELFk	Unambiguous	Carbamoyl-phosphate synthase [ammonia], mitochondrial OS=Rattus norvegicus GN=Cps1 PE=1 SV=1 - [CPSM_RAT]	1	1	P07756	N-Term(TMT6plex); C19(Carbamidomethyl); K25(TMT6plex)	HCD	1	0	1	1	28413	No Quan Values	Not Used	3905.77	2055.2	5037.1	6881.77	5056.52	9515.27	11560.4	6021.36	15808	12083.2		0	1.911e-06	5.03133	0	7.59839	23	3	1035.56	3104.66	-0.84109	67.4142	6508	6508	MS2	0/0	PR382_TMT1_L_F4&9.raw
High	gSTAPVGGGSFPNITPR	Unambiguous	Protein disulfide-isomerase A6 OS=Rattus norvegicus GN=Pdia6 PE=1 SV=2 - [PDIA6_RAT]	1	1	Q63081	N-Term(TMT6plex)	HCD	1	0	1	1	10836	No Quan Values	Not Used	25114.4	19531.7	11644.2	24479	27706.5	43239.2	61268.6	38487.3	46986.2	58281.1		0	3.13e-06	5.02781	0	16.5935	10	2	922.497	1843.99	-0.378489	42.11	3699	3699	MS2	0/0	PR382_TMT1_L_F13&8.raw
High	tQPTDEEMLFIYSHFk	Unambiguous	Acyl-CoA-binding protein OS=Rattus norvegicus GN=Dbi PE=1 SV=3 - [ACBP_RAT]|Acyl-CoA-binding protein (Fragment) OS=Rattus norvegicus GN=Dbi PE=4 SV=1 - [M0RDC5_RAT]|Acyl-CoA-binding protein OS=Rattus norvegicus GN=Dbi PE=2 SV=1 - [Q6TXF3_RAT]	3	3	P11030;M0RDC5;Q6TXF3	N-Term(TMT6plex); K16(TMT6plex)	HCD	1	0	1	1	28290	No Quan Values	Not Used	20816.6	18540.1	15474.1	82351.6	47038	39874.1	66910.2	49298.5	69056.5	61117.1		0	1.907e-07	5.02736	0	8.15161	9	3	815.424	2444.26	-0.215722	66.0559	6373	6373	MS2	0/0	PR382_TMT1_L_F4&9.raw
High	sVEAAAELSAk	Unambiguous	Parathymosin OS=Rattus norvegicus GN=Ptms PE=1 SV=2 - [PTMS_RAT]	1	1	P04550	N-Term(TMT6plex); K11(TMT6plex)	HCD	1	0	1	1	10593	No Quan Values	Not Used	72080.6	88674.3	58032	140370	87160.1	106182	139831	109344	114643	139936		0	1.811e-05	5.02713	0	24.4567	9	2	767.447	1533.89	-0.996553	39.6139	3432	3432	MS2	0/0	PR382_TMT1_L_F13&8.raw
High	qATVGDVNTDRPGLLDLk	Unambiguous	Acyl-CoA-binding protein OS=Rattus norvegicus GN=Dbi PE=1 SV=3 - [ACBP_RAT]|Acyl-CoA-binding protein (Fragment) OS=Rattus norvegicus GN=Dbi PE=4 SV=1 - [M0RDC5_RAT]|Acyl-CoA-binding protein OS=Rattus norvegicus GN=Dbi PE=2 SV=1 - [Q6TXF3_RAT]	3	3	P11030;M0RDC5;Q6TXF3	N-Term(TMT6plex); K18(TMT6plex)	HCD	1	0	1	1	3796	No Quan Values	Not Used	20571.2	26871.6	18008.5	70641.1	28869.9	32436.7	39432.5	42446.1	50089.9	42023.2		0	2.426e-05	5.02524	0	19.7369	35	3	790.783	2370.34	-1.59887	49.4391	4600	4600	MS2	0/0	PR382_TMT1_L_F1&6.raw
High	vIISAPSADAPMFVMGVNHEk	Unambiguous	Glyceraldehyde-3-phosphate dehydrogenase OS=Rattus norvegicus GN=Gapdh PE=1 SV=3 - [G3P_RAT]|Glyceraldehyde-3-phosphate dehydrogenase OS=Rattus norvegicus GN=Gapdh-ps2 PE=3 SV=1 - [D3ZGY4_RAT]|Glyceraldehyde-3-phosphate dehydrogenase OS=Rattus norvegicus PE=3 SV=2 - [D3ZWV2_RAT]|Glyceraldehyde-3-phosphate dehydrogenase OS=Rattus norvegicus GN=LOC685186 PE=3 SV=1 - [M0R590_RAT]|Uncharacterized pro…	6	6	P04797;D3ZGY4;D3ZWV2;M0R590;M0R634;M0R660	N-Term(TMT6plex); K21(TMT6plex)	HCD	1	0	1	1	27698	No Quan Values	Not Used	6413.5	7510.63	9119.65	18682.9	13827.8	12728.8	20424.7	13762.7	18632.4	18474.9		0	8.322e-08	5.02455	0	16.0105	24	3	891.149	2671.43	-0.814424	59.5577	5721	5721	MS2	0/0	PR382_TMT1_L_F4&9.raw
High	lGLDFPNLPYLIDGSR	Unambiguous	Glutathione S-transferase Mu 1 OS=Rattus norvegicus GN=Gstm1 PE=1 SV=2 - [GSTM1_RAT]|Glutathione S-transferase Mu 1 OS=Rattus norvegicus GN=Gstm1 PE=3 SV=1 - [G3V983_RAT]	2	2	P04905;G3V983	N-Term(TMT6plex)	HCD	1	0	1	1	29184	No Quan Values	Not Used	4509.92	5389.51	1952.24	4178.42	3156.43	3372.32	15535.1	4898.47	5744.9	7381.32		0	1.011e-05	5.02423	0	33.9805	103	2	1010.06	2019.11	-0.699526	76.2436	7356	7356	MS2	0/0	PR382_TMT1_L_F4&9.raw
High	lFVEESIYDEFVR	Unambiguous	Aldehyde dehydrogenase, cytosolic 1 OS=Rattus norvegicus GN=Aldh1a7 PE=1 SV=2 - [AL1A7_RAT]|Aldehyde dehydrogenase, cytosolic 1 OS=Rattus norvegicus GN=Aldh1a7 PE=3 SV=2 - [D3ZCV5_RAT]	2	2	P13601;D3ZCV5	N-Term(TMT6plex)	HCD	1	0	1	1	28987	No Quan Values	Not Used	363.421	7215.56	3873.95	14509	8370.74	9019.04	511.324	606.739	6557.86	272.644		0	1.498e-05	5.02311	0	16.9174	93	2	937.99	1874.97	-1.11256	73.9221	7139	7139	MS2	0/0	PR382_TMT1_L_F4&9.raw
High	dLADELALVDVIEDk	Unambiguous	L-lactate dehydrogenase A chain OS=Rattus norvegicus GN=Ldha PE=1 SV=1 - [LDHA_RAT]|Uncharacterized protein OS=Rattus norvegicus PE=3 SV=1 - [M0RBY5_RAT]	2	2	P04642;M0RBY5	N-Term(TMT6plex); K15(TMT6plex)	HCD	1	0	1	1	14227	No Quan Values	Not Used	1678.87	1743.84	1760.73	2569.92	2330.21	3643.92	6288.07	4427.12	5513.01	6010.03		0	1.027e-08	5.02257	0	23.459	79	2	1058.59	2116.18	-0.707628	77.6884	7429	7429	MS2	0/0	PR382_TMT1_L_F13&8.raw
High	eSVQVPDDQDFR	Unambiguous	Protein Stard10 OS=Rattus norvegicus GN=Stard10 PE=2 SV=1 - [Q5BJN1_RAT]	1	1	Q5BJN1	N-Term(TMT6plex)	HCD	1	0	1	1	10471	No Quan Values	Not Used	85691	63745.2	52751.9	116281	77546.1	108519	206040	105652	167971	193491		0	0.0003571	5.02142	0	23.653	9	2	832.409	1663.81	-1.10996	38.364	3298	3298	MS2	0/0	PR382_TMT1_L_F13&8.raw
High	tQPTDEEMLFIYSHFk	Unambiguous	Acyl-CoA-binding protein OS=Rattus norvegicus GN=Dbi PE=1 SV=3 - [ACBP_RAT]|Acyl-CoA-binding protein (Fragment) OS=Rattus norvegicus GN=Dbi PE=4 SV=1 - [M0RDC5_RAT]|Acyl-CoA-binding protein OS=Rattus norvegicus GN=Dbi PE=2 SV=1 - [Q6TXF3_RAT]	3	3	P11030;M0RDC5;Q6TXF3	N-Term(TMT6plex); K16(TMT6plex)	HCD	1	0	1	1	28340	No Quan Values	Not Used	28942.4	30265.3	27310.3	109556	60864	71098.3	106135	75687.4	102111	93601.4		0	2.214e-05	5.02068	0	22.9655	5	3	815.424	2444.26	0.00901539	66.6179	6428	6428	MS2	0/0	PR382_TMT1_L_F4&9.raw
High	gFIGPGIDVPAPDMSTGER	Unambiguous	Glutamate dehydrogenase 1, mitochondrial OS=Rattus norvegicus GN=Glud1 PE=1 SV=2 - [DHE3_RAT]	1	1	P10860	N-Term(TMT6plex)	HCD	1	0	1	1	11998	No Quan Values	Not Used	107024	52558.4	103050	193574	114695	136829	284332	106439	299198	267386		0	0.002017	5.01626	0	7.14738	1	2	1073.05	2145.08	-0.629163	54.1774	4978	4978	MS2	0/0	PR382_TMT1_L_F13&8.raw
High	vNPDDVGGEALGR	Unambiguous	Hemoglobin subunit beta-1 OS=Rattus norvegicus GN=Hbb PE=1 SV=3 - [HBB1_RAT]	1	1	P02091	N-Term(TMT6plex)	HCD	1	0	1	1	25594	No Quan Values	Not Used	154717	156185	133915	270820	179368	260160	202528	160876	146670	323995		0	1.949e-06	5.01496	0	3.69067	2	2	764.4	1527.79	-1.90248	37.4605	3404	3404	MS2	0/0	PR382_TMT1_L_F4&9.raw
High	eSWLTGEEIEDIVEk	Unambiguous	Protein Iqgap2 OS=Rattus norvegicus GN=Iqgap2 PE=4 SV=2 - [F1LW74_RAT]	1	1	F1LW74	N-Term(TMT6plex); K15(TMT6plex)	HCD	1	0	1	1	13386	No Quan Values	Not Used	10989.3	9901.43	5337.59	11987.4	7672.5	14908.8	15637.4	11793.7	18287.7	15228.7		0	6.478e-06	5.01412	0	10.6453	30	2	1118.09	2235.18	-1.31976	68.6411	6504	6504	MS2	0/0	PR382_TMT1_L_F13&8.raw
High	aGSNVMQTFTFYASEDkLENR	Unambiguous	Betaine--homocysteine S-methyltransferase 1 OS=Rattus norvegicus GN=Bhmt PE=1 SV=1 - [BHMT1_RAT]	1	1	O09171	N-Term(TMT6plex); K17(TMT6plex)	HCD	1	0	1	1	36221	No Quan Values	Not Used	103624	121470	79901	200348	93884.3	111892	223848	149071	167106	109854		0	1.116e-06	5.01398	1	4.14593	2	3	956.152	2866.44	-1.01859	61.4315	5861	5861	MS2	0/0	PR382_TMT1_L_F5&10.raw
High	gLLLFVDEADAFLR	Unambiguous	ATPase family AAA domain-containing protein 3 OS=Rattus norvegicus GN=Atad3 PE=1 SV=1 - [ATAD3_RAT]	1	1	Q3KRE0	N-Term(TMT6plex)	HCD	1	0	1	1	15253	No Quan Values	Not Used	569.299	473.351	453.136	1016.92	598.032	1134.25	1724.87	808.271	1417.73	1295.8		0	2.1e-05	5.01068	0	41.0725	500	2	904.511	1808.02	0.0162049	90.384	8558	8558	MS2	0/0	PR382_TMT1_L_F13&8.raw
High	aQDTAELFFEDVR	Unambiguous	Long-chain specific acyl-CoA dehydrogenase, mitochondrial OS=Rattus norvegicus GN=Acadl PE=1 SV=1 - [ACADL_RAT]	1	1	P15650	N-Term(TMT6plex)	HCD	1	0	1	1	12601	No Quan Values	Not Used	94453.9	88368.1	122700	343917	204804	318990	342676	258911	352282	320952		0	2.132e-08	5.00896	0	4.91266	2	2	885.448	1769.89	-0.705882	60.431	5641	5641	MS2	0/0	PR382_TMT1_L_F13&8.raw
High	gIAVHPELFSIDNGLLTPTLk	Unambiguous	Long-chain-fatty-acid--CoA ligase 1 OS=Rattus norvegicus GN=Acsl1 PE=1 SV=1 - [ACSL1_RAT]	1	1	P18163	N-Term(TMT6plex); K21(TMT6plex)	HCD	1	0	1	1	36764	No Quan Values	Not Used	8378.52	5510.55	4448.73	7887.85	5112.22	7138.09	11493.8	7692.43	11909.7	12739.5		0	2.561e-06	5.00642	0	37.3396	30	3	898.526	2693.56	-0.593282	67.2172	6458	6458	MS2	0/0	PR382_TMT1_L_F5&10.raw
High	nIVEEIEDLVAR	Unambiguous	Dolichyl-diphosphooligosaccharide--protein glycosyltransferase subunit 2 OS=Rattus norvegicus GN=Rpn2 PE=2 SV=2 - [RPN2_RAT]	1	1	P25235	N-Term(TMT6plex)	HCD	1	0	1	1	29685	No Quan Values	Not Used	3364.58	1721.02	4217.61	4233.44	3858.15	8942.83	12505.5	6132.06	13460	11467.4		0	9.539e-06	5.00633	0	39.6605	208	2	814.956	1628.91	-0.184292	82.736	7908	7908	MS2	0/0	PR382_TMT1_L_F4&9.raw
High	kLEEEGEEFVk	Unambiguous	Non-specific lipid-transfer protein OS=Rattus norvegicus GN=Scp2 PE=4 SV=2 - [F1LQ55_RAT]|Non-specific lipid-transfer protein OS=Rattus norvegicus GN=Scp2 PE=1 SV=3 - [NLTP_RAT]|Isoform SCP2 of Non-specific lipid-transfer protein OS=Rattus norvegicus GN=Scp2 - [NLTP_RAT]	3	3	F1LQ55;P11915;P11915-2	N-Term(TMT6plex); K1(TMT6plex); K11(TMT6plex)	HCD	1	0	1	1	34493	No Quan Values	Not Used	84655.2	100791	129311	244381	132603	158561	190724	246432	209557	258031		0	3.404e-06	5.00556	1	23.742	5	3	675.388	2024.15	-1.05865	43.3706	3960	3960	MS2	0/0	PR382_TMT1_L_F5&10.raw
High	nLDkEYLPIGGLADFck	Unambiguous	Aspartate aminotransferase, mitochondrial OS=Rattus norvegicus GN=Got2 PE=1 SV=2 - [AATM_RAT]	1	1	P00507	N-Term(TMT6plex); K4(TMT6plex); C16(Carbamidomethyl); K17(TMT6plex)	HCD	1	0	1	1	36322	No Quan Values	Not Used	80362.9	48905.1	26547.7	60457.5	36093.1	63072.2	116406	66318.4	93499.5	93214.1		0	2.174e-05	4.99938	1	33.0545	9	3	880.827	2640.47	-0.234518	62.495	5972	5972	MS2	0/0	PR382_TMT1_L_F5&10.raw
High	aAVEEGIVLGGGcALLR	Unambiguous	60 kDa heat shock protein, mitochondrial OS=Rattus norvegicus GN=Hspd1 PE=1 SV=1 - [CH60_RAT]	1	1	P63039	N-Term(TMT6plex); C13(Carbamidomethyl)	HCD	1	0	1	1	12338	No Quan Values	Not Used	129184	109845	125346	200314	116856	152165	210126	134349	161709	176524		0	3.863e-06	4.99656	0	4.31327	2	2	957.537	1914.07	-0.48119	57.7039	5352	5352	MS2	0/0	PR382_TMT1_L_F13&8.raw
High	eATNPPIIQEEkPk	Unambiguous	Protein disulfide-isomerase A3 OS=Rattus norvegicus GN=Pdia3 PE=1 SV=2 - [PDIA3_RAT]	1	1	P11598	N-Term(TMT6plex); K12(TMT6plex); K14(TMT6plex)	HCD	1	0	1	1	25544	No Quan Values	Not Used	278512	399016	284696	572236	410186	507509	710513	576037	691537	804215		0	4.104e-05	4.99614	0	5.70675	1	3	761.117	2281.34	-0.778491	36.944	3349	3349	MS2	0/0	PR382_TMT1_L_F4&9.raw
High	yITPDQLADLYk	Unambiguous	Alpha-enolase OS=Rattus norvegicus GN=Eno1 PE=1 SV=4 - [ENOA_RAT]|Uncharacterized protein (Fragment) OS=Rattus norvegicus PE=3 SV=2 - [F1M6P0_RAT]|Uncharacterized protein OS=Rattus norvegicus PE=3 SV=1 - [M0R5J4_RAT]	3	3	P04764;F1M6P0;M0R5J4	N-Term(TMT6plex); K12(TMT6plex)	HCD	1	0	1	1	12720	No Quan Values	Not Used	30029.7	30828	23787.7	70178.3	50920.3	54246.3	59340.4	53783	59155.2	66191.1		0	0.0002843	4.99535	0	16.258	14	2	949.537	1898.07	-0.848091	61.6711	5772	5772	MS2	0/0	PR382_TMT1_L_F13&8.raw
High	vADVLEQSLEELAQAESk	Unambiguous	Protein Aldh8a1 OS=Rattus norvegicus GN=Aldh8a1 PE=3 SV=2 - [D3ZXY4_RAT]	1	1	D3ZXY4	N-Term(TMT6plex); K18(TMT6plex)	HCD	1	0	1	1	38200	No Quan Values	Not Used	1334.39	1139.08	1175.96	2032.64	1518.45	1923.8	2668.16	2374.81	3040.31	3556.97		0	3.63e-07	4.99524	0	28.9455	98	3	806.444	2417.32	-0.199591	83.5986	8038	8038	MS2	0/0	PR382_TMT1_L_F5&10.raw
High	lPESENLQEFWANLIGGVDMVTDDDRR	Unambiguous	Fatty acid synthase OS=Rattus norvegicus GN=Fasn PE=1 SV=3 - [FAS_RAT]	1	1	P12785	N-Term(TMT6plex)	HCD	1	0	1	1	38623	No Quan Values	Not Used	291.413	317.308	317.766	343.468	308.645	488.064	633.974	545.693	776.91	616.218		0	4.218e-07	4.99376	1	18.9847	197	4	837.914	3348.64	-0.464851	89.3118	8503	8503	MS2	0/0	PR382_TMT1_L_F5&10.raw
High	vINAFnDGLk	Ambiguous	Hemoglobin subunit beta-1 OS=Rattus norvegicus GN=Hbb PE=1 SV=3 - [HBB1_RAT]|Hemoglobin subunit beta-2 OS=Rattus norvegicus PE=1 SV=2 - [HBB2_RAT]	2	2	P02091;P11517	N-Term(TMT6plex); N6(Deamidated); K10(TMT6plex)	HCD	0	0	1	1	11689	No Quan Values	Not Used	182799	190513	195315	425913	278314	388000	318551	217759	235622	452007		0	0.0004033	4.99291	0	27.3428	6	2	775.452	1549.9	-1.55962	50.9657	4638	4638	MS2	0/0	PR382_TMT1_L_F13&8.raw
High	vINAFDDGLk	Ambiguous	Protein LOC100910765 OS=Rattus norvegicus GN=LOC100910765 PE=3 SV=1 - [M3ZCQ3_RAT]|Protein Hbb-b1 OS=Rattus norvegicus GN=Hbb-b1 PE=3 SV=1 - [Q62669_RAT]	2	2	M3ZCQ3;Q62669	N-Term(TMT6plex); K10(TMT6plex)	HCD		0	2	2	11689	No Quan Values	Not Used	182799	190513	195315	425913	278314	388000	318551	217759	235622	452007		0	0.0004035	4.99291	0	27.3428	6	2	775.452	1549.9	-1.5622	50.9657	4638	4638	MS2	0/0	PR382_TMT1_L_F13&8.raw
High	sYELPDGQVITIGNER	Unambiguous	Actin, aortic smooth muscle OS=Rattus norvegicus GN=Acta2 PE=2 SV=1 - [ACTA_RAT]|Actin, cytoplasmic 1 OS=Rattus norvegicus GN=Actb PE=1 SV=1 - [ACTB_RAT]|Actin, alpha cardiac muscle 1 OS=Rattus norvegicus GN=Actc1 PE=2 SV=1 - [ACTC_RAT]|Actin, cytoplasmic 2 OS=Rattus norvegicus GN=Actg1 PE=1 SV=1 - [ACTG_RAT]|Actin, gamma-enteric smooth muscle OS=Rattus norvegicus GN=Actg2 PE=2 SV=1 - [ACTH_RAT]|…	9	9	P62738;P60711;P68035;P63259;P63269;P68136;D3ZRN3;F1LTQ2;V9GZ85	N-Term(TMT6plex)	HCD	1	0	1	1	52158	No Quan Values	Not Used	614.219	566.547	789.416	525.119	531.344	781.145	1090.63	658.32	1084.08	1205.07		0	6.624e-07	4.99034	0	3.0251	500	2	1010.53	2020.05	-0.274454	57.342	3262	3262	MS2	0/0	PR382_TMT1_L_TD_F3&8.raw
High	lGEYGFQNAVLVR	Unambiguous	Serum albumin OS=Rattus norvegicus GN=Alb PE=1 SV=2 - [ALBU_RAT]	1	1	P02770	N-Term(TMT6plex)	HCD	1	0	1	1	4467	No Quan Values	Not Used	4320.95	4303.8	3502.19	8540.44	3889.4	7808.39	8671.69	6754.02	9552	7998.53		0	2.736e-06	4.9897	0	17.9481	136	2	847.974	1694.94	-1.28851	57.0366	5338	5338	MS2	0/0	PR382_TMT1_L_F1&6.raw
High	eLAPYDENWFYTR	Unambiguous	40S ribosomal protein S19 OS=Rattus norvegicus GN=Rps19 PE=2 SV=3 - [RS19_RAT]|Uncharacterized protein OS=Rattus norvegicus PE=4 SV=2 - [D3ZGN8_RAT]|Protein LOC100360843 (Fragment) OS=Rattus norvegicus GN=LOC100360843 PE=4 SV=2 - [D3ZSH6_RAT]|Protein LOC100362339 OS=Rattus norvegicus GN=LOC100362339 PE=4 SV=1 - [D4A6G6_RAT]|Protein Rps19l1 OS=Rattus norvegicus GN=Rps19l1 PE=4 SV=2 - [F1LYF3_RAT]|…	6	6	P17074;D3ZGN8;D3ZSH6;D4A6G6;F1LYF3;F1M764	N-Term(TMT6plex)	HCD	1	0	1	1	12392	No Quan Values	Not Used	40360.4	19911.5	15311.6	80542.7	56841.7	58215.6	115538	69295.8	89451.2	100958		0	1.994e-07	4.98815	0	17.0781	10	2	966.969	1932.93	-1.1804	58.2496	5411	5411	MS2	0/0	PR382_TMT1_L_F13&8.raw
High	lEGLTDEINFLR	Unambiguous	Keratin, type II cytoskeletal 8 OS=Rattus norvegicus GN=Krt8 PE=1 SV=3 - [K2C8_RAT]	1	1	Q10758	N-Term(TMT6plex)	HCD	1	0	1	1	28442	No Quan Values	Not Used	8675.57	10697.7	12268.8	17144.9	9543.91	18974.6	20917.2	15818.7	13912.5	15777.9		0	2.02e-07	4.98643	0	23.0433	56	2	824.959	1648.91	-0.597766	67.7332	6540	6540	MS2	0/0	PR382_TMT1_L_F4&9.raw
High	hIADLAGNPEVILPVPAFNVINGGSHAGNk	Unambiguous	Alpha-enolase OS=Rattus norvegicus GN=Eno1 PE=1 SV=4 - [ENOA_RAT]|Uncharacterized protein OS=Rattus norvegicus PE=3 SV=1 - [M0R5J4_RAT]	2	2	P04764;M0R5J4	N-Term(TMT6plex); K30(TMT6plex)	HCD	1	0	1	1	36321	No Quan Values	Not Used	7366.03	6870.46	4581.01	15649.5	8574.49	7506.79	13219	11644.6	9816.44	13718.8		0	6.783e-08	4.98642	0	12.0415	7	4	870.735	3479.92	0.113659	62.4866	5971	5971	MS2	0/0	PR382_TMT1_L_F5&10.raw
High	dLGEAALNEYLR	Unambiguous	Cytosolic 10-formyltetrahydrofolate dehydrogenase OS=Rattus norvegicus GN=Aldh1l1 PE=1 SV=3 - [AL1L1_RAT]|10-formyltetrahydrofolate dehydrogenase OS=Rattus norvegicus GN=Aldh1l1 PE=1 SV=1 - [M0R8T2_RAT]	2	2	P28037;M0R8T2	N-Term(TMT6plex)	HCD	1	0	1	1	27374	No Quan Values	Not Used	26598.2	24662.3	24035.8	46617.4	33887.7	41777.5	57162.1	36354.7	53817.1	56072.4		0	7.792e-07	4.98637	0	20.6371	49	2	796.927	1592.85	-0.549746	56.0404	5363	5363	MS2	0/0	PR382_TMT1_L_F4&9.raw
High	rTLQTLEIDLDSMk	Unambiguous	Keratin, type I cytoskeletal 18 OS=Rattus norvegicus GN=Krt18 PE=1 SV=3 - [K1C18_RAT]	1	1	Q5BJY9	N-Term(TMT6plex); K14(TMT6plex)	HCD	1	0	1	1	36216	No Quan Values	Not Used	43704.6	50163.5	34523.3	73923.4	36202.2	51991.8	82378.1	68338.8	60960.6	46493.7		0	2.171e-05	4.98616	1	19.9275	11	3	707.737	2121.2	-0.535156	61.3694	5855	5855	MS2	0/0	PR382_TMT1_L_F5&10.raw
High	eGLYITEEIYk	Unambiguous	Arginase-1 OS=Rattus norvegicus GN=Arg1 PE=1 SV=2 - [ARGI1_RAT]	1	1	P07824	N-Term(TMT6plex); K11(TMT6plex)	HCD	1	0	1	1	12170	No Quan Values	Not Used	157573	159025	149196	373063	166464	257235	262149	226701	301984	277224		0	1.312e-05	4.98595	0	11.8269	4	2	908.51	1816.01	-0.617857	55.9476	5167	5167	MS2	0/0	PR382_TMT1_L_F13&8.raw
High	nAPAIIFIDELDAIAPk	Unambiguous	Transitional endoplasmic reticulum ATPase OS=Rattus norvegicus GN=Vcp PE=1 SV=3 - [TERA_RAT]	1	1	P46462	N-Term(TMT6plex); K17(TMT6plex)	HCD	1	0	1	1	14799	No Quan Values	Not Used	2179.65	1493.73	1556.32	3863.54	1825.18	2631.44	4061.49	2782.81	3748.12	2338.23		0	4.279e-07	4.98591	0	11.8958	112	2	1135.16	2269.32	-1.31167	84.2603	8059	8059	MS2	0/0	PR382_TMT1_L_F13&8.raw
High	dTNHGPQNHEAHLR	Unambiguous	Cytosolic 10-formyltetrahydrofolate dehydrogenase OS=Rattus norvegicus GN=Aldh1l1 PE=1 SV=3 - [AL1L1_RAT]	1	1	P28037	N-Term(TMT6plex)	HCD	1	0	1	1	23310	No Quan Values	Not Used	5803.72	3056.92	3297.24	6606.28	6295.94	5449.82	8300.41	4670.92	9065.49	10594.4		0	1.638e-05	4.98552	0	5.88859	26	3	618.976	1854.91	-1.00856	13.6701	891	891	MS2	0/0	PR382_TMT1_L_F4&9.raw
High	dHGDLAFVDVPNDSPFQIVk	Unambiguous	Arginase-1 OS=Rattus norvegicus GN=Arg1 PE=1 SV=2 - [ARGI1_RAT]	1	1	P07824	N-Term(TMT6plex); K20(TMT6plex)	HCD	1	0	1	1	27950	No Quan Values	Not Used	11900.8	16693.5	14974.4	40385.5	19365.9	26052.2	31807	23341	31478.4	31443.2		0	3.44e-07	4.98331	0	7.44487	5	3	891.141	2671.41	-1.34505	62.2799	5999	5999	MS2	0/0	PR382_TMT1_L_F4&9.raw
High	vIHNEFTLGEEcELETMTGEk	Unambiguous	Fatty acid-binding protein, liver OS=Rattus norvegicus GN=Fabp1 PE=1 SV=1 - [FABPL_RAT]	1	1	P02692	N-Term(TMT6plex); C12(Carbamidomethyl); K21(TMT6plex)	HCD	1	0	1	1	39280	No Quan Values	Not Used	124.044	197.646	100.13	344.278	105.613	254.836	247.59	308.711	350.981	372.596		0	1.242e-07	4.98203	0	21.2974	500	3	975.485	2924.44	-0.335438	100.151	9226	9226	MS2	0/0	PR382_TMT1_L_F5&10.raw
High	sLDMDSIIAEVR	Unambiguous	Keratin, type II cytoskeletal 8 OS=Rattus norvegicus GN=Krt8 PE=1 SV=3 - [K2C8_RAT]	1	1	Q10758	N-Term(TMT6plex)	HCD	1	0	1	1	27995	No Quan Values	Not Used	7317.57	9084.35	5946.77	14627.6	8437.48	12257.5	21617.7	13484.7	11852.2	12466.7		0	8.059e-06	4.98045	0	40.717	55	2	789.424	1577.84	-0.127769	62.751	6048	6048	MS2	0/0	PR382_TMT1_L_F4&9.raw
High	gYEEWLLNEIR	Unambiguous	Alpha-actinin-4 OS=Rattus norvegicus GN=Actn4 PE=1 SV=2 - [ACTN4_RAT]|Alpha-actinin-1 OS=Rattus norvegicus GN=Actn1 PE=1 SV=1 - [ACTN1_RAT]|Protein Actn2 OS=Rattus norvegicus GN=Actn2 PE=4 SV=1 - [D3ZCV0_RAT]	3	3	Q9QXQ0;Q9Z1P2;D3ZCV0	N-Term(TMT6plex)	HCD	1	0	1	1	13134	No Quan Values	Not Used	65858.5	75591.8	55494.9	93305.4	66200	92909.4	152074	102170	110223	122460		0	6.134e-06	4.98044	0	26.3907	15	2	825.937	1650.87	-1.18262	65.9941	6227	6227	MS2	0/0	PR382_TMT1_L_F13&8.raw
High	lVSDEMVVELIEk	Unambiguous	Adenylate kinase 2, mitochondrial OS=Rattus norvegicus GN=Ak2 PE=2 SV=2 - [KAD2_RAT]|Isoform 2 of Adenylate kinase 2, mitochondrial OS=Rattus norvegicus GN=Ak2 - [KAD2_RAT]	2	2	P29410;P29410-2	N-Term(TMT6plex); K13(TMT6plex)	HCD	1	0	1	1	14006	No Quan Values	Not Used	4895.58	4555.41	3795.97	7132.11	4947.06	6176.74	9017.93	6237.09	8130.89	6050.78		0	1.305e-06	4.9766	0	14.9559	73	2	981.565	1962.12	-0.852954	75.2492	7186	7186	MS2	0/0	PR382_TMT1_L_F13&8.raw
High	kLENLLQGGEVEEVILQAEk	Unambiguous	NADH dehydrogenase [ubiquinone] 1 alpha subcomplex subunit 5 OS=Rattus norvegicus GN=Ndufa5 PE=1 SV=3 - [NDUA5_RAT]	1	1	Q63362	N-Term(TMT6plex); K1(TMT6plex); K20(TMT6plex)	HCD	1	0	1	1	37172	No Quan Values	Not Used	2695.31	2955.14	2267.09	4907.02	2571.44	4324.94	4654.3	3840.37	4982.94	4468.91		0	1.772e-06	4.9765	1	44.1141	50	3	976.24	2926.71	-0.512469	71.6976	6907	6907	MS2	0/0	PR382_TMT1_L_F5&10.raw
High	nLNSEIDNILVNLR	Unambiguous	Trifunctional enzyme subunit alpha, mitochondrial OS=Rattus norvegicus GN=Hadha PE=1 SV=2 - [ECHA_RAT]	1	1	Q64428	N-Term(TMT6plex)	HCD	1	0	1	1	29045	No Quan Values	Not Used	1435.9	1024.85	977.013	2302.4	1201.78	1931.75	3650.55	2183.63	2562.11	2792.93		0	2.176e-07	4.97578	0	49.6246	168	2	928.525	1856.04	-0.247122	74.5986	7203	7203	MS2	0/0	PR382_TMT1_L_F4&9.raw
High	dLLTAYYDVDYEk	Unambiguous	Protein disulfide-isomerase A3 OS=Rattus norvegicus GN=Pdia3 PE=1 SV=2 - [PDIA3_RAT]	1	1	P11598	N-Term(TMT6plex); K13(TMT6plex)	HCD	1	0	1	1	20696	No Quan Values	Not Used	400.831	429.813	411.483	787.314	513.34	686.048	1081.2	816.192	993.873	925.478		0	0.0002018	4.97482	0	19.9674	500	2	1033.54	2066.07	-0.42977	62.5359	4971	4971	MS2	0/0	PR382_TMT1_L_F2&7.raw
High	tGEAIVDAALSALR	Unambiguous	Protein disulfide-isomerase A6 OS=Rattus norvegicus GN=Pdia6 PE=1 SV=2 - [PDIA6_RAT]	1	1	Q63081	N-Term(TMT6plex)	HCD	1	0	1	1	13790	No Quan Values	Not Used	22971.8	16393.8	13810.6	24994	17138.8	36660.8	58942.5	29996.5	47179.3	51646.9		0	5.953e-09	4.97451	0	32.7141	34	2	808.464	1615.92	-0.336107	72.9411	6949	6949	MS2	0/0	PR382_TMT1_L_F13&8.raw
High	eFEPLLNWMk	Unambiguous	Endoplasmin OS=Rattus norvegicus GN=Hsp90b1 PE=1 SV=2 - [ENPL_RAT]|Endoplasmin OS=Rattus norvegicus GN=Hsp90b1 PE=4 SV=1 - [A0A0A0MY09_RAT]|Isoform 2 of Endoplasmin OS=Rattus norvegicus GN=Hsp90b1 - [ENPL_RAT]	3	3	Q66HD0;A0A0A0MY09;Q66HD0-2	N-Term(TMT6plex); K10(TMT6plex)	HCD	1	0	1	1	13775	No Quan Values	Not Used	57283.8	49292.3	44253.5	78702.5	65625.6	92303.4	157574	108117	121653	129336		0	0.0005938	4.97402	0	41.0372	54	2	882.991	1764.97	-1.01226	72.7691	6932	6932	MS2	0/0	PR382_TMT1_L_F13&8.raw
High	vVNDDFSQVADVLVEDGVVR	Unambiguous	Dihydropyrimidinase OS=Rattus norvegicus GN=Dpys PE=1 SV=2 - [DPYS_RAT]	1	1	Q63150	N-Term(TMT6plex)	HCD	1	0	1	1	28994	No Quan Values	Not Used	1367.79	790.201	753.905	1550.73	426.149	1032.48	1955.05	1721.26	1728.71	1935.46		0	2.096e-06	4.97372	0	10.8213	42	3	802.09	2404.25	-0.364063	74.0066	7147	7147	MS2	0/0	PR382_TMT1_L_F4&9.raw
High	dFTATDLTEFAAR	Unambiguous	3-ketoacyl-CoA thiolase, mitochondrial OS=Rattus norvegicus GN=Acaa2 PE=2 SV=1 - [THIM_RAT]|3-ketoacyl-CoA thiolase, mitochondrial OS=Rattus norvegicus GN=Acaa2 PE=3 SV=2 - [G3V9U2_RAT]	2	2	P13437;G3V9U2	N-Term(TMT6plex)	HCD	1	0	1	1	12100	No Quan Values	Not Used	229976	197709	176624	241553	192207	310133	470299	217596	328417	321567		0	2.671e-06	4.97319	0	23.5375	6	2	843.929	1686.85	-1.81982	55.2231	5090	5090	MS2	0/0	PR382_TMT1_L_F13&8.raw
High	nGDGkEDLIWEILk	Unambiguous	Serotransferrin OS=Rattus norvegicus GN=Tf PE=1 SV=3 - [TRFE_RAT]|Isoform 2 of Serotransferrin OS=Rattus norvegicus GN=Tf - [TRFE_RAT]|Ab2-417 OS=Rattus norvegicus GN=Tf PE=2 SV=1 - [Q7TMC7_RAT]	3	3	P12346;P12346-2;Q7TMC7	N-Term(TMT6plex); N1(Deamidated); K5(TMT6plex); K14(TMT6plex)	HCD	1	0	1	1	28781	No Quan Values	Not Used	19811.6	18795.5	19226.7	31807.5	17022.8	30272.2	45462.4	30876.1	34483.6	35897.2		0	9.142e-06	4.9723	1	9.07362	36	3	773.445	2318.32	-0.694514	71.5961	6913	6913	MS2	0/0	PR382_TMT1_L_F4&9.raw
High	fTDEEVDELYR	Unambiguous	Myosin regulatory light chain 12B OS=Rattus norvegicus GN=Myl12b PE=1 SV=3 - [ML12B_RAT]|Myosin regulatory light chain RLC-A OS=Rattus norvegicus GN=Rlc-a PE=2 SV=2 - [MRLCA_RAT]	2	2	P18666;P13832	N-Term(TMT6plex)	HCD	1	0	1	1	11579	No Quan Values	Not Used	107324	131059	125329	255127	176807	237738	444703	273622	273536	248935		0	6.68e-05	4.9711	0	32.3763	5	2	822.901	1644.79	-1.06672	49.8259	4517	4517	MS2	0/0	PR382_TMT1_L_F13&8.raw
High	lGPNYLQIPVNcPYR	Unambiguous	Catalase OS=Rattus norvegicus GN=Cat PE=1 SV=3 - [CATA_RAT]	1	1	P04762	N-Term(TMT6plex); C12(Carbamidomethyl)	HCD	1	0	1	1	12081	No Quan Values	Not Used	74899.3	43978.5	43714.5	99611.7	64364.2	93382.2	119729	82144.1	102671	142018		0	0.002361	4.97068	0	1.5829	5	2	1017.04	2033.08	-0.963292	55.0235	5069	5069	MS2	0/0	PR382_TMT1_L_F13&8.raw
High	eDEDDkTVMDLAVVLFETATLR	Unambiguous	Endoplasmin OS=Rattus norvegicus GN=Hsp90b1 PE=1 SV=2 - [ENPL_RAT]|Endoplasmin OS=Rattus norvegicus GN=Hsp90b1 PE=4 SV=1 - [A0A0A0MY09_RAT]	2	2	Q66HD0;A0A0A0MY09	N-Term(TMT6plex); K6(TMT6plex)	HCD	1	0	1	1	6812	No Quan Values	Not Used	242.006	167.462	285.637	407.516	253.402	442.01	590.941	396.649	599.721	505.986		0	2.014e-06	4.96888	1	30.8359	500	3	990.19	2968.56	-0.846402	93.4247	7956	7956	MS2	0/0	PR382_TMT1_L_F1&6.raw
High	kFDQLLAEEk	Unambiguous	Myosin-9 OS=Rattus norvegicus GN=Myh9 PE=1 SV=3 - [MYH9_RAT]|Myosin-11 (Fragments) OS=Rattus norvegicus GN=Myh11 PE=2 SV=3 - [MYH11_RAT]|Myosin-10 OS=Rattus norvegicus GN=Myh10 PE=2 SV=1 - [MYH10_RAT]|Myosin-11 OS=Rattus norvegicus GN=Myh11 PE=4 SV=2 - [E9PTU4_RAT]|Protein Myh14 OS=Rattus norvegicus GN=Myh14 PE=4 SV=1 - [F1LNF0_RAT]|Myosin, heavy polypeptide 9, non-muscle OS=Rattus norvegicus GN=…	9	9	Q62812;Q63862;Q9JLT0;E9PTU4;F1LNF0;G3V6P7;G3V9Y1;Q63862-2;Q63862-3	N-Term(TMT6plex); K1(TMT6plex); K10(TMT6plex)	HCD	1	0	1	1	26729	No Quan Values	Not Used	97969.9	119192	97104.3	163920	130696	162356	309545	201237	198214	196011		0	2.303e-05	4.96862	1	26.9352	10	3	636.718	1908.14	-0.39588	49.2433	4652	4652	MS2	0/0	PR382_TMT1_L_F4&9.raw
High	vIHNEFTLGEEcELETMTGEk	Unambiguous	Fatty acid-binding protein, liver OS=Rattus norvegicus GN=Fabp1 PE=1 SV=1 - [FABPL_RAT]	1	1	P02692	N-Term(TMT6plex); C12(Carbamidomethyl); K21(TMT6plex)	HCD	1	0	1	1	39220	No Quan Values	Not Used	139.97	163.235	67.9699	261.509	117.478	252.655	235.151	302.461	189.048	274.67		0	9.939e-08	4.96638	0	14.7175	500	3	975.484	2924.44	-1.27462	99.0645	9160	9160	MS2	0/0	PR382_TMT1_L_F5&10.raw
High	eLEEIVQPIISk	Unambiguous	78 kDa glucose-regulated protein OS=Rattus norvegicus GN=Hspa5 PE=1 SV=1 - [GRP78_RAT]	1	1	P06761	N-Term(TMT6plex); K12(TMT6plex)	HCD	1	0	1	1	12788	No Quan Values	Not Used	159948	187441	179256	344327	257474	344272	485352	320463	349445	388656		0	3.543e-07	4.96511	0	7.02863	2	2	928.56	1856.11	-0.92383	62.3908	5847	5847	MS2	0/0	PR382_TMT1_L_F13&8.raw
High	aDIVENQVMDNR	Unambiguous	Glutathione S-transferase Mu 1 OS=Rattus norvegicus GN=Gstm1 PE=1 SV=2 - [GSTM1_RAT]|Glutathione S-transferase Mu 1 OS=Rattus norvegicus GN=Gstm1 PE=3 SV=1 - [G3V983_RAT]	2	2	P04905;G3V983	N-Term(TMT6plex)	HCD	1	0	1	1	10658	No Quan Values	Not Used	127600	146135	87299.4	180476	153268	156564	479546	180278	222696	256981		0	8.989e-06	4.96472	0	18.3729	5	2	816.913	1632.82	-1.43676	40.2889	3504	3504	MS2	0/0	PR382_TMT1_L_F13&8.raw
High	vFANPEDcAGFGk	Unambiguous	Microsomal glutathione S-transferase 1 OS=Rattus norvegicus GN=Mgst1 PE=1 SV=3 - [MGST1_RAT]	1	1	P08011	N-Term(TMT6plex); C8(Carbamidomethyl); K13(TMT6plex)	HCD	1	0	1	1	11428	No Quan Values	Not Used	359268	237193	397070	644452	724721	1.02844e+06	1.8653e+06	543233	1.82049e+06	1523114		0	8.029e-05	4.96452	0	5.86911	1	2	935.481	1869.96	-0.882072	48.2731	4351	4351	MS2	0/0	PR382_TMT1_L_F13&8.raw
High	vEQIAAIAQELNELDYYDSHNVNTR	Unambiguous	Alpha-actinin-4 OS=Rattus norvegicus GN=Actn4 PE=1 SV=2 - [ACTN4_RAT]	1	1	Q9QXQ0	N-Term(TMT6plex)	HCD	1	0	1	1	37433	No Quan Values	Not Used	916.522	558.108	517.799	1232.92	1043.03	775.738	2125.26	1609.23	1630.99	1710.5		0	2.181e-07	4.96216	0	9.1146	40	4	784.396	3134.56	0.370773	74.5877	7194	7194	MS2	0/0	PR382_TMT1_L_F5&10.raw
High	aLDYLAIGVHELAAISER	Unambiguous	Histidine ammonia-lyase OS=Rattus norvegicus GN=Hal PE=1 SV=1 - [HUTH_RAT]	1	1	P21213	N-Term(TMT6plex)	HCD	1	0	1	1	38120	No Quan Values	Not Used	6281.46	3428.58	3086.57	12127.2	5096.57	6570.6	2892.21	9180.3	7730.43	9006.23		0	5.473e-09	4.96216	0	6.54364	19	3	724.074	2170.21	-0.00872397	82.6012	7950	7950	MS2	0/0	PR382_TMT1_L_F5&10.raw
High	gDFANANNFDNTFGQVSEDLR	Unambiguous	Fibrinogen alpha chain OS=Rattus norvegicus GN=Fga PE=1 SV=3 - [FIBA_RAT]|Fibrinogen alpha chain OS=Rattus norvegicus GN=Fga PE=4 SV=1 - [F7EUB6_RAT]|Isoform 2 of Fibrinogen alpha chain OS=Rattus norvegicus GN=Fga - [FIBA_RAT]|Ac1873 OS=Rattus norvegicus GN=Fga PE=2 SV=1 - [Q7TQ70_RAT]	4	4	P06399;F7EUB6;P06399-2;Q7TQ70	N-Term(TMT6plex)	HCD	1	0	1	1	20638	No Quan Values	Not Used	154.849	132.382	123.638	233.421	164.989	292.993	283.434	266.964	217.039	293.389		0	3.437e-08	4.96086	0	28.0975	500	3	854.068	2560.19	-0.334763	61.6445	4907	4907	MS2	0/0	PR382_TMT1_L_F2&7.raw
High	hEAGDVMGGHAIR	Unambiguous	Cathepsin B OS=Rattus norvegicus GN=Ctsb PE=1 SV=2 - [CATB_RAT]|Cathepsin B OS=Rattus norvegicus GN=Ctsb PE=2 SV=1 - [Q6IN22_RAT]	2	2	P00787;Q6IN22	N-Term(TMT6plex)	HCD	1	0	1	1	17944	No Quan Values	Not Used	3275.27	4177.18	2428.21	4147.24	2965.98	4253.71	5839.6	5129.41	3859.09	6621.44		0	7.899e-08	4.96077	0	22.9263	85	3	526.938	1578.8	-1.29277	26.3148	1944	1944	MS2	0/0	PR382_TMT1_L_F2&7.raw
High	vIHNEFTLGEEcELETMTGEk	Unambiguous	Fatty acid-binding protein, liver OS=Rattus norvegicus GN=Fabp1 PE=1 SV=1 - [FABPL_RAT]	1	1	P02692	N-Term(TMT6plex); C12(Carbamidomethyl); K21(TMT6plex)	HCD	1	0	1	1	39310	No Quan Values	Not Used	103.68	151.27	111.414	270.584	144.26	212.879	191.971	245.258	326.253	217.332		0	3.268e-08	4.95991	0	20.1789	500	3	975.486	2924.44	0.228071	100.719	9259	9259	MS2	0/0	PR382_TMT1_L_F5&10.raw
High	vIHNEFTLGEEcELETMTGEk	Unambiguous	Fatty acid-binding protein, liver OS=Rattus norvegicus GN=Fabp1 PE=1 SV=1 - [FABPL_RAT]	1	1	P02692	N-Term(TMT6plex); C12(Carbamidomethyl); K21(TMT6plex)	HCD	1	0	1	1	29978	No Quan Values	Not Used	184.157	289.248	172.075	406.507	191.147	352.784	416.06	465.518	441.916	454.528		0	1.155e-06	4.95913	0	23.3203	299	3	975.486	2924.44	0.415907	87.039	8231	8231	MS2	0/0	PR382_TMT1_L_F4&9.raw
High	lGEYGFQNAVLVR	Unambiguous	Serum albumin OS=Rattus norvegicus GN=Alb PE=1 SV=2 - [ALBU_RAT]	1	1	P02770	N-Term(TMT6plex)	HCD	1	0	1	1	35622	No Quan Values	Not Used	45848.7	50430.9	46861	98396.9	43127.3	78775.8	99158.9	61912.4	95712.5	82846.2		0	4.924e-08	4.95782	0	28.863	14	2	847.974	1694.94	-1.00043	55.1486	5202	5202	MS2	0/0	PR382_TMT1_L_F5&10.raw
High	iLDSVGIEADDER	Unambiguous	60S acidic ribosomal protein P2 OS=Rattus norvegicus GN=Rplp2 PE=1 SV=2 - [RLA2_RAT]|Protein LOC100362751 OS=Rattus norvegicus GN=LOC498555 PE=3 SV=1 - [D4A4D5_RAT]	2	2	P02401;D4A4D5	N-Term(TMT6plex)	HCD	1	0	1	1	51804	No Quan Values	Not Used	1943.95	1160.23	3005.96	1963.53	1566.23	2493.94	3088.71	1713.89	3263.03	2186.59		0	1.082e-07	4.95646	0	17.147	390	2	830.933	1660.86	-0.229431	50.7226	2869	2869	MS2	0/0	PR382_TMT1_L_TD_F3&8.raw
High	gLLVEPAANSYLLAER	Unambiguous	Protein Tgm2 OS=Rattus norvegicus GN=Tgm2 PE=2 SV=1 - [Q9WVJ6_RAT]	1	1	Q9WVJ6	N-Term(TMT6plex)	HCD	1	0	1	1	12277	No Quan Values	Not Used	40036.3	33117.1	48079.5	69956.6	47726.6	58713.2	63925.3	54588.7	80923.9	68639.7		0	2.499e-09	4.95469	0	42.3365	20	2	973.051	1945.1	-0.0229534	57.0466	5284	5284	MS2	0/0	PR382_TMT1_L_F13&8.raw
High	aRFEELNADLFR	Unambiguous	Heat shock-related 70 kDa protein 2 OS=Rattus norvegicus GN=Hspa2 PE=1 SV=2 - [HSP72_RAT]|Heat shock cognate 71 kDa protein OS=Rattus norvegicus GN=Hspa8 PE=1 SV=1 - [HSP7C_RAT]|Uncharacterized protein (Fragment) OS=Rattus norvegicus PE=3 SV=2 - [D4A4S3_RAT]|Protein LOC680121 OS=Rattus norvegicus GN=LOC680121 PE=3 SV=2 - [F1LZI1_RAT]|Heat shock cognate 71 kDa protein OS=Rattus norvegicus GN=Hspa8…	6	6	P14659;P63018;D4A4S3;F1LZI1;M0R8M9;M0RCB1	N-Term(TMT6plex)	HCD	1	0	1	1	4154	No Quan Values	Not Used	7056.36	7518.64	4190.57	9105.73	4729.92	7320	10727.7	9142.89	8738.05	8426.39		0	4.42e-05	4.95432	1	30.4001	500	3	570.644	1709.92	-0.274906	53.4302	4994	4994	MS2	0/0	PR382_TMT1_L_F1&6.raw
High	vNPDDVGGEALGR	Unambiguous	Hemoglobin subunit beta-1 OS=Rattus norvegicus GN=Hbb PE=1 SV=3 - [HBB1_RAT]	1	1	P02091	N-Term(TMT6plex)	HCD	1	0	1	1	25545	No Quan Values	Not Used	293925	305227	271812	638778	432103	517504	381729	316912	300867	624988		0	4.693e-07	4.95381	0	6.62406	2	2	764.401	1527.79	-1.10348	36.9467	3350	3350	MS2	0/0	PR382_TMT1_L_F4&9.raw
High	eDTTMYLLALk	Unambiguous	Microsomal triglyceride transfer protein OS=Rattus norvegicus GN=Mttp PE=4 SV=1 - [D4A1W8_RAT]	1	1	D4A1W8	N-Term(TMT6plex); K11(TMT6plex)	HCD	1	0	1	1	12893	No Quan Values	Not Used	86155.7	66369.3	42703.3	108845	73492.1	101881	168954	120033	150688	166806		0	2.935e-05	4.95256	0	32.9368	12	2	878.501	1756	-0.685823	63.4737	5962	5962	MS2	0/0	PR382_TMT1_L_F13&8.raw
High	vMEETFSYLLGR	Unambiguous	Arginase-1 OS=Rattus norvegicus GN=Arg1 PE=1 SV=2 - [ARGI1_RAT]	1	1	P07824	N-Term(TMT6plex)	HCD	1	0	1	1	28889	No Quan Values	Not Used	22603.5	26148.6	25741.9	59954.3	30253.7	43952.8	50182.7	38255.3	47906.4	46374		0	3.93e-06	4.94926	0	28.0187	88	2	837.439	1673.87	-4.2002	72.7963	7031	7031	MS2	0/0	PR382_TMT1_L_F4&9.raw
High	vTMWVFEEDIGGR	Unambiguous	Glycerol-3-phosphate dehydrogenase [NAD(+)], cytoplasmic OS=Rattus norvegicus GN=Gpd1 PE=1 SV=4 - [GPDA_RAT]	1	1	O35077	N-Term(TMT6plex)	HCD	1	0	1	1	5352	No Quan Values	Not Used	7158.41	5062.54	5384.21	8398.09	7288.68	8567	17396.7	9073.15	12389.7	13782.2		0	2.714e-05	4.94899	0	47.1331	107	2	884.45	1767.89	-0.602698	68.2324	6312	6312	MS2	0/0	PR382_TMT1_L_F1&6.raw
High	vIHNEFTLGEEcELETMTGEk	Unambiguous	Fatty acid-binding protein, liver OS=Rattus norvegicus GN=Fabp1 PE=1 SV=1 - [FABPL_RAT]	1	1	P02692	N-Term(TMT6plex); C12(Carbamidomethyl); K21(TMT6plex)	HCD	1	0	1	1	37779	No Quan Values	Not Used	639.177	831.241	380.752	1384.36	861.345	1129.5	970.347	1191.03	1326.61	1569.38		0	4.27e-06	4.94778	0	17.5628	139	3	975.486	2924.44	0.603743	78.5564	7574	7574	MS2	0/0	PR382_TMT1_L_F5&10.raw
High	dTTSLNQAALYR	Unambiguous	Peroxisomal multifunctional enzyme type 2 OS=Rattus norvegicus GN=Hsd17b4 PE=1 SV=3 - [DHB4_RAT]	1	1	P97852	N-Term(TMT6plex)	HCD	1	0	1	1	10384	No Quan Values	Not Used	25123.2	19531.4	14449.2	38166.5	27994.5	38665.3	45955.3	33159.4	47038	69777.9		0	2.263e-06	4.94491	0	3.20996	19	2	791.424	1581.84	-1.70527	37.4737	3202	3202	MS2	0/0	PR382_TMT1_L_F13&8.raw
High	cAVVDVPFGGAk	Unambiguous	Glutamate dehydrogenase 1, mitochondrial OS=Rattus norvegicus GN=Glud1 PE=1 SV=2 - [DHE3_RAT]	1	1	P10860	N-Term(TMT6plex); C1(Carbamidomethyl); K12(TMT6plex)	HCD	1	0	1	1	11391	No Quan Values	Not Used	271809	202330	303886	595702	267059	440019	554698	390594	961955	636807		0	1.068e-05	4.94379	0	14.8257	6	2	839.473	1677.94	-1.262	47.878	4310	4310	MS2	0/0	PR382_TMT1_L_F13&8.raw
High	gETDEEYLWcIEQTLHFk	Unambiguous	Adenosylhomocysteinase OS=Rattus norvegicus GN=Ahcy PE=1 SV=3 - [SAHH_RAT]	1	1	P10760	N-Term(TMT6plex); C10(Carbamidomethyl); K18(TMT6plex)	HCD	1	0	1	1	5627	No Quan Values	Not Used	1766.97	1563.36	1663.6	3381.2	1856.52	3709.73	5136	3543.62	4652.89	4671.06		0	9.033e-07	4.94266	0	10.7537	99	3	919.458	2756.36	-1.34252	72.1205	6614	6614	MS2	0/0	PR382_TMT1_L_F1&6.raw
High	gYLGPEQLPDcLk	Unambiguous	Malate dehydrogenase, mitochondrial OS=Rattus norvegicus GN=Mdh2 PE=1 SV=2 - [MDHM_RAT]	1	1	P04636	N-Term(TMT6plex); C11(Carbamidomethyl); K13(TMT6plex)	HCD	1	0	1	1	11771	No Quan Values	Not Used	198978	306068	214044	458458	292146	347118	449010	332699	369903	432676		0	1.759e-05	4.94235	0	5.62263	4	2	974.533	1948.06	-1.32635	51.8136	4728	4728	MS2	0/0	PR382_TMT1_L_F13&8.raw
High	eLLMLENFIGGk	Unambiguous	Protein Aldh8a1 OS=Rattus norvegicus GN=Aldh8a1 PE=3 SV=2 - [D3ZXY4_RAT]	1	1	D3ZXY4	N-Term(TMT6plex); K12(TMT6plex)	HCD	1	0	1	1	37733	No Quan Values	Not Used	5715.95	3552.05	2681.69	4469.87	4360.73	4640.29	11215.5	5098.95	8541.07	9165.09		0	5.908e-08	4.94115	0	39.8865	106	2	911.531	1822.05	-0.383349	78.0331	7524	7524	MS2	0/0	PR382_TMT1_L_F5&10.raw
High	tDDEVVQREEEAIQLDGLNASQIR	Unambiguous	Endoplasmin OS=Rattus norvegicus GN=Hsp90b1 PE=1 SV=2 - [ENPL_RAT]|Endoplasmin OS=Rattus norvegicus GN=Hsp90b1 PE=4 SV=1 - [A0A0A0MY09_RAT]|Isoform 2 of Endoplasmin OS=Rattus norvegicus GN=Hsp90b1 - [ENPL_RAT]	3	3	Q66HD0;A0A0A0MY09;Q66HD0-2	N-Term(TMT6plex)	HCD	1	0	1	1	35626	No Quan Values	Not Used	13992.1	13166.5	7070.86	13484.4	9198.08	14906	30373.6	25123.5	29681.4	22515.1		0	3.912e-06	4.94106	1	11.9523	11	3	986.504	2957.5	-1.58039	55.1829	5206	5206	MS2	0/0	PR382_TMT1_L_F5&10.raw
High	dSYVGDEAQSk	Unambiguous	Actin, aortic smooth muscle OS=Rattus norvegicus GN=Acta2 PE=2 SV=1 - [ACTA_RAT]|Actin, cytoplasmic 1 OS=Rattus norvegicus GN=Actb PE=1 SV=1 - [ACTB_RAT]|Actin, alpha cardiac muscle 1 OS=Rattus norvegicus GN=Actc1 PE=2 SV=1 - [ACTC_RAT]|Actin, cytoplasmic 2 OS=Rattus norvegicus GN=Actg1 PE=1 SV=1 - [ACTG_RAT]|Actin, gamma-enteric smooth muscle OS=Rattus norvegicus GN=Actg2 PE=2 SV=1 - [ACTH_RAT]|…	7	7	P62738;P60711;P68035;P63259;P63269;P68136;V9GZ85	N-Term(TMT6plex); K11(TMT6plex)	HCD	1	0	1	1	50832	No Quan Values	Not Used	1782.52	1270.36	2436.32	1397.25	1414.91	1993.17	3028.62	2115.06	3104.53	2870.1		0	1.495e-06	4.94071	0	31.5337	500	2	828.928	1656.85	-0.119088	31.2371	1743	1743	MS2	0/0	PR382_TMT1_L_TD_F3&8.raw
High	aLMLQGVDLLADAVAVTmGPk	Unambiguous	60 kDa heat shock protein, mitochondrial OS=Rattus norvegicus GN=Hspd1 PE=1 SV=1 - [CH60_RAT]	1	1	P63039	N-Term(TMT6plex); M18(Oxidation); K21(TMT6plex)	HCD	1	0	1	1	38571	No Quan Values	Not Used	813.934	483.831	775.149	1342.77	876.868	1061.28	2081	1156.95	1868.99	1208.89		0	1.012e-06	4.93955	0	10.1493	109	3	863.158	2587.46	-0.659301	88.5583	8446	8446	MS2	0/0	PR382_TMT1_L_F5&10.raw
High	gDGPVQGVIHFEQk	Unambiguous	Superoxide dismutase [Cu-Zn] OS=Rattus norvegicus GN=Sod1 PE=1 SV=2 - [SODC_RAT]	1	1	P07632	N-Term(TMT6plex); K14(TMT6plex)	HCD	1	0	1	1	26284	No Quan Values	Not Used	629053	688085	654391	1.43106e+06	712278	1.00873e+06	1.29587e+06	995212	1.12095e+06	1.13475e+06		0	3.763e-06	4.93917	0	8.52815	0	3	657.034	1969.09	-1.05991	44.6248	4163	4163	MS2	0/0	PR382_TMT1_L_F4&9.raw
High	yFDSFGDLSSASAIMGNPk	Unambiguous	Hemoglobin subunit beta-1 OS=Rattus norvegicus GN=Hbb PE=1 SV=3 - [HBB1_RAT]	1	1	P02091	N-Term(TMT6plex); K19(TMT6plex)	HCD	1	0	1	1	5270	No Quan Values	Not Used	2290.22	2578.69	2222.84	4244.66	2864.06	4470.44	3224.67	2765.6	2651.26	4602.43		0	1.206e-06	4.93841	0	59.5103	196	3	822.419	2465.24	0.482356	67.1391	6221	6221	MS2	0/0	PR382_TMT1_L_F1&6.raw
High	gNDVLVIEcNLR	Unambiguous	Carbamoyl-phosphate synthase [ammonia], mitochondrial OS=Rattus norvegicus GN=Cps1 PE=1 SV=1 - [CPSM_RAT]	1	1	P07756	N-Term(TMT6plex); C9(Carbamidomethyl)	HCD	1	0	1	1	26785	No Quan Values	Not Used	60529.3	35927.1	39740.7	81740.4	46666.2	86144.3	119430	82236	135626	112983		0	3.123e-07	4.9374	0	15.1191	11	2	815.942	1630.88	-0.53114	49.833	4714	4714	MS2	0/0	PR382_TMT1_L_F4&9.raw
High	dVFGIVVDEAIR	Unambiguous	Cysteine sulfinic acid decarboxylase OS=Rattus norvegicus GN=Csad PE=1 SV=1 - [CSAD_RAT]	1	1	Q64611	N-Term(TMT6plex)	HCD	1	0	1	1	28357	No Quan Values	Not Used	31441.8	22607.6	15088.9	27726.1	24836.3	26820.1	103585	38402.2	29340.5	46214		0	4.706e-07	4.93608	0	44.954	48	2	781.443	1561.88	-0.450703	66.7865	6446	6446	MS2	0/0	PR382_TMT1_L_F4&9.raw
High	lEVGTETIIDk	Unambiguous	Hydroxymethylglutaryl-CoA synthase, cytoplasmic OS=Rattus norvegicus GN=Hmgcs1 PE=1 SV=1 - [HMCS1_RAT]|Hydroxymethylglutaryl-CoA synthase, mitochondrial OS=Rattus norvegicus GN=Hmgcs2 PE=2 SV=1 - [HMCS2_RAT]|3-hydroxy-3-methylglutaryl-Coenzyme A synthase 2 (Mitochondrial) OS=Rattus norvegicus GN=Hmgcs2 PE=2 SV=1 - [Q68G44_RAT]	3	3	P17425;P22791;Q68G44	N-Term(TMT6plex); K11(TMT6plex)	HCD	1	0	1	1	11610	No Quan Values	Not Used	416468	192785	155294	302708	306606	408049	944379	509341	664101	632636		0	2.467e-06	4.93417	0	11.6714	3	2	838.497	1675.99	-1.06654	50.1459	4551	4551	MS2	0/0	PR382_TMT1_L_F13&8.raw
High	eLNDFISYLQR	Unambiguous	Protein disulfide-isomerase A3 OS=Rattus norvegicus GN=Pdia3 PE=1 SV=2 - [PDIA3_RAT]	1	1	P11598	N-Term(TMT6plex)	HCD	1	0	1	1	13099	No Quan Values	Not Used	50163.8	48788.8	27279.2	79183.8	56234.8	70853.4	112101	81093.2	85644.9	84838.6		0	1.271e-05	4.93361	0	11.7363	12	2	813.938	1626.87	-0.293508	65.6348	6189	6189	MS2	0/0	PR382_TMT1_L_F13&8.raw
High	gNPTVEVDLYTAk	Unambiguous	Alpha-enolase OS=Rattus norvegicus GN=Eno1 PE=1 SV=4 - [ENOA_RAT]|Enolase OS=Rattus norvegicus PE=3 SV=1 - [D3ZYU0_RAT]|Uncharacterized protein OS=Rattus norvegicus PE=3 SV=1 - [M0R5J4_RAT]	3	3	P04764;D3ZYU0;M0R5J4	N-Term(TMT6plex); K13(TMT6plex)	HCD	1	0	1	1	11266	No Quan Values	Not Used	81507.8	94018.4	62382.6	170195	119610	110016	170395	114049	132722	154107		0	2.162e-06	4.93256	0	15.1672	5	2	933.023	1865.04	-1.27871	46.5708	4172	4172	MS2	0/0	PR382_TMT1_L_F13&8.raw
High	aLDYLAIGVHELAAISER	Unambiguous	Histidine ammonia-lyase OS=Rattus norvegicus GN=Hal PE=1 SV=1 - [HUTH_RAT]	1	1	P21213	N-Term(TMT6plex)	HCD	1	0	1	1	29717	No Quan Values	Not Used	420.528	304.778	246.054	788.782	488.99	652.023	625.675	738.982	711.552	699.529		0	2.577e-07	4.93148	0	19.438	261	3	724.074	2170.21	-0.0930963	83.1866	7943	7943	MS2	0/0	PR382_TMT1_L_F4&9.raw
High	aADHVEDLPGALSTLSDLHAHk	Unambiguous	Hemoglobin subunit alpha-1/2 OS=Rattus norvegicus GN=Hba1 PE=1 SV=3 - [HBA_RAT]	1	1	P01946	N-Term(TMT6plex); K22(TMT6plex)	HCD	1	0	1	1	35230	No Quan Values	Not Used	167625	163143	156052	283338	325632	213962	182379	192665	162298	306459		0	9.561e-07	4.93073	0	6.20121	1	4	689.624	2755.48	-0.741232	51.0617	4771	4771	MS2	0/0	PR382_TMT1_L_F5&10.raw
High	dFTATDLTEFAAR	Unambiguous	3-ketoacyl-CoA thiolase, mitochondrial OS=Rattus norvegicus GN=Acaa2 PE=2 SV=1 - [THIM_RAT]|3-ketoacyl-CoA thiolase, mitochondrial OS=Rattus norvegicus GN=Acaa2 PE=3 SV=2 - [G3V9U2_RAT]	2	2	P13437;G3V9U2	N-Term(TMT6plex)	HCD	1	0	1	1	4503	No Quan Values	Not Used	15877.3	14025.6	13279.4	15533.7	12396.6	19077.3	30226.5	13992.8	21006.8	18718.6		0	3.982e-06	4.93049	0	12.4941	143	2	843.93	1686.85	-0.5896	57.4955	5378	5378	MS2	0/0	PR382_TMT1_L_F1&6.raw
High	gTDIMYTGTLDcWR	Unambiguous	ADP/ATP translocase 2 OS=Rattus norvegicus GN=Slc25a5 PE=1 SV=3 - [ADT2_RAT]	1	1	Q09073	N-Term(TMT6plex); C12(Carbamidomethyl)	HCD	1	0	1	1	11983	No Quan Values	Not Used	105404	71882	82815.4	139831	162224	231120	293532	145537	277927	288836		0	9.287e-06	4.92782	0	31.8596	5	2	959.455	1917.9	-0.686141	54.0065	4961	4961	MS2	0/0	PR382_TMT1_L_F13&8.raw
High	aLIDmYAEGVADLDEIVLHYPYIPPGEk	Unambiguous	Glutathione S-transferase alpha-3 OS=Rattus norvegicus GN=Gsta3 PE=1 SV=3 - [GSTA3_RAT]|Glutathione S-transferase OS=Rattus norvegicus GN=LOC102550391 PE=3 SV=1 - [M0RDI1_RAT]	2	2	P04904;M0RDI1	N-Term(TMT6plex); M5(Oxidation); K28(TMT6plex)	HCD	1	0	1	1	38363	No Quan Values	Not Used	1476.66	1814.19	2303.03	3845.87	2609.95	3507.1	3789.21	2483.98	4118.02	3218.22		0	7.242e-08	4.92741	0	4.22099	41	3	1202.63	3605.88	-0.239505	85.6859	8217	8217	MS2	0/0	PR382_TMT1_L_F5&10.raw
High	qTQEYEALLNIk	Unambiguous	Keratin, type I cytoskeletal 18 OS=Rattus norvegicus GN=Krt18 PE=1 SV=3 - [K1C18_RAT]	1	1	Q5BJY9	N-Term(TMT6plex); K12(TMT6plex)	HCD	1	0	1	1	27452	No Quan Values	Not Used	14697.5	17863.9	17139.3	32807.7	16116.2	25892.6	43032.8	25578.8	25192.4	22917.1		0	5.229e-07	4.92662	0	9.46385	29	2	954.545	1908.08	-0.969686	56.909	5449	5449	MS2	0/0	PR382_TMT1_L_F4&9.raw
High	eTDLLLDDSLVSLFGNR	Unambiguous	Peroxiredoxin-5, mitochondrial (Fragment) OS=Rattus norvegicus GN=Prdx5 PE=4 SV=2 - [D3ZEN5_RAT]|Peroxiredoxin-5, mitochondrial OS=Rattus norvegicus GN=Prdx5 PE=1 SV=1 - [PRDX5_RAT]|Isoform Cytoplasmic+peroxisomal of Peroxiredoxin-5, mitochondrial OS=Rattus norvegicus GN=Prdx5 - [PRDX5_RAT]	3	3	D3ZEN5;Q9R063;Q9R063-2	N-Term(TMT6plex)	HCD	1	0	1	1	21696	No Quan Values	Not Used	219.023	219.668	197.921	445.568	215.165	303.478	360.353	304.37	341.032	391.218		0	2.191e-05	4.92632	0	8.54556	500	2	1068.57	2136.14	-0.664129	79.7132	6080	6080	MS2	0/0	PR382_TMT1_L_F2&7.raw
High	sTFLDAWEGMEELVDQGLVk	Unambiguous	Aldose reductase-related protein 1 OS=Rattus norvegicus GN=Akr1b7 PE=1 SV=1 - [ALD1_RAT]	1	1	Q5RJP0	N-Term(TMT6plex); K20(TMT6plex)	HCD	1	0	1	1	30238	No Quan Values	Not Used	854.193	851.418	570.965	1726.96	1048.31	1642.28	1594.73	1378.95	1804.7	2207.66		0	8.634e-07	4.92562	0	7.66072	90	3	909.143	2725.41	-0.636799	91.1217	8517	8517	MS2	0/0	PR382_TMT1_L_F4&9.raw
High	eALEALVPVTIEVEVPFDLHR	Unambiguous	Vigilin OS=Rattus norvegicus GN=Hdlbp PE=2 SV=1 - [VIGLN_RAT]|High density lipoprotein binding protein (Vigilin) OS=Rattus norvegicus GN=Hdlbp PE=2 SV=1 - [Q3KRF2_RAT]	2	2	Q9Z1A6;Q3KRF2	N-Term(TMT6plex)	HCD	1	0	1	1	37536	No Quan Values	Not Used	1719.19	1823.46	1205.92	1609.49	970.181	1577.42	2384.55	1423.87	2196.9	1348.85		0	6.851e-08	4.92267	0	21.8372	51	3	869.152	2605.44	-0.862703	75.7421	7307	7307	MS2	0/0	PR382_TMT1_L_F5&10.raw
High	rLPENLYNDR	Unambiguous	Cytochrome b-c1 complex subunit 7 OS=Rattus norvegicus GN=Uqcrb PE=2 SV=1 - [B2RYS2_RAT]	1	1	B2RYS2	N-Term(TMT6plex)	HCD	1	0	1	1	2474	No Quan Values	Not Used	24018.5	16953.1	14520.2	32556.7	24553.4	27857.9	41203.8	28158.4	34379.6	30751		0	6.804e-05	4.92241	1	17.5511	16	3	506.945	1518.82	-0.473876	35.2869	3146	3146	MS2	0/0	PR382_TMT1_L_F1&6.raw
High	yNEDLELEDAIHTAILTLk	Unambiguous	Proteasome subunit alpha type-2 OS=Rattus norvegicus GN=Psma2 PE=1 SV=3 - [PSA2_RAT]	1	1	P17220	N-Term(TMT6plex); K19(TMT6plex)	HCD	1	0	1	1	14664	No Quan Values	Not Used	2518.32	3004.78	2387.82	4781.6	3000.76	4304.59	5707.18	3903.91	5785.38	5716.14		0	2.25e-07	4.91988	0	41.7817	88	3	887.157	2659.46	-0.913293	82.6475	7910	7910	MS2	0/0	PR382_TMT1_L_F13&8.raw
High	gETDEEYLWcIEQTLHFk	Unambiguous	Adenosylhomocysteinase OS=Rattus norvegicus GN=Ahcy PE=1 SV=3 - [SAHH_RAT]	1	1	P10760	N-Term(TMT6plex); C10(Carbamidomethyl); K18(TMT6plex)	HCD	1	0	1	1	21302	No Quan Values	Not Used	462.117	294.211	296.833	662.494	470.49	648.38	812.654	650.003	762.814	850.345		0	1.385e-06	4.91799	0	9.20628	500	3	919.459	2756.36	-0.678222	72.3613	5638	5638	MS2	0/0	PR382_TMT1_L_F2&7.raw
High	dSLLQDGEFTMDLR	Unambiguous	Profilin-1 OS=Rattus norvegicus GN=Pfn1 PE=1 SV=2 - [PROF1_RAT]	1	1	P62963	N-Term(TMT6plex)	HCD	1	0	1	1	20636	No Quan Values	Not Used	382.923	404.429	249.725	583.848	360.161	520.496	997.495	685.716	627.624	735.077		0	2.453e-06	4.91703	0	23.5816	500	2	934.966	1868.92	-0.869567	61.6094	4905	4905	MS2	0/0	PR382_TMT1_L_F2&7.raw
High	vTQSNFAVGYk	Unambiguous	Voltage-dependent anion-selective channel protein 1 OS=Rattus norvegicus GN=Vdac1 PE=1 SV=4 - [VDAC1_RAT]	1	1	Q9Z2L0	N-Term(TMT6plex); K11(TMT6plex)	HCD	1	0	1	1	10865	No Quan Values	Not Used	66071.7	56112.1	69306.6	134985	79641.8	106846	185139	104077	167111	144325		0	4.653e-05	4.91563	0	11.3947	9	2	836.476	1671.94	-1.38495	42.4128	3731	3731	MS2	0/0	PR382_TMT1_L_F13&8.raw
[truncated: 5,479 more rows]
