# Supplementary material for: Multiomics reveal non-alcoholic fatty liver disease in rats following chronic exposure to an ultra-low dose of Roundup herbicide
Source: Sci Rep. 2017 Jan 9;7:39328. doi: 10.1038/srep39328 (PMC5220358; doi:10.1038/srep39328)
Supplement: Supplementary Dataset 2 [file srep39328-s3.xls]

## Sheet: Sheet1
Multiomics reveal non-alcoholic fatty liver disease in rats following chronic exposure to an ultra-low dose of Roundup herbicide
Robin Mesnage1, George Renney2, Gilles-Eric Séralini3, Malcolm Ward2 and Michael N Antoniou1*
Supplementary Table 2. Raw Data of the proteome analysis for the TMT2 exported data. Raw peak intensity values are indicated for each of the 5998 peptides successfully detected in the TMT2 experiment.
Confidence Level	Sequence	PSM Ambiguity	Protein Descriptions	# Proteins	# Protein Groups	Protein Group Accessions	Modifications	Activation Type	ΔScore	ΔCn	Rank	Search Engine Rank	QuanResultID	Quan Info	Quan Usage	C1	C2	C3	C4	C5	R1	R2	R3	R4	R5	phosphoRS Site Probabilities	q-Value	PEP	XCorr	# Missed Cleavages	Isolation Interference [%]	Ion Inject Time [ms]	Charge	m/z [Da]	MH+ [Da]	ΔM [ppm]	RT [min]	First Scan	Last Scan	MS Order	Ions Matched	Spectrum File
High	iDGITIGQSLAILEYLEETRPIPR	Unambiguous	Maleylacetoacetate isomerase OS=Rattus norvegicus GN=Gstz1 PE=1 SV=2 - [MAAI_RAT]	1	1	P57113	N-Term(TMT6plex)	HCD	1	0	1	1	48063	No Quan Values	Not Used	3414.76	2106.65	5516.68	1788.7	2842.82	4863.95	4834.59	3577.1	8315.15	5835.85		0	1.821e-05	9.3372	0	11.7843	400	3	976.232	2926.68	12.8754	81.5748	7932	7932	MS2	0/0	PR382_TMT2_L_F4&9.raw
High	iIAEGANGPTTPEADkIFLER	Unambiguous	Glutamate dehydrogenase 1, mitochondrial OS=Rattus norvegicus GN=Glud1 PE=1 SV=2 - [DHE3_RAT]	1	1	P10860	N-Term(TMT6plex); K16(TMT6plex)	HCD	1	0	1	1	24734	No Quan Values	Not Used	12332.5	8920.76	20841.5	15883.6	16722	25437.5	16562.7	19489.6	32949.2	24678.9		0	3.026e-05	8.94556	1	12.6675	143	3	900.836	2700.49	-1.04955	54.1522	4238	4238	MS2	0/0	PR382_TMT2_L_F1&6.raw
High	gLVVLGFPcNQFGHQEnGkNEEILNSLk	Ambiguous	Glutathione peroxidase 1 OS=Rattus norvegicus GN=Gpx1 PE=1 SV=4 - [GPX1_RAT]|Glutathione peroxidase OS=Rattus norvegicus GN=Gpx1 PE=2 SV=1 - [Q6PDW8_RAT]	2	2	P04041;Q6PDW8	N-Term(TMT6plex); C9(Carbamidomethyl); N17(Deamidated); K19(TMT6plex); K28(TMT6plex)	HCD	0.0316	0	1	1	46292	No Quan Values	Not Used	81412.5	25625.1	92758.3	40079.5	73677	74031.3	57821.3	27631.2	56863	63128		0	0.00167	8.85045	1	18.0423	27	4	958.268	3830.05	-0.608937	61.9979	5974	5974	MS2	0/0	PR382_TMT2_L_F4&9.raw
High	dLADELALVDVIEDkLk	Unambiguous	L-lactate dehydrogenase A chain OS=Rattus norvegicus GN=Ldha PE=1 SV=1 - [LDHA_RAT]|Uncharacterized protein OS=Rattus norvegicus PE=3 SV=1 - [M0RBY5_RAT]	2	2	P04642;M0RBY5	N-Term(TMT6plex); K15(TMT6plex); K17(TMT6plex)	HCD	1	0	1	1	48141	No Quan Values	Not Used	26520.2	20171	69167.8	19558	18043.8	40413.8	32281.7	22808.3	46399.3	29936		0	1.474e-06	8.82217	1	46.143	92	3	862.845	2586.52	-0.463077	82.6143	8018	8018	MS2	0/0	PR382_TMT2_L_F4&9.raw
High	tTVLLADINDFGTVNEIYk	Unambiguous	Ribonuclease UK114 OS=Rattus norvegicus GN=Hrsp12 PE=1 SV=3 - [UK114_RAT]	1	1	P52759	N-Term(TMT6plex); K19(TMT6plex)	HCD	1	0	1	1	38374	No Quan Values	Not Used	286537	79991.5	291092	107756	198965	231385	283753	180700	432084	277652		0	9.145e-06	8.62968	0	55.3723	20	2	1292.72	2584.43	-0.373015	70.5481	6269	6269	MS2	0/0	PR382_TMT2_L_F3&8.raw
High	gLVVLGFPcNQFGHQENGknEEILNSLk	Ambiguous	Glutathione peroxidase 1 OS=Rattus norvegicus GN=Gpx1 PE=1 SV=4 - [GPX1_RAT]|Glutathione peroxidase OS=Rattus norvegicus GN=Gpx1 PE=2 SV=1 - [Q6PDW8_RAT]	2	2	P04041;Q6PDW8	N-Term(TMT6plex); C9(Carbamidomethyl); K19(TMT6plex); N20(Deamidated); K28(TMT6plex)	HCD		0.0316	2	2	46292	No Quan Values	Not Used	81412.5	25625.1	92758.3	40079.5	73677	74031.3	57821.3	27631.2	56863	63128		0	0.001744	8.57035	1	18.0423	27	4	958.268	3830.05	-0.608937	61.9979	5974	5974	MS2	0/0	PR382_TMT2_L_F4&9.raw
High	gLVVLGFPcNQFGHqENGkNEEILNSLk	Ambiguous	Glutathione peroxidase 1 OS=Rattus norvegicus GN=Gpx1 PE=1 SV=4 - [GPX1_RAT]|Glutathione peroxidase OS=Rattus norvegicus GN=Gpx1 PE=2 SV=1 - [Q6PDW8_RAT]	2	2	P04041;Q6PDW8	N-Term(TMT6plex); C9(Carbamidomethyl); Q15(Deamidated); K19(TMT6plex); K28(TMT6plex)	HCD		0.0475	3	3	46292	No Quan Values	Not Used	81412.5	25625.1	92758.3	40079.5	73677	74031.3	57821.3	27631.2	56863	63128		0	0.00188	8.43016	1	18.0423	27	4	958.268	3830.05	-0.608937	61.9979	5974	5974	MS2	0/0	PR382_TMT2_L_F4&9.raw
High	aDGYVDNLAEAVDLLLQHMDk	Unambiguous	Phospholysine phosphohistidine inorganic pyrophosphate phosphatase OS=Rattus norvegicus GN=Lhpp PE=2 SV=1 - [LHPP_RAT]	1	1	Q5I0D5	N-Term(TMT6plex); K21(TMT6plex)	HCD	1	0	1	1	48656	No Quan Values	Not Used	3383.48	2353.06	5259.91	1238.21	2690.99	3401.91	3517.94	2760.52	3589.89	3588.9		0	1.772e-06	8.37311	0	9.78985	374	3	930.157	2788.46	-0.964038	89.4535	8585	8585	MS2	0/0	PR382_TMT2_L_F4&9.raw
High	iINEPTAAAIAYGLDkR	Unambiguous	78 kDa glucose-regulated protein OS=Rattus norvegicus GN=Hspa5 PE=1 SV=1 - [GRP78_RAT]	1	1	P06761	N-Term(TMT6plex); K16(TMT6plex)	HCD	1	0	1	1	54309	No Quan Values	Not Used	71787.6	43431.8	151065	63477.9	39166.1	70658.1	73479.1	50802.6	82211.5	62533.6		0	0.0003851	8.3614	1	24.0688	15	3	758.778	2274.32	-0.901684	57.4849	5075	5075	MS2	0/0	PR382_TMT2_L_F5&10.raw
High	vIHNEFTLGEEcELETMTGEk	Unambiguous	Fatty acid-binding protein, liver OS=Rattus norvegicus GN=Fabp1 PE=1 SV=1 - [FABPL_RAT]	1	1	P02692	N-Term(TMT6plex); C12(Carbamidomethyl); K21(TMT6plex)	HCD	1	0	1	1	25055	No Quan Values	Not Used	3339.55	2337.33	4762.28	936.27	3085.24	4089.27	4053.44	3792.8	4250.89	3295.97		0	3.479e-05	8.17165	0	2.11562	104	3	975.485	2924.44	-0.648499	58.0431	4592	4592	MS2	0/0	PR382_TMT2_L_F1&6.raw
High	iIAEGANGPTTPEADkIFLER	Unambiguous	Glutamate dehydrogenase 1, mitochondrial OS=Rattus norvegicus GN=Glud1 PE=1 SV=2 - [DHE3_RAT]	1	1	P10860	N-Term(TMT6plex); K16(TMT6plex)	HCD	1	0	1	1	30769	No Quan Values	Not Used	1802.51	1312.97	2920.7	1936.32	2353.66	3337.36	2095.52	2291.09	4422.15	2986.69		0	1.779e-05	8.13022	1	23.9997	225	3	900.837	2700.5	-0.642726	54.543	3786	3786	MS2	0/0	PR382_TMT2_L_F2&7.raw
High	aDGYVDNLAEAVDLLLQHMDk	Unambiguous	Phospholysine phosphohistidine inorganic pyrophosphate phosphatase OS=Rattus norvegicus GN=Lhpp PE=2 SV=1 - [LHPP_RAT]	1	1	Q5I0D5	N-Term(TMT6plex); K21(TMT6plex)	HCD	1	0	1	1	39907	No Quan Values	Not Used	1171.04	696.79	1821.64	430.499	809.265	1219.77	1203.3	940.51	1370.1	1402.32		0	9.081e-07	8.12812	0	16.8515	499	3	930.156	2788.45	-1.88336	89.7858	7963	7963	MS2	0/0	PR382_TMT2_L_F3&8.raw
High	iLGAHILGPGAGEMVNEAALALEYGAScEDVAR	Unambiguous	Dihydrolipoyl dehydrogenase, mitochondrial OS=Rattus norvegicus GN=Dld PE=1 SV=1 - [DLDH_RAT]	1	1	Q6P6R2	N-Term(TMT6plex); C28(Carbamidomethyl)	HCD	1	0	1	1	38788	No Quan Values	Not Used	756.279	312.278	1337.07	415.497	548.706	675.223	986.842	448.566	1035.95	664.73		0	2.403e-06	8.00036	0	20.565	104	3	1195.27	3583.8	-1.46362	75.1502	6725	6725	MS2	0/0	PR382_TMT2_L_F3&8.raw
High	iDGITIGQSLAILEYLEETRPIPR	Unambiguous	Maleylacetoacetate isomerase OS=Rattus norvegicus GN=Gstz1 PE=1 SV=2 - [MAAI_RAT]	1	1	P57113	N-Term(TMT6plex)	HCD	1	0	1	1	48050	No Quan Values	Not Used	6134.21	3856.02	8968.9	3201.84	5553.43	8307.18	7276.29	6048.34	14733	9748.76		0	4.557e-06	7.96911	0	17.9855	46	3	976.22	2926.65	0.112301	81.4186	7918	7918	MS2	0/0	PR382_TMT2_L_F4&9.raw
High	nLAQVSTNLLDFEVTALHTVYEEAR	Unambiguous	Formimidoyltransferase-cyclodeaminase OS=Rattus norvegicus GN=Ftcd PE=1 SV=4 - [FTCD_RAT]	1	1	O88618	N-Term(TMT6plex)	HCD	1	0	1	1	56955	No Quan Values	Not Used	1107.16		678.505	295.527	516.517	733.312	878.628	405.708	1813.57	1002.76		0	7.863e-06	7.94095	0	6.21914	83	3	1021.54	3062.6	-0.537676	88.3197	7986	7986	MS2	0/0	PR382_TMT2_L_F5&10.raw
High	vQMEQLnGVLLHLESELAQTR	Unambiguous	Keratin, type I cytoskeletal 18 OS=Rattus norvegicus GN=Krt18 PE=1 SV=3 - [K1C18_RAT]	1	1	Q5BJY9	N-Term(TMT6plex); N7(Deamidated)	HCD	1	0	1	1	48069	No Quan Values	Not Used	1373.1	654.826	1751.15	1004.25	1188.25	1865.43	2496.9	1157.78	2010.11	1651.6		0	1.432e-05	7.81041	0	12.93	500	3	880.152	2638.44	12.6467	81.6766	7938	7938	MS2	0/0	PR382_TMT2_L_F4&9.raw
High	vINEPTAAALAYGLDkSEDk	Unambiguous	Stress-70 protein, mitochondrial OS=Rattus norvegicus GN=Hspa9 PE=1 SV=3 - [GRP75_RAT]|Stress-70 protein, mitochondrial OS=Rattus norvegicus GN=Hspa9 PE=3 SV=1 - [F1M953_RAT]|Uncharacterized protein OS=Rattus norvegicus PE=3 SV=1 - [M0R972_RAT]	3	3	P48721;F1M953;M0R972	N-Term(TMT6plex); K16(TMT6plex); K20(TMT6plex)	HCD	1	0	1	1	45805	No Quan Values	Not Used	89758.5	39136.6	119044	46677.8	47517.2	69574.6	69629.5	46441.9	81566.3	63589		0	1.018e-05	7.74367	1	10.9562	11	3	931.525	2792.56	-1.79642	56.9137	5438	5438	MS2	0/0	PR382_TMT2_L_F4&9.raw
High	tALLDAAGVASLLTTAEAVVTEIPkEEk	Unambiguous	60 kDa heat shock protein, mitochondrial OS=Rattus norvegicus GN=Hspd1 PE=1 SV=1 - [CH60_RAT]	1	1	P63039	N-Term(TMT6plex); K25(TMT6plex); K28(TMT6plex)	HCD	1	0	1	1	48922	No Quan Values	Not Used	753.027	171.268	785.205	395.247	640.625	1094.97	1234.59	602.394	1422.18	986.19		0	7.045e-06	7.68336	1	12.7285	301	3	1176.68	3528.04	-0.855802	93.5335	8878	8878	MS2	0/0	PR382_TMT2_L_F4&9.raw
High	vADVLEQSLEELAQAESk	Unambiguous	Protein Aldh8a1 OS=Rattus norvegicus GN=Aldh8a1 PE=3 SV=2 - [D3ZXY4_RAT]	1	1	D3ZXY4	N-Term(TMT6plex); K18(TMT6plex)	HCD	1	0	1	1	39379	No Quan Values	Not Used	1768.81	1452.9	2961.12	1213.31	1530.82	2736.97	2490.53	2414.61	4023.23	2824.37		0	1.04e-05	7.63187	0	26.3911	196	2	1209.16	2417.32	-0.901005	82.3905	7380	7380	MS2	0/0	PR382_TMT2_L_F3&8.raw
High	gAGVTLNVLEMTADDLENALk	Unambiguous	UDP-glucuronosyltransferase 1-1 OS=Rattus norvegicus GN=Ugt1a1 PE=1 SV=1 - [UD11_RAT]|UDP-glucuronosyltransferase 1-5 OS=Rattus norvegicus GN=Ugt1a5 PE=2 SV=1 - [UD15_RAT]|Protein LOC100912040 OS=Rattus norvegicus GN=Ugt1a1 PE=3 SV=1 - [F7ELD4_RAT]|UDP-glucuronosyltransferase 1-6 OS=Rattus norvegicus GN=Ugt1a6 PE=2 SV=1 - [UD16_RAT]|UDP-glucuronosyltransferase 1-2 OS=Rattus norvegicus GN=Ugt1a2 P…	13	13	Q64550;Q64638;F7ELD4;P08430;P20720;Q64633;Q64634;Q64637;Q6T5E7;Q6T5E8;Q6T5E9;Q6T5F1;Q6T5F2	N-Term(TMT6plex); K21(TMT6plex)	HCD	1	0	1	1	39710	No Quan Values	Not Used	3899.07	3353.8	4739.93	3940.97	4823.29	4503.84	6824.54	3769.39	9144.39	10494.8		0	2.843e-06	7.62187	0	16.7519	231	3	878.146	2632.42	-0.974289	86.8129	7745	7745	MS2	0/0	PR382_TMT2_L_F3&8.raw
High	vIHNEFTLGEEcELETMTGEk	Unambiguous	Fatty acid-binding protein, liver OS=Rattus norvegicus GN=Fabp1 PE=1 SV=1 - [FABPL_RAT]	1	1	P02692	N-Term(TMT6plex); C12(Carbamidomethyl); K21(TMT6plex)	HCD	1	0	1	1	49267	No Quan Values	Not Used	767.772	645.035	1361.76	360.38	733.85	1165.25	1098.21	837.044	1168.23	704.931		0	8.183e-05	7.60222	0	7.80633	364	3	975.484	2924.44	-1.65029	99.5169	9259	9259	MS2	0/0	PR382_TMT2_L_F4&9.raw
High	sLQDIIAILGMDELSEEDkLTVSR	Unambiguous	ATP synthase subunit beta, mitochondrial OS=Rattus norvegicus GN=Atp5b PE=1 SV=2 - [ATPB_RAT]|ATP synthase subunit beta OS=Rattus norvegicus GN=Atp5b PE=3 SV=1 - [G3V6D3_RAT]	2	2	P10719;G3V6D3	N-Term(TMT6plex); K19(TMT6plex)	HCD	1	0	1	1	56626	No Quan Values	Not Used	14204.6	7394.68	16805.1	12009.5	16217.7	23559.1	21345.1	10308.1	26744.6	15091.6		0	7.054e-06	7.59696	1	11.3515	36	3	1045.24	3133.71	-0.556548	83.3831	7624	7624	MS2	0/0	PR382_TMT2_L_F5&10.raw
High	tIAEcLADELINAAk	Unambiguous	40S ribosomal protein S5 OS=Rattus norvegicus GN=Rps5 PE=2 SV=1 - [B0BN81_RAT]	1	1	B0BN81	N-Term(TMT6plex); C5(Carbamidomethyl); K15(TMT6plex)	HCD	1	0	1	1	38947	No Quan Values	Not Used	14551.4	9236.18	23416.9	11195.1	13769.9	27402.3	23291.5	16333.3	40794.9	28287		0	2.84e-05	7.53189	0	28.753	115	2	1045.58	2090.16	-0.263952	77.0324	6903	6903	MS2	0/0	PR382_TMT2_L_F3&8.raw
High	dGPLNMILDDGGDLTNLIHTk	Unambiguous	Adenosylhomocysteinase OS=Rattus norvegicus GN=Ahcy PE=1 SV=3 - [SAHH_RAT]	1	1	P10760	N-Term(TMT6plex); K21(TMT6plex)	HCD	1	0	1	1	26261	No Quan Values	Not Used	2325.77	1647.49	3906	1332.49	2014.75	3451.2	3824.97	2971.39	5458.01	3487.31		0	8.72904e-07	7.51611	0	16.8871	234	3	904.154	2710.45	-0.676187	74.8964	5920	5920	MS2	0/0	PR382_TMT2_L_F1&6.raw
High	ekLPWTEFAESAEDGLTTR	Unambiguous	Beta-ureidopropionase OS=Rattus norvegicus GN=Upb1 PE=1 SV=1 - [BUP1_RAT]|Uncharacterized protein OS=Rattus norvegicus GN=Upb1 PE=4 SV=2 - [D3Z8J1_RAT]	2	2	Q03248;D3Z8J1	N-Term(TMT6plex); K2(TMT6plex)	HCD	1	0	1	1	25491	No Quan Values	Not Used	3967.22	2819.26	6482.19	1779.17	3272.83	3421.64	4258.47	3834.51	4881.38	5907.67		0	4.16e-06	7.51426	1	9.3677	261	3	880.13	2638.37	-0.838598	63.6054	5071	5071	MS2	0/0	PR382_TMT2_L_F1&6.raw
High	sLQDIIAILGMDELSEEDkLTVSR	Unambiguous	ATP synthase subunit beta, mitochondrial OS=Rattus norvegicus GN=Atp5b PE=1 SV=2 - [ATPB_RAT]|ATP synthase subunit beta OS=Rattus norvegicus GN=Atp5b PE=3 SV=1 - [G3V6D3_RAT]	2	2	P10719;G3V6D3	N-Term(TMT6plex); K19(TMT6plex)	HCD	1	0	1	1	48233	No Quan Values	Not Used	15244.3	6850.73	16430.4	12686.9	12667.5	23064.5	17784.8	8110.13	22068.3	16814		0	7.096e-06	7.48173	1	7.64736	53	3	1045.24	3133.7	-0.790272	83.7707	8119	8119	MS2	0/0	PR382_TMT2_L_F4&9.raw
High	iINEPTAAAIAYGLDkR	Unambiguous	78 kDa glucose-regulated protein OS=Rattus norvegicus GN=Hspa5 PE=1 SV=1 - [GRP78_RAT]	1	1	P06761	N-Term(TMT6plex); K16(TMT6plex)	HCD	1	0	1	1	45716	No Quan Values	Not Used	251498	124353	454982	209988	141903	306509	254746	191818	310387	213812		0	8.035e-05	7.42948	1	15.3618	2	3	758.778	2274.32	-0.901684	56.0136	5341	5341	MS2	0/0	PR382_TMT2_L_F4&9.raw
High	dLADELALVDVIEDkLk	Unambiguous	L-lactate dehydrogenase A chain OS=Rattus norvegicus GN=Ldha PE=1 SV=1 - [LDHA_RAT]|Uncharacterized protein OS=Rattus norvegicus PE=3 SV=1 - [M0RBY5_RAT]	2	2	P04642;M0RBY5	N-Term(TMT6plex); K15(TMT6plex); K17(TMT6plex)	HCD	1	0	1	1	26710	No Quan Values	Not Used	1544.42	1443.93	3977.39	1197.03	1090.32	2359.74	2184.61	1468.87	2742.19	1741.02		0	9.706e-06	7.42522	1	17.4604	500	3	862.844	2586.52	-0.88783	82.9174	6415	6415	MS2	0/0	PR382_TMT2_L_F1&6.raw
High	iINEPTAAAIAYGLDkk	Unambiguous	Heat shock-related 70 kDa protein 2 OS=Rattus norvegicus GN=Hspa2 PE=1 SV=2 - [HSP72_RAT]|Heat shock cognate 71 kDa protein OS=Rattus norvegicus GN=Hspa8 PE=1 SV=1 - [HSP7C_RAT]|Protein LOC102549957 OS=Rattus norvegicus GN=LOC102549957 PE=3 SV=1 - [M0RCB1_RAT]|Uncharacterized protein OS=Rattus norvegicus PE=3 SV=1 - [M0RDZ9_RAT]	4	4	P14659;P63018;M0RCB1;M0RDZ9	N-Term(TMT6plex); K16(TMT6plex); K17(TMT6plex)	HCD	1	0	1	1	54547	No Quan Values	Not Used	107767	54774.4	164433	57379.6	50865.3	83821.3	75261.5	64492	85415.1	76203.5		0	4.366e-05	7.41211	1	26.0336	10	3	825.83	2475.48	-1.14195	59.9906	5337	5337	MS2	0/0	PR382_TMT2_L_F5&10.raw
High	kPLVIIAEDVDGEALSTLVLNR	Unambiguous	60 kDa heat shock protein, mitochondrial OS=Rattus norvegicus GN=Hspd1 PE=1 SV=1 - [CH60_RAT]	1	1	P63039	N-Term(TMT6plex); K1(TMT6plex)	HCD	1	0	1	1	56269	No Quan Values	Not Used	1683.49	1717.84	2963.35	1079.01	1508.53	2956.92	2183.78	1785.36	2203.29	2277.51		0	0.0001037	7.40902	0	25.9087	56	3	941.891	2823.66	-0.581206	78.9058	7231	7231	MS2	0/0	PR382_TMT2_L_F5&10.raw
High	eSDDkPEIEDVGsDEEEEEkk	Unambiguous	Heat shock protein HSP 90-alpha OS=Rattus norvegicus GN=Hsp90aa1 PE=1 SV=3 - [HS90A_RAT]	1	1	P82995	N-Term(TMT6plex); K5(TMT6plex); S13(Phospho); K20(TMT6plex); K21(TMT6plex)	HCD	1	0	1	1	13942	No Quan Values	Not Used	719.091	856.447	1453.06	2414.39	2215.86	3045.76	4728.47	2283.13	3656.5	6535.27	S(2): 0.0; S(13): 100.0	0	0.003133	7.37883	1	0	497	3	1144.89	3432.65	-1.58537	40.2693	2494	2494	MS2	0/0	PR382_TMT2_L_TD_F4&9.raw
High	tGPAATTLSDTAAAESLVDSSEVTVIGFFk	Unambiguous	Protein disulfide-isomerase OS=Rattus norvegicus GN=P4hb PE=1 SV=2 - [PDIA1_RAT]	1	1	P04785	N-Term(TMT6plex); K30(TMT6plex)	HCD	1	0	1	1	48304	No Quan Values	Not Used	1295.67	296.004	2313	711.017	795.817	1874.17	2465.84	1152.36	2888.66	1375.49		0	1.495e-05	7.35438	0	43.108	161	3	1148.61	3443.82	-0.884963	84.753	8197	8197	MS2	0/0	PR382_TMT2_L_F4&9.raw
High	vIHNEFTLGEEcELETMTGEk	Unambiguous	Fatty acid-binding protein, liver OS=Rattus norvegicus GN=Fabp1 PE=1 SV=1 - [FABPL_RAT]	1	1	P02692	N-Term(TMT6plex); C12(Carbamidomethyl); K21(TMT6plex)	HCD	1	0	1	1	49842	No Quan Values	Not Used	632.564	475.495	1125.28	280.863	563.531	990.015	781.123	701.627	977.244	736.412		0	4.734e-05	7.30728	0	9.34713	500	3	975.484	2924.44	-1.27462	110.217	9893	9893	MS2	0/0	PR382_TMT2_L_F4&9.raw
High	vIHNEFTLGEEcELETMTGEk	Unambiguous	Fatty acid-binding protein, liver OS=Rattus norvegicus GN=Fabp1 PE=1 SV=1 - [FABPL_RAT]	1	1	P02692	N-Term(TMT6plex); C12(Carbamidomethyl); K21(TMT6plex)	HCD	1	0	1	1	57402	No Quan Values	Not Used	527.471	292.741	899.625	233.821	402.288	733.423	731.28	537.733	688.886	545.498		0	8.978e-05	7.30226	0	11.0262	500	3	975.484	2924.44	-1.90074	95.7095	8478	8478	MS2	0/0	PR382_TMT2_L_F5&10.raw
High	vIHNEFTLGEEcELETMTGEk	Unambiguous	Fatty acid-binding protein, liver OS=Rattus norvegicus GN=Fabp1 PE=1 SV=1 - [FABPL_RAT]	1	1	P02692	N-Term(TMT6plex); C12(Carbamidomethyl); K21(TMT6plex)	HCD	1	0	1	1	48617	No Quan Values	Not Used	748.045	437.76	1332.84	199.665	689.672	1226.98	1057.71	765.863	1224.66	776.339		0	4.437e-05	7.28392	0	35.1413	357	3	975.482	2924.43	-3.96696	88.9618	8542	8542	MS2	0/0	PR382_TMT2_L_F4&9.raw
High	lSVGLEDEkDLLEDLGQALk	Unambiguous	Cystathionine gamma-lyase OS=Rattus norvegicus GN=Cth PE=1 SV=2 - [CGL_RAT]|Cystathionase (Cystathionine gamma-lyase) OS=Rattus norvegicus GN=Cth PE=2 SV=2 - [Q9EQS4_RAT]	2	2	P18757;Q9EQS4	N-Term(TMT6plex); K9(TMT6plex); K20(TMT6plex)	HCD	1	0	1	1	26506	No Quan Values	Not Used	3374.64	1825.46	4803.92	1427.73	2409.97	2087.24	3286.08	1818.18	2495.8	4139.1		0	0.000185	7.27096	1	5.36758	500	3	958.22	2872.65	-0.857367	79.2072	6190	6190	MS2	0/0	PR382_TMT2_L_F1&6.raw
High	aDGYVDNLAEAVDLLLQHMDk	Unambiguous	Phospholysine phosphohistidine inorganic pyrophosphate phosphatase OS=Rattus norvegicus GN=Lhpp PE=2 SV=1 - [LHPP_RAT]	1	1	Q5I0D5	N-Term(TMT6plex); K21(TMT6plex)	HCD	1	0	1	1	57053	No Quan Values	Not Used	2257.6	1437.59	3362.43	597.788	1357.27	2022.54	2000.19	1699.23	2119.77	1694.01		0	5.206e-06	7.24998	0	37.7007	239	3	930.157	2788.46	-1.0297	89.7824	8093	8093	MS2	0/0	PR382_TMT2_L_F5&10.raw
High	tALLDAAGVASLLTTAEAVVTEIPkEEk	Unambiguous	60 kDa heat shock protein, mitochondrial OS=Rattus norvegicus GN=Hspd1 PE=1 SV=1 - [CH60_RAT]	1	1	P63039	N-Term(TMT6plex); K25(TMT6plex); K28(TMT6plex)	HCD	1	0	1	1	40133	No Quan Values	Not Used	410.86	158.959	366.196	180.436	304.891	425.506	534.771	279.454	710.195	431.935		0	9.695e-06	7.23088	1	18.3546	500	3	1176.68	3528.04	-0.752002	93.4206	8214	8214	MS2	0/0	PR382_TMT2_L_F3&8.raw
High	dLADELALVDVIEDk	Unambiguous	L-lactate dehydrogenase A chain OS=Rattus norvegicus GN=Ldha PE=1 SV=1 - [LDHA_RAT]|Uncharacterized protein OS=Rattus norvegicus PE=3 SV=1 - [M0RBY5_RAT]	2	2	P04642;M0RBY5	N-Term(TMT6plex); K15(TMT6plex)	HCD	1	0	1	1	47579	No Quan Values	Not Used	14517.6	11439.5	30172.4	11110.1	18684.4	42567.2	44815.9	31598	67550.2	32912.3		0	2.617e-05	7.22859	0	13.1543	28	2	1058.59	2116.18	-0.938366	75.9158	7398	7398	MS2	0/0	PR382_TMT2_L_F4&9.raw
High	tDDEVVQREEEAIQLDGLNASQIR	Unambiguous	Endoplasmin OS=Rattus norvegicus GN=Hsp90b1 PE=1 SV=2 - [ENPL_RAT]|Endoplasmin OS=Rattus norvegicus GN=Hsp90b1 PE=4 SV=1 - [A0A0A0MY09_RAT]|Isoform 2 of Endoplasmin OS=Rattus norvegicus GN=Hsp90b1 - [ENPL_RAT]	3	3	Q66HD0;A0A0A0MY09;Q66HD0-2	N-Term(TMT6plex)	HCD	1	0	1	1	54044	No Quan Values	Not Used	13143.6	9556.77	33012.3	12736.3	8798.14	18875.3	19523.5	15811.3	27979.2	18691		0	6.789e-05	7.22199	1	23.4833	22	3	986.505	2957.5	0.0293259	54.7022	4783	4783	MS2	0/0	PR382_TMT2_L_F5&10.raw
High	vIHNEFTLGEEcELETMTGEk	Unambiguous	Fatty acid-binding protein, liver OS=Rattus norvegicus GN=Fabp1 PE=1 SV=1 - [FABPL_RAT]	1	1	P02692	N-Term(TMT6plex); C12(Carbamidomethyl); K21(TMT6plex)	HCD	1	0	1	1	49170	No Quan Values	Not Used	655.524	419.722	1065.8	259.101	465.63	786.389	780.818	712.452	901.003	664.714		0	5.522e-05	7.17255	0	11.4725	357	3	975.484	2924.44	-1.21201	97.7493	9152	9152	MS2	0/0	PR382_TMT2_L_F4&9.raw
High	sRTsVQTEDDQLIAGQSAR	Ambiguous	Protein Ctnna2 (Fragment) OS=Rattus norvegicus GN=Ctnna2 PE=4 SV=2 - [D4A6H8_RAT]|Catenin (Cadherin associated protein), alpha 1 OS=Rattus norvegicus GN=Ctnna1 PE=1 SV=1 - [Q5U302_RAT]	2	2	D4A6H8;Q5U302	N-Term(TMT6plex); S4(Phospho)	HCD	0.0195	0	1	1	13586	No Quan Values	Not Used	4071.7	4735.49	2839.54	6293.02	3921.63	7136.19	9043.01	6424.55	7185.34	8926.65	S(1): 0.1; T(3): 0.8; S(4): 99.2; T(7): 0.0; S(17): 0.0	0	0.003401	7.16587	1	18.6197	500	3	791.054	2371.15	0.306158	33.8278	2058	2058	MS2	0/0	PR382_TMT2_L_TD_F4&9.raw
High	aAFDDAIAELDTLSEESYk	Unambiguous	14-3-3 protein epsilon OS=Rattus norvegicus GN=Ywhae PE=1 SV=1 - [1433E_RAT]	1	1	P62260	N-Term(TMT6plex); K19(TMT6plex)	HCD	1	0	1	1	39158	No Quan Values	Not Used	12600.9	8205.42	17989.9	6611.99	11480.1	18060	20170.9	14221.9	20879.6	17681.4		0	2.942e-05	7.15303	0	0.605953	82	2	1273.65	2546.29	-0.553212	79.6356	7136	7136	MS2	0/0	PR382_TMT2_L_F3&8.raw
High	sLQDIIAILGMDELSEEDkLTVSR	Unambiguous	ATP synthase subunit beta, mitochondrial OS=Rattus norvegicus GN=Atp5b PE=1 SV=2 - [ATPB_RAT]|ATP synthase subunit beta OS=Rattus norvegicus GN=Atp5b PE=3 SV=1 - [G3V6D3_RAT]	2	2	P10719;G3V6D3	N-Term(TMT6plex); K19(TMT6plex)	HCD	1	0	1	1	39483	No Quan Values	Not Used	2626.56	1387.05	2674.01	1923.78	2699.31	3953.77	2842.11	1576.13	3895.88	2783.56		0	4.472e-06	7.14511	1	13.6916	196	3	1045.24	3133.71	-0.556548	83.7589	7494	7494	MS2	0/0	PR382_TMT2_L_F3&8.raw
High	iEFEGQSVDFVDPNkQNLIAEVSTk	Unambiguous	Carbamoyl-phosphate synthase [ammonia], mitochondrial OS=Rattus norvegicus GN=Cps1 PE=1 SV=1 - [CPSM_RAT]	1	1	P07756	N-Term(TMT6plex); K15(TMT6plex); K25(TMT6plex)	HCD	1	0	1	1	37827	No Quan Values	Not Used	81299.2	57258.7	135752	83385.9	102640	152543	94934.2	70049.3	189006	143579		0	0.001287	7.13664	1	3.45263	22	3	1165.64	3494.89	-1.93609	64.5018	5667	5667	MS2	0/0	PR382_TMT2_L_F3&8.raw
High	nVEDIELWLYEVEGHLASDDYGk	Unambiguous	Spectrin alpha chain, non-erythrocytic 1 OS=Rattus norvegicus GN=Sptan1 PE=1 SV=2 - [SPTN1_RAT]|Spectrin alpha chain, non-erythrocytic 1 OS=Rattus norvegicus GN=Sptan1 PE=1 SV=2 - [E9PSZ3_RAT]	2	2	P16086;E9PSZ3	N-Term(TMT6plex); K23(TMT6plex)	HCD	1	0	1	1	48214	No Quan Values	Not Used	3124.45	1265.79	3155.05	1282.04	2770.99	4917.07	6079.42	2964.34	4770.54	3616.89		0	8.675e-06	7.13424	0	10.7916	123	3	1051.53	3152.58	-1.18587	83.526	8098	8098	MS2	0/0	PR382_TMT2_L_F4&9.raw
High	vADVLEQSLEELAQAESk	Unambiguous	Protein Aldh8a1 OS=Rattus norvegicus GN=Aldh8a1 PE=3 SV=2 - [D3ZXY4_RAT]	1	1	D3ZXY4	N-Term(TMT6plex); K18(TMT6plex)	HCD	1	0	1	1	39351	No Quan Values	Not Used	11712.1	7364.25	18125.8	7027.31	11117.6	16608.6	18395	16782.3	25115.1	19547.6		0	4.996e-05	7.12999	0	34.9675	114	3	806.443	2417.32	-0.805571	82.0421	7349	7349	MS2	0/0	PR382_TMT2_L_F3&8.raw
High	gSASSDLELTEAELATAEAVR	Unambiguous	Cytosolic 10-formyltetrahydrofolate dehydrogenase OS=Rattus norvegicus GN=Aldh1l1 PE=1 SV=3 - [AL1L1_RAT]|10-formyltetrahydrofolate dehydrogenase OS=Rattus norvegicus GN=Aldh1l1 PE=1 SV=1 - [M0R8T2_RAT]	2	2	P28037;M0R8T2	N-Term(TMT6plex)	HCD	1	0	1	1	31238	No Quan Values	Not Used	1290.13	1023.96	1953.27	524.894	1067.28	911.749	958.667	1256.9	1658.75	1756.34		0	1.806e-06	7.12535	0	21.9713	359	2	1175.1	2349.2	-0.667614	61.1512	4302	4302	MS2	0/0	PR382_TMT2_L_F2&7.raw
High	eVQSEFVEVMNEIWANDQIR	Unambiguous	Trifunctional enzyme subunit alpha, mitochondrial OS=Rattus norvegicus GN=Hadha PE=1 SV=2 - [ECHA_RAT]	1	1	Q64428	N-Term(TMT6plex)	HCD	1	0	1	1	39419	No Quan Values	Not Used	1174.56	873.544	1767.3	856.865	1082.96	1942.42	2092.77	1343.88	2928.17	1997.28		0	6.16e-05	7.10358	0	12.7903	102	3	889.109	2665.31	-0.355078	82.8897	7424	7424	MS2	0/0	PR382_TMT2_L_F3&8.raw
High	vIHNEFTLGEEcELETMTGEk	Unambiguous	Fatty acid-binding protein, liver OS=Rattus norvegicus GN=Fabp1 PE=1 SV=1 - [FABPL_RAT]	1	1	P02692	N-Term(TMT6plex); C12(Carbamidomethyl); K21(TMT6plex)	HCD	1	0	1	1	49201	No Quan Values	Not Used	431.772	334.72	817.357	158.223	464.728	652.707	707.165	553.718	707.867	481.401		0	4.613e-05	7.09668	0	12.0774	500	3	975.485	2924.44	-0.898947	98.2963	9186	9186	MS2	0/0	PR382_TMT2_L_F4&9.raw
High	dcGEDAAQWISGFLk	Unambiguous	Protein Marc1 OS=Rattus norvegicus GN=Marc1 PE=4 SV=1 - [G3V6I4_RAT]	1	1	G3V6I4	N-Term(TMT6plex); C2(Carbamidomethyl); K15(TMT6plex)	HCD	1	0	1	1	38658	No Quan Values	Not Used	4873.98	3048.16	6463.49	3392.81	5702.83	9430.29	4950.49	5246.88	10984.2	9384.63		0	0.0001499	7.07718	0	0	500	2	1078.05	2155.09	-0.950939	73.7179	6582	6582	MS2	0/0	PR382_TMT2_L_F3&8.raw
High	kVEEEQEADEEDVsEEETENR	Ambiguous	Protein Tmx1 OS=Rattus norvegicus GN=Tmx1 PE=2 SV=1 - [Q52KJ9_RAT]	1	1	Q52KJ9	N-Term(TMT6plex); K1(TMT6plex); S14(Phospho)	HCD	0.0325	0	1	1	13562	No Quan Values	Not Used	470.465	303.262	288.115	380.907	358.782	660.408	1402.78	375.244	1023.13	1388.21	S(14): 50.0; T(18): 50.0	0	9.738e-05	7.07461	1	1.29021	500	3	1021.12	3061.34	-0.0551163	33.2868	2025	2025	MS2	0/0	PR382_TMT2_L_TD_F4&9.raw
High	dLGTQLAPIIQEFFHSEQYR	Unambiguous	3-hydroxyanthranilate 3,4-dioxygenase OS=Rattus norvegicus GN=Haao PE=1 SV=2 - [3HAO_RAT]	1	1	P46953	N-Term(TMT6plex)	HCD	1	0	1	1	47941	No Quan Values	Not Used	6178.85	4727.97	11401.3	2831.65	5144.99	6817.28	8355.14	6429.32	9008.68	7455.36		0	0.000213	7.0644	0	6.87143	133	3	874.469	2621.39	13.5399	80.0391	7798	7798	MS2	0/0	PR382_TMT2_L_F4&9.raw
High	tDQVIQSLIALVNDPQPEHPLR	Unambiguous	Protein Ube2l3 OS=Rattus norvegicus GN=Ube2l3 PE=2 SV=1 - [B2RZA9_RAT]	1	1	B2RZA9	N-Term(TMT6plex)	HCD	1	0	1	1	47556	No Quan Values	Not Used	4746.78	3645.37	7875.64	3378.02	4064.06	5872.37	5761.76	4052.36	7704.03	5750.82		0	1.23e-05	7.04731	0	30.4755	87	3	904.835	2712.49	0.747012	75.6498	7372	7372	MS2	0/0	PR382_TMT2_L_F4&9.raw
High	sRtSVQTEDDQLIAGQSAR	Ambiguous	Protein Ctnna2 (Fragment) OS=Rattus norvegicus GN=Ctnna2 PE=4 SV=2 - [D4A6H8_RAT]|Catenin (Cadherin associated protein), alpha 1 OS=Rattus norvegicus GN=Ctnna1 PE=1 SV=1 - [Q5U302_RAT]	2	2	D4A6H8;Q5U302	N-Term(TMT6plex); T3(Phospho)	HCD		0.0195	2	2	13586	No Quan Values	Not Used	4071.7	4735.49	2839.54	6293.02	3921.63	7136.19	9043.01	6424.55	7185.34	8926.65	S(1): 0.1; T(3): 0.8; S(4): 99.2; T(7): 0.0; S(17): 0.0	0	0.00391	7.03425	1	18.6197	500	3	791.054	2371.15	0.306158	33.8278	2058	2058	MS2	0/0	PR382_TMT2_L_TD_F4&9.raw
High	iIAEGAnGPTTPEADkIFLER	Unambiguous	Glutamate dehydrogenase 1, mitochondrial OS=Rattus norvegicus GN=Glud1 PE=1 SV=2 - [DHE3_RAT]	1	1	P10860	N-Term(TMT6plex); N7(Deamidated); K16(TMT6plex)	HCD	1	0	1	1	53994	No Quan Values	Not Used	14409.8	9810.44	22070.4	15563.2	20002.5	28577.4	16692.5	20855.3	36342.8	27272.3		0	6.084e-05	7.02029	1	8.09456	26	3	901.164	2701.48	-1.45852	54.1747	4728	4728	MS2	0/0	PR382_TMT2_L_F5&10.raw
High	vQMEQLNGVLLHLESELAQTR	Unambiguous	Keratin, type I cytoskeletal 18 OS=Rattus norvegicus GN=Krt18 PE=1 SV=3 - [K1C18_RAT]	1	1	Q5BJY9	N-Term(TMT6plex)	HCD	1	0	1	1	47800	No Quan Values	Not Used	19812.3	8691.64	20138.2	9739.72	13150.7	24258.1	36655	11506	23747.3	25122.1		0	4.546e-06	6.97973	0	2.81531	11	3	879.812	2637.42	-0.467152	78.467	7643	7643	MS2	0/0	PR382_TMT2_L_F4&9.raw
High	vIHNEFTLGEEcELETMTGEk	Unambiguous	Fatty acid-binding protein, liver OS=Rattus norvegicus GN=Fabp1 PE=1 SV=1 - [FABPL_RAT]	1	1	P02692	N-Term(TMT6plex); C12(Carbamidomethyl); K21(TMT6plex)	HCD	1	0	1	1	48578	No Quan Values	Not Used	1378.7	766.353	1924.32	591.179	1340.67	1798.28	1631.73	1255.61	1773.3	1311.9		0	2.165e-05	6.97906	0	11.138	216	3	975.485	2924.44	-0.836335	88.4394	8499	8499	MS2	0/0	PR382_TMT2_L_F4&9.raw
High	gVDNTFADELVELSTALEHQEYITFLEDLk	Unambiguous	Complement component 1 Q subcomponent-binding protein, mitochondrial OS=Rattus norvegicus GN=C1qbp PE=1 SV=2 - [C1QBP_RAT]	1	1	O35796	N-Term(TMT6plex); K30(TMT6plex)	HCD	1	0	1	1	49024	No Quan Values	Not Used	276.922	291.33	546.63	233.996	299.322	305.425	578.326	226.859	349.709	315.67		0	8.472e-06	6.97631	0	24.0914	500	3	1300.01	3898	-0.262132	95.2302	8991	8991	MS2	0/0	PR382_TMT2_L_F4&9.raw
High	vIHNEFTLGEEcELETMTGEk	Unambiguous	Fatty acid-binding protein, liver OS=Rattus norvegicus GN=Fabp1 PE=1 SV=1 - [FABPL_RAT]	1	1	P02692	N-Term(TMT6plex); C12(Carbamidomethyl); K21(TMT6plex)	HCD	1	0	1	1	57538	No Quan Values	Not Used	432.39	276.151	630.329	153.905	360.884	433.483	418.617	388.163	518.357	433.718		0	2.223e-05	6.9739	0	4.79275	500	3	975.483	2924.44	-2.21381	98.1588	8628	8628	MS2	0/0	PR382_TMT2_L_F5&10.raw
High	iRELETQISELQEDLESER	Unambiguous	Myosin-9 OS=Rattus norvegicus GN=Myh9 PE=1 SV=3 - [MYH9_RAT]|Myosin, heavy polypeptide 9, non-muscle OS=Rattus norvegicus GN=LOC100911597 PE=4 SV=1 - [G3V6P7_RAT]	2	2	Q62812;G3V6P7	N-Term(TMT6plex)	HCD	1	0	1	1	47191	No Quan Values	Not Used	8520.76	4702.35	12218.9	6331.54	6381.54	10242.6	12843.9	11723.4	16151.2	12195.7		0	0.0001967	6.9529	1	20.701	22	3	849.442	2546.31	-1.08684	71.6717	6971	6971	MS2	0/0	PR382_TMT2_L_F4&9.raw
High	vIHNEFTLGEEcELETMTGEk	Unambiguous	Fatty acid-binding protein, liver OS=Rattus norvegicus GN=Fabp1 PE=1 SV=1 - [FABPL_RAT]	1	1	P02692	N-Term(TMT6plex); C12(Carbamidomethyl); K21(TMT6plex)	HCD	1	0	1	1	45629	No Quan Values	Not Used	67645.2	52152.2	124548	26213.8	59485.7	87903.1	115032	84568.2	99260.3	73617.6		0	4.231e-05	6.93265	0	4.91068	4	3	975.486	2924.44	0.040235	55.0988	5245	5245	MS2	0/0	PR382_TMT2_L_F4&9.raw
High	aGGLATTGNEDILDIVPTEIHQk	Unambiguous	Fructose-1,6-bisphosphatase 1 OS=Rattus norvegicus GN=Fbp1 PE=1 SV=2 - [F16P1_RAT]|Fructose-1,6-bisphosphatase 1 OS=Rattus norvegicus GN=Fbp1 PE=3 SV=2 - [F1LRT1_RAT]	2	2	P19112;F1LRT1	N-Term(TMT6plex); K23(TMT6plex)	HCD	1	0	1	1	25138	No Quan Values	Not Used	4266.75	2403.94	6338.18	2138.88	4306.6	3264.57	5195.04	3054.8	5866.82	4358.21		0	4.528e-06	6.92083	0	2.57396	54	3	950.858	2850.56	-0.531706	59.0227	4683	4683	MS2	0/0	PR382_TMT2_L_F1&6.raw
High	vIHNEFTLGEEcELETMTGEk	Unambiguous	Fatty acid-binding protein, liver OS=Rattus norvegicus GN=Fabp1 PE=1 SV=1 - [FABPL_RAT]	1	1	P02692	N-Term(TMT6plex); C12(Carbamidomethyl); K21(TMT6plex)	HCD	1	0	1	1	56859	No Quan Values	Not Used	410.226	343.593	817.285	177.403	428.097	673.36	606.057	532.246	784.09	508.74		0	5.436e-05	6.91409	0	5.87303	500	3	975.484	2924.44	-1.83813	86.796	7880	7880	MS2	0/0	PR382_TMT2_L_F5&10.raw
High	vQDDEVGDGTTSVTVLAAELLR	Unambiguous	T-complex protein 1 subunit beta OS=Rattus norvegicus GN=Cct2 PE=1 SV=3 - [TCPB_RAT]	1	1	Q5XIM9	N-Term(TMT6plex)	HCD	1	0	1	1	31997	No Quan Values	Not Used	199.196	123.427	279.199	77.8252	117.961	152.206	286.088	164.138	272.647	288.781		0	5.855e-06	6.91123	0	4.37175	460	3	839.779	2517.32	-0.672197	73.3899	5138	5138	MS2	0/0	PR382_TMT2_L_F2&7.raw
High	vIHNEFTLGEEcELETMTGEk	Unambiguous	Fatty acid-binding protein, liver OS=Rattus norvegicus GN=Fabp1 PE=1 SV=1 - [FABPL_RAT]	1	1	P02692	N-Term(TMT6plex); C12(Carbamidomethyl); K21(TMT6plex)	HCD	1	0	1	1	49142	No Quan Values	Not Used	468.411	303.38	703.308	217.722	419.499	655.546	567.758	472.341	657.936	577.724		0	7.423e-05	6.90493	0	20.5498	472	3	975.486	2924.44	0.165459	97.2395	9121	9121	MS2	0/0	PR382_TMT2_L_F4&9.raw
High	mLTPLELVQFDIETAEPVRDk	Unambiguous	Bile acyl-CoA synthetase OS=Rattus norvegicus GN=Slc27a5 PE=1 SV=1 - [S27A5_RAT]	1	1	Q9ES38	N-Term(TMT6plex); K21(TMT6plex)	HCD	1	0	1	1	47666	No Quan Values	Not Used	8741.77	3699.1	9486.59	6225.04	7918.86	10202.9	13217.8	10602.8	21074	26994.2		0	0.0007685	6.90126	1	31.6582	38	3	968.204	2902.6	-0.947453	76.9592	7495	7495	MS2	0/0	PR382_TMT2_L_F4&9.raw
High	kDLYANTVLSGGTTMYPGIADR	Unambiguous	Actin, cytoplasmic 1 OS=Rattus norvegicus GN=Actb PE=1 SV=1 - [ACTB_RAT]|Actin, cytoplasmic 2 OS=Rattus norvegicus GN=Actg1 PE=1 SV=1 - [ACTG_RAT]|Actin, cytoplasmic 2 (Fragment) OS=Rattus norvegicus GN=LOC100361457 PE=3 SV=1 - [V9GZ85_RAT]	3	3	P60711;P63259;V9GZ85	N-Term(TMT6plex); K1(TMT6plex)	HCD	1	0	1	1	45242	No Quan Values	Not Used	65916.3	63562.6	136972	64389	83313.4	118120	136751	103927	179733	164797		0	0.0001188	6.89695	1	7.33436	2	3	934.494	2801.47	-8.21593	51.0835	4819	4819	MS2	0/0	PR382_TMT2_L_F4&9.raw
High	aERPDGLILGMGGQTALNcGVELFk	Unambiguous	Carbamoyl-phosphate synthase [ammonia], mitochondrial OS=Rattus norvegicus GN=Cps1 PE=1 SV=1 - [CPSM_RAT]	1	1	P07756	N-Term(TMT6plex); C19(Carbamidomethyl); K25(TMT6plex)	HCD	1	0	1	1	55117	No Quan Values	Not Used	15663	11273.2	24772.9	15051.2	24187.9	32320.1	19938.4	17677.7	48208.6	34486.6		0	4.143e-06	6.87941	0	12.4645	12	3	1035.56	3104.66	-1.077	66.0281	5964	5964	MS2	0/0	PR382_TMT2_L_F5&10.raw
High	eLSTVDLVVEAVFEDMNLk	Unambiguous	Peroxisomal bifunctional enzyme OS=Rattus norvegicus GN=Ehhadh PE=1 SV=2 - [ECHP_RAT]	1	1	P07896	N-Term(TMT6plex); K19(TMT6plex)	HCD	1	0	1	1	40340	No Quan Values	Not Used	1194.84	647.774	1357.6	695.452	1568.91	2039.84	1340.71	1147	3159.91	3115.26		0	3.845e-05	6.85241	0	7.56815	355	3	870.476	2609.41	-0.559129	97.0845	8443	8443	MS2	0/0	PR382_TMT2_L_F3&8.raw
High	kVEEEQEADEEDVSEEEtENR	Ambiguous	Protein Tmx1 OS=Rattus norvegicus GN=Tmx1 PE=2 SV=1 - [Q52KJ9_RAT]	1	1	Q52KJ9	N-Term(TMT6plex); K1(TMT6plex); T18(Phospho)	HCD		0.0325	2	2	13562	No Quan Values	Not Used	470.465	303.262	288.115	380.907	358.782	660.408	1402.78	375.244	1023.13	1388.21	S(14): 50.0; T(18): 50.0	0	0.001006	6.84464	1	1.29021	500	3	1021.12	3061.34	-0.0551163	33.2868	2025	2025	MS2	0/0	PR382_TMT2_L_TD_F4&9.raw
High	sRTSVQTEDDQLIAGQSAR	Ambiguous	Protein Ctnna2 (Fragment) OS=Rattus norvegicus GN=Ctnna2 PE=4 SV=2 - [D4A6H8_RAT]|Catenin (Cadherin associated protein), alpha 1 OS=Rattus norvegicus GN=Ctnna1 PE=1 SV=1 - [Q5U302_RAT]	2	2	D4A6H8;Q5U302	N-Term(TMT6plex); S1(Phospho)	HCD		0.0474	3	3	13586	No Quan Values	Not Used	4071.7	4735.49	2839.54	6293.02	3921.63	7136.19	9043.01	6424.55	7185.34	8926.65	S(1): 0.1; T(3): 0.8; S(4): 99.2; T(7): 0.0; S(17): 0.0	0	0.004807	6.82897	1	18.6197	500	3	791.054	2371.15	0.306158	33.8278	2058	2058	MS2	0/0	PR382_TMT2_L_TD_F4&9.raw
High	vIHNEFTLGEEcELETMTGEk	Unambiguous	Fatty acid-binding protein, liver OS=Rattus norvegicus GN=Fabp1 PE=1 SV=1 - [FABPL_RAT]	1	1	P02692	N-Term(TMT6plex); C12(Carbamidomethyl); K21(TMT6plex)	HCD	1	0	1	1	25005	No Quan Values	Not Used	31880.3	25328	67575.3	10279.7	26302.9	49478.3	46680.3	29675.4	51360.4	38022.1		0	3.435e-05	6.8135	0	3.28709	4	3	975.485	2924.44	-0.335438	57.4457	4537	4537	MS2	0/0	PR382_TMT2_L_F1&6.raw
High	gQETSTNPIASIFAWSR	Unambiguous	Isocitrate dehydrogenase [NADP] cytoplasmic OS=Rattus norvegicus GN=Idh1 PE=1 SV=1 - [IDHC_RAT]	1	1	P41562	N-Term(TMT6plex)	HCD	1	0	1	1	38215	No Quan Values	Not Used	15071.7	11370.3	22215.2	7846.06	10095.5	21202.9	19100	19277.1	26296.7	21824.7		0	5.029e-06	6.81006	0	6.01774	30	2	1047.54	2094.08	-1.15564	68.8328	6094	6094	MS2	0/0	PR382_TMT2_L_F3&8.raw
High	vDEFPLcGHMVSDEYEQLSSEALEAAR	Unambiguous	Protein Rpl10l OS=Rattus norvegicus GN=Rpl10l PE=4 SV=1 - [D4A1P2_RAT]|60S ribosomal protein L10 OS=Rattus norvegicus GN=Rpl10 PE=1 SV=3 - [RL10_RAT]	2	2	D4A1P2;Q6PDV7	N-Term(TMT6plex); C7(Carbamidomethyl)	HCD	1	0	1	1	25791	No Quan Values	Not Used	503.995	227.365	870.211	136.316	263.062	604.837	538.876	380.069	655.984	703.971		0	7.277e-06	6.80222	0	4.81575	156	3	1104.52	3311.54	-0.192521	67.6701	5402	5402	MS2	0/0	PR382_TMT2_L_F1&6.raw
High	dLEFTIYDDDDVSPFLDGLEERPQR	Unambiguous	Proteasome subunit alpha type-1 OS=Rattus norvegicus GN=Psma1 PE=1 SV=2 - [PSA1_RAT]	1	1	P18420	N-Term(TMT6plex)	HCD	1	0	1	1	25911	No Quan Values	Not Used	922.818	462.697	1292.32	322.096	568.133	1125.22	1040.14	650.436	1314.85	777.513		0	7.026e-06	6.80025	0	21.4089	353	3	1071.85	3213.54	-0.79011	69.3611	5534	5534	MS2	0/0	PR382_TMT2_L_F1&6.raw
High	iIAEGANGPTTPEADkIFLER	Unambiguous	Glutamate dehydrogenase 1, mitochondrial OS=Rattus norvegicus GN=Glud1 PE=1 SV=2 - [DHE3_RAT]	1	1	P10860	N-Term(TMT6plex); K16(TMT6plex)	HCD	1	0	1	1	45296	No Quan Values	Not Used	586470	469276	994089	769587	758791	1.18329e+06	762467	1.02931e+06	1.72293e+06	1.14325e+06		0	0.0001937	6.79791	1	6.39377	0	3	900.829	2700.47	-8.98274	51.6599	4879	4879	MS2	0/0	PR382_TMT2_L_F4&9.raw
High	aDMVIEAVFEDLAVk	Unambiguous	Trifunctional enzyme subunit alpha, mitochondrial OS=Rattus norvegicus GN=Hadha PE=1 SV=2 - [ECHA_RAT]	1	1	Q64428	N-Term(TMT6plex); K15(TMT6plex)	HCD	1	0	1	1	39965	No Quan Values	Not Used	3430.42	1951.23	4327	3026.33	4284.72	7411.88	7634.2	3579.93	9171.45	6213.15		0	9.573e-06	6.78217	0	20.8982	252	2	1054.59	2108.17	-0.936408	90.6839	8027	8027	MS2	0/0	PR382_TMT2_L_F3&8.raw
High	vIHNEFTLGEEcELETMTGEk	Unambiguous	Fatty acid-binding protein, liver OS=Rattus norvegicus GN=Fabp1 PE=1 SV=1 - [FABPL_RAT]	1	1	P02692	N-Term(TMT6plex); C12(Carbamidomethyl); K21(TMT6plex)	HCD	1	0	1	1	57794	No Quan Values	Not Used	377.67	257.514	754.928	216.056	312.529	518.21	591.933	393.614	602.046	484.462		0	2.704e-05	6.7612	0	11.7391	500	3	975.485	2924.44	-1.08678	102.878	8911	8911	MS2	0/0	PR382_TMT2_L_F5&10.raw
High	gLVVLGFPcNQFGHQENGkNEEILNSLk	Unambiguous	Glutathione peroxidase 1 OS=Rattus norvegicus GN=Gpx1 PE=1 SV=4 - [GPX1_RAT]|Glutathione peroxidase OS=Rattus norvegicus GN=Gpx1 PE=2 SV=1 - [Q6PDW8_RAT]	2	2	P04041;Q6PDW8	N-Term(TMT6plex); C9(Carbamidomethyl); K19(TMT6plex); K28(TMT6plex)	HCD	1	0	1	1	46132	No Quan Values	Not Used	167788	48439.5	180743	65435.4	112222	149771	105363	49447.4	95498	115801		0	0.001124	6.75055	1	26.4313	5	4	958.022	3829.06	-0.83037	60.3244	5798	5798	MS2	0/0	PR382_TMT2_L_F4&9.raw
High	vIHNEFTLGEEcELETMTGEk	Unambiguous	Fatty acid-binding protein, liver OS=Rattus norvegicus GN=Fabp1 PE=1 SV=1 - [FABPL_RAT]	1	1	P02692	N-Term(TMT6plex); C12(Carbamidomethyl); K21(TMT6plex)	HCD	1	0	1	1	57109	No Quan Values	Not Used	439.549	288.557	802.255	193.087	389.084	734.429	691.382	537.975	739.304	490.552		0	9.051e-05	6.74578	0	7.7552	500	3	975.486	2924.44	-0.0223771	90.6514	8155	8155	MS2	0/0	PR382_TMT2_L_F5&10.raw
High	vIHNEFTLGEEcELETMTGEk	Unambiguous	Fatty acid-binding protein, liver OS=Rattus norvegicus GN=Fabp1 PE=1 SV=1 - [FABPL_RAT]	1	1	P02692	N-Term(TMT6plex); C12(Carbamidomethyl); K21(TMT6plex)	HCD	1	0	1	1	49297	No Quan Values	Not Used	531.576	342.987	730.864	156.665	469.451	688.598	687.749	495.751	778.207	584.362		0	7.479e-05	6.7421	0	6.045	470	3	975.485	2924.44	-0.460662	100.063	9292	9292	MS2	0/0	PR382_TMT2_L_F4&9.raw
High	iFPVETLVEEAIQcAEk	Unambiguous	Enoyl-CoA hydratase, mitochondrial OS=Rattus norvegicus GN=Echs1 PE=1 SV=1 - [ECHM_RAT]	1	1	P14604	N-Term(TMT6plex); C14(Carbamidomethyl); K17(TMT6plex)	HCD	1	0	1	1	39872	No Quan Values	Not Used	6180.92	2620.15	8288.61	3237.84	4368.32	5174.89	5277.14	3076.43	6164.53	5478.68		0	4.986e-05	6.73447	0	9.42149	145	2	1217.67	2434.33	-1.44492	89.2859	7925	7925	MS2	0/0	PR382_TMT2_L_F3&8.raw
High	vIHNEFTLGEEcELETMTGEk	Unambiguous	Fatty acid-binding protein, liver OS=Rattus norvegicus GN=Fabp1 PE=1 SV=1 - [FABPL_RAT]	1	1	P02692	N-Term(TMT6plex); C12(Carbamidomethyl); K21(TMT6plex)	HCD	1	0	1	1	49547	No Quan Values	Not Used	321.77	290.646	712.684	132.7	356.272	619.543	532.726	355.59	790.191	484.051		0	4.882e-05	6.73252	0	8.68691	468	3	975.485	2924.44	-0.898947	104.69	9567	9567	MS2	0/0	PR382_TMT2_L_F4&9.raw
High	aGGLATTGNEDILDIVPTEIHQk	Unambiguous	Fructose-1,6-bisphosphatase 1 OS=Rattus norvegicus GN=Fbp1 PE=1 SV=2 - [F16P1_RAT]|Fructose-1,6-bisphosphatase 1 OS=Rattus norvegicus GN=Fbp1 PE=3 SV=2 - [F1LRT1_RAT]	2	2	P19112;F1LRT1	N-Term(TMT6plex); K23(TMT6plex)	HCD	1	0	1	1	54383	No Quan Values	Not Used	23830.7	12915.3	37611.6	9453.02	14525.1	21550.6	24601.1	20564.2	32838.5	24866.6		0	7.215e-06	6.72031	0	12.1141	17	3	950.858	2850.56	-1.04559	58.2555	5156	5156	MS2	0/0	PR382_TMT2_L_F5&10.raw
High	eQAGGDATENFEDVGHSTDAR	Unambiguous	Cytochrome b5 OS=Rattus norvegicus GN=Cyb5a PE=1 SV=2 - [CYB5_RAT]|Cytochrome b5 OS=Rattus norvegicus GN=Cyb5a PE=3 SV=1 - [D4A1G4_RAT]|Isoform Short of Cytochrome b5 OS=Rattus norvegicus GN=Cyb5a - [CYB5_RAT]	3	3	P00173;D4A1G4;P00173-2	N-Term(TMT6plex)	HCD	1	0	1	1	18201	No Quan Values	Not Used	527.238	414.912	270.81	486.486	592.366	755.467	1304.98	567.363	1323.12	1348.45		0	7.7e-06	6.71239	0	8.10959	242	3	812.368	2435.09	-0.721446	33.6977	1941	1941	MS2	0/0	PR382_TMT2_L_TD_F5&10.raw
High	gQILTMANPIIGNGGAPDTTAR	Unambiguous	Carbamoyl-phosphate synthase [ammonia], mitochondrial OS=Rattus norvegicus GN=Cps1 PE=1 SV=1 - [CPSM_RAT]	1	1	P07756	N-Term(TMT6plex)	HCD	1	0	1	1	36696	No Quan Values	Not Used	44798.7	30353.1	53153.1	40108.8	60990.2	61411.1	48397.5	34134.6	90648.5	72911.4		0	3.715e-06	6.70645	0	3.19042	5	2	1199.14	2397.27	-0.694864	52.4671	4422	4422	MS2	0/0	PR382_TMT2_L_F3&8.raw
High	aNEQLAAVVAETQk	Unambiguous	Arginase-1 OS=Rattus norvegicus GN=Arg1 PE=1 SV=2 - [ARGI1_RAT]	1	1	P07824	N-Term(TMT6plex); K14(TMT6plex)	HCD	1	0	1	1	24402	No Quan Values	Not Used	25250.9	13165.5	34318.8	10876.5	18771.9	21670.2	18868.5	10676.2	28663.5	17561.2		0	5.122e-05	6.69962	0	5.88196	76	2	965.553	1930.1	-1.34658	50.3101	3873	3873	MS2	0/0	PR382_TMT2_L_F1&6.raw
High	vFANPEDcAGFGkGENAk	Unambiguous	Microsomal glutathione S-transferase 1 OS=Rattus norvegicus GN=Mgst1 PE=1 SV=3 - [MGST1_RAT]	1	1	P08011	N-Term(TMT6plex); C8(Carbamidomethyl); K13(TMT6plex); K18(TMT6plex)	HCD	1	0	1	1	52994	No Quan Values	Not Used	133980	93907.1	188017	148565	108210	140028	102701	117525	180876	200496		0	5.14e-05	6.69688	1	13.7662	20	3	866.79	2598.36	-0.845005	43.5873	3628	3628	MS2	0/0	PR382_TMT2_L_F5&10.raw
High	eSVNAAFEMTLTEGNkLEk	Unambiguous	Enoyl-CoA hydratase, mitochondrial OS=Rattus norvegicus GN=Echs1 PE=1 SV=1 - [ECHM_RAT]	1	1	P14604	N-Term(TMT6plex); K16(TMT6plex); K19(TMT6plex)	HCD	1	0	1	1	45855	No Quan Values	Not Used	119455	59513.1	153195	61405.9	82183.1	100678	111274	57770.7	118546	80483		0	2.829e-05	6.68806	1	21.4861	9	3	933.511	2798.52	-1.20699	57.4344	5493	5493	MS2	0/0	PR382_TMT2_L_F4&9.raw
High	iIAEGAnGPTTPEADkIFLER	Unambiguous	Glutamate dehydrogenase 1, mitochondrial OS=Rattus norvegicus GN=Glud1 PE=1 SV=2 - [DHE3_RAT]	1	1	P10860	N-Term(TMT6plex); N7(Deamidated); K16(TMT6plex)	HCD	1	0	1	1	45412	No Quan Values	Not Used	74963	47458.8	111723	76359.2	87623.1	138287	79389.9	98322.8	168899	116778		0	4.724e-05	6.67908	1	16.4216	5	3	901.164	2701.48	-0.91628	52.8443	5006	5006	MS2	0/0	PR382_TMT2_L_F4&9.raw
High	eSVNAAFEMTLTEGNkLEk	Unambiguous	Enoyl-CoA hydratase, mitochondrial OS=Rattus norvegicus GN=Echs1 PE=1 SV=1 - [ECHM_RAT]	1	1	P14604	N-Term(TMT6plex); K16(TMT6plex); K19(TMT6plex)	HCD	1	0	1	1	54444	No Quan Values	Not Used	63858.6	29401.1	87813	30435.3	47593.9	53453.4	64063	31412.6	61311.2	51033.1		0	5.14e-05	6.66473	1	10.6106	18	3	933.512	2798.52	-0.160116	58.8913	5223	5223	MS2	0/0	PR382_TMT2_L_F5&10.raw
High	yFAGTMAEETAPAVLER	Unambiguous	Regucalcin OS=Rattus norvegicus GN=Rgn PE=1 SV=3 - [RGN_RAT]	1	1	Q03336	N-Term(TMT6plex)	HCD	1	0	1	1	36697	No Quan Values	Not Used	165516	104731	270389	57659.5	111694	101638	161500	247901	146617	205862		0	4.163e-05	6.6631	0	0	5	2	1043.03	2085.05	-0.451801	52.4755	4423	4423	MS2	0/0	PR382_TMT2_L_F3&8.raw
High	iSTTLIGLEEHLNALDR	Unambiguous	Bifunctional ATP-dependent dihydroxyacetone kinase/FAD-AMP lyase (cyclizing) OS=Rattus norvegicus GN=Dak PE=1 SV=1 - [DHAK_RAT]	1	1	Q4KLZ6	N-Term(TMT6plex)	HCD	1	0	1	1	46834	No Quan Values	Not Used	2438.76	1590.38	4740.89	1084.83	1745.04	3027.32	2079.01	1926.37	4726.8	3946.09		0	2.842e-05	6.66168	0	46.4246	302	3	708.734	2124.19	0.732528	67.7753	6574	6574	MS2	0/0	PR382_TMT2_L_F4&9.raw
High	eIGNFEVGkDFDALLINPR	Unambiguous	Guanine deaminase OS=Rattus norvegicus GN=Gda PE=1 SV=1 - [GUAD_RAT]|Guanine deaminase OS=Rattus norvegicus GN=Gda PE=2 SV=1 - [Q9JKB7_RAT]	2	2	Q9WTT6;Q9JKB7	N-Term(TMT6plex); K9(TMT6plex)	HCD	1	0	1	1	46544	No Quan Values	Not Used	112826	64594.8	165644	55711.4	72207.8	98728.9	129231	62825.2	117635	95521.9		0	0.0009383	6.65394	1	38.8304	14	3	869.151	2605.44	-0.32959	64.6512	6252	6252	MS2	0/0	PR382_TMT2_L_F4&9.raw
High	dQEGQDVLLFIDNIFR	Unambiguous	ATP synthase subunit beta, mitochondrial OS=Rattus norvegicus GN=Atp5b PE=1 SV=2 - [ATPB_RAT]|ATP synthase subunit beta OS=Rattus norvegicus GN=Atp5b PE=3 SV=1 - [G3V6D3_RAT]	2	2	P10719;G3V6D3	N-Term(TMT6plex)	HCD	1	0	1	1	39821	No Quan Values	Not Used	1671.48	1051.86	2152.74	1864.69	2504.9	3842.75	3522.23	1717.72	4047.43	3076.36		0	0.0001235	6.6464	0	3.48774	496	2	1076.08	2151.15	11.3596	88.5991	7869	7869	MS2	0/0	PR382_TMT2_L_F3&8.raw
High	dQEGQDVLLFIDNIFR	Unambiguous	ATP synthase subunit beta, mitochondrial OS=Rattus norvegicus GN=Atp5b PE=1 SV=2 - [ATPB_RAT]|ATP synthase subunit beta OS=Rattus norvegicus GN=Atp5b PE=3 SV=1 - [G3V6D3_RAT]	2	2	P10719;G3V6D3	N-Term(TMT6plex)	HCD	1	0	1	1	48550	No Quan Values	Not Used	56111.8	43130.1	66862.7	55117.2	81129	122333	120181	65206	133451	117696		0	2.03e-05	6.63936	0	6.53872	14	2	1076.07	2151.13	-0.670614	88.0529	8469	8469	MS2	0/0	PR382_TMT2_L_F4&9.raw
High	eTDLLLDDSLVSLFGNRR	Unambiguous	Peroxiredoxin-5, mitochondrial (Fragment) OS=Rattus norvegicus GN=Prdx5 PE=4 SV=2 - [D3ZEN5_RAT]|Peroxiredoxin-5, mitochondrial OS=Rattus norvegicus GN=Prdx5 PE=1 SV=1 - [PRDX5_RAT]|Isoform Cytoplasmic+peroxisomal of Peroxiredoxin-5, mitochondrial OS=Rattus norvegicus GN=Prdx5 - [PRDX5_RAT]	3	3	D3ZEN5;Q9R063;Q9R063-2	N-Term(TMT6plex)	HCD	1	0	1	1	26100	No Quan Values	Not Used	3217.3	1956.29	4800.45	1773.19	1173.51	1620.67	1547.87	704.473	1658.12	1437.48		0	2.009e-05	6.63731	1	40.0881	371	3	764.751	2292.24	0.020932	72.3957	5743	5743	MS2	0/0	PR382_TMT2_L_F1&6.raw
High	iSQAEEDDQQLLGHLLLVAk	Unambiguous	Histidine triad nucleotide binding protein 2 (Predicted), isoform CRA_a OS=Rattus norvegicus GN=Hint2 PE=4 SV=1 - [D4AB01_RAT]	1	1	D4AB01	N-Term(TMT6plex); K20(TMT6plex)	HCD	1	0	1	1	47003	No Quan Values	Not Used	56791.5	34912.1	80043	38046.1	45324.9	63012.2	79021.7	45686.2	100100	72586.1		0	2.141e-05	6.63573	0	32.7605	10	3	893.509	2678.51	-0.102981	69.6192	6762	6762	MS2	0/0	PR382_TMT2_L_F4&9.raw
High	wNDYDSPEEFNFASHVLDYWAQMEGEGk	Unambiguous	Protein Acsm1 OS=Rattus norvegicus GN=Acsm1 PE=4 SV=2 - [F1M1W1_RAT]	1	1	F1M1W1	N-Term(TMT6plex); K28(TMT6plex)	HCD	1	0	1	1	39474	No Quan Values	Not Used	267.378	225.089	351.251	312.826	464.321	796.05	599.128	299.53	1092.02	818.58		0	0.0001652	6.63237	0	20.4755	500	3	1274.91	3822.73	-3.4782	83.6289	7484	7484	MS2	0/0	PR382_TMT2_L_F3&8.raw
High	yFAGTMAEETAPAVLER	Unambiguous	Regucalcin OS=Rattus norvegicus GN=Rgn PE=1 SV=3 - [RGN_RAT]	1	1	Q03336	N-Term(TMT6plex)	HCD	1	0	1	1	24781	No Quan Values	Not Used	5333.76	3961.2	9305.91	1941.94	3963.83	4233.3	5845.19	9351.33	5706.09	7449.23		0	4.992e-05	6.62745	0	1.89098	168	2	1043.03	2085.05	-0.685983	54.7445	4290	4290	MS2	0/0	PR382_TMT2_L_F1&6.raw
High	lDAITDEEnDMLDLAFGLTNR	Ambiguous	Adrenodoxin, mitochondrial OS=Rattus norvegicus GN=Fdx1 PE=2 SV=1 - [ADX_RAT]|Adrenodoxin, mitochondrial OS=Rattus norvegicus GN=Fdx1 PE=4 SV=1 - [G3V7L0_RAT]	2	2	P24483;G3V7L0	N-Term(TMT6plex); N9(Deamidated)	HCD	0.0498	0	1	1	39564	No Quan Values	Not Used	2305.98	1293.66	1839.9	1514.24	1656.28	2772.38	1930.23	1898.44	3221.16	2041.38		0	2.966e-05	6.61846	0	0	192	2	1298.64	2596.28	6.42326	84.8534	7584	7584	MS2	0/0	PR382_TMT2_L_F3&8.raw
High	vIHNEFTLGEEcELETMTGEk	Unambiguous	Fatty acid-binding protein, liver OS=Rattus norvegicus GN=Fabp1 PE=1 SV=1 - [FABPL_RAT]	1	1	P02692	N-Term(TMT6plex); C12(Carbamidomethyl); K21(TMT6plex)	HCD	1	0	1	1	49653	No Quan Values	Not Used	644.003	564.184	1074.56	251.646	408.349	1030.41	889.744	718.849	1193.27	743.688		0	1.575e-05	6.61603	0	10.8449	217	3	975.485	2924.44	-0.39805	106.693	9684	9684	MS2	0/0	PR382_TMT2_L_F4&9.raw
High	sLQDIIAILGMDELSEEDkLTVSR	Unambiguous	ATP synthase subunit beta, mitochondrial OS=Rattus norvegicus GN=Atp5b PE=1 SV=2 - [ATPB_RAT]|ATP synthase subunit beta OS=Rattus norvegicus GN=Atp5b PE=3 SV=1 - [G3V6D3_RAT]	2	2	P10719;G3V6D3	N-Term(TMT6plex); K19(TMT6plex)	HCD	1	0	1	1	26750	No Quan Values	Not Used	613.093	350.408	759.639	490.039	688.616	1127.58	855.098	478.325	1022.62	789.568		0	5.523e-06	6.60075	1	3.46082	500	3	1045.24	3133.71	-0.556548	83.6249	6459	6459	MS2	0/0	PR382_TMT2_L_F1&6.raw
High	fcALNWEDQSVFILAMVDEDkk	Unambiguous	Regucalcin OS=Rattus norvegicus GN=Rgn PE=1 SV=3 - [RGN_RAT]	1	1	Q03336	N-Term(TMT6plex); C2(Carbamidomethyl); K21(TMT6plex); K22(TMT6plex)	HCD	1	0	1	1	56391	No Quan Values	Not Used	2250.02	2027.22	3699.61	1196.97	1849.63	2221.84	3358.67	4081.18	3006.02	3974.58		0	2.889e-05	6.59322	1	79.4839	104	3	1115.92	3345.75	-0.137575	80.3543	7365	7365	MS2	0/0	PR382_TMT2_L_F5&10.raw
High	eDEDDkTVMDLAVVLFETATLR	Unambiguous	Endoplasmin OS=Rattus norvegicus GN=Hsp90b1 PE=1 SV=2 - [ENPL_RAT]|Endoplasmin OS=Rattus norvegicus GN=Hsp90b1 PE=4 SV=1 - [A0A0A0MY09_RAT]	2	2	Q66HD0;A0A0A0MY09	N-Term(TMT6plex); K6(TMT6plex)	HCD	1	0	1	1	57177	No Quan Values	Not Used	1712.81	1271.58	2367.42	1174.18	1365.91	2702.21	2862.78	1733.78	4653.65	2422.97		0	5.799e-05	6.58863	1	22.4789	259	3	990.19	2968.56	-1.03145	91.8329	8230	8230	MS2	0/0	PR382_TMT2_L_F5&10.raw
High	sLEQWVTEEAGHLcDTFAk	Unambiguous	Cytochrome P450 2D26 OS=Rattus norvegicus GN=Cyp2d26 PE=2 SV=2 - [CP2DQ_RAT]	1	1	P10634	N-Term(TMT6plex); C14(Carbamidomethyl); K19(TMT6plex)	HCD	1	0	1	1	55841	No Quan Values	Not Used	12465	7089.91	14609.8	7133.95	16428.1	17717.7	20914.6	16505.8	41050.4	32945		0	0.0001446	6.56196	0	20.9478	35	3	893.787	2679.35	-1.09237	73.9073	6760	6760	MS2	0/0	PR382_TMT2_L_F5&10.raw
High	iSTTLIGLEEHLNALDR	Unambiguous	Bifunctional ATP-dependent dihydroxyacetone kinase/FAD-AMP lyase (cyclizing) OS=Rattus norvegicus GN=Dak PE=1 SV=1 - [DHAK_RAT]	1	1	Q4KLZ6	N-Term(TMT6plex)	HCD	1	0	1	1	55364	No Quan Values	Not Used	6219.29	5162.92	14000.7	3222.87	5810.57	7481.64	7062.42	5757.21	14315.1	10072.8		0	5.073e-05	6.56031	0	46.5641	57	3	708.733	2124.19	-0.388075	68.6697	6235	6235	MS2	0/0	PR382_TMT2_L_F5&10.raw
High	vIHNEFTLGEEcELETMTGEk	Unambiguous	Fatty acid-binding protein, liver OS=Rattus norvegicus GN=Fabp1 PE=1 SV=1 - [FABPL_RAT]	1	1	P02692	N-Term(TMT6plex); C12(Carbamidomethyl); K21(TMT6plex)	HCD	1	0	1	1	49578	No Quan Values	Not Used	411.864	346.386	588.639	216.033	360.921	602.012	573.082	347.116	608.223	418.668		0	3.311e-05	6.54659	0	10.4417	500	3	975.485	2924.44	-0.96156	105.263	9601	9601	MS2	0/0	PR382_TMT2_L_F4&9.raw
High	dQEGQDVLLFIDNIFR	Unambiguous	ATP synthase subunit beta, mitochondrial OS=Rattus norvegicus GN=Atp5b PE=1 SV=2 - [ATPB_RAT]|ATP synthase subunit beta OS=Rattus norvegicus GN=Atp5b PE=3 SV=1 - [G3V6D3_RAT]	2	2	P10719;G3V6D3	N-Term(TMT6plex)	HCD	1	0	1	1	39788	No Quan Values	Not Used	11093	6843.05	14153.6	9829.2	14221.1	22370.3	22082.5	11046.5	25945	19490.5		0	1.861e-05	6.54322	0	12.3101	95	2	1076.07	2151.13	-0.897603	88.0756	7832	7832	MS2	0/0	PR382_TMT2_L_F3&8.raw
High	vIHNEFTLGEEcELETMTGEk	Unambiguous	Fatty acid-binding protein, liver OS=Rattus norvegicus GN=Fabp1 PE=1 SV=1 - [FABPL_RAT]	1	1	P02692	N-Term(TMT6plex); C12(Carbamidomethyl); K21(TMT6plex)	HCD	1	0	1	1	57024	No Quan Values	Not Used	475.753	341.936	1014.73	227.395	363.495	616.144	774.263	524.115	781.352	524.218		0	4.339e-05	6.54283	0	6.595	500	3	975.483	2924.44	-2.21381	89.368	8061	8061	MS2	0/0	PR382_TMT2_L_F5&10.raw
High	vIHNEFTLGEEcELETMTGEk	Unambiguous	Fatty acid-binding protein, liver OS=Rattus norvegicus GN=Fabp1 PE=1 SV=1 - [FABPL_RAT]	1	1	P02692	N-Term(TMT6plex); C12(Carbamidomethyl); K21(TMT6plex)	HCD	1	0	1	1	57329	No Quan Values	Not Used	491.652	460.844	777.193	204.393	396.169	625.046	639.856	488.273	737.242	399.163		0	1.71e-05	6.53979	0	15.8019	298	3	975.485	2924.44	-0.523274	94.404	8397	8397	MS2	0/0	PR382_TMT2_L_F5&10.raw
High	dMHGDSEYNIMFGPDIcGPGTk	Unambiguous	Calreticulin OS=Rattus norvegicus GN=Calr PE=1 SV=1 - [CALR_RAT]	1	1	P18418	N-Term(TMT6plex); C17(Carbamidomethyl); K22(TMT6plex)	HCD	1	0	1	1	45300	No Quan Values	Not Used	76523.3	34806	88772.2	52245.4	44976.3	95397.2	82429.1	54638.4	108747	48596.4		0	4.165e-05	6.53089	0	2.73915	2	3	967.111	2899.32	-9.50719	51.6877	4883	4883	MS2	0/0	PR382_TMT2_L_F4&9.raw
High	vIHNEFTLGEEcELETMTGEk	Unambiguous	Fatty acid-binding protein, liver OS=Rattus norvegicus GN=Fabp1 PE=1 SV=1 - [FABPL_RAT]	1	1	P02692	N-Term(TMT6plex); C12(Carbamidomethyl); K21(TMT6plex)	HCD	1	0	1	1	57074	No Quan Values	Not Used	529.949	337.696	890.202	267.138	444.983	767.406	715.912	664.822	786.07	542.1		0	2.495e-05	6.52868	0	18.9208	273	3	975.485	2924.44	-0.585886	90.0773	8116	8116	MS2	0/0	PR382_TMT2_L_F5&10.raw
High	lDYDNIPTVVFSHPPIGTVGLTEDEAVHk	Unambiguous	Glutathione reductase (Fragment) OS=Rattus norvegicus GN=Gsr PE=2 SV=2 - [GSHR_RAT]|Glutathione reductase OS=Rattus norvegicus GN=Gsr PE=4 SV=2 - [F1LRE1_RAT]	2	2	P70619;F1LRE1	N-Term(TMT6plex); K29(TMT6plex)	HCD	1	0	1	1	46291	No Quan Values	Not Used	10412.5	5524.11	15020.3	7017.52	10281.6	13511.5	16218.4	10398.8	19091.8	15674.2		0	0.0005586	6.52771	0	21.6584	23	4	906.235	3621.92	-1.02832	61.9891	5973	5973	MS2	0/0	PR382_TMT2_L_F4&9.raw
High	vIHNEFTLGEEcELETMTGEk	Unambiguous	Fatty acid-binding protein, liver OS=Rattus norvegicus GN=Fabp1 PE=1 SV=1 - [FABPL_RAT]	1	1	P02692	N-Term(TMT6plex); C12(Carbamidomethyl); K21(TMT6plex)	HCD	1	0	1	1	49231	No Quan Values	Not Used	848.798	624.738	1530.64	285.928	713.405	1276.65	1268.65	1036.64	1358.38	1032.19		0	2.095e-05	6.50818	0	9.25455	274	3	975.485	2924.44	-1.08678	98.8588	9219	9219	MS2	0/0	PR382_TMT2_L_F4&9.raw
High	aDRDQYELLcLDNTR	Unambiguous	Serotransferrin OS=Rattus norvegicus GN=Tf PE=1 SV=3 - [TRFE_RAT]|Ab2-417 OS=Rattus norvegicus GN=Tf PE=2 SV=1 - [Q7TMC7_RAT]	2	2	P12346;Q7TMC7	N-Term(TMT6plex); C10(Carbamidomethyl)	HCD	1	0	1	1	52967	No Quan Values	Not Used	42971.3	20598.1	51988.9	55896.7	31666.7	60175.5	65077.7	34568.9	77570.3	42896.8		0	0.0001339	6.50533	1	9.59073	8	3	704.351	2111.04	-0.30985	43.3175	3599	3599	MS2	0/0	PR382_TMT2_L_F5&10.raw
High	aAFDDAIAELDTLSEESYk	Unambiguous	14-3-3 protein epsilon OS=Rattus norvegicus GN=Ywhae PE=1 SV=1 - [1433E_RAT]	1	1	P62260	N-Term(TMT6plex); K19(TMT6plex)	HCD	1	0	1	1	39146	No Quan Values	Not Used	27830.9	17599.7	37221.1	13615.6	22248.7	34803.8	38643.2	26896.8	43685.4	33788.4		0	8.552e-05	6.50412	0	4.97014	105	3	849.435	2546.29	-0.486582	79.4388	7123	7123	MS2	0/0	PR382_TMT2_L_F3&8.raw
High	eVPIFLVSNLDPLLHDFPELR	Unambiguous	Immunity-related GTPase family M protein OS=Rattus norvegicus GN=Irgm PE=2 SV=1 - [IRGM_RAT]	1	1	Q6AYC2	N-Term(TMT6plex)	HCD	1	0	1	1	48294	No Quan Values	Not Used	931.022	531.735	1202.81	861.637	842.804	1474.15	1783.94	891.951	1908.59	1764.86		0	2.875e-05	6.48525	0	35.0655	287	3	898.169	2692.49	0.306884	84.6112	8186	8186	MS2	0/0	PR382_TMT2_L_F4&9.raw
High	vIHNEFTLGEEcELETMTGEk	Unambiguous	Fatty acid-binding protein, liver OS=Rattus norvegicus GN=Fabp1 PE=1 SV=1 - [FABPL_RAT]	1	1	P02692	N-Term(TMT6plex); C12(Carbamidomethyl); K21(TMT6plex)	HCD	1	0	1	1	57500	No Quan Values	Not Used	312.913	331.608	682.134	182.933	274.677	593.042	547.524	447.794	587.433	429.792		0	6.96e-05	6.48239	0	8.48621	500	3	975.484	2924.44	-1.52507	97.4731	8586	8586	MS2	0/0	PR382_TMT2_L_F5&10.raw
High	aLENNMSLDEIVk	Unambiguous	Carbamoyl-phosphate synthase [ammonia], mitochondrial OS=Rattus norvegicus GN=Cps1 PE=1 SV=1 - [CPSM_RAT]	1	1	P07756	N-Term(TMT6plex); K13(TMT6plex)	HCD	1	0	1	1	24788	No Quan Values	Not Used	27619.4	18894.8	40782	41097.4	56903.6	61400.3	38412.9	31679.6	84337.6	62433.6		0	0.000214	6.47283	0	7.15394	71	2	967.536	1934.07	-0.832487	54.8394	4298	4298	MS2	0/0	PR382_TMT2_L_F1&6.raw
High	nENTFLDLTVQQIEHLNk	Unambiguous	Protein Ugp2 OS=Rattus norvegicus GN=Ugp2 PE=2 SV=1 - [Q4V8I9_RAT]	1	1	Q4V8I9	N-Term(TMT6plex); K18(TMT6plex)	HCD	1	0	1	1	55399	No Quan Values	Not Used	22383.7	18461.9	38302.7	11091.7	18017.7	20159.2	30339.6	23511.3	42578.2	34821.7		0	2.068e-05	6.47044	0	26.1744	17	3	872.145	2614.42	-1.46995	69.0525	6274	6274	MS2	0/0	PR382_TMT2_L_F5&10.raw
High	nLDkEYLPIGGLADFck	Unambiguous	Aspartate aminotransferase, mitochondrial OS=Rattus norvegicus GN=Got2 PE=1 SV=2 - [AATM_RAT]	1	1	P00507	N-Term(TMT6plex); K4(TMT6plex); C16(Carbamidomethyl); K17(TMT6plex)	HCD	1	0	1	1	54691	No Quan Values	Not Used	69710.4	33029.9	135764	59765.7	49559.9	76883.8	68006.4	48207.6	103958	74320.4		0	0.0002562	6.46972	1	28.5948	18	3	880.826	2640.46	-1.20536	61.4987	5495	5495	MS2	0/0	PR382_TMT2_L_F5&10.raw
High	iDGITIGQSLAILEYLEETRPIPR	Unambiguous	Maleylacetoacetate isomerase OS=Rattus norvegicus GN=Gstz1 PE=1 SV=2 - [MAAI_RAT]	1	1	P57113	N-Term(TMT6plex)	HCD	1	0	1	1	56495	No Quan Values	Not Used	2339.5	1781.38	4162.47	1490.3	2086.3	3206.95	3181.83	2790.78	6745.46	4236.09		0	0.000171	6.46544	0	23.9937	72	3	976.22	2926.65	0.362561	81.6952	7480	7480	MS2	0/0	PR382_TMT2_L_F5&10.raw
High	dLAILLGMLDPAEkDEk	Unambiguous	Peroxiredoxin-6 OS=Rattus norvegicus GN=Prdx6 PE=1 SV=3 - [PRDX6_RAT]	1	1	O35244	N-Term(TMT6plex); K14(TMT6plex); K17(TMT6plex)	HCD	1	0	1	1	47746	No Quan Values	Not Used	33285	20922.4	51883.2	18221.3	34439.4	46765.7	60548.8	35915.7	66839.9	50218		0	7.34e-05	6.45695	1	77.4092	48	3	853.495	2558.47	-0.0951584	77.8237	7583	7583	MS2	0/0	PR382_TMT2_L_F4&9.raw
High	aQDTAELFFEDVRLPASALLGEENk	Unambiguous	Long-chain specific acyl-CoA dehydrogenase, mitochondrial OS=Rattus norvegicus GN=Acadl PE=1 SV=1 - [ACADL_RAT]	1	1	P15650	N-Term(TMT6plex); K25(TMT6plex)	HCD	1	0	1	1	38747	No Quan Values	Not Used	17322.3	9775.66	27272.2	14932.4	14562.7	25686.8	27968.7	12667.8	28414.9	22272.7		0	5.684e-05	6.45635	1	16.2695	64	3	1074.57	3221.7	-1.48002	74.6982	6680	6680	MS2	0/0	PR382_TMT2_L_F3&8.raw
High	dLGEELEALkTELEDTLDSTAAQQELR	Unambiguous	Myosin-9 OS=Rattus norvegicus GN=Myh9 PE=1 SV=3 - [MYH9_RAT]|Myosin, heavy polypeptide 9, non-muscle OS=Rattus norvegicus GN=LOC100911597 PE=4 SV=1 - [G3V6P7_RAT]	2	2	Q62812;G3V6P7	N-Term(TMT6plex); K10(TMT6plex)	HCD	1	0	1	1	57027	No Quan Values	Not Used	1763.68	1177.83	2827.35	1357.1	1701.57	2115.65	3576.78	1769.78	2423.05	2751.7		0	0.0002498	6.44862	1	8.674	184	3	1159.27	3475.8	-0.938473	89.4218	8065	8065	MS2	0/0	PR382_TMT2_L_F5&10.raw
High	yQVQSQENFEPFMk	Unambiguous	Fatty acid-binding protein, liver OS=Rattus norvegicus GN=Fabp1 PE=1 SV=1 - [FABPL_RAT]	1	1	P02692	N-Term(TMT6plex); K14(TMT6plex)	HCD	1	0	1	1	24742	No Quan Values	Not Used	12463.8	8241.22	20561.2	3478.87	9075.78	15024.9	14251.7	14215.6	13950.6	12741.6		0	0.0004871	6.4383	0	0	136	2	1117.07	2233.14	-0.503236	54.2533	4247	4247	MS2	0/0	PR382_TMT2_L_F1&6.raw
High	aDRDQYELLcLDNTR	Unambiguous	Serotransferrin OS=Rattus norvegicus GN=Tf PE=1 SV=3 - [TRFE_RAT]|Ab2-417 OS=Rattus norvegicus GN=Tf PE=2 SV=1 - [Q7TMC7_RAT]	2	2	P12346;Q7TMC7	N-Term(TMT6plex); C10(Carbamidomethyl)	HCD	1	0	1	1	44352	No Quan Values	Not Used	316241	98910.1	391185	376509	222956	326361	506245	204089	425914	249326		0	0.002571	6.43066	1	11.8387	2	3	704.348	2111.03	-5.16716	41.7374	3840	3840	MS2	0/0	PR382_TMT2_L_F4&9.raw
High	aLENNMSLDEIVk	Unambiguous	Carbamoyl-phosphate synthase [ammonia], mitochondrial OS=Rattus norvegicus GN=Cps1 PE=1 SV=1 - [CPSM_RAT]	1	1	P07756	N-Term(TMT6plex); K13(TMT6plex)	HCD	1	0	1	1	30807	No Quan Values	Not Used	9141.52	5609.38	12878.5	12537.3	18280.1	18831.4	11889.2	10083.3	25827.5	19463		0	0.0003134	6.42738	0	6.10723	210	2	967.537	1934.07	-0.327559	55.0661	3828	3828	MS2	0/0	PR382_TMT2_L_F2&7.raw
High	vQMEQLnGVLLHLESELAQTR	Unambiguous	Keratin, type I cytoskeletal 18 OS=Rattus norvegicus GN=Krt18 PE=1 SV=3 - [K1C18_RAT]	1	1	Q5BJY9	N-Term(TMT6plex); N7(Deamidated)	HCD	1	0	1	1	56521	No Quan Values	Not Used	878.276	381.051	1006.29	590.692	600.964	1084.98	1305.87	580.336	1125.83	970.558		0	1.373e-05	6.41763	0	39.9447	245	3	880.142	2638.41	1.40409	82.0112	7508	7508	MS2	0/0	PR382_TMT2_L_F5&10.raw
High	lcAATATILDkPEDR	Unambiguous	D-dopachrome decarboxylase OS=Rattus norvegicus GN=Ddt PE=1 SV=3 - [DOPD_RAT]	1	1	P80254	N-Term(TMT6plex); C2(Carbamidomethyl); K11(TMT6plex)	HCD	1	0	1	1	24267	No Quan Values	Not Used	49785.2	25349.8	75753	20077.4	22502.9	36761.6	41714.1	39452.3	46851.3	47878.7		0	2.213e-05	6.41754	0	12.7325	18	3	711.397	2132.18	-0.899724	48.7758	3725	3725	MS2	0/0	PR382_TMT2_L_F1&6.raw
High	gVMLAVDAVIAELk	Unambiguous	60 kDa heat shock protein, mitochondrial OS=Rattus norvegicus GN=Hspd1 PE=1 SV=1 - [CH60_RAT]	1	1	P63039	N-Term(TMT6plex); K14(TMT6plex)	HCD	1	0	1	1	57064	No Quan Values	Not Used	4848.71	1902.24	4111.04	2660.67	3810.64	5439.08	5175.23	2440.78	6506.02	4077.9		0	9.907e-05	6.38859	0	21.2585	500	2	944.072	1887.14	-1.00297	89.9422	8105	8105	MS2	0/0	PR382_TMT2_L_F5&10.raw
High	yFAGTMAEETAPAVLER	Unambiguous	Regucalcin OS=Rattus norvegicus GN=Rgn PE=1 SV=3 - [RGN_RAT]	1	1	Q03336	N-Term(TMT6plex)	HCD	1	0	1	1	30796	No Quan Values	Not Used	2419.7	1945.3	4035.45	914.869	1767.59	1360.4	2670.03	3749.32	1968.91	2998.6		0	0.0002148	6.38073	0	3.21153	121	2	1043.03	2085.05	-0.920166	54.9262	3816	3816	MS2	0/0	PR382_TMT2_L_F2&7.raw
High	yFDSFGDLSSASAIMGNPk	Unambiguous	Hemoglobin subunit beta-1 OS=Rattus norvegicus GN=Hbb PE=1 SV=3 - [HBB1_RAT]	1	1	P02091	N-Term(TMT6plex); K19(TMT6plex)	HCD	1	0	1	1	37836	No Quan Values	Not Used	84509.2	54188.8	131889	337021	56204.7	106549	65431.6	47603.9	106492	107331		0	2.831e-05	6.38025	0	3.14614	7	2	1233.12	2465.24	-1.14624	64.5989	5677	5677	MS2	0/0	PR382_TMT2_L_F3&8.raw
High	vIHNEFTLGEEcELETMTGEk	Unambiguous	Fatty acid-binding protein, liver OS=Rattus norvegicus GN=Fabp1 PE=1 SV=1 - [FABPL_RAT]	1	1	P02692	N-Term(TMT6plex); C12(Carbamidomethyl); K21(TMT6plex)	HCD	1	0	1	1	48706	No Quan Values	Not Used	760.746	585.013	1318.59	326.352	807.491	949.394	1080.14	754.742	1093.69	753.62		0	2.475e-05	6.37394	0	5.73491	268	3	975.485	2924.44	-0.523274	90.1644	8640	8640	MS2	0/0	PR382_TMT2_L_F4&9.raw
High	eLSTVDLVVEAVFEDMNLk	Unambiguous	Peroxisomal bifunctional enzyme OS=Rattus norvegicus GN=Ehhadh PE=1 SV=2 - [ECHP_RAT]	1	1	P07896	N-Term(TMT6plex); K19(TMT6plex)	HCD	1	0	1	1	49122	No Quan Values	Not Used	450.452	244.509	522.606	330.747	672.697	856.727	530.287	479.147	1232.97	1225.74		0	6.076e-05	6.37211	0	18.7914	500	3	870.476	2609.41	-0.769643	96.8928	9099	9099	MS2	0/0	PR382_TMT2_L_F4&9.raw
High	eSEIIDFFLGASLkDEVLk	Unambiguous	40S ribosomal protein S2 OS=Rattus norvegicus GN=Rps2 PE=1 SV=1 - [RS2_RAT]|Uncharacterized protein OS=Rattus norvegicus GN=RGD1562399 PE=3 SV=2 - [D3ZAS1_RAT]|Protein LOC100359960 OS=Rattus norvegicus GN=LOC688473 PE=3 SV=2 - [D3ZIY7_RAT]|Uncharacterized protein OS=Rattus norvegicus PE=4 SV=2 - [D3ZQ72_RAT]|Uncharacterized protein OS=Rattus norvegicus PE=3 SV=1 - [D3ZQW7_RAT]|Protein Gm8225 OS=R…	12	12	P27952;D3ZAS1;D3ZIY7;D3ZQ72;D3ZQW7;D3ZT78;D3ZW87;E9PT76;E9PTW0;F1M5X9;G3V957;O55215	N-Term(TMT6plex); K14(TMT6plex); K19(TMT6plex)	HCD	1	0	1	1	48094	No Quan Values	Not Used	10125.5	5483.79	12213.3	7856.25	7090.48	19528.1	18102.1	9246.24	23760.9	14940.4		0	7.025e-05	6.35817	1	13.6324	83	3	947.546	2840.62	-0.872946	81.983	7966	7966	MS2	0/0	PR382_TMT2_L_F4&9.raw
High	iSQAEEDDQQLLGHLLLVAk	Unambiguous	Histidine triad nucleotide binding protein 2 (Predicted), isoform CRA_a OS=Rattus norvegicus GN=Hint2 PE=4 SV=1 - [D4AB01_RAT]	1	1	D4AB01	N-Term(TMT6plex); K20(TMT6plex)	HCD	1	0	1	1	55527	No Quan Values	Not Used	13334.9	8519.9	18928	8084.85	9169.64	12452.7	13133.2	10803.4	20939.2	14291.5		0	2.624e-05	6.3581	0	28.3123	31	3	893.508	2678.51	-0.854951	70.4481	6415	6415	MS2	0/0	PR382_TMT2_L_F5&10.raw
High	gIHVEVPGAEAENLGPLQVAR	Unambiguous	Electron transfer flavoprotein subunit beta OS=Rattus norvegicus GN=Etfb PE=2 SV=3 - [ETFB_RAT]	1	1	Q68FU3	N-Term(TMT6plex)	HCD	1	0	1	1	24501	No Quan Values	Not Used	2424.12	1808.82	4768.38	1939.96	2377.2	3296.51	3702.05	2733.49	3804.84	3706.92		0	6.025e-06	6.35515	0	19.0836	65	3	795.774	2385.31	-1.08361	51.4294	3982	3982	MS2	0/0	PR382_TMT2_L_F1&6.raw
High	vEQIAAIAQELNELDYYDSHNVNTR	Unambiguous	Alpha-actinin-4 OS=Rattus norvegicus GN=Actn4 PE=1 SV=2 - [ACTN4_RAT]	1	1	Q9QXQ0	N-Term(TMT6plex)	HCD	1	0	1	1	55801	No Quan Values	Not Used	885.825	319.591	1042.13	535.061	691.043	968.231	1038.99	772.691	1504.92	1281.36		0	3.255e-06	6.35095	0	14.6952	57	3	1045.53	3134.56	0.745024	73.4717	6716	6716	MS2	0/0	PR382_TMT2_L_F5&10.raw
High	vIAINVDDPDAANYHDISDVER	Unambiguous	Protein Ppa1 OS=Rattus norvegicus GN=Ppa1 PE=4 SV=1 - [F7EPH4_RAT]	1	1	F7EPH4	N-Term(TMT6plex)	HCD	1	0	1	1	44984	No Quan Values	Not Used	29532.9	22458.5	41015.9	19285.2	23713.1	27949.3	28258.4	24212.6	41150.4	29985.6		0	7.522e-05	6.3423	0	8.41539	4	3	890.771	2670.3	-8.09375	48.3484	4535	4535	MS2	0/0	PR382_TMT2_L_F4&9.raw
High	iDNSQVESGSLEDDWDFLPPkk	Unambiguous	Calreticulin OS=Rattus norvegicus GN=Calr PE=1 SV=1 - [CALR_RAT]	1	1	P18418	N-Term(TMT6plex); K21(TMT6plex); K22(TMT6plex)	HCD	1	0	1	1	25283	No Quan Values	Not Used	3664.54	1899.79	6658.82	2977.55	2829.85	4620.29	5158.07	3727.14	6792.37	4330.29		0	1.816e-05	6.32453	1	4.19568	209	3	1069.56	3206.68	-0.71299	60.8326	4842	4842	MS2	0/0	PR382_TMT2_L_F1&6.raw
High	gSASSDLELTEAELATAEAVR	Unambiguous	Cytosolic 10-formyltetrahydrofolate dehydrogenase OS=Rattus norvegicus GN=Aldh1l1 PE=1 SV=3 - [AL1L1_RAT]|10-formyltetrahydrofolate dehydrogenase OS=Rattus norvegicus GN=Aldh1l1 PE=1 SV=1 - [M0R8T2_RAT]	2	2	P28037;M0R8T2	N-Term(TMT6plex)	HCD	1	0	1	1	25288	No Quan Values	Not Used	3876.81	1923.64	4688.62	1930.06	3458.31	3826.66	4621.88	2823.87	4598.53	3473.76		0	0.0001736	6.31937	0	17.1099	119	3	783.737	2349.2	-0.361563	60.9081	4848	4848	MS2	0/0	PR382_TMT2_L_F1&6.raw
High	qAsTDAGTAGALTPQHVR	Ambiguous	Transcriptional coactivator YAP1 OS=Rattus norvegicus GN=Yap1 PE=1 SV=2 - [D3ZK98_RAT]|Transcriptional coactivator YAP1 OS=Rattus norvegicus GN=Yap1 PE=1 SV=1 - [YAP1_RAT]|Isoform 2 of Transcriptional coactivator YAP1 OS=Rattus norvegicus GN=Yap1 - [YAP1_RAT]|Isoform 3 of Transcriptional coactivator YAP1 OS=Rattus norvegicus GN=Yap1 - [YAP1_RAT]|Isoform 4 of Transcriptional coactivator YAP1 OS=Ra…	7	7	D3ZK98;Q2EJA0;Q2EJA0-2;Q2EJA0-3;Q2EJA0-4;R9PXS9;Z4YNG1	N-Term(TMT6plex); S3(Phospho)	HCD	0.0142	0	1	1	13370	No Quan Values	Not Used	312.932	779.621	576.688	1305.62	642.743	816.121	1280.27	1061.6	868.134	1052.58	S(3): 50.0; T(4): 50.0; T(8): 0.0; T(13): 0.0	0	0.001179	6.31926	0	20.9293	151	3	697.345	2090.02	-1.52379	29.9389	1792	1792	MS2	0/0	PR382_TMT2_L_TD_F4&9.raw
High	iEIESFFEGEDFSETLTR	Unambiguous	78 kDa glucose-regulated protein OS=Rattus norvegicus GN=Hspa5 PE=1 SV=1 - [GRP78_RAT]	1	1	P06761	N-Term(TMT6plex)	HCD	1	0	1	1	32025	No Quan Values	Not Used	2829.54	1502.73	4467.2	2009.35	1883.4	4026.08	4255.72	1999.03	5446.49	2913.39		0	9.812e-06	6.30966	0	1.45527	214	2	1189.58	2378.16	-0.718386	73.9277	5169	5169	MS2	0/0	PR382_TMT2_L_F2&7.raw
High	tFVQEDVYDEFVER	Unambiguous	Aldehyde dehydrogenase, mitochondrial OS=Rattus norvegicus GN=Aldh2 PE=1 SV=1 - [ALDH2_RAT]|Aldehyde dehydrogenase, mitochondrial OS=Rattus norvegicus GN=Aldh2 PE=3 SV=2 - [F1LN88_RAT]	2	2	P11884;F1LN88	N-Term(TMT6plex)	HCD	1	0	1	1	54504	No Quan Values	Not Used	23412	14423.6	32671.8	15265.6	24559.2	36069.1	37641.1	23529.4	49685.6	47621.1		0	0.0001512	6.30918	0	26.1238	22	2	1002.99	2004.97	-0.916236	59.5215	5289	5289	MS2	0/0	PR382_TMT2_L_F5&10.raw
High	dQEGQDVLLFIDNIFR	Unambiguous	ATP synthase subunit beta, mitochondrial OS=Rattus norvegicus GN=Atp5b PE=1 SV=2 - [ATPB_RAT]|ATP synthase subunit beta OS=Rattus norvegicus GN=Atp5b PE=3 SV=1 - [G3V6D3_RAT]	2	2	P10719;G3V6D3	N-Term(TMT6plex)	HCD	1	0	1	1	56947	No Quan Values	Not Used	2020.96	1464.52	2222.19	1802.61	2970.46	4221.33	4024.61	2293.58	4508.55	3728.65		0	2.365e-05	6.30748	0	45.3856	288	2	1076.07	2151.13	-1.23809	88.1696	7977	7977	MS2	0/0	PR382_TMT2_L_F5&10.raw
High	aEIVPVTTTVLDDkGDR	Unambiguous	3-ketoacyl-CoA thiolase B, peroxisomal OS=Rattus norvegicus GN=Acaa1b PE=1 SV=2 - [THIKB_RAT]|3-ketoacyl-CoA thiolase A, peroxisomal OS=Rattus norvegicus GN=Acaa1a PE=1 SV=2 - [THIKA_RAT]|3-ketoacyl-CoA thiolase A, peroxisomal OS=Rattus norvegicus GN=Acaa1b PE=3 SV=2 - [D4AB84_RAT]|3-ketoacyl-CoA thiolase A, peroxisomal OS=Rattus norvegicus GN=Acaa1b PE=3 SV=2 - [F1LPD6_RAT]|Isoform 2 of 3-ketoac…	5	5	P07871;P21775;D4AB84;F1LPD6;P21775-2	N-Term(TMT6plex); K14(TMT6plex)	HCD	1	0	1	1	24330	No Quan Values	Not Used	21360.9	13189	29781	11985.1	19435.8	24964.5	17193.3	18263.3	27774.5	23309.6		0	0.0002492	6.3049	1	36.4804	54	3	763.101	2287.29	-1.59911	49.4749	3794	3794	MS2	0/0	PR382_TMT2_L_F1&6.raw
High	nFENLIPDAPELIHDFLVNEk	Unambiguous	Coatomer subunit beta OS=Rattus norvegicus GN=Copb1 PE=1 SV=1 - [COPB_RAT]	1	1	P23514	N-Term(TMT6plex); K21(TMT6plex)	HCD	1	0	1	1	48317	No Quan Values	Not Used	3231.41	1914.43	4910.17	2163.21	2867.27	5636.44	5912.71	4813.24	8984.74	6055.03		0	0.0007505	6.30074	0	52.239	157	3	975.862	2925.57	-1.42454	84.9181	8211	8211	MS2	0/0	PR382_TMT2_L_F4&9.raw
High	vAPEEVSEVIFGHVLTAGcGQNPTR	Unambiguous	Acetyl-CoA acetyltransferase, cytosolic OS=Rattus norvegicus GN=Acat2 PE=1 SV=1 - [THIC_RAT]|Protein RGD1562948 OS=Rattus norvegicus GN=RGD1562948 PE=4 SV=1 - [A0A096MJY8_RAT]|Protein RGD1562948 OS=Rattus norvegicus GN=RGD1562948 PE=3 SV=2 - [D3ZKB6_RAT]|Acetyl-CoA acetyltransferase, cytosolic OS=Rattus norvegicus GN=RGD1562948 PE=3 SV=2 - [F1LS48_RAT]	4	4	Q5XI22;A0A096MJY8;D3ZKB6;F1LS48	N-Term(TMT6plex); C19(Carbamidomethyl)	HCD	1	0	1	1	46773	No Quan Values	Not Used	6561.79		8932.81		5205.56	4346.42	4112.16	2898.31	5906.42	7380.59		0	0.0004259	6.30007	0	5.3861	9	3	966.165	2896.48	-0.508909	67.0734	6505	6505	MS2	0/0	PR382_TMT2_L_F4&9.raw
High	vEQIAAIAQELNELDYYDSHNVNTR	Unambiguous	Alpha-actinin-4 OS=Rattus norvegicus GN=Actn4 PE=1 SV=2 - [ACTN4_RAT]	1	1	Q9QXQ0	N-Term(TMT6plex)	HCD	1	0	1	1	47282	No Quan Values	Not Used	1274.59	988.031	2663.74	787.032	2719.22	3014.76	3486.13	2896.91	3128.98	2696.82		0	1.066e-05	6.29592	0	6.97901	22	3	1045.52	3134.56	-0.189616	72.6602	7071	7071	MS2	0/0	PR382_TMT2_L_F4&9.raw
High	mMVDkDGDVTVTNDGATILSMMDVDHQIAk	Unambiguous	T-complex protein 1 subunit epsilon OS=Rattus norvegicus GN=Cct5 PE=1 SV=1 - [TCPE_RAT]	1	1	Q68FQ0	N-Term(TMT6plex); K5(TMT6plex); K30(TMT6plex)	HCD	1	0	1	1	46513	No Quan Values	Not Used	19789.9	15226.2	31094.4	9397.23	16946	27971.8	19791.9	21365	27998.6	21824.4		0	0.0002768	6.29526	1	41.4989	18	4	985.254	3938	-0.970412	64.3241	6218	6218	MS2	0/0	PR382_TMT2_L_F4&9.raw
High	eIENLILNDPDFQHEDYNFLTR	Unambiguous	Peroxisomal acyl-coenzyme A oxidase 1 OS=Rattus norvegicus GN=Acox1 PE=1 SV=1 - [ACOX1_RAT]|Acyl-coenzyme A oxidase OS=Rattus norvegicus GN=Acox1 PE=3 SV=2 - [F1LQC1_RAT]|Acyl-coenzyme A oxidase OS=Rattus norvegicus GN=Acox1 PE=3 SV=2 - [F1M609_RAT]|Isoform 2 of Peroxisomal acyl-coenzyme A oxidase 1 OS=Rattus norvegicus GN=Acox1 - [ACOX1_RAT]	4	4	P07872;F1LQC1;F1M609;P07872-2	N-Term(TMT6plex)	HCD	1	0	1	1	55271	No Quan Values	Not Used	12111	5831.59	18666.5	5758.93	12917.5	18417.8	10554.1	8058.8	20593.7	15873.1		0	5.943e-05	6.2934	0	30.1012	29	3	988.821	2964.45	-2.73344	67.676	6133	6133	MS2	0/0	PR382_TMT2_L_F5&10.raw
High	lDAITDEENDMLDLAFGLTnR	Ambiguous	Adrenodoxin, mitochondrial OS=Rattus norvegicus GN=Fdx1 PE=2 SV=1 - [ADX_RAT]|Adrenodoxin, mitochondrial OS=Rattus norvegicus GN=Fdx1 PE=4 SV=1 - [G3V7L0_RAT]	2	2	P24483;G3V7L0	N-Term(TMT6plex); N20(Deamidated)	HCD		0.0498	2	2	39564	No Quan Values	Not Used	2305.98	1293.66	1839.9	1514.24	1656.28	2772.38	1930.23	1898.44	3221.16	2041.38		0	0.0006913	6.2914	0	0	192	2	1298.64	2596.28	6.42326	84.8534	7584	7584	MS2	0/0	PR382_TMT2_L_F3&8.raw
High	vIHNEFTLGEEcELETMTGEk	Unambiguous	Fatty acid-binding protein, liver OS=Rattus norvegicus GN=Fabp1 PE=1 SV=1 - [FABPL_RAT]	1	1	P02692	N-Term(TMT6plex); C12(Carbamidomethyl); K21(TMT6plex)	HCD	1	0	1	1	57468	No Quan Values	Not Used	283.077	226.673	569.243	151.756	299.185	480.444	432.028	309.542	624.252	351.373		0	9.027e-05	6.28406	0	26.47	500	3	975.484	2924.44	-1.21201	96.8873	8551	8551	MS2	0/0	PR382_TMT2_L_F5&10.raw
High	gkIEEAVSAFEELVR	Unambiguous	Protein Asph OS=Rattus norvegicus GN=Asph PE=4 SV=1 - [A0A096MJA9_RAT]|Protein Asph OS=Rattus norvegicus GN=Asph PE=4 SV=1 - [A0A096MKE0_RAT]	2	2	A0A096MJA9;A0A096MKE0	N-Term(TMT6plex); K2(TMT6plex)	HCD	1	0	1	1	47547	No Quan Values	Not Used	12865.7	7916.44	17620.8	8327.36	8796.42	16704.8	16801.2	13004.2	18688.9	15028.5		0	0.0001284	6.27851	1	43.3299	124	3	712.409	2135.21	-0.17031	75.5463	7362	7362	MS2	0/0	PR382_TMT2_L_F4&9.raw
High	eAFQEALAAAGDk	Unambiguous	Thioredoxin OS=Rattus norvegicus GN=Txn PE=1 SV=2 - [THIO_RAT]	1	1	P11232	N-Term(TMT6plex); K13(TMT6plex)	HCD	1	0	1	1	45470	No Quan Values	Not Used	170574	100050	280059	81388.8	117526	164071	244602	180950	228567	195783		0	0.0003132	6.27835	0	23.3432	5	2	889.987	1778.97	-1.19217	53.4488	5070	5070	MS2	0/0	PR382_TMT2_L_F4&9.raw
High	dLADELALVDVIEDk	Unambiguous	L-lactate dehydrogenase A chain OS=Rattus norvegicus GN=Ldha PE=1 SV=1 - [LDHA_RAT]|Uncharacterized protein OS=Rattus norvegicus PE=3 SV=1 - [M0RBY5_RAT]	2	2	P04642;M0RBY5	N-Term(TMT6plex); K15(TMT6plex)	HCD	1	0	1	1	56055	No Quan Values	Not Used	4248.3	3530.46	9365.86	2477.95	4836.69	13454.3	13030.7	7901.83	18525.6	9225.54		0	5.672e-05	6.2772	0	22.0354	57	2	1058.59	2116.18	-0.592259	76.4316	6996	6996	MS2	0/0	PR382_TMT2_L_F5&10.raw
High	iSQAEEDDQQLLGHLLLVAk	Unambiguous	Histidine triad nucleotide binding protein 2 (Predicted), isoform CRA_a OS=Rattus norvegicus GN=Hint2 PE=4 SV=1 - [D4AB01_RAT]	1	1	D4AB01	N-Term(TMT6plex); K20(TMT6plex)	HCD	1	0	1	1	26015	No Quan Values	Not Used	677.378	277.819	798.899	370.925	472.416	634.083	836.334	541.251	884.35	717.499		0	6.264e-05	6.27689	0	22.1798	380	3	893.508	2678.51	-1.12839	70.9784	5649	5649	MS2	0/0	PR382_TMT2_L_F1&6.raw
High	tIDIEPDIEALLSk	Unambiguous	Glutathione peroxidase 1 OS=Rattus norvegicus GN=Gpx1 PE=1 SV=4 - [GPX1_RAT]|Glutathione peroxidase OS=Rattus norvegicus GN=Gpx1 PE=2 SV=1 - [Q6PDW8_RAT]	2	2	P04041;Q6PDW8	N-Term(TMT6plex); K14(TMT6plex)	HCD	1	0	1	1	38807	No Quan Values	Not Used	26646.9	7655.03	29690.6	9707.99	16502.7	18092.7	13573.9	10614.7	13030.3	13496.9		0	4.241e-05	6.26867	0	12.4602	85	2	1008.09	2015.17	-0.279601	75.4059	6747	6747	MS2	0/0	PR382_TMT2_L_F3&8.raw
High	gVMLAVDAVIAELk	Unambiguous	60 kDa heat shock protein, mitochondrial OS=Rattus norvegicus GN=Hspd1 PE=1 SV=1 - [CH60_RAT]	1	1	P63039	N-Term(TMT6plex); K14(TMT6plex)	HCD	1	0	1	1	48663	No Quan Values	Not Used	4180.36	1652.3	3626.24	2134.88	3113.26	4457.61	4166.88	1880.33	5065.6	2923.14		0	5.595e-05	6.26525	0	23.2995	145	2	944.072	1887.14	-0.744227	89.5667	8593	8593	MS2	0/0	PR382_TMT2_L_F4&9.raw
High	gIGTDEATIIDIITQR	Unambiguous	Annexin A6 OS=Rattus norvegicus GN=Anxa6 PE=1 SV=2 - [ANXA6_RAT]|Annexin (Fragment) OS=Rattus norvegicus GN=Anxa6 PE=3 SV=2 - [D4ABR6_RAT]	2	2	P48037;D4ABR6	N-Term(TMT6plex)	HCD	1	0	1	1	38556	No Quan Values	Not Used	11663.5	8673.5	17006.9	6207.15	12595.4	14952.7	20135.2	12156.4	18082.7	20033.9		0	8.517e-06	6.25909	0	7.54604	98	2	973.043	1945.08	-0.52954	72.5229	6470	6470	MS2	0/0	PR382_TMT2_L_F3&8.raw
High	tLQTLEIDLDSMk	Unambiguous	Keratin, type I cytoskeletal 18 OS=Rattus norvegicus GN=Krt18 PE=1 SV=3 - [K1C18_RAT]	1	1	Q5BJY9	N-Term(TMT6plex); K13(TMT6plex)	HCD	1	0	1	1	46894	No Quan Values	Not Used	85847.4	44101.6	116385	66025.1	76377.2	113788	188522	76444	126371	119558		0	0.0002203	6.2532	0	28.8817	20	2	983.052	1965.1	-0.858123	68.446	6641	6641	MS2	0/0	PR382_TMT2_L_F4&9.raw
High	vVNDDFSQVADVLVEDGVVR	Unambiguous	Dihydropyrimidinase OS=Rattus norvegicus GN=Dpys PE=1 SV=2 - [DPYS_RAT]	1	1	Q63150	N-Term(TMT6plex)	HCD	1	0	1	1	31999	No Quan Values	Not Used	1073.26	499.089	1425.47	423.638	587.806	883.13	971.711	729.665	1079.87	882.696		0	1.648e-05	6.25183	0	4.59745	500	2	1202.63	2404.25	-0.790038	73.4241	5140	5140	MS2	0/0	PR382_TMT2_L_F2&7.raw
High	ekLPWTEFAESAEDGLTTR	Unambiguous	Beta-ureidopropionase OS=Rattus norvegicus GN=Upb1 PE=1 SV=1 - [BUP1_RAT]|Uncharacterized protein OS=Rattus norvegicus GN=Upb1 PE=4 SV=2 - [D3Z8J1_RAT]	2	2	Q03248;D3Z8J1	N-Term(TMT6plex); K2(TMT6plex)	HCD	1	0	1	1	54813	No Quan Values	Not Used	21089.2	17609.1	32891.6	8419.74	19769.5	16677.8	24973.7	19894.7	28203.8	31411.2		0	0.0001401	6.24919	1	14.7632	20	3	880.13	2638.38	-0.144589	62.7933	5629	5629	MS2	0/0	PR382_TMT2_L_F5&10.raw
High	sTNSEETIEDEFNTVLLAVGR	Unambiguous	Thioredoxin reductase 1, cytoplasmic OS=Rattus norvegicus GN=Txnrd1 PE=1 SV=5 - [TRXR1_RAT]|Thioredoxin reductase 1, cytoplasmic OS=Rattus norvegicus GN=Txnrd1 PE=3 SV=1 - [R9PXU4_RAT]	2	2	O89049;R9PXU4	N-Term(TMT6plex)	HCD	1	0	1	1	26457	No Quan Values	Not Used	161.372		112.508	45.4587		116.494	145.157	44.8855	146.811	65.5465		0	6.109e-05	6.24245	0	10.9255	412	3	851.767	2553.29	-0.677607	78.3542	6136	6136	MS2	0/0	PR382_TMT2_L_F1&6.raw
High	vIHNEFTLGEEcELETMTGEk	Unambiguous	Fatty acid-binding protein, liver OS=Rattus norvegicus GN=Fabp1 PE=1 SV=1 - [FABPL_RAT]	1	1	P02692	N-Term(TMT6plex); C12(Carbamidomethyl); K21(TMT6plex)	HCD	1	0	1	1	56764	No Quan Values	Not Used	535.714	366.086	695.833	239.808	500.082	727.55	854.217	612.364	1126.97	721.691		0	6.832e-05	6.23902	0	41.624	459	3	975.485	2924.44	-1.08678	85.3564	7775	7775	MS2	0/0	PR382_TMT2_L_F5&10.raw
High	vIHNEFTLGEEcELETMTGEk	Unambiguous	Fatty acid-binding protein, liver OS=Rattus norvegicus GN=Fabp1 PE=1 SV=1 - [FABPL_RAT]	1	1	P02692	N-Term(TMT6plex); C12(Carbamidomethyl); K21(TMT6plex)	HCD	1	0	1	1	49871	No Quan Values	Not Used	494.639	377.2	922.671	206.622	460.657	715.496	937.8	552.182	812.445	542.539		0	1.991e-05	6.23752	0	11.1582	268	3	975.485	2924.44	-1.08678	110.79	9926	9926	MS2	0/0	PR382_TMT2_L_F4&9.raw
High	vEEVPELPLVVEDkVESYk	Unambiguous	60S ribosomal protein L4 OS=Rattus norvegicus GN=Rpl4 PE=2 SV=1 - [Q6P3V9_RAT]	1	1	Q6P3V9	N-Term(TMT6plex); K14(TMT6plex); K19(TMT6plex)	HCD	1	0	1	1	47009	No Quan Values	Not Used	37536.9	25686.2	50177.6	17584.7	32212	74299.8	75480.2	57885	86691.2	59284.5		0	0.001336	6.23711	1	7.70118	20	3	963.553	2888.65	-0.626646	69.6898	6769	6769	MS2	0/0	PR382_TMT2_L_F4&9.raw
High	yFDSFGDLSSASAIMGNPk	Unambiguous	Hemoglobin subunit beta-1 OS=Rattus norvegicus GN=Hbb PE=1 SV=3 - [HBB1_RAT]	1	1	P02091	N-Term(TMT6plex); K19(TMT6plex)	HCD	1	0	1	1	46550	No Quan Values	Not Used	67452.5	50421	108958	279581	45017.9	75768.6	46237.9	43095.8	77126.9	92761.5		0	1.19e-05	6.23548	0	6.9204	7	2	1233.12	2465.24	-0.0568712	64.7212	6259	6259	MS2	0/0	PR382_TMT2_L_F4&9.raw
High	hFDSAYLYEVEEEVGQAIR	Unambiguous	3-alpha-hydroxysteroid dehydrogenase OS=Rattus norvegicus GN=Akr1c9 PE=1 SV=1 - [DIDH_RAT]	1	1	P23457	N-Term(TMT6plex)	HCD	1	0	1	1	25981	No Quan Values	Not Used	163.797		168.295	68.801	105.081	209.134	154.607	157.327	236.022	190.741		0	0.0001271	6.22739	0	38.1793	360	3	828.746	2484.22	-0.46353	70.4098	5611	5611	MS2	0/0	PR382_TMT2_L_F1&6.raw
High	fLSQPFQVAEVFTGHMGk	Unambiguous	ATP synthase subunit beta, mitochondrial OS=Rattus norvegicus GN=Atp5b PE=1 SV=2 - [ATPB_RAT]|ATP synthase subunit beta OS=Rattus norvegicus GN=Atp5b PE=3 SV=1 - [G3V6D3_RAT]	2	2	P10719;G3V6D3	N-Term(TMT6plex); K18(TMT6plex)	HCD	1	0	1	1	47127	No Quan Values	Not Used	27562	15522	40833	25928.4	21348.4	36326.8	37876.8	22207.3	43279.1	35699.8		0	2.241e-05	6.22547	0	22.0195	18	3	827.783	2481.33	-0.82556	70.9688	6900	6900	MS2	0/0	PR382_TMT2_L_F4&9.raw
High	qAStDAGTAGALTPQHVR	Ambiguous	Transcriptional coactivator YAP1 OS=Rattus norvegicus GN=Yap1 PE=1 SV=2 - [D3ZK98_RAT]|Transcriptional coactivator YAP1 OS=Rattus norvegicus GN=Yap1 PE=1 SV=1 - [YAP1_RAT]|Isoform 2 of Transcriptional coactivator YAP1 OS=Rattus norvegicus GN=Yap1 - [YAP1_RAT]|Isoform 3 of Transcriptional coactivator YAP1 OS=Rattus norvegicus GN=Yap1 - [YAP1_RAT]|Isoform 4 of Transcriptional coactivator YAP1 OS=Ra…	7	7	D3ZK98;Q2EJA0;Q2EJA0-2;Q2EJA0-3;Q2EJA0-4;R9PXS9;Z4YNG1	N-Term(TMT6plex); T4(Phospho)	HCD		0.0142	2	2	13370	No Quan Values	Not Used	312.932	779.621	576.688	1305.62	642.743	816.121	1280.27	1061.6	868.134	1052.58	S(3): 50.0; T(4): 50.0; T(8): 0.0; T(13): 0.0	0	0.0004312	6.22514	0	20.9293	151	3	697.345	2090.02	-1.52379	29.9389	1792	1792	MS2	0/0	PR382_TMT2_L_TD_F4&9.raw
High	dFSALESQLQDTQELLQEENR	Unambiguous	Myosin-9 OS=Rattus norvegicus GN=Myh9 PE=1 SV=3 - [MYH9_RAT]|Myosin, heavy polypeptide 9, non-muscle OS=Rattus norvegicus GN=LOC100911597 PE=4 SV=1 - [G3V6P7_RAT]	2	2	Q62812;G3V6P7	N-Term(TMT6plex)	HCD	1	0	1	1	31770	No Quan Values	Not Used	522.789	213.094	706.418	232.361	380.98	454.798	608.589	402.808	530.701	799.94		0	4.479e-05	6.22438	0	3.92002	77	3	908.117	2722.34	-0.401377	69.4573	4888	4888	MS2	0/0	PR382_TMT2_L_F2&7.raw
High	eAFQEALAAAGDk	Unambiguous	Thioredoxin OS=Rattus norvegicus GN=Txn PE=1 SV=2 - [THIO_RAT]	1	1	P11232	N-Term(TMT6plex); K13(TMT6plex)	HCD	1	0	1	1	30879	No Quan Values	Not Used	4471.92	2939.05	7369.6	2295.38	3130.73	5075.41	6301.44	4911.24	5771.42	5335.11		0	0.0001534	6.22379	0	31.7858	500	2	889.988	1778.97	-0.368743	56.0395	3907	3907	MS2	0/0	PR382_TMT2_L_F2&7.raw
High	gATLIcAWAEEGADALGPDGQLLHSDAFPPPR	Unambiguous	Ketohexokinase OS=Rattus norvegicus GN=Khk PE=1 SV=1 - [KHK_RAT]|Ketohexokinase OS=Rattus norvegicus GN=Khk PE=4 SV=1 - [D3ZN65_RAT]|Isoform A of Ketohexokinase OS=Rattus norvegicus GN=Khk - [KHK_RAT]	3	3	Q02974;D3ZN65;Q02974-2	N-Term(TMT6plex); C6(Carbamidomethyl)	HCD	1	0	1	1	47295	No Quan Values	Not Used	1402.74		1907.55	764.623	1216.15	1498.06	1537.01	1373.08	1553.48	1471.9		0	0.000297	6.2173	0	18.2896	27	3	1187.92	3561.76	-2.06881	72.7951	7085	7085	MS2	0/0	PR382_TMT2_L_F4&9.raw
High	sQTEEDcTEELFDFLHAR	Unambiguous	Cytochrome b-c1 complex subunit 6, mitochondrial OS=Rattus norvegicus GN=Uqcrh PE=3 SV=1 - [QCR6_RAT]	1	1	Q5M9I5	N-Term(TMT6plex); C7(Carbamidomethyl)	HCD	1	0	1	1	25485	No Quan Values	Not Used	1366.06	385.6	1431.06	958.67	976.095	1881.98	1096.67	822.43	1757.74	1116.89		0	0.0003726	6.21556	0	4.90636	108	3	819.379	2456.12	-0.15474	63.5415	5065	5065	MS2	0/0	PR382_TMT2_L_F1&6.raw
High	ekLPWTEFAESAEDGLTTR	Unambiguous	Beta-ureidopropionase OS=Rattus norvegicus GN=Upb1 PE=1 SV=1 - [BUP1_RAT]|Uncharacterized protein OS=Rattus norvegicus GN=Upb1 PE=4 SV=2 - [D3Z8J1_RAT]	2	2	Q03248;D3Z8J1	N-Term(TMT6plex); K2(TMT6plex)	HCD	1	0	1	1	46244	No Quan Values	Not Used	68491.4	46197.1	122163	31614	58449.4	53698.1	86097.2	69137.6	83128.5	95305.6		0	0.0001001	6.21501	1	10.7258	6	3	880.13	2638.37	-0.907999	61.4922	5921	5921	MS2	0/0	PR382_TMT2_L_F4&9.raw
High	yASIcQQNGLVPIVEPEVLPDGDHDLEHcQYVSEk	Unambiguous	Fructose-bisphosphate aldolase B OS=Rattus norvegicus GN=Aldob PE=1 SV=2 - [ALDOB_RAT]|Fructose-bisphosphate aldolase OS=Rattus norvegicus GN=Aldob PE=2 SV=1 - [Q66HT1_RAT]	2	2	P00884;Q66HT1	N-Term(TMT6plex); C5(Carbamidomethyl); C29(Carbamidomethyl); K35(TMT6plex)	HCD	1	0	1	1	45600	No Quan Values	Not Used	51338.6	24671.5	88457.7	17131.4	26363	31714.5	36209.3	36126.9	56923	54154.2		0	0.0001536	6.21174	0	36.5858	2	4	1125.06	4497.21	-1.24575	54.7967	5213	5213	MS2	0/0	PR382_TMT2_L_F4&9.raw
High	dGPLNMILDDGGDLTNLIHTk	Unambiguous	Adenosylhomocysteinase OS=Rattus norvegicus GN=Ahcy PE=1 SV=3 - [SAHH_RAT]	1	1	P10760	N-Term(TMT6plex); K21(TMT6plex)	HCD	1	0	1	1	47383	No Quan Values	Not Used	7871.36	4544.9	12672.4	5325.68	7198.94	10772.1	9298.8	7947.71	15801.2	10121.9		0	1.31e-05	6.21086	0	18.2961	47	3	904.154	2710.45	-0.608631	73.7399	7182	7182	MS2	0/0	PR382_TMT2_L_F4&9.raw
High	eTDLLLDDSLVSLFGNR	Unambiguous	Peroxiredoxin-5, mitochondrial (Fragment) OS=Rattus norvegicus GN=Prdx5 PE=4 SV=2 - [D3ZEN5_RAT]|Peroxiredoxin-5, mitochondrial OS=Rattus norvegicus GN=Prdx5 PE=1 SV=1 - [PRDX5_RAT]|Isoform Cytoplasmic+peroxisomal of Peroxiredoxin-5, mitochondrial OS=Rattus norvegicus GN=Prdx5 - [PRDX5_RAT]	3	3	D3ZEN5;Q9R063;Q9R063-2	N-Term(TMT6plex)	HCD	1	0	1	1	38997	No Quan Values	Not Used	21494.5	11494.8	25556.2	8818.42	13776.4	21482.8	23829.4	12534.6	29592.1	18936.2		0	2.147e-05	6.21034	0	3.10373	34	2	1068.57	2136.14	-0.321256	77.6053	6958	6958	MS2	0/0	PR382_TMT2_L_F3&8.raw
High	dHGDLAFVDVPNDSPFQIVk	Unambiguous	Arginase-1 OS=Rattus norvegicus GN=Arg1 PE=1 SV=2 - [ARGI1_RAT]	1	1	P07824	N-Term(TMT6plex); K20(TMT6plex)	HCD	1	0	1	1	31274	No Quan Values	Not Used	1810.73	1146.76	3057.35	1007.46	1418.68	2222.95	1581.87	1107.83	2772.93	2030.25		0	0.0002202	6.20628	0	46.9939	331	3	891.14	2671.41	-2.44173	61.7284	4342	4342	MS2	0/0	PR382_TMT2_L_F2&7.raw
High	iINEPTAAAIAYGLDk	Unambiguous	Heat shock 70 kDa protein 1-like OS=Rattus norvegicus GN=Hspa1l PE=2 SV=2 - [HS71L_RAT]|Heat shock-related 70 kDa protein 2 OS=Rattus norvegicus GN=Hspa2 PE=1 SV=2 - [HSP72_RAT]|Heat shock cognate 71 kDa protein OS=Rattus norvegicus GN=Hspa8 PE=1 SV=1 - [HSP7C_RAT]|78 kDa glucose-regulated protein OS=Rattus norvegicus GN=Hspa5 PE=1 SV=1 - [GRP78_RAT]|Protein LOC102549957 OS=Rattus norvegicus GN=L…	6	6	P55063;P14659;P63018;P06761;M0RCB1;M0RDZ9	N-Term(TMT6plex); K16(TMT6plex)	HCD	1	0	1	1	37565	No Quan Values	Not Used	75317.9	32363.4	114373	41658.1	65109.8	120259	98829	82767.5	140723	96293.2		0	0.0002092	6.20146	0	4.10349	6	2	1059.61	2118.22	-0.652028	61.7687	5379	5379	MS2	0/0	PR382_TMT2_L_F3&8.raw
High	dRDVTFSPATIEEELIk	Unambiguous	Mesencephalic astrocyte-derived neurotrophic factor OS=Rattus norvegicus GN=Manf PE=1 SV=1 - [MANF_RAT]	1	1	P0C5H9	N-Term(TMT6plex); K17(TMT6plex)	HCD	1	0	1	1	54898	No Quan Values	Not Used	17720.5	13926.8	34578.8	16441.9	16257.8	26039	27765.1	20930.3	31810.7	22604.1		0	0.001049	6.19908	1	23.967	16	3	807.781	2421.33	-0.265437	63.6987	5723	5723	MS2	0/0	PR382_TMT2_L_F5&10.raw
High	tDDEVVQREEEAIQLDGLNASQIR	Unambiguous	Endoplasmin OS=Rattus norvegicus GN=Hsp90b1 PE=1 SV=2 - [ENPL_RAT]|Endoplasmin OS=Rattus norvegicus GN=Hsp90b1 PE=4 SV=1 - [A0A0A0MY09_RAT]|Isoform 2 of Endoplasmin OS=Rattus norvegicus GN=Hsp90b1 - [ENPL_RAT]	3	3	Q66HD0;A0A0A0MY09;Q66HD0-2	N-Term(TMT6plex)	HCD	1	0	1	1	45485	No Quan Values	Not Used	30887.3	20962.2	65928.7	32105.5	26611.6	36415.9	42767.3	32549.7	56708.4	36671.8		0	4.476e-05	6.18593	1	12.9962	8	3	986.505	2957.5	-0.218323	53.5946	5086	5086	MS2	0/0	PR382_TMT2_L_F4&9.raw
High	fTLDcTHPVEDGIMDAANFEQFLQER	Unambiguous	60S ribosomal protein L22 OS=Rattus norvegicus GN=Rpl22 PE=2 SV=2 - [RL22_RAT]|Protein LOC100360057 (Fragment) OS=Rattus norvegicus GN=LOC100363800 PE=4 SV=1 - [F7FLF2_RAT]	2	2	P47198;F7FLF2	N-Term(TMT6plex); C5(Carbamidomethyl)	HCD	1	0	1	1	55919	No Quan Values	Not Used	2971.86	1722.92	3484.14	1497.57	1634.71	3270.4	4060.57	3216.69	3726.44	2820.26		0	5.111e-05	6.18544	0	9.68297	47	3	1104.85	3312.55	-1.11734	74.8001	6846	6846	MS2	0/0	PR382_TMT2_L_F5&10.raw
High	aLIDMYAEGVADLDEIVLHYPYIPPGEk	Unambiguous	Glutathione S-transferase alpha-3 OS=Rattus norvegicus GN=Gsta3 PE=1 SV=3 - [GSTA3_RAT]|Glutathione S-transferase OS=Rattus norvegicus GN=LOC102550391 PE=3 SV=1 - [M0RDI1_RAT]	2	2	P04904;M0RDI1	N-Term(TMT6plex); K28(TMT6plex)	HCD	1	0	1	1	40199	No Quan Values	Not Used	1316.08	839.88	1634.29	538.518	1153.06	1689.8	1687.97	1008.95	2721.37	1532.61		0	0.0001062	6.17659	0	3.37827	106	3	1197.3	3589.89	-0.568925	94.6136	8287	8287	MS2	0/0	PR382_TMT2_L_F3&8.raw
High	aGLWTPEAVVEYPSAVR	Unambiguous	S-methylmethionine--homocysteine S-methyltransferase BHMT2 OS=Rattus norvegicus GN=Bhmt2 PE=2 SV=1 - [BHMT2_RAT]|S-methylmethionine--homocysteine S-methyltransferase BHMT2 OS=Rattus norvegicus GN=Bhmt2 PE=4 SV=2 - [F1LMG2_RAT]	2	2	Q68FT5;F1LMG2	N-Term(TMT6plex)	HCD	1	0	1	1	37238	No Quan Values	Not Used	41031.5	18146.6	61123.6	11824.7	31935.8	50413.9	26834.3	36028.7	58343.3	49049.9		0	0.00122	6.17288	0	6.20233	10	2	1037.56	2074.12	-1.01512	58.1748	5019	5019	MS2	0/0	PR382_TMT2_L_F3&8.raw
High	iRELETQISELQEDLESER	Unambiguous	Myosin-9 OS=Rattus norvegicus GN=Myh9 PE=1 SV=3 - [MYH9_RAT]|Myosin, heavy polypeptide 9, non-muscle OS=Rattus norvegicus GN=LOC100911597 PE=4 SV=1 - [G3V6P7_RAT]	2	2	Q62812;G3V6P7	N-Term(TMT6plex)	HCD	1	0	1	1	55706	No Quan Values	Not Used	2815.73	1359.19	3780.17	2040.26	2262.42	4094.37	5595.85	4511.63	3830.91	4194.42		0	0.0008103	6.172	1	43.588	40	3	849.442	2546.31	-1.23066	72.4302	6612	6612	MS2	0/0	PR382_TMT2_L_F5&10.raw
High	cEFQDAYVLLSEk	Unambiguous	60 kDa heat shock protein, mitochondrial OS=Rattus norvegicus GN=Hspd1 PE=1 SV=1 - [CH60_RAT]|Uncharacterized protein (Fragment) OS=Rattus norvegicus PE=3 SV=2 - [D3Z9X1_RAT]|Uncharacterized protein (Fragment) OS=Rattus norvegicus PE=3 SV=1 - [M0RBL5_RAT]	3	3	P63039;D3Z9X1;M0RBL5	N-Term(TMT6plex); C1(Carbamidomethyl); K13(TMT6plex)	HCD	1	0	1	1	37747	No Quan Values	Not Used	260982	94338.2	284946	138732	152467	222664	263704	144171	334068	218847		0	0.0002197	6.16585	0	2.7765	11	2	1030.54	2060.08	-0.981638	63.6615	5579	5579	MS2	0/0	PR382_TMT2_L_F3&8.raw
High	gATLIcAWAEEGADALGPDGQLLHSDAFPPPR	Unambiguous	Ketohexokinase OS=Rattus norvegicus GN=Khk PE=1 SV=1 - [KHK_RAT]|Ketohexokinase OS=Rattus norvegicus GN=Khk PE=4 SV=1 - [D3ZN65_RAT]|Isoform A of Ketohexokinase OS=Rattus norvegicus GN=Khk - [KHK_RAT]	3	3	Q02974;D3ZN65;Q02974-2	N-Term(TMT6plex); C6(Carbamidomethyl)	HCD	1	0	1	1	47241	No Quan Values	Not Used	2354.26		3957.04		1699.37	2865.77	2629.3		2258.63	1042.59		0	3.85e-05	6.16535	0	11.7238	16	3	1187.92	3561.76	-1.76036	72.226	7026	7026	MS2	0/0	PR382_TMT2_L_F4&9.raw
High	vkEDEDDkTVMDLAVVLFETATLR	Unambiguous	Endoplasmin OS=Rattus norvegicus GN=Hsp90b1 PE=1 SV=2 - [ENPL_RAT]|Endoplasmin OS=Rattus norvegicus GN=Hsp90b1 PE=4 SV=1 - [A0A0A0MY09_RAT]	2	2	Q66HD0;A0A0A0MY09	N-Term(TMT6plex); K2(TMT6plex); K8(TMT6plex)	HCD	1	0	1	1	56839	No Quan Values	Not Used	556.425	415.754	971.98	460.052	627.117	1030.37	1044.66	726.23	1530.22	792.724		0	0.0001796	6.16361	2	83.7161	361	4	856.976	3424.88	-1.13781	86.4619	7858	7858	MS2	0/0	PR382_TMT2_L_F5&10.raw
High	iSTTLIGLEEHLNALDR	Unambiguous	Bifunctional ATP-dependent dihydroxyacetone kinase/FAD-AMP lyase (cyclizing) OS=Rattus norvegicus GN=Dak PE=1 SV=1 - [DHAK_RAT]	1	1	Q4KLZ6	N-Term(TMT6plex)	HCD	1	0	1	1	25908	No Quan Values	Not Used	997.123	789.257	1806.17	462.586	722.926	964.61	701.692	877.547	1842.75	1490.75		0	2.778e-05	6.16059	0	6.86313	234	3	708.733	2124.19	-0.388075	69.3204	5531	5531	MS2	0/0	PR382_TMT2_L_F1&6.raw
High	iGPEGLVTEVEHGGILGSR	Unambiguous	Pyruvate kinase PKLR OS=Rattus norvegicus GN=Pklr PE=2 SV=2 - [KPYR_RAT]|Isoform L-type of Pyruvate kinase PKLR OS=Rattus norvegicus GN=Pklr - [KPYR_RAT]	2	2	P12928;P12928-2	N-Term(TMT6plex)	HCD	1	0	1	1	54750	No Quan Values	Not Used	7477.41	5053.45	12551.4	5949.39	7915.6	10696.1	8435.8	8500.59	12665.6	10721.1		0	4.827e-06	6.16038	0	37.9056	38	3	717.065	2149.18	-0.937452	62.1254	5560	5560	MS2	0/0	PR382_TMT2_L_F5&10.raw
High	lQLETEIEALkEELLFMk	Unambiguous	Keratin, type I cytoskeletal 18 OS=Rattus norvegicus GN=Krt18 PE=1 SV=3 - [K1C18_RAT]	1	1	Q5BJY9	N-Term(TMT6plex); K11(TMT6plex); K18(TMT6plex)	HCD	1	0	1	1	48464	No Quan Values	Not Used	4766.15	2949.05	5281.14	4801.39	3832.51	5156.05	9755.9	3275.75	7225.28	6369.16		0	0.0006622	6.15824	1	26.6967	165	3	955.56	2864.67	-0.043793	86.7672	8373	8373	MS2	0/0	PR382_TMT2_L_F4&9.raw
High	eTDLLLDDSLVSLFGNR	Unambiguous	Peroxiredoxin-5, mitochondrial (Fragment) OS=Rattus norvegicus GN=Prdx5 PE=4 SV=2 - [D3ZEN5_RAT]|Peroxiredoxin-5, mitochondrial OS=Rattus norvegicus GN=Prdx5 PE=1 SV=1 - [PRDX5_RAT]|Isoform Cytoplasmic+peroxisomal of Peroxiredoxin-5, mitochondrial OS=Rattus norvegicus GN=Prdx5 - [PRDX5_RAT]	3	3	D3ZEN5;Q9R063;Q9R063-2	N-Term(TMT6plex)	HCD	1	0	1	1	56200	No Quan Values	Not Used	9727.44	4578.16	13585.9	4158.63	6560.75	10189.8	11585.1	5423.24	13463.8	9116.05		0	1.144e-05	6.1536	0	9.74082	73	2	1068.57	2136.14	-0.664129	78.0848	7155	7155	MS2	0/0	PR382_TMT2_L_F5&10.raw
High	iINEPTAAAIAYGLDkR	Unambiguous	78 kDa glucose-regulated protein OS=Rattus norvegicus GN=Hspa5 PE=1 SV=1 - [GRP78_RAT]	1	1	P06761	N-Term(TMT6plex); K16(TMT6plex)	HCD	1	0	1	1	25102	No Quan Values	Not Used	3454.56	2407.95	6708.09	3371.62	2502.85	4926.06	4324.81	3271.03	4995.63	2888.56		0	0.01003	6.14519	1	16.7059	76	3	758.779	2274.32	-0.418624	58.5896	4643	4643	MS2	0/0	PR382_TMT2_L_F1&6.raw
High	aLIDMYAEGVADLDEIVLHYPYIPPGEk	Unambiguous	Glutathione S-transferase alpha-3 OS=Rattus norvegicus GN=Gsta3 PE=1 SV=3 - [GSTA3_RAT]|Glutathione S-transferase OS=Rattus norvegicus GN=LOC102550391 PE=3 SV=1 - [M0RDI1_RAT]	2	2	P04904;M0RDI1	N-Term(TMT6plex); K28(TMT6plex)	HCD	1	0	1	1	57369	No Quan Values	Not Used	405.174	231.076	521.58	153.366	370.421	638.98	452.996	309.966	761.433	460.081		0	3.492e-06	6.1432	0	2.77125	500	3	1197.3	3589.89	-0.568925	95.1251	8441	8441	MS2	0/0	PR382_TMT2_L_F5&10.raw
High	tLNDELEIIEGMk	Unambiguous	60 kDa heat shock protein, mitochondrial OS=Rattus norvegicus GN=Hspd1 PE=1 SV=1 - [CH60_RAT]|Uncharacterized protein (Fragment) OS=Rattus norvegicus PE=3 SV=2 - [D3Z9X1_RAT]	2	2	P63039;D3Z9X1	N-Term(TMT6plex); K13(TMT6plex)	HCD	1	0	1	1	55293	No Quan Values	Not Used	36535.1	17065.6	34817.1	21201.1	27095.4	34914.5	39865.9	21549.8	45165.1	31709		0	0.0001139	6.14279	0	20.3396	51	2	982.044	1963.08	-0.913547	67.9069	6157	6157	MS2	0/0	PR382_TMT2_L_F5&10.raw
High	eTDLLLDDSLVSLFGNR	Unambiguous	Peroxiredoxin-5, mitochondrial (Fragment) OS=Rattus norvegicus GN=Prdx5 PE=4 SV=2 - [D3ZEN5_RAT]|Peroxiredoxin-5, mitochondrial OS=Rattus norvegicus GN=Prdx5 PE=1 SV=1 - [PRDX5_RAT]|Isoform Cytoplasmic+peroxisomal of Peroxiredoxin-5, mitochondrial OS=Rattus norvegicus GN=Prdx5 - [PRDX5_RAT]	3	3	D3ZEN5;Q9R063;Q9R063-2	N-Term(TMT6plex)	HCD	1	0	1	1	32264	No Quan Values	Not Used	1501.99	711.318	1685.11	525.739	950.353	1482.13	1387.01	763.6	1793.65	1272.21		0	1.034e-05	6.14006	0	8.51704	500	2	1068.57	2136.14	-0.664129	78.2925	5433	5433	MS2	0/0	PR382_TMT2_L_F2&7.raw
High	dQEGQDVLLFIDNIFR	Unambiguous	ATP synthase subunit beta, mitochondrial OS=Rattus norvegicus GN=Atp5b PE=1 SV=2 - [ATPB_RAT]|ATP synthase subunit beta OS=Rattus norvegicus GN=Atp5b PE=3 SV=1 - [G3V6D3_RAT]	2	2	P10719;G3V6D3	N-Term(TMT6plex)	HCD	1	0	1	1	26992	No Quan Values	Not Used	1994.11	1203.76	2340.43	2382.84	2468.54	4116.2	3952.98	1877.01	4138.37	3540.33		0	1.596e-05	6.13642	0	24.4046	203	2	1076.07	2151.13	-0.55712	88.3164	6739	6739	MS2	0/0	PR382_TMT2_L_F1&6.raw
High	sQTEEDcTEELFDFLHAR	Unambiguous	Cytochrome b-c1 complex subunit 6, mitochondrial OS=Rattus norvegicus GN=Uqcrh PE=3 SV=1 - [QCR6_RAT]	1	1	Q5M9I5	N-Term(TMT6plex); C7(Carbamidomethyl)	HCD	1	0	1	1	31411	No Quan Values	Not Used	656.358	161.667	568.193	315.473	241.549	678.48	392.025	287.609	571.004	299.755		0	0.0007109	6.13323	0	2.73515	258	3	819.379	2456.12	-0.527494	63.796	4493	4493	MS2	0/0	PR382_TMT2_L_F2&7.raw
High	lLLEYTDSSYEEk	Unambiguous	Glutathione S-transferase Yb-3 OS=Rattus norvegicus GN=Gstm3 PE=1 SV=2 - [GSTM4_RAT]|Glutathione S-transferase Mu 1 OS=Rattus norvegicus GN=Gstm1 PE=1 SV=2 - [GSTM1_RAT]|Glutathione S-transferase Mu 1 OS=Rattus norvegicus GN=Gstm1 PE=3 SV=1 - [G3V983_RAT]|Glutathione S-transferase mu 4 OS=Rattus norvegicus GN=Gstm4 PE=2 SV=1 - [Q5BK56_RAT]	4	4	P08009;P04905;G3V983;Q5BK56	N-Term(TMT6plex); K13(TMT6plex)	HCD	1	0	1	1	25043	No Quan Values	Not Used	6302.69	3394.52	10031.8	2961.46	6947.91	8161.11	14544.8	6726.61	10459.5	12821.7		0	0.0001149	6.1332	0	10.0313	192	2	1024.54	2048.08	-0.82629	57.8732	4578	4578	MS2	0/0	PR382_TMT2_L_F1&6.raw
High	aLESPERPFLAILGGAk	Unambiguous	Phosphoglycerate kinase 1 OS=Rattus norvegicus GN=Pgk1 PE=1 SV=2 - [PGK1_RAT]|Phosphoglycerate kinase OS=Rattus norvegicus GN=RGD1560402 PE=3 SV=1 - [M0R6Y8_RAT]	2	2	P16617;M0R6Y8	N-Term(TMT6plex); K17(TMT6plex)	HCD	1	0	1	1	54824	No Quan Values	Not Used	82987.9	50101.8	116408	40066.5	58827.6	90280.4	74104.1	58584.1	78830.3	77399		0	0.001469	6.12487	0	27.671	28	3	743.111	2227.32	-0.958181	62.9083	5641	5641	MS2	0/0	PR382_TMT2_L_F5&10.raw
High	iSDQcPSSLAIQENANALAR	Unambiguous	Fructose-bisphosphate aldolase B OS=Rattus norvegicus GN=Aldob PE=1 SV=2 - [ALDOB_RAT]|Fructose-bisphosphate aldolase OS=Rattus norvegicus GN=Aldob PE=2 SV=1 - [Q66HT1_RAT]	2	2	P00884;Q66HT1	N-Term(TMT6plex); C5(Carbamidomethyl)	HCD	1	0	1	1	35989	No Quan Values	Not Used	78138.6	40499.4	121988	28841.3	45741.5	65635.2	55450.8	49497.3	80257	78698.4		0	1.675e-05	6.12279	0	1.96763	6	2	1194.11	2387.22	-1.30425	45.0435	3644	3644	MS2	0/0	PR382_TMT2_L_F3&8.raw
High	vIHNEFTLGEEcELETMTGEk	Unambiguous	Fatty acid-binding protein, liver OS=Rattus norvegicus GN=Fabp1 PE=1 SV=1 - [FABPL_RAT]	1	1	P02692	N-Term(TMT6plex); C12(Carbamidomethyl); K21(TMT6plex)	HCD	1	0	1	1	57148	No Quan Values	Not Used	422.218	290.64	901.654	202.586	341.502	667.768	508.808	422.32	679.233	464.574		0	2.725e-05	6.11215	0	14.3263	330	3	975.485	2924.44	-0.460662	91.3263	8198	8198	MS2	0/0	PR382_TMT2_L_F5&10.raw
High	vIHNEFTLGEEcELETMTGEk	Unambiguous	Fatty acid-binding protein, liver OS=Rattus norvegicus GN=Fabp1 PE=1 SV=1 - [FABPL_RAT]	1	1	P02692	N-Term(TMT6plex); C12(Carbamidomethyl); K21(TMT6plex)	HCD	1	0	1	1	57607	No Quan Values	Not Used	419.179	220.279	630.373	167.655	284.278	451.12	408.229	370.415	480.56	352.595		0	7.895e-05	6.10869	0	11.1144	500	3	975.484	2924.44	-1.39985	99.4615	8705	8705	MS2	0/0	PR382_TMT2_L_F5&10.raw
High	tcGFDFSGALEDISk	Unambiguous	Aspartate aminotransferase, mitochondrial OS=Rattus norvegicus GN=Got2 PE=1 SV=2 - [AATM_RAT]|Uncharacterized protein (Fragment) OS=Rattus norvegicus PE=4 SV=2 - [F1LXI9_RAT]	2	2	P00507;F1LXI9	N-Term(TMT6plex); C2(Carbamidomethyl); K15(TMT6plex)	HCD	1	0	1	1	37656	No Quan Values	Not Used	44851.4	19065.1	70704.2	30112.8	52427.4	79428.9	91876.4	51290	152369	81183.3		0	3.499e-05	6.10841	0	13.9491	26	2	1053.03	2105.06	-1.07311	62.7149	5479	5479	MS2	0/0	PR382_TMT2_L_F3&8.raw
High	aDVSLVELLYHVEEMDPGIVDNFPLLk	Unambiguous	Glutathione S-transferase alpha-5 OS=Rattus norvegicus GN=Gsta5 PE=1 SV=2 - [GSTA5_RAT]	1	1	P46418	N-Term(TMT6plex); K27(TMT6plex)	HCD	1	0	1	1	48872	No Quan Values	Not Used	1675.74	916.145	2303.77	881.354	1047.37	1416.51	1410.75	1334.49	2871.51	2181.32		0	8.824e-05	6.10161	0	4.94507	158	3	1171.97	3513.89	-2.58845	92.7461	8823	8823	MS2	0/0	PR382_TMT2_L_F4&9.raw
High	dLGTQLAPIIQEFFHSEQYR	Unambiguous	3-hydroxyanthranilate 3,4-dioxygenase OS=Rattus norvegicus GN=Haao PE=1 SV=2 - [3HAO_RAT]	1	1	P46953	N-Term(TMT6plex)	HCD	1	0	1	1	47923	No Quan Values	Not Used	4922.84	1930.38	7263.02	2693.87	4866.68	4034.07	4797.37	5046.24	7632.91	5190.01		0	1.374e-05	6.09696	0	18.9945	23	3	874.456	2621.35	-0.569879	79.8237	7778	7778	MS2	0/0	PR382_TMT2_L_F4&9.raw
High	vAPEEHPVLLTEAPLNPk	Unambiguous	Actin, cytoplasmic 1 OS=Rattus norvegicus GN=Actb PE=1 SV=1 - [ACTB_RAT]|Actin, cytoplasmic 2 OS=Rattus norvegicus GN=Actg1 PE=1 SV=1 - [ACTG_RAT]|Actin, cytoplasmic 2 (Fragment) OS=Rattus norvegicus GN=LOC100361457 PE=3 SV=1 - [V9GZ85_RAT]	3	3	P60711;P63259;V9GZ85	N-Term(TMT6plex); K18(TMT6plex)	HCD	1	0	1	1	24218	No Quan Values	Not Used	18861.2	11222.7	26813.7	15369.1	15681.9	26154.9	32520	23934.8	28186.3	29693.7		0	0.0006185	6.09531	0	10.4337	30	3	804.801	2412.39	-1.29503	48.2302	3671	3671	MS2	0/0	PR382_TMT2_L_F1&6.raw
High	lGDPAEYAHLVQMVIENPFLNGEVIR	Unambiguous	3-hydroxyacyl-CoA dehydrogenase type-2 OS=Rattus norvegicus GN=Hsd17b10 PE=1 SV=3 - [HCD2_RAT]|3-hydroxyacyl-CoA dehydrogenase type-2 OS=Rattus norvegicus GN=Hsd17b10 PE=2 SV=1 - [B0BMW2_RAT]	2	2	O70351;B0BMW2	N-Term(TMT6plex)	HCD	1	0	1	1	48557	No Quan Values	Not Used	701.945	394.676	1132.8	529.77	672.435	989.831	1081.77	577.551	1189.39	866.125		0	2.799e-05	6.09504	0	46.2365	405	4	789.17	3153.66	-0.238629	88.1337	8476	8476	MS2	0/0	PR382_TMT2_L_F4&9.raw
High	aLkPPcDLSMQSVEVTGTTEGVR	Unambiguous	Long-chain-fatty-acid--CoA ligase 1 OS=Rattus norvegicus GN=Acsl1 PE=1 SV=1 - [ACSL1_RAT]	1	1	P18163	N-Term(TMT6plex); K3(TMT6plex); C6(Carbamidomethyl)	HCD	1	0	1	1	44805	No Quan Values	Not Used	36789.7	29082.7	50605.6	28736.2	55431.2	91915.6	49142.1	51336.3	101894	71053.3		0	0.0002237	6.09486	0	4.62499	6	3	978.512	2933.52	-9.38889	46.4975	4338	4338	MS2	0/0	PR382_TMT2_L_F4&9.raw
High	iEIESFFEGEDFSETLTR	Unambiguous	78 kDa glucose-regulated protein OS=Rattus norvegicus GN=Hspa5 PE=1 SV=1 - [GRP78_RAT]	1	1	P06761	N-Term(TMT6plex)	HCD	1	0	1	1	26228	No Quan Values	Not Used	1861.17	870.64	2630.98	1551	1281.9	2791.48	2393.79	1231.95	3374.5	1912.98		0	0.0004668	6.09202	0	0	200	2	1189.58	2378.16	-0.615726	74.3742	5884	5884	MS2	0/0	PR382_TMT2_L_F1&6.raw
High	vDATEESDLAQQYGVR	Unambiguous	Protein disulfide-isomerase OS=Rattus norvegicus GN=P4hb PE=1 SV=2 - [PDIA1_RAT]	1	1	P04785	N-Term(TMT6plex)	HCD	1	0	1	1	35892	No Quan Values	Not Used	131546	78393.1	240473	89928.5	115771	160109	183946	159564	239788	125541		0	2.939e-05	6.08853	0	1.12927	3	2	1005.5	2010	-1.25196	44.0255	3537	3537	MS2	0/0	PR382_TMT2_L_F3&8.raw
High	dLADELALVDVIEDk	Unambiguous	L-lactate dehydrogenase A chain OS=Rattus norvegicus GN=Ldha PE=1 SV=1 - [LDHA_RAT]|Uncharacterized protein OS=Rattus norvegicus PE=3 SV=1 - [M0RBY5_RAT]	2	2	P04642;M0RBY5	N-Term(TMT6plex); K15(TMT6plex)	HCD	1	0	1	1	38855	No Quan Values	Not Used	18744.8	14095.6	40392.7	14765.6	26280.8	57741.8	62163.2	49607.6	95593.2	45399		0	9.211e-05	6.0866	0	5.33475	11	2	1058.59	2116.18	-0.707628	75.9667	6800	6800	MS2	0/0	PR382_TMT2_L_F3&8.raw
High	vAPEEHPVLLTEAPLNPk	Unambiguous	Actin, cytoplasmic 1 OS=Rattus norvegicus GN=Actb PE=1 SV=1 - [ACTB_RAT]|Actin, cytoplasmic 2 OS=Rattus norvegicus GN=Actg1 PE=1 SV=1 - [ACTG_RAT]|Actin, cytoplasmic 2 (Fragment) OS=Rattus norvegicus GN=LOC100361457 PE=3 SV=1 - [V9GZ85_RAT]	3	3	P60711;P63259;V9GZ85	N-Term(TMT6plex); K18(TMT6plex)	HCD	1	0	1	1	30346	No Quan Values	Not Used	6331.15	3905.95	9052.42	5519.87	6361.16	9110.03	10685.1	7298.21	10404.1	9797.16		0	0.0006478	6.08448	0	6.00117	500	3	804.811	2412.42	11.4564	48.8901	3321	3321	MS2	0/0	PR382_TMT2_L_F2&7.raw
High	vQMEQLnGVLLHLESELAQTR	Unambiguous	Keratin, type I cytoskeletal 18 OS=Rattus norvegicus GN=Krt18 PE=1 SV=3 - [K1C18_RAT]	1	1	Q5BJY9	N-Term(TMT6plex); N7(Deamidated)	HCD	1	0	1	1	48077	No Quan Values	Not Used	1071.2	575.524	1466.67	450.498	1153.93	1413.65	1639.33	1090.09	1815.42	1249.71		0	2.759e-05	6.08427	0	13.3157	119	3	880.141	2638.41	-0.0533108	81.7774	7947	7947	MS2	0/0	PR382_TMT2_L_F4&9.raw
High	mEccDVPAETLYDVLHDIEYR	Unambiguous	Protein Stard10 OS=Rattus norvegicus GN=Stard10 PE=2 SV=1 - [Q5BJN1_RAT]	1	1	Q5BJN1	N-Term(TMT6plex); C3(Carbamidomethyl); C4(Carbamidomethyl)	HCD	1	0	1	1	47624	No Quan Values	Not Used	4344.4	2630.77	6993.55	1048.78	3611.2	5115.41	6500.29	5043.79	8951.52	7086.84		0	5.407e-05	6.08265	0	13.8738	21	3	953.106	2857.3	-0.741603	76.5064	7449	7449	MS2	0/0	PR382_TMT2_L_F4&9.raw
High	vQMEQLnGVLLHLESELAQTR	Unambiguous	Keratin, type I cytoskeletal 18 OS=Rattus norvegicus GN=Krt18 PE=1 SV=3 - [K1C18_RAT]	1	1	Q5BJY9	N-Term(TMT6plex); N7(Deamidated)	HCD	1	0	1	1	55567	No Quan Values	Not Used	6487.08	2767.26	7265.43	4290.15	4691.6	8255.48	12141	4369.34	8364.55	7550.54		0	3.735e-05	6.0802	0	18.9954	22	3	880.14	2638.41	-0.192111	70.8902	6459	6459	MS2	0/0	PR382_TMT2_L_F5&10.raw
High	vTYVDFLAYDILDQYHIFEPk	Unambiguous	Glutathione S-transferase Mu 1 OS=Rattus norvegicus GN=Gstm1 PE=1 SV=2 - [GSTM1_RAT]|Glutathione S-transferase Mu 1 OS=Rattus norvegicus GN=Gstm1 PE=3 SV=1 - [G3V983_RAT]	2	2	P04905;G3V983	N-Term(TMT6plex); K21(TMT6plex)	HCD	1	0	1	1	48503	No Quan Values	Not Used	1820.32	914.414	2004.24	793.02	1678.06	3389.02	4844.12	2065.03	4177.48	4492.45		0	6.889e-05	6.0737	0	15.8179	339	3	1016.54	3047.62	-0.182121	87.3463	8417	8417	MS2	0/0	PR382_TMT2_L_F4&9.raw
High	dMHGDSEYNIMFGPDIcGPGTk	Unambiguous	Calreticulin OS=Rattus norvegicus GN=Calr PE=1 SV=1 - [CALR_RAT]	1	1	P18418	N-Term(TMT6plex); C17(Carbamidomethyl); K22(TMT6plex)	HCD	1	0	1	1	24740	No Quan Values	Not Used	1754.46	808.236	2855.13	1594.12	1589.54	2057.19	2285.63	1496.65	2631.3	1799.66		0	1.309e-05	6.07093	0	0	112	3	967.12	2899.34	-0.665537	54.2324	4245	4245	MS2	0/0	PR382_TMT2_L_F1&6.raw
High	kVINAFNDGLk	Unambiguous	Hemoglobin subunit beta-1 OS=Rattus norvegicus GN=Hbb PE=1 SV=3 - [HBB1_RAT]|Hemoglobin subunit beta-2 OS=Rattus norvegicus PE=1 SV=2 - [HBB2_RAT]	2	2	P02091;P11517	N-Term(TMT6plex); K1(TMT6plex); K11(TMT6plex)	HCD	1	0	1	1	14483	No Quan Values	Not Used	3780.59	3915.86	2912.13	6199.98	4135.99	5895.33	4853.43	3690.09	3254.01	6439.99		0	0.0009258	6.06917	1	29.2613	500	3	636.062	1906.17	-0.389772	49.7447	3121	3121	MS2	0/0	PR382_TMT2_L_TD_F4&9.raw
High	kLEPDELnLVLk	Ambiguous	Alcohol sulfotransferase OS=Rattus norvegicus PE=2 SV=1 - [SUH3_RAT]	1	1	P50235	N-Term(TMT6plex); K1(TMT6plex); N8(Deamidated); K12(TMT6plex)	HCD	0	0	1	1	25136	No Quan Values	Not Used	21130.8	18000.5	29835.6	13970	29339.5	29026.1	23648.5	21250.1	60116.6	32548.6		0	7.874e-05	6.06858	1	17.9928	26	3	700.436	2099.29	-0.502991	59.0048	4681	4681	MS2	0/0	PR382_TMT2_L_F1&6.raw
High	kLEPDELDLVLk	Ambiguous	Alcohol sulfotransferase A OS=Rattus norvegicus GN=St2a2 PE=1 SV=2 - [ST2A2_RAT]|Sulfotransferase OS=Rattus norvegicus GN=Sult2a2 PE=3 SV=2 - [F1M7G5_RAT]|Sulfotransferase OS=Rattus norvegicus GN=Sult2a1 PE=3 SV=1 - [M3ZCQ0_RAT]|Bile salt sulfotransferase OS=Rattus norvegicus GN=St2a1 PE=2 SV=3 - [ST2A1_RAT]	4	4	P22789;F1M7G5;M3ZCQ0;P15709	N-Term(TMT6plex); K1(TMT6plex); K12(TMT6plex)	HCD		0	2	2	25136	No Quan Values	Not Used	21130.8	18000.5	29835.6	13970	29339.5	29026.1	23648.5	21250.1	60116.6	32548.6		0	7.875e-05	6.06858	1	17.9928	26	3	700.436	2099.29	-0.504896	59.0048	4681	4681	MS2	0/0	PR382_TMT2_L_F1&6.raw
High	gIHVEVPGAEAENLGPLQVAR	Unambiguous	Electron transfer flavoprotein subunit beta OS=Rattus norvegicus GN=Etfb PE=2 SV=3 - [ETFB_RAT]	1	1	Q68FU3	N-Term(TMT6plex)	HCD	1	0	1	1	45042	No Quan Values	Not Used	54681.6	29688.3	65880.6	47724.5	50137.3	58700.2	58014.6	36783.6	74887.6	44125.9		0	1.524e-05	6.06604	0	13.8942	3	3	795.767	2385.29	-8.9136	48.9531	4599	4599	MS2	0/0	PR382_TMT2_L_F4&9.raw
High	vQMEQLNGVLLHLESELAQTR	Unambiguous	Keratin, type I cytoskeletal 18 OS=Rattus norvegicus GN=Krt18 PE=1 SV=3 - [K1C18_RAT]	1	1	Q5BJY9	N-Term(TMT6plex)	HCD	1	0	1	1	56276	No Quan Values	Not Used	7839.59	2254.96	8029.91	3997.64	4572.9	10231.1	15402.3	4602.65	9825.19	6972.64		0	5.502e-05	6.05868	0	4.22538	13	3	879.812	2637.42	-0.258874	78.9893	7239	7239	MS2	0/0	PR382_TMT2_L_F5&10.raw
High	iEIESFFEGEDFSETLTR	Unambiguous	78 kDa glucose-regulated protein OS=Rattus norvegicus GN=Hspa5 PE=1 SV=1 - [GRP78_RAT]	1	1	P06761	N-Term(TMT6plex)	HCD	1	0	1	1	26192	No Quan Values	Not Used	3302.68	1886.52	4694.12	2101.23	2088.73	4251.55	3957.84	1982.69	5470.66	2796.36		0	2.304e-05	6.05732	0	0	185	2	1189.58	2378.16	-0.821046	73.8373	5844	5844	MS2	0/0	PR382_TMT2_L_F1&6.raw
High	lQQELDDLLVDLDHQR	Unambiguous	Myosin-9 OS=Rattus norvegicus GN=Myh9 PE=1 SV=3 - [MYH9_RAT]|Myosin, heavy polypeptide 9, non-muscle OS=Rattus norvegicus GN=LOC100911597 PE=4 SV=1 - [G3V6P7_RAT]	2	2	Q62812;G3V6P7	N-Term(TMT6plex)	HCD	1	0	1	1	47590	No Quan Values	Not Used	5045.62	3214.96	6811.33	3424.12	3992.61	6159.31	8450.01	5525.83	6711.04	6776.52		0	1.457e-05	6.05416	0	22.2548	268	3	727.057	2179.16	0.0098827	76.0605	7411	7411	MS2	0/0	PR382_TMT2_L_F4&9.raw
High	hLPTLEQPIIPSDYVAIk	Unambiguous	Carbamoyl-phosphate synthase [ammonia], mitochondrial OS=Rattus norvegicus GN=Cps1 PE=1 SV=1 - [CPSM_RAT]	1	1	P07756	N-Term(TMT6plex); K18(TMT6plex)	HCD	1	0	1	1	54340	No Quan Values	Not Used	25578.2	11635.8	23865	27282.1	35684.2	50918.7	28884.6	27829.7	63831.8	56569.1		0	0.0001309	6.05032	0	6.91826	8	3	831.488	2492.45	-0.918208	57.8069	5109	5109	MS2	0/0	PR382_TMT2_L_F5&10.raw
High	mEccDVPAETLYDVLHDIEYR	Unambiguous	Protein Stard10 OS=Rattus norvegicus GN=Stard10 PE=2 SV=1 - [Q5BJN1_RAT]	1	1	Q5BJN1	N-Term(TMT6plex); C3(Carbamidomethyl); C4(Carbamidomethyl)	HCD	1	0	1	1	56116	No Quan Values	Not Used	1845.16	1049.49	3349.02	1112.47	1821.6	2839.73	1843.14	2079.21	3669.06	3058.51		0	1.844e-05	6.04914	0	12.9495	44	3	953.106	2857.3	-0.485269	77.1252	7063	7063	MS2	0/0	PR382_TMT2_L_F5&10.raw
High	kGFIGPGIDVPAPDMSTGER	Unambiguous	Glutamate dehydrogenase 1, mitochondrial OS=Rattus norvegicus GN=Glud1 PE=1 SV=2 - [DHE3_RAT]	1	1	P10860	N-Term(TMT6plex); K1(TMT6plex)	HCD	1	0	1	1	44948	No Quan Values	Not Used	111239	91758.1	238954	175336	100669	160596	149957	136202	204006	201227		0	0.001926	6.04913	1	12.9578	1	3	834.778	2502.32	-8.94674	47.9888	4496	4496	MS2	0/0	PR382_TMT2_L_F4&9.raw
High	vVNDDFSQVADVLVEDGVVR	Unambiguous	Dihydropyrimidinase OS=Rattus norvegicus GN=Dpys PE=1 SV=2 - [DPYS_RAT]	1	1	Q63150	N-Term(TMT6plex)	HCD	1	0	1	1	55790	No Quan Values	Not Used	3999.14	1745.41	5046.33	985.555	2704.79	3682.32	3834.98	2530.16	4556.26	2835.2		0	9.647e-05	6.0477	0	15.1126	65	2	1202.63	2404.25	-0.993128	73.3506	6704	6704	MS2	0/0	PR382_TMT2_L_F5&10.raw
High	lcAATATILDkPEDR	Unambiguous	D-dopachrome decarboxylase OS=Rattus norvegicus GN=Ddt PE=1 SV=3 - [DOPD_RAT]	1	1	P80254	N-Term(TMT6plex); C2(Carbamidomethyl); K11(TMT6plex)	HCD	1	0	1	1	44736	No Quan Values	Not Used	1.11055e+06	578530	1.63093e+06	439706	576914	715640	846418	780159	1.00784e+06	927292		0	0.0005927	6.04761	0	7.52686	1	3	711.391	2132.16	-9.22989	45.8051	4263	4263	MS2	0/0	PR382_TMT2_L_F4&9.raw
High	eTDLLLDDSLVSLFGNR	Unambiguous	Peroxiredoxin-5, mitochondrial (Fragment) OS=Rattus norvegicus GN=Prdx5 PE=4 SV=2 - [D3ZEN5_RAT]|Peroxiredoxin-5, mitochondrial OS=Rattus norvegicus GN=Prdx5 PE=1 SV=1 - [PRDX5_RAT]|Isoform Cytoplasmic+peroxisomal of Peroxiredoxin-5, mitochondrial OS=Rattus norvegicus GN=Prdx5 - [PRDX5_RAT]	3	3	D3ZEN5;Q9R063;Q9R063-2	N-Term(TMT6plex)	HCD	1	0	1	1	47721	No Quan Values	Not Used	28252.7	13056.7	35910.4	10415	21645.7	29400.6	33747.6	14612.8	38212	24673		0	1.951e-05	6.04633	0	5.67851	15	2	1068.57	2136.14	-0.89271	77.5583	7556	7556	MS2	0/0	PR382_TMT2_L_F4&9.raw
High	aMGIMNSFVNDIFER	Unambiguous	Histone H2B OS=Rattus norvegicus GN=Hist1h2bk PE=3 SV=1 - [G3V9C7_RAT]|Histone H2B OS=Rattus norvegicus GN=LOC100910200 PE=3 SV=1 - [G3V8B3_RAT]|Histone H2B OS=Rattus norvegicus GN=Hist3h2bb PE=3 SV=1 - [M0RBQ5_RAT]|Histone H2B type 1 OS=Rattus norvegicus PE=1 SV=2 - [H2B1_RAT]|Histone H2B OS=Rattus norvegicus GN=Hist3h2ba PE=3 SV=1 - [D3ZNZ9_RAT]|Histone H2B OS=Rattus norvegicus GN=Hist1h2bh PE=…	10	10	G3V9C7;G3V8B3;M0RBQ5;Q00715;D3ZNZ9;D3ZLY9;D3ZNH4;D3ZWM5;D4A817;M0R4L7	N-Term(TMT6plex)	HCD	1	0	1	1	56258	No Quan Values	Not Used	6897.36	3898.95	8110.83	3840.8	5631.5	7039.25	10560.9	4347.7	8074.64	6077.93		0	3.768e-05	6.0433	0	31.1802	153	2	986.994	1972.98	-0.544622	78.7755	7219	7219	MS2	0/0	PR382_TMT2_L_F5&10.raw
High	vIHNEFTLGEEcELETMTGEk	Unambiguous	Fatty acid-binding protein, liver OS=Rattus norvegicus GN=Fabp1 PE=1 SV=1 - [FABPL_RAT]	1	1	P02692	N-Term(TMT6plex); C12(Carbamidomethyl); K21(TMT6plex)	HCD	1	0	1	1	49051	No Quan Values	Not Used	793.084	454.503	1021.95	304.303	631.093	941.784	1004.77	762.27	1233.7	892.364		0	3.803e-05	6.03871	0	8.7562	331	3	975.485	2924.44	-1.02417	95.6896	9021	9021	MS2	0/0	PR382_TMT2_L_F4&9.raw
High	aGSNVMQTFTFYASEDkLENR	Unambiguous	Betaine--homocysteine S-methyltransferase 1 OS=Rattus norvegicus GN=Bhmt PE=1 SV=1 - [BHMT1_RAT]	1	1	O09171	N-Term(TMT6plex); K17(TMT6plex)	HCD	1	0	1	1	46038	No Quan Values	Not Used	198633	75372	195679	45243	92011.5	158200	107943	70527.5	153426	119429		0	0.000131	6.03415	1	5.86853	5	3	956.152	2866.44	-0.890829	59.3534	5695	5695	MS2	0/0	PR382_TMT2_L_F4&9.raw
High	lLQDSGAPDGTLNIIHGQHEAVNFIcDHPDIk	Unambiguous	Methylmalonate-semialdehyde dehydrogenase [acylating], mitochondrial OS=Rattus norvegicus GN=Aldh6a1 PE=1 SV=1 - [MMSA_RAT]|Aldehyde dehydrogenase family 6, subfamily A1, isoform CRA_b OS=Rattus norvegicus GN=Aldh6a1 PE=3 SV=1 - [G3V7J0_RAT]	2	2	Q02253;G3V7J0	N-Term(TMT6plex); C26(Carbamidomethyl); K32(TMT6plex)	HCD	1	0	1	1	24999	No Quan Values	Not Used	1106.16	726.24	1444.8	1332.03	1505.27	2331.36	1633.97	1549.22	3099.42	2487.72		0	0.0002805	6.03197	0	15.9552	93	5	797.416	3983.05	0.261511	57.353	4530	4530	MS2	0/0	PR382_TMT2_L_F1&6.raw
High	eIGNFEVGkDFDALLINPR	Unambiguous	Guanine deaminase OS=Rattus norvegicus GN=Gda PE=1 SV=1 - [GUAD_RAT]|Guanine deaminase OS=Rattus norvegicus GN=Gda PE=2 SV=1 - [Q9JKB7_RAT]	2	2	Q9WTT6;Q9JKB7	N-Term(TMT6plex); K9(TMT6plex)	HCD	1	0	1	1	55074	No Quan Values	Not Used	31386.7	18562.7	43592.7	17442.4	19924.5	25921.7	37263.1	19882.5	35568.1	28482.1		0	0.0006699	6.03008	1	38.8574	34	3	869.152	2605.44	0.373192	65.5514	5916	5916	MS2	0/0	PR382_TMT2_L_F5&10.raw
High	aETFTFHSDIcTLPDkEk	Unambiguous	Serum albumin OS=Rattus norvegicus GN=Alb PE=1 SV=2 - [ALBU_RAT]	1	1	P02770	N-Term(TMT6plex); C11(Carbamidomethyl); K16(TMT6plex); K18(TMT6plex)	HCD	1	0	1	1	44632	No Quan Values	Not Used	123679	65565	189368	252597	91466.5	164058	130288	89533.1	188426	135467		0	0.004705	6.02725	1	4.08647	4	3	942.829	2826.47	-8.4539	44.7144	4148	4148	MS2	0/0	PR382_TMT2_L_F4&9.raw
High	dVEETkPELSLLGDGDH	Unambiguous	Isoamyl acetate-hydrolyzing esterase 1 homolog OS=Rattus norvegicus GN=Iah1 PE=2 SV=2 - [IAH1_RAT]	1	1	Q711G3	N-Term(TMT6plex); K6(TMT6plex)	HCD	1	0	1	1	14509	No Quan Values	Not Used	6889.69	6727.4	6757.14	14480	11436	15590.9	21105.9	14599.4	18708.4	30966.1		0	0.0007328	6.02718	0	5.54662	151	3	771.405	2312.2	-0.836331	50.2378	3150	3150	MS2	0/0	PR382_TMT2_L_TD_F4&9.raw
High	hFDcAYVYQNESEVGEAIQEk	Unambiguous	Aldose reductase-related protein 1 OS=Rattus norvegicus GN=Akr1b7 PE=1 SV=1 - [ALD1_RAT]|Protein Akr1b10 (Fragment) OS=Rattus norvegicus GN=Akr1b10 PE=4 SV=1 - [F7EMK8_RAT]|Aldo-keto reductase family 1, member B10 (Aldose reductase) OS=Rattus norvegicus GN=Akr1b10 PE=2 SV=1 - [Q6AY99_RAT]	3	3	Q5RJP0;F7EMK8;Q6AY99	N-Term(TMT6plex); C4(Carbamidomethyl); K21(TMT6plex)	HCD	1	0	1	1	24549	No Quan Values	Not Used	2718.34	1014.67	4043.89	1142.94	1830.87	3740.92	3715.21	2410.95	5342.34	2440.24		0	0.0001472	6.02512	0	2.10728	69	3	992.147	2974.43	-0.709062	51.9928	4035	4035	MS2	0/0	PR382_TMT2_L_F1&6.raw
High	eLAEAEDVSIFk	Unambiguous	ATP synthase subunit e, mitochondrial OS=Rattus norvegicus GN=Atp5i PE=1 SV=3 - [ATP5I_RAT]	1	1	P29419	N-Term(TMT6plex); K12(TMT6plex)	HCD	1	0	1	1	24933	No Quan Values	Not Used	15184.6	9522.52	15885.9	12670.4	16587.2	18507.6	16203.8	11172.2	22587.1	18344		0	0.0003794	6.0226	0	24.5056	102	2	905.005	1809	-0.668729	56.5382	4457	4457	MS2	0/0	PR382_TMT2_L_F1&6.raw
High	vDLEYFEEGVEFLLR	Unambiguous	Bile acid-CoA:amino acid N-acyltransferase OS=Rattus norvegicus GN=Baat PE=1 SV=2 - [BAAT_RAT]	1	1	Q63276	N-Term(TMT6plex)	HCD	1	0	1	1	57179	No Quan Values	Not Used	2957.56	1671.61	3554.89	1632.61	4233.81	6685.49	6737.46	4382.86	11157.8	8320.72		0	2.495e-05	6.02034	0	33.5394	460	2	1044.05	2087.09	-1.18508	91.8602	8232	8232	MS2	0/0	PR382_TMT2_L_F5&10.raw
High	eAFQEALAAAGDk	Unambiguous	Thioredoxin OS=Rattus norvegicus GN=Txn PE=1 SV=2 - [THIO_RAT]	1	1	P11232	N-Term(TMT6plex); K13(TMT6plex)	HCD	1	0	1	1	24869	No Quan Values	Not Used	4081.87	2718.88	6401.43	2245.45	2603.96	4137.86	5657.07	4713.89	5418.21	5328.04		0	0.0002378	6.01806	0	25.2939	196	2	889.987	1778.97	-0.986311	55.791	4387	4387	MS2	0/0	PR382_TMT2_L_F1&6.raw
High	vIHNEFTLGEEcELETMTGEk	Unambiguous	Fatty acid-binding protein, liver OS=Rattus norvegicus GN=Fabp1 PE=1 SV=1 - [FABPL_RAT]	1	1	P02692	N-Term(TMT6plex); C12(Carbamidomethyl); K21(TMT6plex)	HCD	1	0	1	1	54206	No Quan Values	Not Used	30174	18832.3	43745.3	8741.75	28348.3	45926.9	39646.1	39704.2	40842.5	37136.1		0	2.038e-05	6.01356	0	2.73233	5	3	975.485	2924.44	-0.39805	56.4126	4962	4962	MS2	0/0	PR382_TMT2_L_F5&10.raw
High	gHYTEGAELVDSVLDVVR	Unambiguous	Tubulin beta-2A chain OS=Rattus norvegicus GN=Tubb2a PE=1 SV=1 - [TBB2A_RAT]|Tubulin beta-2B chain OS=Rattus norvegicus GN=Tubb2b PE=1 SV=1 - [TBB2B_RAT]|Tubulin beta-3 chain OS=Rattus norvegicus GN=Tubb3 PE=1 SV=1 - [TBB3_RAT]|RCG45400 OS=Rattus norvegicus GN=Tubb4b PE=3 SV=1 - [G3V7C6_RAT]|Tubulin beta-4B chain OS=Rattus norvegicus GN=Tubb4b PE=1 SV=1 - [TBB4B_RAT]|Tubulin beta-5 chain OS=Rattu…	7	7	P85108;Q3KRE8;Q4QRB4;G3V7C6;Q6P9T8;P69897;Q4QQV0	N-Term(TMT6plex)	HCD	1	0	1	1	46594	No Quan Values	Not Used	8638.08	4465.67	11903.7	5251.26	6624.81	11132	9605.5	7942.2	9349.58	7696.1		0	0.0001786	6.01271	0	30.0895	18	3	730.053	2188.14	-0.699057	65.1735	6307	6307	MS2	0/0	PR382_TMT2_L_F4&9.raw
High	lIPEMDQIFTDVEMTTLEk	Unambiguous	Hypoxia up-regulated protein 1 OS=Rattus norvegicus GN=Hyou1 PE=1 SV=1 - [HYOU1_RAT]|Hypoxia up-regulated protein 1 OS=Rattus norvegicus GN=Hyou1 PE=3 SV=1 - [F1LN18_RAT]	2	2	Q63617;F1LN18	N-Term(TMT6plex); K19(TMT6plex)	HCD	1	0	1	1	57180	No Quan Values	Not Used	1091.33	639.371	1535.06	806.837	826.915	1228.29	1111.87	758.441	1637.09	1197.88		0	0.0003745	6.00533	0	21.8234	435	3	904.479	2711.42	-2.64041	91.877	8233	8233	MS2	0/0	PR382_TMT2_L_F5&10.raw
High	vDATEESDLAQQYGVR	Unambiguous	Protein disulfide-isomerase OS=Rattus norvegicus GN=P4hb PE=1 SV=2 - [PDIA1_RAT]	1	1	P04785	N-Term(TMT6plex)	HCD	1	0	1	1	30139	No Quan Values	Not Used	2773.34	1424.53	4130.53	1863.7	2044.33	3224.18	3896.29	3311	4598.73	2539.72		0	0.0001004	6.0052	0	3.31502	219	2	1005.5	2010	-0.766111	46.1872	3093	3093	MS2	0/0	PR382_TMT2_L_F2&7.raw
High	nLDkEYLPIGGLADFck	Unambiguous	Aspartate aminotransferase, mitochondrial OS=Rattus norvegicus GN=Got2 PE=1 SV=2 - [AATM_RAT]	1	1	P00507	N-Term(TMT6plex); K4(TMT6plex); C16(Carbamidomethyl); K17(TMT6plex)	HCD	1	0	1	1	46120	No Quan Values	Not Used	162467	67075	354831	141799	133524	171326	190603	127208	258372	166502		0	0.0002958	6.00284	1	21.7252	8	3	880.826	2640.46	-1.20536	60.2037	5785	5785	MS2	0/0	PR382_TMT2_L_F4&9.raw
High	mQQNIQELEEQLEEEESAR	Unambiguous	Myosin-9 OS=Rattus norvegicus GN=Myh9 PE=1 SV=3 - [MYH9_RAT]|Myosin, heavy polypeptide 9, non-muscle OS=Rattus norvegicus GN=LOC100911597 PE=4 SV=1 - [G3V6P7_RAT]	2	2	Q62812;G3V6P7	N-Term(TMT6plex)	HCD	1	0	1	1	31462	No Quan Values	Not Used	353.321	89.9669	395.818	138.844	265.989	325.113	414.819	384.311	251.45	365.231		0	6.748e-05	6.0004	0	8.7076	157	3	854.744	2562.22	-0.520906	64.5991	4549	4549	MS2	0/0	PR382_TMT2_L_F2&7.raw
High	mLTPLELVQFDIETAEPVRDk	Unambiguous	Bile acyl-CoA synthetase OS=Rattus norvegicus GN=Slc27a5 PE=1 SV=1 - [S27A5_RAT]	1	1	Q9ES38	N-Term(TMT6plex); K21(TMT6plex)	HCD	1	0	1	1	56174	No Quan Values	Not Used	4274.83	1830.52	4533.7	2721.78	3928.67	5618.43	6276.67	4639.56	9374.13	10887.5		0	0.002364	5.99782	1	16.9344	72	3	968.204	2902.6	-1.32595	77.7836	7126	7126	MS2	0/0	PR382_TMT2_L_F5&10.raw
High	lFLEYTDTSYEDkk	Unambiguous	Glutathione S-transferase Mu 2 OS=Rattus norvegicus GN=Gstm2 PE=1 SV=2 - [GSTM2_RAT]	1	1	P08010	N-Term(TMT6plex); K13(TMT6plex); K14(TMT6plex)	HCD	1	0	1	1	24892	No Quan Values	Not Used	12332.2	6355.43	20595.8	6197.07	9224.61	11932.3	15970	9368.29	14563.2	17455.9		0	0.0004844	5.99674	1	37.437	171	3	813.779	2439.32	-1.12606	56.0693	4412	4412	MS2	0/0	PR382_TMT2_L_F1&6.raw
High	sTNGDTFLGGEDFDQALLR	Unambiguous	Stress-70 protein, mitochondrial OS=Rattus norvegicus GN=Hspa9 PE=1 SV=3 - [GRP75_RAT]|Stress-70 protein, mitochondrial OS=Rattus norvegicus GN=Hspa9 PE=3 SV=1 - [F1M953_RAT]	2	2	P48721;F1M953	N-Term(TMT6plex)	HCD	1	0	1	1	31213	No Quan Values	Not Used	1689.18	898.366	2600.85	1129.92	1167.09	1667.03	1413.55	1192.51	2041.46	1456.37		0	0.0004207	5.99642	0	1.86228	194	2	1143.07	2285.12	-0.756557	60.797	4275	4275	MS2	0/0	PR382_TMT2_L_F2&7.raw
High	eTVVEVPQVTWEDIGGLEDVkR	Unambiguous	Transitional endoplasmic reticulum ATPase OS=Rattus norvegicus GN=Vcp PE=1 SV=3 - [TERA_RAT]	1	1	P46462	N-Term(TMT6plex); K21(TMT6plex)	HCD	1	0	1	1	46395	No Quan Values	Not Used	35885.6	27804.9	59946.4	23674.2	22738	45972	40156.4	29338.3	46682.2	37204.9		0	0.001447	5.99477	1	14.073	9	3	986.205	2956.6	-1.01143	63.0662	6087	6087	MS2	0/0	PR382_TMT2_L_F4&9.raw
High	lLYDLADQLHAAVGASR	Unambiguous	Electron transfer flavoprotein subunit alpha, mitochondrial OS=Rattus norvegicus GN=Etfa PE=1 SV=4 - [ETFA_RAT]	1	1	P13803	N-Term(TMT6plex)	HCD	1	0	1	1	47213	No Quan Values	Not Used	17674.3	9276.41	25463.1	14675.1	14313.8	17046.7	16185	12986.3	24718	16572.6		0	1.789e-05	5.99221	0	34.3042	23	3	681.379	2042.12	-0.547372	71.9046	6995	6995	MS2	0/0	PR382_TMT2_L_F4&9.raw
High	iTLPVDFVTADkFDENAk	Unambiguous	Phosphoglycerate kinase 1 OS=Rattus norvegicus GN=Pgk1 PE=1 SV=2 - [PGK1_RAT]|Phosphoglycerate kinase (Fragment) OS=Rattus norvegicus PE=3 SV=2 - [D4A9Z5_RAT]|Phosphoglycerate kinase OS=Rattus norvegicus GN=RGD1560402 PE=3 SV=1 - [M0R6Y8_RAT]	3	3	P16617;D4A9Z5;M0R6Y8	N-Term(TMT6plex); K12(TMT6plex); K18(TMT6plex)	HCD	1	0	1	1	25584	No Quan Values	Not Used	9227.97	6031.73	15006.4	3776.93	6780.48	10079.8	9651.58	8707.45	10379	9209.3		0	0.0001615	5.98868	1	51.1472	125	3	904.18	2710.53	-0.500387	64.8011	5173	5173	MS2	0/0	PR382_TMT2_L_F1&6.raw
High	mEccDVPAETLYDVLHDIEYR	Unambiguous	Protein Stard10 OS=Rattus norvegicus GN=Stard10 PE=2 SV=1 - [Q5BJN1_RAT]	1	1	Q5BJN1	N-Term(TMT6plex); C3(Carbamidomethyl); C4(Carbamidomethyl)	HCD	1	0	1	1	32226	No Quan Values	Not Used	107.277		178.356	50.1455	78.7561	121.671	153.79	185.844	281.389	158.739		0	1.266e-05	5.98759	0	16.7148	500	3	953.106	2857.3	-0.421186	77.5658	5390	5390	MS2	0/0	PR382_TMT2_L_F2&7.raw
High	iEIESFFEGEDFSETLTR	Unambiguous	78 kDa glucose-regulated protein OS=Rattus norvegicus GN=Hspa5 PE=1 SV=1 - [GRP78_RAT]	1	1	P06761	N-Term(TMT6plex)	HCD	1	0	1	1	55832	No Quan Values	Not Used	14909.2	8695.5	22578.6	9358.41	10133	21610.9	21705.1	9404.22	25060.6	13009.1		0	0.0002442	5.97961	0	9.09954	28	2	1189.58	2378.16	-0.410407	73.8081	6750	6750	MS2	0/0	PR382_TMT2_L_F5&10.raw
High	vIHNEFTLGEEcELETMTGEk	Unambiguous	Fatty acid-binding protein, liver OS=Rattus norvegicus GN=Fabp1 PE=1 SV=1 - [FABPL_RAT]	1	1	P02692	N-Term(TMT6plex); C12(Carbamidomethyl); K21(TMT6plex)	HCD	1	0	1	1	58165	No Quan Values	Not Used	211.921	203.519	359.65	143.74	245.199	368.917	267.88	242.748	303.221	221.893		0	3.106e-05	5.97942	0	6.21886	500	3	975.485	2924.44	-0.773723	109.869	9325	9325	MS2	0/0	PR382_TMT2_L_F5&10.raw
High	vLGTSVESIMATEDR	Unambiguous	Carbamoyl-phosphate synthase [ammonia], mitochondrial OS=Rattus norvegicus GN=Cps1 PE=1 SV=1 - [CPSM_RAT]	1	1	P07756	N-Term(TMT6plex)	HCD	1	0	1	1	24967	No Quan Values	Not Used	9561.46	6582.85	18175.2	13553.3	18797.8	21870.7	15771.8	12727.4	32198	25656.4		0	2.221e-05	5.97762	0	13.022	70	2	918.982	1836.96	-0.247394	56.9682	4495	4495	MS2	0/0	PR382_TMT2_L_F1&6.raw
High	lENYPIPELGPNDVLLk	Unambiguous	Sorbitol dehydrogenase OS=Rattus norvegicus GN=Sord PE=2 SV=4 - [DHSO_RAT]|Uncharacterized protein OS=Rattus norvegicus GN=LOC100911895 PE=4 SV=1 - [M0R5A3_RAT]	2	2	P27867;M0R5A3	N-Term(TMT6plex); K17(TMT6plex)	HCD	1	0	1	1	37965	No Quan Values	Not Used	20883	10978.8	31635.9	7221.41	13536.4	15605	16000.1	19355.6	20954.8	22370.9		0	0.0007278	5.97603	0	2.08484	40	2	1191.69	2382.37	-1.06655	66.135	5819	5819	MS2	0/0	PR382_TMT2_L_F3&8.raw
High	vIHNEFTLGEEcELETMTGEk	Unambiguous	Fatty acid-binding protein, liver OS=Rattus norvegicus GN=Fabp1 PE=1 SV=1 - [FABPL_RAT]	1	1	P02692	N-Term(TMT6plex); C12(Carbamidomethyl); K21(TMT6plex)	HCD	1	0	1	1	57825	No Quan Values	Not Used	219.825	200.491	480.769	77.7404	192.078	395.56	412.036	317.322	337.57	286.322		0	1.48e-05	5.96541	0	8.11251	500	3	975.484	2924.44	-1.1494	103.451	8946	8946	MS2	0/0	PR382_TMT2_L_F5&10.raw
High	sLAEDFAEQPIkDAVITVPAFFNQAER	Unambiguous	Hypoxia up-regulated protein 1 OS=Rattus norvegicus GN=Hyou1 PE=1 SV=1 - [HYOU1_RAT]|Hypoxia up-regulated protein 1 OS=Rattus norvegicus GN=Hyou1 PE=3 SV=1 - [F1LN18_RAT]	2	2	Q63617;F1LN18	N-Term(TMT6plex); K12(TMT6plex)	HCD	1	0	1	1	47496	No Quan Values	Not Used	4661.62	3093.1	8838.11	3911.12	3825.45	6448.03	5066.52	4183.13	6101.17	5159.82		0	0.0008674	5.96209	1	26.1736	102	3	1155.62	3464.84	-1.85872	74.9623	7306	7306	MS2	0/0	PR382_TMT2_L_F4&9.raw
High	eLLMLENFIGGk	Unambiguous	Protein Aldh8a1 OS=Rattus norvegicus GN=Aldh8a1 PE=3 SV=2 - [D3ZXY4_RAT]	1	1	D3ZXY4	N-Term(TMT6plex); K12(TMT6plex)	HCD	1	0	1	1	38893	No Quan Values	Not Used	66818.6	45420	98092	35591.4	59048.2	92913.2	92986.1	59988.2	123797	100333		0	0.000445	5.96123	0	11.0576	29	2	911.531	1822.05	-0.048369	76.3943	6842	6842	MS2	0/0	PR382_TMT2_L_F3&8.raw
High	eNMAQALSPDMLATDLAYYLVR	Unambiguous	Argininosuccinate lyase OS=Rattus norvegicus GN=Asl PE=2 SV=1 - [ARLY_RAT]|Argininosuccinate lyase OS=Rattus norvegicus GN=Asl PE=3 SV=1 - [Z4YND9_RAT]	2	2	P20673;Z4YND9	N-Term(TMT6plex)	HCD	1	0	1	1	39757	No Quan Values	Not Used	673.766	620.974	918.591	441.033	848.547	1333.93	899.894	877.079	1438.08	915.823		0	0.000158	5.9606	0	12.5652	128	3	905.462	2714.37	-0.674652	87.5703	7798	7798	MS2	0/0	PR382_TMT2_L_F3&8.raw
High	lEDTLWAGLTDQHVk	Unambiguous	3-ketoacyl-CoA thiolase, mitochondrial OS=Rattus norvegicus GN=Acaa2 PE=2 SV=1 - [THIM_RAT]|3-ketoacyl-CoA thiolase, mitochondrial OS=Rattus norvegicus GN=Acaa2 PE=3 SV=2 - [G3V9U2_RAT]	2	2	P13437;G3V9U2	N-Term(TMT6plex); K15(TMT6plex)	HCD	1	0	1	1	46069	No Quan Values	Not Used	45246.8	18559	56193.6	30774.1	43703.7	66634.1	46039.6	24436	83949.1	65729.6		0	0.000242	5.95936	0	4.53478	7	2	1092.61	2184.21	-0.659085	59.6733	5729	5729	MS2	0/0	PR382_TMT2_L_F4&9.raw
High	lTLYDIAHTPGVAADLSHIETR	Unambiguous	Malate dehydrogenase, mitochondrial OS=Rattus norvegicus GN=Mdh2 PE=1 SV=2 - [MDHM_RAT]	1	1	P04636	N-Term(TMT6plex)	HCD	1	0	1	1	25276	No Quan Values	Not Used	2698.93	1289.29	4003.82	1633.26	1346.61	3344.64	2688.32	1730.57	4073.72	2258.36		0	3.081e-05	5.95824	0	11.1736	55	4	656.358	2622.41	-0.239245	60.7525	4835	4835	MS2	0/0	PR382_TMT2_L_F1&6.raw
High	aQFGQPEILLGTIPGAGGTQR	Unambiguous	Enoyl-CoA hydratase, mitochondrial OS=Rattus norvegicus GN=Echs1 PE=1 SV=1 - [ECHM_RAT]	1	1	P14604	N-Term(TMT6plex)	HCD	1	0	1	1	37235	No Quan Values	Not Used	48914.8	28496.4	53914.1	25143	32341	35781.6	36597.1	22545.6	32445.5	26927.7		0	3.371e-05	5.95483	0	3.27616	8	2	1170.65	2340.28	-1.15701	58.1492	5016	5016	MS2	0/0	PR382_TMT2_L_F3&8.raw
High	vDLEYFEEGVEFLLR	Unambiguous	Bile acid-CoA:amino acid N-acyltransferase OS=Rattus norvegicus GN=Baat PE=1 SV=2 - [BAAT_RAT]	1	1	Q63276	N-Term(TMT6plex)	HCD	1	0	1	1	40040	No Quan Values	Not Used	3447.83	2332.27	4304.88	2346.38	5885.85	8824.21	8640.84	5374.99	14797.3	11107.3		0	2.091e-05	5.94948	0	11.9515	183	2	1044.05	2087.09	-0.483216	91.8976	8111	8111	MS2	0/0	PR382_TMT2_L_F3&8.raw
High	fTLDcTHPVEDGIMDAANFEQFLQER	Unambiguous	60S ribosomal protein L22 OS=Rattus norvegicus GN=Rpl22 PE=2 SV=2 - [RL22_RAT]|Protein LOC100360057 (Fragment) OS=Rattus norvegicus GN=LOC100363800 PE=4 SV=1 - [F7FLF2_RAT]	2	2	P47198;F7FLF2	N-Term(TMT6plex); C5(Carbamidomethyl)	HCD	1	0	1	1	38723	No Quan Values	Not Used	5191.05	3807.36	10945.3	4437.04	3680.69	8468.21	8031.3	4897.3	8322.21	5939.82		0	7.537e-05	5.94556	0	1.82529	16	3	1104.85	3312.55	-1.2279	74.4474	6654	6654	MS2	0/0	PR382_TMT2_L_F3&8.raw
High	vIHNEFTLGEEcELETMTGEk	Unambiguous	Fatty acid-binding protein, liver OS=Rattus norvegicus GN=Fabp1 PE=1 SV=1 - [FABPL_RAT]	1	1	P02692	N-Term(TMT6plex); C12(Carbamidomethyl); K21(TMT6plex)	HCD	1	0	1	1	57765	No Quan Values	Not Used	221.126	226.295	524.201	109.5	153.642	416.479	495.946	298.328	504.678	338.461		0	2.782e-05	5.94351	0	13.7681	500	3	975.485	2924.44	-0.460662	102.356	8879	8879	MS2	0/0	PR382_TMT2_L_F5&10.raw
High	cEMASTGEVAcFGEGIHTAFLk	Unambiguous	Carbamoyl-phosphate synthase [ammonia], mitochondrial OS=Rattus norvegicus GN=Cps1 PE=1 SV=1 - [CPSM_RAT]	1	1	P07756	N-Term(TMT6plex); C1(Carbamidomethyl); C11(Carbamidomethyl); K22(TMT6plex)	HCD	1	0	1	1	45774	No Quan Values	Not Used	56803.1	30107.8	91283.4	63507	70540.5	106727	70344.7	51378.1	180741	114449		0	5.128e-05	5.94297	0	29.2105	4	3	958.471	2873.4	-1.39205	56.5935	5404	5404	MS2	0/0	PR382_TMT2_L_F4&9.raw
High	aLkPPcDLSMQSVEVTGTTEGVR	Unambiguous	Long-chain-fatty-acid--CoA ligase 1 OS=Rattus norvegicus GN=Acsl1 PE=1 SV=1 - [ACSL1_RAT]	1	1	P18163	N-Term(TMT6plex); K3(TMT6plex); C6(Carbamidomethyl)	HCD	1	0	1	1	53422	No Quan Values	Not Used	6501.76	5661.64	9318.55	3800.96	9270.55	13724.9	8423.25	6895.34	18348.1	17792.6		0	0.0006118	5.9337	0	1.53882	25	3	978.52	2933.54	-1.08725	48.1051	4099	4099	MS2	0/0	PR382_TMT2_L_F5&10.raw
High	eVAAFAQFGSDLDAATQQLLSR	Unambiguous	ATP synthase subunit alpha, mitochondrial OS=Rattus norvegicus GN=Atp5a1 PE=1 SV=2 - [ATPA_RAT]|ATP synthase subunit alpha OS=Rattus norvegicus GN=Atp5a1 PE=3 SV=1 - [F1LP05_RAT]|Protein LOC100910820 OS=Rattus norvegicus GN=LOC100910820 PE=3 SV=1 - [M0R4D7_RAT]	3	3	P15999;F1LP05;M0R4D7	N-Term(TMT6plex)	HCD	1	0	1	1	48068	No Quan Values	Not Used	1043.5	824.244	1264.04	824.073	999.118	1627.48	1645.58	1174.87	2143.83	1398.83		0	0.0001319	5.93238	0	15.7567	500	3	856.459	2567.36	12.4589	81.659	7937	7937	MS2	0/0	PR382_TMT2_L_F4&9.raw
High	gHYTEGAELVDSVLDVVR	Unambiguous	Tubulin beta-2A chain OS=Rattus norvegicus GN=Tubb2a PE=1 SV=1 - [TBB2A_RAT]|Tubulin beta-2B chain OS=Rattus norvegicus GN=Tubb2b PE=1 SV=1 - [TBB2B_RAT]|Tubulin beta-3 chain OS=Rattus norvegicus GN=Tubb3 PE=1 SV=1 - [TBB3_RAT]|RCG45400 OS=Rattus norvegicus GN=Tubb4b PE=3 SV=1 - [G3V7C6_RAT]|Tubulin beta-4B chain OS=Rattus norvegicus GN=Tubb4b PE=1 SV=1 - [TBB4B_RAT]|Tubulin beta-5 chain OS=Rattu…	7	7	P85108;Q3KRE8;Q4QRB4;G3V7C6;Q6P9T8;P69897;Q4QQV0	N-Term(TMT6plex)	HCD	1	0	1	1	25748	No Quan Values	Not Used	369.877	213.238	672.257	229.84	208.764	410.816	641.909	227.289	405.652	219.326		0	8.941e-05	5.93066	0	25.5196	213	3	730.053	2188.14	-0.280653	67.0408	5355	5355	MS2	0/0	PR382_TMT2_L_F1&6.raw
High	tQSFVGEIADLYMWDSVLTPENIHSVDR	Unambiguous	Serum amyloid P-component OS=Rattus norvegicus GN=Apcs PE=2 SV=2 - [SAMP_RAT]	1	1	P23680	N-Term(TMT6plex)	HCD	1	0	1	1	56418	No Quan Values	Not Used	155.526		320.736			227.081	139.081	169.744	465.53			0	5.549e-05	5.92659	0	10.3053	110	3	1151.24	3451.7	-1.15387	80.7027	7395	7395	MS2	0/0	PR382_TMT2_L_F5&10.raw
High	aLIDMYAEGVADLDEIVLHYPYIPPGEk	Unambiguous	Glutathione S-transferase alpha-3 OS=Rattus norvegicus GN=Gsta3 PE=1 SV=3 - [GSTA3_RAT]|Glutathione S-transferase OS=Rattus norvegicus GN=LOC102550391 PE=3 SV=1 - [M0RDI1_RAT]	2	2	P04904;M0RDI1	N-Term(TMT6plex); K28(TMT6plex)	HCD	1	0	1	1	57300	No Quan Values	Not Used	1328.73	638.217	1639.33	495.02	1207.64	1335.65	1306.52	709.026	2269.65	1446.26		0	5.485e-05	5.92574	0	5.86538	148	3	1197.3	3589.88	-1.69106	93.9285	8365	8365	MS2	0/0	PR382_TMT2_L_F5&10.raw
High	sQTEEDcTEELFDFLHAR	Unambiguous	Cytochrome b-c1 complex subunit 6, mitochondrial OS=Rattus norvegicus GN=Uqcrh PE=3 SV=1 - [QCR6_RAT]	1	1	Q5M9I5	N-Term(TMT6plex); C7(Carbamidomethyl)	HCD	1	0	1	1	46268	No Quan Values	Not Used	35387.1	21190.7	51912.6	25734.9	33901.6	57875.3	42038.2	43596.4	57461.2	35109.5		0	0.0003625	5.92016	0	7.76678	3	3	819.379	2456.12	-0.303842	61.7537	5948	5948	MS2	0/0	PR382_TMT2_L_F4&9.raw
High	dLGTQLAPIIQEFFHSEQYR	Unambiguous	3-hydroxyanthranilate 3,4-dioxygenase OS=Rattus norvegicus GN=Haao PE=1 SV=2 - [3HAO_RAT]	1	1	P46953	N-Term(TMT6plex)	HCD	1	0	1	1	47960	No Quan Values	Not Used	4188.08	4246.55	5662.57			4456.72	5600.19	4727.76	5980.59	5598.19		0	2.379e-05	5.91944	0	4.23539	13	3	874.457	2621.36	-0.15077	80.3185	7819	7819	MS2	0/0	PR382_TMT2_L_F4&9.raw
High	hLPTLEQPIIPSDYVAIk	Unambiguous	Carbamoyl-phosphate synthase [ammonia], mitochondrial OS=Rattus norvegicus GN=Cps1 PE=1 SV=1 - [CPSM_RAT]	1	1	P07756	N-Term(TMT6plex); K18(TMT6plex)	HCD	1	0	1	1	25121	No Quan Values	Not Used	1404.07	663.026	1096.7	1617.82	2261.05	2809.79	1609.01	1531.48	4729.05	2903.11		0	0.0001699	5.91892	0	17.1778	127	3	831.488	2492.45	-0.844744	58.8183	4664	4664	MS2	0/0	PR382_TMT2_L_F1&6.raw
High	iVkPnGEkPDEFESGISQALLELEMNSDLk	Unambiguous	40S ribosomal protein S7 OS=Rattus norvegicus GN=Rps7 PE=1 SV=1 - [RS7_RAT]	1	1	P62083	N-Term(TMT6plex); K3(TMT6plex); N5(Deamidated); K8(TMT6plex); K30(TMT6plex)	HCD	1	0	1	1	55933	No Quan Values	Not Used	5331.24	2263.58	8501.75	3511.7	3736.81	6001.8	6752.88	4467.97	6932.62	5173.57		0	0.001056	5.91322	0	86.1216	53	5	850.467	4248.31	-1.18883	74.9519	6861	6861	MS2	0/0	PR382_TMT2_L_F5&10.raw
High	aMGIMNSFVNDIFER	Unambiguous	Histone H2B OS=Rattus norvegicus GN=Hist1h2bk PE=3 SV=1 - [G3V9C7_RAT]|Histone H2B OS=Rattus norvegicus GN=LOC100910200 PE=3 SV=1 - [G3V8B3_RAT]|Histone H2B OS=Rattus norvegicus GN=Hist3h2bb PE=3 SV=1 - [M0RBQ5_RAT]|Histone H2B type 1 OS=Rattus norvegicus PE=1 SV=2 - [H2B1_RAT]|Histone H2B OS=Rattus norvegicus GN=Hist3h2ba PE=3 SV=1 - [D3ZNZ9_RAT]|Histone H2B OS=Rattus norvegicus GN=Hist1h2bh PE=…	10	10	G3V9C7;G3V8B3;M0RBQ5;Q00715;D3ZNZ9;D3ZLY9;D3ZNH4;D3ZWM5;D4A817;M0R4L7	N-Term(TMT6plex)	HCD	1	0	1	1	47785	No Quan Values	Not Used	13798.4	8028.29	14193.8	10520.8	10318.6	15570.1	19634.8	8699.69	18691.1	13272.1		0	0.0001434	5.91319	0	13.8193	39	2	986.994	1972.98	-0.915849	78.2553	7626	7626	MS2	0/0	PR382_TMT2_L_F4&9.raw
High	vHGHsDEEEEEEQPR	Unambiguous	DDB1- and CUL4-associated factor 8 OS=Rattus norvegicus GN=Dcaf8 PE=2 SV=1 - [DCAF8_RAT]	1	1	Q5U2M6	N-Term(TMT6plex); S5(Phospho)	HCD	1	0	1	1	476	No Quan Values	Not Used	162.264	192.351	305.426	432.287	228.01	479.932	839.381	315.281	550.148	768.416	S(5): 100.0	0	0.001981	5.91297	0	14.2691	500	3	705.965	2115.88	-0.718419	19.5113	1034	1034	MS2	0/0	PR382_TMT2_L_TD_F1&6.raw
High	eLAEAEDVSIFk	Unambiguous	ATP synthase subunit e, mitochondrial OS=Rattus norvegicus GN=Atp5i PE=1 SV=3 - [ATP5I_RAT]	1	1	P29419	N-Term(TMT6plex); K12(TMT6plex)	HCD	1	0	1	1	36853	No Quan Values	Not Used	444338	289286	438839	343493	480506	525679	524581	304177	660556	508381		0	0.0002791	5.90846	0	13.4965	2	2	905.005	1809	-1.47848	54.0971	4595	4595	MS2	0/0	PR382_TMT2_L_F3&8.raw
High	eTDLLLDDSLVSLFGNRR	Unambiguous	Peroxiredoxin-5, mitochondrial (Fragment) OS=Rattus norvegicus GN=Prdx5 PE=4 SV=2 - [D3ZEN5_RAT]|Peroxiredoxin-5, mitochondrial OS=Rattus norvegicus GN=Prdx5 PE=1 SV=1 - [PRDX5_RAT]|Isoform Cytoplasmic+peroxisomal of Peroxiredoxin-5, mitochondrial OS=Rattus norvegicus GN=Prdx5 - [PRDX5_RAT]	3	3	D3ZEN5;Q9R063;Q9R063-2	N-Term(TMT6plex)	HCD	1	0	1	1	55664	No Quan Values	Not Used	23025.9	13975.8	39155.6	12890.6	9432.8	11980.1	10754.6	6198.35	11885	10263.2		0	3.484e-05	5.90816	1	23.609	60	3	764.751	2292.24	-0.697994	71.9473	6565	6565	MS2	0/0	PR382_TMT2_L_F5&10.raw
High	sLQDIIAILGMDELSEEDkLTVSR	Unambiguous	ATP synthase subunit beta, mitochondrial OS=Rattus norvegicus GN=Atp5b PE=1 SV=2 - [ATPB_RAT]|ATP synthase subunit beta OS=Rattus norvegicus GN=Atp5b PE=3 SV=1 - [G3V6D3_RAT]	2	2	P10719;G3V6D3	N-Term(TMT6plex); K19(TMT6plex)	HCD	1	0	1	1	56678	No Quan Values	Not Used	2089.66	902.228	1853.32	1556.5	1524.08	2824.5	2246.02	1138.18	3008.53	1719.69		0	0.0001043	5.90795	1	12.3731	167	3	1045.24	3133.71	-0.205962	84.0615	7681	7681	MS2	0/0	PR382_TMT2_L_F5&10.raw
High	sFYPEEVSSMVLTk	Unambiguous	Heat shock cognate 71 kDa protein OS=Rattus norvegicus GN=Hspa8 PE=1 SV=1 - [HSP7C_RAT]|Protein LOC680121 OS=Rattus norvegicus GN=LOC680121 PE=3 SV=2 - [F1LZI1_RAT]|Heat shock cognate 71 kDa protein OS=Rattus norvegicus GN=Hspa8 PE=3 SV=1 - [M0R8M9_RAT]|Uncharacterized protein OS=Rattus norvegicus PE=3 SV=1 - [M0RDZ9_RAT]	4	4	P63018;F1LZI1;M0R8M9;M0RDZ9	N-Term(TMT6plex); K14(TMT6plex)	HCD	1	0	1	1	37535	No Quan Values	Not Used	100101	43284.7	135013	43616.1	64556.2	97509.8	110807	68260.8	107764	87807.3		0	0.000112	5.90665	0	10.2885	8	2	1038.06	2075.11	-1.17281	61.4593	5346	5346	MS2	0/0	PR382_TMT2_L_F3&8.raw
High	vLGTSVESIMATEDR	Unambiguous	Carbamoyl-phosphate synthase [ammonia], mitochondrial OS=Rattus norvegicus GN=Cps1 PE=1 SV=1 - [CPSM_RAT]	1	1	P07756	N-Term(TMT6plex)	HCD	1	0	1	1	36907	No Quan Values	Not Used	154246	89852.5	254665	238930	268917	316329	236359	172635	488270	379257		0	0.0001181	5.90205	0	7.05544	5	2	918.981	1836.96	-1.17773	54.6489	4654	4654	MS2	0/0	PR382_TMT2_L_F3&8.raw
High	aLAPTWEQLALGLEHSETVk	Unambiguous	Protein Txndc5 OS=Rattus norvegicus GN=Txndc5 PE=3 SV=1 - [D3ZZC1_RAT]	1	1	D3ZZC1	N-Term(TMT6plex); K20(TMT6plex)	HCD	1	0	1	1	46857	No Quan Values	Not Used	37393.3	24258.2	55350.4	34637	37951.4	55548.3	54123.3	44110.1	67992.2	59220		0	3.769e-05	5.89838	0	30.0127	10	3	884.498	2651.48	-0.109106	68.0548	6600	6600	MS2	0/0	PR382_TMT2_L_F4&9.raw
High	aANEAGYFNEEMAPIEVk	Unambiguous	3-ketoacyl-CoA thiolase, mitochondrial OS=Rattus norvegicus GN=Acaa2 PE=2 SV=1 - [THIM_RAT]|3-ketoacyl-CoA thiolase, mitochondrial OS=Rattus norvegicus GN=Acaa2 PE=3 SV=2 - [G3V9U2_RAT]	2	2	P13437;G3V9U2	N-Term(TMT6plex); K18(TMT6plex)	HCD	1	0	1	1	36767	No Quan Values	Not Used	155561	62254.8	149216	106998	142839	180042	144783	86591.4	206916	180132		0	0.000251	5.8972	0	0	4	2	1221.12	2441.24	-0.861581	53.1999	4500	4500	MS2	0/0	PR382_TMT2_L_F3&8.raw
High	kQTALAELVk	Unambiguous	Serum albumin OS=Rattus norvegicus GN=Alb PE=1 SV=2 - [ALBU_RAT]	1	1	P02770	N-Term(TMT6plex); K1(TMT6plex); K10(TMT6plex)	HCD	1	0	1	1	44377	No Quan Values	Not Used	1.16204e+06	754088	2.3301e+06	2797896	714290	1.49893e+06	1.22461e+06	1.03582e+06	1.6157e+06	1.29594e+06		0	0.002521	5.89703	1	17.2105	1	3	596.719	1788.14	-8.13165	42.0902	3868	3868	MS2	0/0	PR382_TMT2_L_F4&9.raw
High	dVTFSPATIEEELIk	Unambiguous	Mesencephalic astrocyte-derived neurotrophic factor OS=Rattus norvegicus GN=Manf PE=1 SV=1 - [MANF_RAT]	1	1	P0C5H9	N-Term(TMT6plex); K15(TMT6plex)	HCD	1	0	1	1	38352	No Quan Values	Not Used	11556.2	6847.06	18875.1	9648.81	7493.86	16682.8	17675.1	15069	21704.1	13646.8		0	0.0003777	5.89588	0	18.4085	23	2	1075.6	2150.2	-1.0222	70.309	6245	6245	MS2	0/0	PR382_TMT2_L_F3&8.raw
High	tFAPEEISAMVLTk	Unambiguous	78 kDa glucose-regulated protein OS=Rattus norvegicus GN=Hspa5 PE=1 SV=1 - [GRP78_RAT]	1	1	P06761	N-Term(TMT6plex); K14(TMT6plex)	HCD	1	0	1	1	38006	No Quan Values	Not Used	126634	58988.3	212910	85450.4	92867.8	156178	164051	94589.2	183653	129253		0	0.0029	5.89158	0	7.41542	6	2	998.065	1995.12	-0.88188	66.5683	5864	5864	MS2	0/0	PR382_TMT2_L_F3&8.raw
High	tTPSYVAFTDTER	Unambiguous	Heat shock 70 kDa protein 1-like OS=Rattus norvegicus GN=Hspa1l PE=2 SV=2 - [HS71L_RAT]|Heat shock 70 kDa protein 1A/1B OS=Rattus norvegicus GN=Hspa1a PE=2 SV=2 - [HSP71_RAT]|Heat shock-related 70 kDa protein 2 OS=Rattus norvegicus GN=Hspa2 PE=1 SV=2 - [HSP72_RAT]|Heat shock cognate 71 kDa protein OS=Rattus norvegicus GN=Hspa8 PE=1 SV=1 - [HSP7C_RAT]|Heat shock cognate 71 kDa protein OS=Rattus no…	7	7	P55063;Q07439;P14659;P63018;M0R8M9;M0RCB1;M0RDZ9	N-Term(TMT6plex)	HCD	1	0	1	1	9766	No Quan Values	Not Used	1128.5	1479.92	889.352	2742.46	1082.86	1784.73	2566.21	2184.08	2226.88	2418.83		0	0.002554	5.88529	0	10.2701	500	2	858.935	1716.86	-0.319327	43.5416	2293	2293	MS2	0/0	PR382_TMT2_L_TD_F3&8.raw
High	vIHNEFTLGEEcELETMTGEk	Unambiguous	Fatty acid-binding protein, liver OS=Rattus norvegicus GN=Fabp1 PE=1 SV=1 - [FABPL_RAT]	1	1	P02692	N-Term(TMT6plex); C12(Carbamidomethyl); K21(TMT6plex)	HCD	1	0	1	1	56384	No Quan Values	Not Used	938.166	787.147	1560.63	576.702	686.699	1581.98	1676.68	1089.34	1614.34	1141.78		0	0.0001038	5.88356	0	47.8022	133	3	975.484	2924.44	-1.46246	80.2658	7357	7357	MS2	0/0	PR382_TMT2_L_F5&10.raw
High	dRDLAILLGMLDPAEkDEk	Unambiguous	Peroxiredoxin-6 OS=Rattus norvegicus GN=Prdx6 PE=1 SV=3 - [PRDX6_RAT]	1	1	O35244	N-Term(TMT6plex); K16(TMT6plex); K19(TMT6plex)	HCD	1	0	1	1	55627	No Quan Values	Not Used	14111.2	10253.3	24882	9059.12	14937.9	20538.5	29792.7	18269.8	28464.9	26026.1		0	0.00108	5.88224	2	15.093	21	4	708.155	2829.6	-0.0972395	71.5484	6525	6525	MS2	0/0	PR382_TMT2_L_F5&10.raw
High	aLFEEVPELLTEAEkk	Unambiguous	Bifunctional purine biosynthesis protein PURH OS=Rattus norvegicus GN=Atic PE=1 SV=2 - [PUR9_RAT]	1	1	O35567	N-Term(TMT6plex); K15(TMT6plex); K16(TMT6plex)	HCD	1	0	1	1	26214	No Quan Values	Not Used	3019.1	2049.41	4350.4	1544.5	1985.19	3325.67	3729.27	3129.78	4025.28	3845.05		0	0.0001543	5.87993	1	26.1089	318	3	845.162	2533.47	-0.825642	74.1632	5868	5868	MS2	0/0	PR382_TMT2_L_F1&6.raw
High	gLNSESVTEETLR	Unambiguous	Carbamoyl-phosphate synthase [ammonia], mitochondrial OS=Rattus norvegicus GN=Cps1 PE=1 SV=1 - [CPSM_RAT]	1	1	P07756	N-Term(TMT6plex)	HCD	1	0	1	1	35158	No Quan Values	Not Used	797492	396888	1.08456e+06	1.01406e+06	1453869	1.4067e+06	801672	865792	2187593	1.68253e+06		0	0.0002068	5.87743	0	5.6672	1	2	832.438	1663.87	-0.531939	36.4264	2730	2730	MS2	0/0	PR382_TMT2_L_F3&8.raw
High	iAIAALEVLEEEHLAENADk	Unambiguous	Ornithine aminotransferase, mitochondrial OS=Rattus norvegicus GN=Oat PE=1 SV=1 - [OAT_RAT]	1	1	P04182	N-Term(TMT6plex); K20(TMT6plex)	HCD	1	0	1	1	47096	No Quan Values	Not Used	14560.1	12347.4	15324.9	10693.7	22276.2	17498.7	11516.9	17416.9	16846.7	30543.3		0	6.888e-05	5.87675	0	16.2628	17	3	879.49	2636.45	0.0124549	70.5936	6864	6864	MS2	0/0	PR382_TMT2_L_F4&9.raw
High	yFDSFGDLSSASAIMGNPk	Unambiguous	Hemoglobin subunit beta-1 OS=Rattus norvegicus GN=Hbb PE=1 SV=3 - [HBB1_RAT]	1	1	P02091	N-Term(TMT6plex); K19(TMT6plex)	HCD	1	0	1	1	55064	No Quan Values	Not Used	13647.3	10786.1	24172.6	57982.8	11205.1	17827.1	10636	9797.57	16504.4	20260.9		0	1.115e-05	5.87412	0	10.4551	36	2	1233.12	2465.24	-0.453004	65.4438	5905	5905	MS2	0/0	PR382_TMT2_L_F5&10.raw
High	aGSNVMQTFTFYASEDkLENR	Unambiguous	Betaine--homocysteine S-methyltransferase 1 OS=Rattus norvegicus GN=Bhmt PE=1 SV=1 - [BHMT1_RAT]	1	1	O09171	N-Term(TMT6plex); K17(TMT6plex)	HCD	1	0	1	1	54619	No Quan Values	Not Used	140471	66225.9	141368	36066.7	64222.8	113228	68816.9	52014.7	102371	88547.7		0	0.0001982	5.86954	1	6.41127	6	3	956.152	2866.44	-0.635313	60.7443	5416	5416	MS2	0/0	PR382_TMT2_L_F5&10.raw
High	qGQYSPMAIEEQVAVIYAGVR	Unambiguous	ATP synthase subunit alpha, mitochondrial OS=Rattus norvegicus GN=Atp5a1 PE=1 SV=2 - [ATPA_RAT]|ATP synthase subunit alpha OS=Rattus norvegicus GN=Atp5a1 PE=3 SV=1 - [F1LP05_RAT]|Protein LOC100910820 OS=Rattus norvegicus GN=LOC100910820 PE=3 SV=1 - [M0R4D7_RAT]	3	3	P15999;F1LP05;M0R4D7	N-Term(TMT6plex)	HCD	1	0	1	1	38487	No Quan Values	Not Used	2807.33	1266.6	2895.44	1402.47	1833.39	2175.52	2356.57	1528.38	2681.1	1852.33		0	0.0005023	5.85537	0	9.02494	35	3	846.778	2538.32	-1.60727	71.7519	6393	6393	MS2	0/0	PR382_TMT2_L_F3&8.raw
High	vIHNEFTLGEEcELETMTGEk	Unambiguous	Fatty acid-binding protein, liver OS=Rattus norvegicus GN=Fabp1 PE=1 SV=1 - [FABPL_RAT]	1	1	P02692	N-Term(TMT6plex); C12(Carbamidomethyl); K21(TMT6plex)	HCD	1	0	1	1	56194	No Quan Values	Not Used	1116.24	647.839	1603.78	368.457	807.996	1455.57	1260.64	1261.34	1596.94	1037.52		0	0.0002355	5.8479	0	18.3823	96	3	975.487	2924.45	1.29248	78.009	7148	7148	MS2	0/0	PR382_TMT2_L_F5&10.raw
High	fTLDcTHPVEDGIMDAANFEQFLQER	Unambiguous	60S ribosomal protein L22 OS=Rattus norvegicus GN=Rpl22 PE=2 SV=2 - [RL22_RAT]|Protein LOC100360057 (Fragment) OS=Rattus norvegicus GN=LOC100363800 PE=4 SV=1 - [F7FLF2_RAT]	2	2	P47198;F7FLF2	N-Term(TMT6plex); C5(Carbamidomethyl)	HCD	1	0	1	1	47439	No Quan Values	Not Used	12682	6682.94	11378	4204.74	3440.28	14363.8	12086.7	11214.4	13514.6	9911.08		0	3.216e-05	5.84757	0	3.39025	6	3	1104.85	3312.55	-0.785685	74.3613	7244	7244	MS2	0/0	PR382_TMT2_L_F4&9.raw
High	dSLLQDGEFTMDLR	Unambiguous	Profilin-1 OS=Rattus norvegicus GN=Pfn1 PE=1 SV=2 - [PROF1_RAT]	1	1	P62963	N-Term(TMT6plex)	HCD	1	0	1	1	37288	No Quan Values	Not Used	79036.9	55082	121591	44978.1	64859.6	105297	121163	106705	135897	116968		0	0.0002154	5.84582	0	17.0698	11	2	934.966	1868.93	-0.608303	58.6933	5074	5074	MS2	0/0	PR382_TMT2_L_F3&8.raw
High	aDMVIEAVFEDLAVk	Unambiguous	Trifunctional enzyme subunit alpha, mitochondrial OS=Rattus norvegicus GN=Hadha PE=1 SV=2 - [ECHA_RAT]	1	1	Q64428	N-Term(TMT6plex); K15(TMT6plex)	HCD	1	0	1	1	57119	No Quan Values	Not Used	1256.83	708.358	1361.28	1101.67	1581.08	2423.38	3049.63	1309.82	3126.58	2108.33		0	4.426e-05	5.84429	0	18.4119	273	2	1054.59	2108.17	-0.820601	90.8158	8166	8166	MS2	0/0	PR382_TMT2_L_F5&10.raw
High	yVRPGGGFEPNFTLFEk	Unambiguous	Glutathione peroxidase 1 OS=Rattus norvegicus GN=Gpx1 PE=1 SV=4 - [GPX1_RAT]|Glutathione peroxidase OS=Rattus norvegicus GN=Gpx1 PE=2 SV=1 - [Q6PDW8_RAT]	2	2	P04041;Q6PDW8	N-Term(TMT6plex); K17(TMT6plex)	HCD	1	0	1	1	45933	No Quan Values	Not Used	324872	100895	380450	109717	185136	227931	164241	119168	164329	179268		0	0.002976	5.84345	0	25.7229	9	3	806.107	2416.31	-0.156341	58.2501	5579	5579	MS2	0/0	PR382_TMT2_L_F4&9.raw
High	gFQQILAGDYDHLPEQAFYMVGPIEEAVAk	Unambiguous	ATP synthase subunit beta, mitochondrial OS=Rattus norvegicus GN=Atp5b PE=1 SV=2 - [ATPB_RAT]|ATP synthase subunit beta OS=Rattus norvegicus GN=Atp5b PE=3 SV=1 - [G3V6D3_RAT]	2	2	P10719;G3V6D3	N-Term(TMT6plex); K30(TMT6plex)	HCD	1	0	1	1	39164	No Quan Values	Not Used	1897.16	699.022	1962.97	1258.7	1393.73	2785.64	2503.4	832.265	2357	1684.35		0	6.324e-06	5.83769	0	3.95241	102	3	1265.65	3794.95	-1.16344	79.6947	7142	7142	MS2	0/0	PR382_TMT2_L_F3&8.raw
High	dSLLQDGEFTMDLR	Unambiguous	Profilin-1 OS=Rattus norvegicus GN=Pfn1 PE=1 SV=2 - [PROF1_RAT]	1	1	P62963	N-Term(TMT6plex)	HCD	1	0	1	1	31193	No Quan Values	Not Used	1338.26	1033.34	2559.11	739.392	1272.08	2197.18	2681.34	2072.47	2614.22	2417.11		0	3.575e-05	5.83591	0	10.7184	500	2	934.966	1868.93	-0.412356	60.5019	4253	4253	MS2	0/0	PR382_TMT2_L_F2&7.raw
High	aGGLATTGNEDILDIVPTEIHQk	Unambiguous	Fructose-1,6-bisphosphatase 1 OS=Rattus norvegicus GN=Fbp1 PE=1 SV=2 - [F16P1_RAT]|Fructose-1,6-bisphosphatase 1 OS=Rattus norvegicus GN=Fbp1 PE=3 SV=2 - [F1LRT1_RAT]	2	2	P19112;F1LRT1	N-Term(TMT6plex); K23(TMT6plex)	HCD	1	0	1	1	45797	No Quan Values	Not Used	36893	20476.7	65086.6	8665.86	25321.4	30556.9	33766.6	26227.6	62142.3	29506.5		0	2.677e-05	5.8353	0	10.9768	4	3	950.858	2850.56	-1.17406	56.8456	5430	5430	MS2	0/0	PR382_TMT2_L_F4&9.raw
High	eGFDVGVIADPLYILDNk	Unambiguous	Bile acyl-CoA synthetase OS=Rattus norvegicus GN=Slc27a5 PE=1 SV=1 - [S27A5_RAT]	1	1	Q9ES38	N-Term(TMT6plex); K18(TMT6plex)	HCD	1	0	1	1	39059	No Quan Values	Not Used	5107.3	2352.1	3891.18	2261.02	4163.15	4674.47	6711.04	4655.31	7645.77	8038.71		0	0.0006353	5.83448	0	6.88766	89	2	1218.67	2436.34	-0.770577	78.3435	7027	7027	MS2	0/0	PR382_TMT2_L_F3&8.raw
High	vIHNEFTLGEEcELETMTGEk	Unambiguous	Fatty acid-binding protein, liver OS=Rattus norvegicus GN=Fabp1 PE=1 SV=1 - [FABPL_RAT]	1	1	P02692	N-Term(TMT6plex); C12(Carbamidomethyl); K21(TMT6plex)	HCD	1	0	1	1	49741	No Quan Values	Not Used	376.768	282.456	774.794	151.76	293.829	507.462	503.071	497.332	514.81	471.085		0	9.682e-05	5.83184	0	9.59217	345	3	975.485	2924.44	-0.836335	108.351	9782	9782	MS2	0/0	PR382_TMT2_L_F4&9.raw
High	tIDIEPDIEALLSk	Unambiguous	Glutathione peroxidase 1 OS=Rattus norvegicus GN=Gpx1 PE=1 SV=4 - [GPX1_RAT]|Glutathione peroxidase OS=Rattus norvegicus GN=Gpx1 PE=2 SV=1 - [Q6PDW8_RAT]	2	2	P04041;Q6PDW8	N-Term(TMT6plex); K14(TMT6plex)	HCD	1	0	1	1	26329	No Quan Values	Not Used	6387.7	2130.93	7123.32	2629.28	4004.35	4308.27	3034.9	2525.47	3084.29	3569.9		0	9.232e-05	5.82697	0	24.3356	500	2	1008.09	2015.17	-0.824784	76.1197	5995	5995	MS2	0/0	PR382_TMT2_L_F1&6.raw
High	gETDEEYLWcIEQTLHFk	Unambiguous	Adenosylhomocysteinase OS=Rattus norvegicus GN=Ahcy PE=1 SV=3 - [SAHH_RAT]	1	1	P10760	N-Term(TMT6plex); C10(Carbamidomethyl); K18(TMT6plex)	HCD	1	0	1	1	55509	No Quan Values	Not Used	25169.9	12069.9	28594.6	11728	18461.3	28326.8	30299.2	20314.9	52152.6	27951.8		0	5.491e-05	5.82536	0	10.2492	26	3	919.459	2756.36	-0.279641	70.2489	6395	6395	MS2	0/0	PR382_TMT2_L_F5&10.raw
High	sLDMDSIIAEVR	Unambiguous	Keratin, type II cytoskeletal 8 OS=Rattus norvegicus GN=Krt8 PE=1 SV=3 - [K2C8_RAT]	1	1	Q10758	N-Term(TMT6plex)	HCD	1	0	1	1	37435	No Quan Values	Not Used	214282	116869	271226	174241	203486	290631	458904	174559	276804	294355		0	0.000801	5.82233	0	14.0214	12	2	789.424	1577.84	-0.205135	60.3201	5236	5236	MS2	0/0	PR382_TMT2_L_F3&8.raw
High	lDYGGMGQEVQVEHIk	Unambiguous	Carboxymethylenebutenolidase homolog OS=Rattus norvegicus GN=Cmbl PE=2 SV=1 - [CMBL_RAT]	1	1	Q7TP52	N-Term(TMT6plex); K16(TMT6plex)	HCD	1	0	1	1	44604	No Quan Values	Not Used	174963	109754	435903	153292	183055	264927	294861	237515	370418	303338		0	0.0004014	5.82233	0	16.7502	3	3	754.398	2261.18	-8.71769	44.4216	4117	4117	MS2	0/0	PR382_TMT2_L_F4&9.raw
High	vIHNEFTLGEEcELETMTGEk	Unambiguous	Fatty acid-binding protein, liver OS=Rattus norvegicus GN=Fabp1 PE=1 SV=1 - [FABPL_RAT]	1	1	P02692	N-Term(TMT6plex); C12(Carbamidomethyl); K21(TMT6plex)	HCD	1	0	1	1	47756	No Quan Values	Not Used	2246.83	1697.16	4419.03	1125.4	2017.51	4461.19	3417.15	2913.26	4333.46	2593.88		0	0.0002442	5.819	0	12.4926	48	3	975.485	2924.44	-0.648499	77.9345	7594	7594	MS2	0/0	PR382_TMT2_L_F4&9.raw
High	dVTFSPATIEEELIk	Unambiguous	Mesencephalic astrocyte-derived neurotrophic factor OS=Rattus norvegicus GN=Manf PE=1 SV=1 - [MANF_RAT]	1	1	P0C5H9	N-Term(TMT6plex); K15(TMT6plex)	HCD	1	0	1	1	31880	No Quan Values	Not Used	575.441	342.737	1106.08	483.522	513.874	802.873	989.538	654.815	927.694	733.113		0	2.353e-05	5.81517	0	41.3793	500	2	1075.6	2150.2	-1.13575	71.308	5009	5009	MS2	0/0	PR382_TMT2_L_F2&7.raw
High	vIHNEFTLGEEcELETMTGEk	Unambiguous	Fatty acid-binding protein, liver OS=Rattus norvegicus GN=Fabp1 PE=1 SV=1 - [FABPL_RAT]	1	1	P02692	N-Term(TMT6plex); C12(Carbamidomethyl); K21(TMT6plex)	HCD	1	0	1	1	58293	No Quan Values	Not Used	314.624	153.687	511.799	69.5487	264.866	420.071	395.391	353.998	405.883	339.721		0	0.0001663	5.81421	0	4.78406	500	3	975.484	2924.44	-1.33723	112.289	9468	9468	MS2	0/0	PR382_TMT2_L_F5&10.raw
High	eLLMLENFIGGk	Unambiguous	Protein Aldh8a1 OS=Rattus norvegicus GN=Aldh8a1 PE=3 SV=2 - [D3ZXY4_RAT]	1	1	D3ZXY4	N-Term(TMT6plex); K12(TMT6plex)	HCD	1	0	1	1	47608	No Quan Values	Not Used	4157.07	2381.8	5293.36	2152.51	3274.92	5195.88	5082.37	3214.86	6479.49	5624.65		0	0.0007914	5.81085	0	24.4065	500	2	911.531	1822.06	0.420603	76.3087	7431	7431	MS2	0/0	PR382_TMT2_L_F4&9.raw
High	iLIPGINDAVAPVTDEEHELYDHIDFDMEEFAk	Unambiguous	Cytosolic non-specific dipeptidase OS=Rattus norvegicus GN=Cndp2 PE=1 SV=1 - [CNDP2_RAT]	1	1	Q6Q0N1	N-Term(TMT6plex); K33(TMT6plex)	HCD	1	0	1	1	26507	No Quan Values	Not Used	394.678	321.6	686.834	417.768	264.265	816.071	518.637	437.147	1403.27	427.987		0	6.052e-05	5.80858	0	16.3456	375	4	1061.78	4244.11	-1.44101	79.219	6191	6191	MS2	0/0	PR382_TMT2_L_F1&6.raw
High	iEIESFFEGEDFSETLTR	Unambiguous	78 kDa glucose-regulated protein OS=Rattus norvegicus GN=Hspa5 PE=1 SV=1 - [GRP78_RAT]	1	1	P06761	N-Term(TMT6plex)	HCD	1	0	1	1	32058	No Quan Values	Not Used	583.844	307.601	912.408	462.04	404.212	1029.06	905.501	386.853	1140.51	682.234		0	0.0006267	5.8078	0	5.4938	500	2	1189.58	2378.16	-0.615726	74.5063	5205	5205	MS2	0/0	PR382_TMT2_L_F2&7.raw
High	gLNSESVTEETLR	Unambiguous	Carbamoyl-phosphate synthase [ammonia], mitochondrial OS=Rattus norvegicus GN=Cps1 PE=1 SV=1 - [CPSM_RAT]	1	1	P07756	N-Term(TMT6plex)	HCD	1	0	1	1	23570	No Quan Values	Not Used	28544.7	18821.2	39387.8	39998.8	51113.2	53275.8	32570.4	32103.9	77858.9	58315.2		0	0.0003415	5.80725	0	21.2792	50	2	832.438	1663.87	-1.19223	38.3536	2883	2883	MS2	0/0	PR382_TMT2_L_F1&6.raw
High	aQSELSGAADEAAR	Unambiguous	ATP synthase subunit delta, mitochondrial OS=Rattus norvegicus GN=Atp5d PE=1 SV=2 - [ATPD_RAT]|ATP synthase subunit delta, mitochondrial OS=Rattus norvegicus GN=Atp5d PE=3 SV=1 - [G3V7Y3_RAT]	2	2	P35434;G3V7Y3	N-Term(TMT6plex)	HCD	1	0	1	1	34691	No Quan Values	Not Used	388440	177157	432296	299571	311866	378822	361528	216084	384951	290378		0	0.0001464	5.80653	0	6.58901	7	2	802.906	1604.81	-1.54402	30.0378	2185	2185	MS2	0/0	PR382_TMT2_L_F3&8.raw
High	vLGTSVESIMATEDR	Unambiguous	Carbamoyl-phosphate synthase [ammonia], mitochondrial OS=Rattus norvegicus GN=Cps1 PE=1 SV=1 - [CPSM_RAT]	1	1	P07756	N-Term(TMT6plex)	HCD	1	0	1	1	54188	No Quan Values	Not Used	22874.6	14877.8	35916.2	33215.1	37553.6	45954.2	27471.3	23418.9	71701.5	47731.6		0	3.953e-05	5.80603	0	21.2422	16	2	918.983	1836.96	0.151321	56.2198	4942	4942	MS2	0/0	PR382_TMT2_L_F5&10.raw
High	gILAADESVGTMGNR	Unambiguous	Fructose-bisphosphate aldolase B OS=Rattus norvegicus GN=Aldob PE=1 SV=2 - [ALDOB_RAT]|Fructose-bisphosphate aldolase OS=Rattus norvegicus GN=Aldob PE=2 SV=1 - [Q66HT1_RAT]	2	2	P00884;Q66HT1	N-Term(TMT6plex)	HCD	1	0	1	1	44155	No Quan Values	Not Used	543789	328995	763630	227060	340851	501518	428946	348100	490405	425393		0	4.407e-05	5.80142	0	9.89685	4	2	860.445	1719.88	-4.24413	39.7003	3623	3623	MS2	0/0	PR382_TMT2_L_F4&9.raw
High	vIHNEFTLGEEcELETMTGEk	Unambiguous	Fatty acid-binding protein, liver OS=Rattus norvegicus GN=Fabp1 PE=1 SV=1 - [FABPL_RAT]	1	1	P02692	N-Term(TMT6plex); C12(Carbamidomethyl); K21(TMT6plex)	HCD	1	0	1	1	49478	No Quan Values	Not Used	220.924	144.455	391.269	78.868	185.576	295.962	300.207	233.594	340.083	207.032		0	0.000124	5.80024	0	13.4567	500	3	975.485	2924.44	-0.773723	103.397	9491	9491	MS2	0/0	PR382_TMT2_L_F4&9.raw
High	gAEEMETVIPVDIMR	Unambiguous	Protein DJ-1 OS=Rattus norvegicus GN=Park7 PE=1 SV=1 - [PARK7_RAT]|Protein LOC365828 (Fragment) OS=Rattus norvegicus GN=LOC365828 PE=4 SV=1 - [M0R3K9_RAT]	2	2	O88767;M0R3K9	N-Term(TMT6plex)	HCD	1	0	1	1	31195	No Quan Values	Not Used	3081.82	1822.81	3725.35	1112.59	1871.52	2403.56	2781.25	1999.4	2597.1	2261.62		0	0.0002474	5.79916	0	5.32899	500	2	959.994	1918.98	-0.979361	60.5357	4255	4255	MS2	0/0	PR382_TMT2_L_F2&7.raw
High	vVNDDFSQVADVLVEDGVVR	Unambiguous	Dihydropyrimidinase OS=Rattus norvegicus GN=Dpys PE=1 SV=2 - [DPYS_RAT]	1	1	Q63150	N-Term(TMT6plex)	HCD	1	0	1	1	26158	No Quan Values	Not Used	714.967	485.365	908.518	271.185	561.045	746.484	838.661	697.281	960.204	744.907		0	3.879e-05	5.7926	0	6.50372	111	3	802.09	2404.25	-0.744858	73.2664	5807	5807	MS2	0/0	PR382_TMT2_L_F1&6.raw
High	aQSELSGAADEAAR	Unambiguous	ATP synthase subunit delta, mitochondrial OS=Rattus norvegicus GN=Atp5d PE=1 SV=2 - [ATPD_RAT]|ATP synthase subunit delta, mitochondrial OS=Rattus norvegicus GN=Atp5d PE=3 SV=1 - [G3V7Y3_RAT]	2	2	P35434;G3V7Y3	N-Term(TMT6plex)	HCD	1	0	1	1	29333	No Quan Values	Not Used	8546.04	4079.62	9328.4	5838.07	6599.36	8132.32	7407.98	4991.82	8250.17	6185.91		0	0.0001111	5.78951	0	8.00777	195	2	802.907	1604.81	-0.783363	31.845	2094	2094	MS2	0/0	PR382_TMT2_L_F2&7.raw
High	eGEEPTVYsDDEEPkDEAAR	Ambiguous	Membrane-associated progesterone receptor component 1 OS=Rattus norvegicus GN=Pgrmc1 PE=1 SV=3 - [PGRC1_RAT]	1	1	P70580	N-Term(TMT6plex); S9(Phospho); K15(TMT6plex)	HCD	0.0397	0	1	1	18276	No Quan Values	Not Used	669.845	695.112	550.118	1066.75	785.196	1203.26	1919.1	929.162	1605.62	1809.08	T(6): 0.0; Y(8): 0.7; S(9): 99.3	0	0.002161	5.78745	1	4.48313	450	3	935.423	2804.25	-0.454617	35.2697	2035	2035	MS2	0/0	PR382_TMT2_L_TD_F5&10.raw
High	tDDEVVQREEEAIQLDGLNASQIR	Unambiguous	Endoplasmin OS=Rattus norvegicus GN=Hsp90b1 PE=1 SV=2 - [ENPL_RAT]|Endoplasmin OS=Rattus norvegicus GN=Hsp90b1 PE=4 SV=1 - [A0A0A0MY09_RAT]|Isoform 2 of Endoplasmin OS=Rattus norvegicus GN=Hsp90b1 - [ENPL_RAT]	3	3	Q66HD0;A0A0A0MY09;Q66HD0-2	N-Term(TMT6plex)	HCD	1	0	1	1	24852	No Quan Values	Not Used	2307.63	1185.79	4789.99	2458.86	1550.52	3100.45	3110.47	1957.46	4666.23	2636.71		0	0.0001028	5.78606	1	11.3843	76	3	986.505	2957.5	-0.651709	55.5855	4368	4368	MS2	0/0	PR382_TMT2_L_F1&6.raw
High	qGFIDLPEFPFGLEPR	Unambiguous	Betaine--homocysteine S-methyltransferase 1 OS=Rattus norvegicus GN=Bhmt PE=1 SV=1 - [BHMT1_RAT]	1	1	O09171	N-Term(TMT6plex)	HCD	1	0	1	1	38731	No Quan Values	Not Used	155356	71416.7	170379	55389.5	85501	131691	85122.1	75742.7	144241	119107		0	0.0001381	5.78401	0	10.2217	12	2	1046.06	2091.11	-0.918508	74.536	6663	6663	MS2	0/0	PR382_TMT2_L_F3&8.raw
High	dGPLNMILDDGGDLTNLIHTk	Unambiguous	Adenosylhomocysteinase OS=Rattus norvegicus GN=Ahcy PE=1 SV=3 - [SAHH_RAT]	1	1	P10760	N-Term(TMT6plex); K21(TMT6plex)	HCD	1	0	1	1	47428	No Quan Values	Not Used	72038.5	36836.8	142392	52844	53562.6	103453	100996	89716.6	170775	114174		0	8.054e-05	5.7778	0	3.59527	3	3	904.154	2710.45	-0.135743	74.253	7232	7232	MS2	0/0	PR382_TMT2_L_F4&9.raw
High	eDEDDkTVMDLAVVLFETATLR	Unambiguous	Endoplasmin OS=Rattus norvegicus GN=Hsp90b1 PE=1 SV=2 - [ENPL_RAT]|Endoplasmin OS=Rattus norvegicus GN=Hsp90b1 PE=4 SV=1 - [A0A0A0MY09_RAT]	2	2	Q66HD0;A0A0A0MY09	N-Term(TMT6plex); K6(TMT6plex)	HCD	1	0	1	1	27151	No Quan Values	Not Used	321.992	244.26	503.793	294.046	376.627	721.349	623.725	385.394	960.619	515.019		0	0.0002163	5.77762	1	14.3814	500	3	990.191	2968.56	-0.229586	91.4923	6927	6927	MS2	0/0	PR382_TMT2_L_F1&6.raw
High	gIAVHPELFSIDNGLLTPTLk	Unambiguous	Long-chain-fatty-acid--CoA ligase 1 OS=Rattus norvegicus GN=Acsl1 PE=1 SV=1 - [ACSL1_RAT]	1	1	P18163	N-Term(TMT6plex); K21(TMT6plex)	HCD	1	0	1	1	46580	No Quan Values	Not Used	28525	22436.2	40026.9	25087.5	30062.6	39189.5	28701.3	23752.4	47871.7	38439.1		0	0.001161	5.77401	0	16.4546	8	3	898.525	2693.56	-1.47701	65.0344	6292	6292	MS2	0/0	PR382_TMT2_L_F4&9.raw
High	tQPTDEEMLFIYSHFk	Unambiguous	Acyl-CoA-binding protein OS=Rattus norvegicus GN=Dbi PE=1 SV=3 - [ACBP_RAT]|Acyl-CoA-binding protein (Fragment) OS=Rattus norvegicus GN=Dbi PE=4 SV=1 - [M0RDC5_RAT]|Acyl-CoA-binding protein OS=Rattus norvegicus GN=Dbi PE=2 SV=1 - [Q6TXF3_RAT]	3	3	P11030;M0RDC5;Q6TXF3	N-Term(TMT6plex); K16(TMT6plex)	HCD	1	0	1	1	46440	No Quan Values	Not Used	117940	64700.4	165195	37191.1	83771.1	172190	122943	88938	138726	117431		0	0.0001101	5.77033	0	14.2869	9	3	815.423	2444.26	-0.889936	63.5666	6138	6138	MS2	0/0	PR382_TMT2_L_F4&9.raw
High	gNDISSGTVLSEYVGSGPPk	Unambiguous	Phosphatidylethanolamine-binding protein 1 OS=Rattus norvegicus GN=Pebp1 PE=1 SV=3 - [PEBP1_RAT]	1	1	P31044	N-Term(TMT6plex); K20(TMT6plex)	HCD	1	0	1	1	30652	No Quan Values	Not Used	2368.73	1739.17	4569.75	1685.73	2326.47	3410.32	2343.29	3049.27	4326.44	2346.75		0	0.0007372	5.76779	0	14.8795	93	3	808.101	2422.29	0.672049	52.9681	3658	3658	MS2	0/0	PR382_TMT2_L_F2&7.raw
High	iFPVETLVEEAIQcAEk	Unambiguous	Enoyl-CoA hydratase, mitochondrial OS=Rattus norvegicus GN=Echs1 PE=1 SV=1 - [ECHM_RAT]	1	1	P14604	N-Term(TMT6plex); C14(Carbamidomethyl); K17(TMT6plex)	HCD	1	0	1	1	39919	No Quan Values	Not Used	12129.9	5894.81	17222.6	6319.86	10486.8	9563.5	11654.8	8394.08	10598.3	12792.8		0	0.001011	5.76395	0	4.64243	29	3	812.115	2434.33	0.129138	89.9803	7977	7977	MS2	0/0	PR382_TMT2_L_F3&8.raw
High	dLGTQLAPIIQEFFHSEQYR	Unambiguous	3-hydroxyanthranilate 3,4-dioxygenase OS=Rattus norvegicus GN=Haao PE=1 SV=2 - [3HAO_RAT]	1	1	P46953	N-Term(TMT6plex)	HCD	1	0	1	1	56395	No Quan Values	Not Used	1856.89	1295.55	2835.49	730.103	1709.12	1391.26	1726.87	1218.85	2544.09	1424.44		0	5.497e-05	5.76029	0	10.2796	38	3	874.457	2621.36	-0.430176	80.4241	7370	7370	MS2	0/0	PR382_TMT2_L_F5&10.raw
High	eVGVYEALkDDSWLk	Unambiguous	Malate dehydrogenase, cytoplasmic OS=Rattus norvegicus GN=Mdh1 PE=1 SV=3 - [MDHC_RAT]	1	1	O88989	N-Term(TMT6plex); K9(TMT6plex); K15(TMT6plex)	HCD	1	0	1	1	54767	No Quan Values	Not Used	190919	118822	317596	93156.2	117479	273372	143080	160921	293072	207190		0	0.002514	5.76008	1	28.9584	11	3	813.796	2439.37	-0.242739	62.3139	5579	5579	MS2	0/0	PR382_TMT2_L_F5&10.raw
High	iFPVETLVEEAIQcAEk	Unambiguous	Enoyl-CoA hydratase, mitochondrial OS=Rattus norvegicus GN=Echs1 PE=1 SV=1 - [ECHM_RAT]	1	1	P14604	N-Term(TMT6plex); C14(Carbamidomethyl); K17(TMT6plex)	HCD	1	0	1	1	48604	No Quan Values	Not Used	1956.69	817.411	2853.2	1190.5	1510.75	1687.84	1832.02	1418.75	2086.83	1850.42		0	0.0001412	5.75738	0	15.3202	210	3	812.115	2434.33	0.204356	88.7716	8528	8528	MS2	0/0	PR382_TMT2_L_F4&9.raw
High	eSVNAAFEMTLTEGNkLEk	Unambiguous	Enoyl-CoA hydratase, mitochondrial OS=Rattus norvegicus GN=Echs1 PE=1 SV=1 - [ECHM_RAT]	1	1	P14604	N-Term(TMT6plex); K16(TMT6plex); K19(TMT6plex)	HCD	1	0	1	1	45905	No Quan Values	Not Used	59063.8	26692.3	82139.6	30721.3	44546.3	54797	58115	31258.2	60442.3	51847.4		0	0.0001569	5.7572	1	13.2988	12	3	933.511	2798.52	-1.40328	57.9544	5548	5548	MS2	0/0	PR382_TMT2_L_F4&9.raw
High	vQMEQLNGVLLHLESELAQTR	Unambiguous	Keratin, type I cytoskeletal 18 OS=Rattus norvegicus GN=Krt18 PE=1 SV=3 - [K1C18_RAT]	1	1	Q5BJY9	N-Term(TMT6plex)	HCD	1	0	1	1	26503	No Quan Values	Not Used	182.162	81.5888	248.189	111.493	75.1035	227.928	363.168	100.36	318.063	189.85		0	7.222e-05	5.75442	0	7.99913	258	3	879.812	2637.42	-0.536578	79.1425	6186	6186	MS2	0/0	PR382_TMT2_L_F1&6.raw
High	vIHNEFTLGEEcELETMTGEk	Unambiguous	Fatty acid-binding protein, liver OS=Rattus norvegicus GN=Fabp1 PE=1 SV=1 - [FABPL_RAT]	1	1	P02692	N-Term(TMT6plex); C12(Carbamidomethyl); K21(TMT6plex)	HCD	1	0	1	1	49771	No Quan Values	Not Used	325.954	367.665	811.474	132.447	386.641	579.141	613.463	485.904	634.654	345.533		0	8.426e-05	5.75389	0	8.58135	267	3	975.485	2924.44	-0.898947	108.916	9815	9815	MS2	0/0	PR382_TMT2_L_F4&9.raw
High	lFLEYTDTSYEDkk	Unambiguous	Glutathione S-transferase Mu 2 OS=Rattus norvegicus GN=Gstm2 PE=1 SV=2 - [GSTM2_RAT]	1	1	P08010	N-Term(TMT6plex); K13(TMT6plex); K14(TMT6plex)	HCD	1	0	1	1	45428	No Quan Values	Not Used	461183	263185	796716	233671	288708	429808	603218	331512	578608	583089		0	0.0007476	5.75103	1	14.9618	2	3	813.78	2439.32	-0.600609	53.0175	5024	5024	MS2	0/0	PR382_TMT2_L_F4&9.raw
High	vAPEEHPVLLTEAPLNPk	Unambiguous	Actin, cytoplasmic 1 OS=Rattus norvegicus GN=Actb PE=1 SV=1 - [ACTB_RAT]|Actin, cytoplasmic 2 OS=Rattus norvegicus GN=Actg1 PE=1 SV=1 - [ACTG_RAT]|Actin, cytoplasmic 2 (Fragment) OS=Rattus norvegicus GN=LOC100361457 PE=3 SV=1 - [V9GZ85_RAT]	3	3	P60711;P63259;V9GZ85	N-Term(TMT6plex); K18(TMT6plex)	HCD	1	0	1	1	36071	No Quan Values	Not Used	79764.4	56243.3	110906	74778.4	88545.5	117598	144908	114515	152032	158054		0	0.0007341	5.75009	0	11.3148	4	3	804.801	2412.39	-0.460107	45.908	3735	3735	MS2	0/0	PR382_TMT2_L_F3&8.raw
High	kLDEAVAEAHLGk	Unambiguous	Adenosylhomocysteinase OS=Rattus norvegicus GN=Ahcy PE=1 SV=3 - [SAHH_RAT]|Uncharacterized protein OS=Rattus norvegicus PE=3 SV=1 - [D3ZQH8_RAT]	2	2	P10760;D3ZQH8	N-Term(TMT6plex); K1(TMT6plex); K13(TMT6plex)	HCD	1	0	1	1	44103	No Quan Values	Not Used	157655	97900.2	261333	93605.1	131121	191515	178805	147145	299762	177256		0	0.0009501	5.74875	1	19.1659	3	3	690.081	2068.23	-4.68915	39.1685	3566	3566	MS2	0/0	PR382_TMT2_L_F4&9.raw
High	eGYNGYTGAFQcLVEk	Unambiguous	Serotransferrin OS=Rattus norvegicus GN=Tf PE=1 SV=3 - [TRFE_RAT]|Isoform 2 of Serotransferrin OS=Rattus norvegicus GN=Tf - [TRFE_RAT]|Ab2-417 OS=Rattus norvegicus GN=Tf PE=2 SV=1 - [Q7TMC7_RAT]	3	3	P12346;P12346-2;Q7TMC7	N-Term(TMT6plex); C12(Carbamidomethyl); K16(TMT6plex)	HCD	1	0	1	1	37048	No Quan Values	Not Used	78901.8	23794.5	95311.4	80917.5	70531.4	102233	122181	58598.5	117542	71314.1		0	0.000271	5.74745	0	3.3985	5	2	1147.58	2294.15	-0.816335	56.1501	4809	4809	MS2	0/0	PR382_TMT2_L_F3&8.raw
High	vHAELADVLTEAVVDSILAIR	Unambiguous	Chaperonin containing Tcp1, subunit 6A (Zeta 1) OS=Rattus norvegicus GN=Cct6a PE=2 SV=1 - [Q3MHS9_RAT]	1	1	Q3MHS9	N-Term(TMT6plex)	HCD	1	0	1	1	48932	No Quan Values	Not Used	616.026	539.288	1249.07	556.253	545.613	1007.47	945.146	756.353	1316.78	868.801		0	9.868e-06	5.74683	0	34.4976	191	3	821.805	2463.4	-0.392182	93.7252	8890	8890	MS2	0/0	PR382_TMT2_L_F4&9.raw
High	lILPYVELDLHSYDLGIENR	Unambiguous	Isocitrate dehydrogenase [NADP] cytoplasmic OS=Rattus norvegicus GN=Idh1 PE=1 SV=1 - [IDHC_RAT]	1	1	P41562	N-Term(TMT6plex)	HCD	1	0	1	1	55807	No Quan Values	Not Used	7295.94	5723.77	9405.2	4633.1	6931.82	10966.6	8633.9	6158.98	9923.79	8537.66		0	2.238e-05	5.74547	0	8.67757	20	3	867.809	2601.41	-0.19596	73.5474	6723	6723	MS2	0/0	PR382_TMT2_L_F5&10.raw
High	eAALTSEEVGADLEQVEVLQk	Unambiguous	Spectrin alpha chain, non-erythrocytic 1 OS=Rattus norvegicus GN=Sptan1 PE=1 SV=2 - [SPTN1_RAT]|Spectrin alpha chain, non-erythrocytic 1 OS=Rattus norvegicus GN=Sptan1 PE=1 SV=2 - [E9PSZ3_RAT]	2	2	P16086;E9PSZ3	N-Term(TMT6plex); K21(TMT6plex)	HCD	1	0	1	1	31416	No Quan Values	Not Used	540.795	319.613	775.839	379.127	455.575	895.885	863.475	514.245	778.919	624.39		0	8.324e-05	5.74531	0	16.7116	414	3	906.16	2716.46	-0.562404	63.8729	4498	4498	MS2	0/0	PR382_TMT2_L_F2&7.raw
High	aRPFPDGLAEDIDkGEVSAR	Unambiguous	Elongation factor 2 OS=Rattus norvegicus GN=Eef2 PE=1 SV=4 - [EF2_RAT]	1	1	P05197	N-Term(TMT6plex); K14(TMT6plex)	HCD	1	0	1	1	53220	No Quan Values	Not Used	40413.6	32172.7	69212.1	27470.7	29174	65545.2	56324.3	51561.9	77976.8	60472.6		0	0.0008859	5.7404	1	18.2069	10	4	651.106	2601.4	-0.698491	45.9694	3877	3877	MS2	0/0	PR382_TMT2_L_F5&10.raw
High	kPEDWDEEMDGEWEPPVIQNPEYk	Unambiguous	Calreticulin OS=Rattus norvegicus GN=Calr PE=1 SV=1 - [CALR_RAT]	1	1	P18418	N-Term(TMT6plex); K1(TMT6plex); K24(TMT6plex)	HCD	1	0	1	1	25124	No Quan Values	Not Used	485.434	578.178	974.315	790.219	742.057	936.333	915.624	872.161	958.733	755.813		0	0.00176	5.74028	0	1.47122	127	3	1216.6	3647.78	-1.69563	58.8508	4667	4667	MS2	0/0	PR382_TMT2_L_F1&6.raw
High	aSATFNPELITHILDGSPENTR	Unambiguous	Peroxisomal acyl-coenzyme A oxidase 1 OS=Rattus norvegicus GN=Acox1 PE=1 SV=1 - [ACOX1_RAT]|Acyl-coenzyme A oxidase OS=Rattus norvegicus GN=Acox1 PE=3 SV=2 - [F1LQC1_RAT]|Acyl-coenzyme A oxidase OS=Rattus norvegicus GN=Acox1 PE=3 SV=2 - [F1M609_RAT]|Isoform 2 of Peroxisomal acyl-coenzyme A oxidase 1 OS=Rattus norvegicus GN=Acox1 - [ACOX1_RAT]	4	4	P07872;F1LQC1;F1M609;P07872-2	N-Term(TMT6plex)	HCD	1	0	1	1	46432	No Quan Values	Not Used	18813.5	10778.4	23715.5	8972.14	12619.9	20437.5	19363.6	14968.6	20610.4	24413.6		0	6.023e-05	5.73853	0	10.2786	7	3	871.456	2612.35	0.0381125	63.4587	6128	6128	MS2	0/0	PR382_TMT2_L_F4&9.raw
High	vGDTIPSVEVFEGEPGk	Unambiguous	Peroxiredoxin-5, mitochondrial (Fragment) OS=Rattus norvegicus GN=Prdx5 PE=4 SV=2 - [D3ZEN5_RAT]|Peroxiredoxin-5, mitochondrial OS=Rattus norvegicus GN=Prdx5 PE=1 SV=1 - [PRDX5_RAT]|Isoform Cytoplasmic+peroxisomal of Peroxiredoxin-5, mitochondrial OS=Rattus norvegicus GN=Prdx5 - [PRDX5_RAT]	3	3	D3ZEN5;Q9R063;Q9R063-2	N-Term(TMT6plex); K17(TMT6plex)	HCD	1	0	1	1	30935	No Quan Values	Not Used	1552.96	881.434	2464.73	802.799	1084.23	1442.81	1776.51	1040.06	2092.67	1683.72		0	0.0001433	5.73727	0	1.60906	407	2	1109.6	2218.2	-0.817371	56.8526	3969	3969	MS2	0/0	PR382_TMT2_L_F2&7.raw
High	iEIESFFEGEDFSETLTR	Unambiguous	78 kDa glucose-regulated protein OS=Rattus norvegicus GN=Hspa5 PE=1 SV=1 - [GRP78_RAT]	1	1	P06761	N-Term(TMT6plex)	HCD	1	0	1	1	38643	No Quan Values	Not Used	7799.07	4341.18	12915.1	5699.61	5929.22	13294.6	11901.9	6332.95	14423.6	9031.99		0	1.999e-05	5.73463	0	7.47856	57	2	1189.58	2378.16	-1.33434	73.5169	6566	6566	MS2	0/0	PR382_TMT2_L_F3&8.raw
High	mFGIDkDAIVQAVk	Unambiguous	Transketolase OS=Rattus norvegicus GN=Tkt PE=1 SV=1 - [TKT_RAT]|Transketolase OS=Rattus norvegicus GN=Tkt PE=3 SV=1 - [G3V826_RAT]	2	2	P50137;G3V826	N-Term(TMT6plex); K6(TMT6plex); K14(TMT6plex)	HCD	1	0	1	1	45953	No Quan Values	Not Used	179245	110485	343876	122507	119513	189721	192666	110088	243285	155295		0	0.00625	5.73431	1	43.8747	15	3	741.444	2222.32	-0.590091	58.4586	5601	5601	MS2	0/0	PR382_TMT2_L_F4&9.raw
High	kSDIDEIVLVGGSTR	Unambiguous	78 kDa glucose-regulated protein OS=Rattus norvegicus GN=Hspa5 PE=1 SV=1 - [GRP78_RAT]	1	1	P06761	N-Term(TMT6plex); K1(TMT6plex)	HCD	1	0	1	1	24233	No Quan Values	Not Used	17718	10071.6	30188.9	17517.1	16084.7	26911.4	24053.3	15247.7	33966.9	21772.6		0	0.0003275	5.73418	1	42.0442	56	3	683.064	2047.18	-1.1322	48.3867	3687	3687	MS2	0/0	PR382_TMT2_L_F1&6.raw
High	vIHNEFTLGEEcELETMTGEk	Unambiguous	Fatty acid-binding protein, liver OS=Rattus norvegicus GN=Fabp1 PE=1 SV=1 - [FABPL_RAT]	1	1	P02692	N-Term(TMT6plex); C12(Carbamidomethyl); K21(TMT6plex)	HCD	1	0	1	1	56321	No Quan Values	Not Used	1585.6	951.977	2595.16	589.457	940.857	1654.73	1739.97	1141.49	1940.78	1239.06		0	7.368e-05	5.73235	0	10.0575	96	3	975.484	2924.44	-2.08858	79.5019	7288	7288	MS2	0/0	PR382_TMT2_L_F5&10.raw
High	vQMEQLnGVLLHLESELAQTR	Unambiguous	Keratin, type I cytoskeletal 18 OS=Rattus norvegicus GN=Krt18 PE=1 SV=3 - [K1C18_RAT]	1	1	Q5BJY9	N-Term(TMT6plex); N7(Deamidated)	HCD	1	0	1	1	47058	No Quan Values	Not Used	14004.9	7821.21	15498.4	9833.34	11161.5	19252.8	22218.9	8938.26	19762.9	18933.9		0	8.589e-05	5.72867	0	7.92904	5	3	880.141	2638.41	0.779489	70.2094	6823	6823	MS2	0/0	PR382_TMT2_L_F4&9.raw
High	tLQTLEIDLDSMk	Unambiguous	Keratin, type I cytoskeletal 18 OS=Rattus norvegicus GN=Krt18 PE=1 SV=3 - [K1C18_RAT]	1	1	Q5BJY9	N-Term(TMT6plex); K13(TMT6plex)	HCD	1	0	1	1	38172	No Quan Values	Not Used	400713	165193	430375	271354	286825	456944	799878	289554	483033	471451		0	0.0001653	5.72819	0	6.50534	2	2	983.052	1965.1	-0.733885	68.3308	6047	6047	MS2	0/0	PR382_TMT2_L_F3&8.raw
High	qGQYSPMAIEEQVAVIYAGVR	Unambiguous	ATP synthase subunit alpha, mitochondrial OS=Rattus norvegicus GN=Atp5a1 PE=1 SV=2 - [ATPA_RAT]|ATP synthase subunit alpha OS=Rattus norvegicus GN=Atp5a1 PE=3 SV=1 - [F1LP05_RAT]|Protein LOC100910820 OS=Rattus norvegicus GN=LOC100910820 PE=3 SV=1 - [M0R4D7_RAT]	3	3	P15999;F1LP05;M0R4D7	N-Term(TMT6plex)	HCD	1	0	1	1	47192	No Quan Values	Not Used	6501.19	3706.75	7699.76	4922.77	5498.67	9332.69	6232.29	3996.45	10754.3	5924.55		0	0.0007615	5.72629	0	12.2412	21	3	846.778	2538.32	-1.463	71.6805	6972	6972	MS2	0/0	PR382_TMT2_L_F4&9.raw
High	aVFVDLEPTVIDEVR	Unambiguous	Tubulin alpha-1B chain OS=Rattus norvegicus GN=Tuba1b PE=1 SV=1 - [TBA1B_RAT]|Tubulin alpha-1C chain OS=Rattus norvegicus GN=Tuba1c PE=1 SV=1 - [TBA1C_RAT]|Tubulin alpha-1A chain OS=Rattus norvegicus GN=Tuba1a PE=1 SV=1 - [TBA1A_RAT]|Uncharacterized protein OS=Rattus norvegicus PE=4 SV=1 - [M0R5B4_RAT]	4	4	Q6P9V9;Q6AYZ1;P68370;M0R5B4	N-Term(TMT6plex)	HCD	1	0	1	1	37708	No Quan Values	Not Used	110838	92675.6	181837	105401	115582	214822	184855	186949	287752	253097		0	0.0001064	5.72532	0	3.32891	10	2	966.038	1931.07	-0.521306	63.2546	5536	5536	MS2	0/0	PR382_TMT2_L_F3&8.raw
High	vIHNEFTLGEEcELETMTGEk	Unambiguous	Fatty acid-binding protein, liver OS=Rattus norvegicus GN=Fabp1 PE=1 SV=1 - [FABPL_RAT]	1	1	P02692	N-Term(TMT6plex); C12(Carbamidomethyl); K21(TMT6plex)	HCD	1	0	1	1	55804	No Quan Values	Not Used	1905.49	1111.88	3364.67	848.101	1558.12	3398.87	3861.59	2383.72	3661.7	2828.97		0	0.0001243	5.72451	0	29.3816	98	3	975.486	2924.44	0.728968	73.5007	6719	6719	MS2	0/0	PR382_TMT2_L_F5&10.raw
High	vIHNEFTLGEEcELETMTGEk	Unambiguous	Fatty acid-binding protein, liver OS=Rattus norvegicus GN=Fabp1 PE=1 SV=1 - [FABPL_RAT]	1	1	P02692	N-Term(TMT6plex); C12(Carbamidomethyl); K21(TMT6plex)	HCD	1	0	1	1	57973	No Quan Values	Not Used	205.307	162.469	383.157	92.3752	209.333	389.881	309.648	226.592	342.426	175.832		0	5.921e-05	5.72214	0	16.569	500	3	975.485	2924.44	-0.272826	106.261	9111	9111	MS2	0/0	PR382_TMT2_L_F5&10.raw
High	gVQDVLEILkEEFR	Unambiguous	Hydroxyacid oxidase 1 OS=Rattus norvegicus GN=Hao1 PE=1 SV=1 - [B0BNF9_RAT]	1	1	B0BNF9	N-Term(TMT6plex); K10(TMT6plex)	HCD	1	0	1	1	47851	No Quan Values	Not Used	13280	9236.99	19545.1	6307.44	13734.9	16149.8	17855.2	12794.6	20654.9	17918.1		0	0.0006801	5.71789	1	14.3524	67	3	711.749	2133.23	0.211774	79.0226	7699	7699	MS2	0/0	PR382_TMT2_L_F4&9.raw
High	iLkEDILNFLEk	Unambiguous	Dihydrolipoamide branched chain transacylase E2 OS=Rattus norvegicus GN=Dbt PE=2 SV=1 - [B2GV15_RAT]	1	1	B2GV15	N-Term(TMT6plex); K3(TMT6plex); K12(TMT6plex)	HCD	1	0	1	1	47544	No Quan Values	Not Used	37043.7	24338.9	62994.3	35818.5	34618.2	43597.3	43107.6	24592.9	44670.4	41663.2		0	0.001769	5.71762	1	45.1756	65	3	721.452	2162.34	-3.75749e-05	75.5167	7359	7359	MS2	0/0	PR382_TMT2_L_F4&9.raw
High	tVLIMELINNVAk	Unambiguous	ATP synthase subunit beta, mitochondrial OS=Rattus norvegicus GN=Atp5b PE=1 SV=2 - [ATPB_RAT]|ATP synthase subunit beta OS=Rattus norvegicus GN=Atp5b PE=3 SV=1 - [G3V6D3_RAT]	2	2	P10719;G3V6D3	N-Term(TMT6plex); K13(TMT6plex)	HCD	1	0	1	1	48035	No Quan Values	Not Used	2474.15	1363.27	3231.44	2135.11	2566.62	4623.52	4347.33	2432.11	5420.25	3837.46		0	0.0002789	5.71612	0	44.0722	258	2	958.586	1916.16	-0.308277	81.1574	7901	7901	MS2	0/0	PR382_TMT2_L_F4&9.raw
High	kFDEILEVSDGIMVAR	Unambiguous	Pyruvate kinase PKLR OS=Rattus norvegicus GN=Pklr PE=2 SV=2 - [KPYR_RAT]|Isoform L-type of Pyruvate kinase PKLR OS=Rattus norvegicus GN=Pklr - [KPYR_RAT]	2	2	P12928;P12928-2	N-Term(TMT6plex); K1(TMT6plex)	HCD	1	0	1	1	54928	No Quan Values	Not Used	18265.2	12637.7	35261.5	10588.2	14104.9	29208.6	16426	16588.8	31888.1	28149.1		0	2.407e-05	5.711	1	45.1668	19	3	760.76	2280.27	-0.961449	64.0145	5756	5756	MS2	0/0	PR382_TMT2_L_F5&10.raw
High	lVSDEMVVELIEk	Unambiguous	Adenylate kinase 2, mitochondrial OS=Rattus norvegicus GN=Ak2 PE=2 SV=2 - [KAD2_RAT]|Isoform 2 of Adenylate kinase 2, mitochondrial OS=Rattus norvegicus GN=Ak2 - [KAD2_RAT]	2	2	P29410;P29410-2	N-Term(TMT6plex); K13(TMT6plex)	HCD	1	0	1	1	55839	No Quan Values	Not Used	20467.5	9038.25	19959.6	8349.76	14433	19387.4	24575.7	8985.18	24316.4	15118.8		0	5.88e-05	5.70983	0	22.4114	48	2	981.564	1962.12	-0.915168	73.889	6758	6758	MS2	0/0	PR382_TMT2_L_F5&10.raw
High	lVSDEMVVELIEk	Unambiguous	Adenylate kinase 2, mitochondrial OS=Rattus norvegicus GN=Ak2 PE=2 SV=2 - [KAD2_RAT]|Isoform 2 of Adenylate kinase 2, mitochondrial OS=Rattus norvegicus GN=Ak2 - [KAD2_RAT]	2	2	P29410;P29410-2	N-Term(TMT6plex); K13(TMT6plex)	HCD	1	0	1	1	32047	No Quan Values	Not Used	1848.21	790.93	1896.6	999.832	1329.29	1781.7	2181.5	943.208	2225.7	1591.61		0	5.021e-05	5.70912	0	15.0412	500	2	981.565	1962.12	-0.355246	74.31	5193	5193	MS2	0/0	PR382_TMT2_L_F2&7.raw
High	lLLEYTDSSYEEk	Unambiguous	Glutathione S-transferase Yb-3 OS=Rattus norvegicus GN=Gstm3 PE=1 SV=2 - [GSTM4_RAT]|Glutathione S-transferase Mu 1 OS=Rattus norvegicus GN=Gstm1 PE=1 SV=2 - [GSTM1_RAT]|Glutathione S-transferase Mu 1 OS=Rattus norvegicus GN=Gstm1 PE=3 SV=1 - [G3V983_RAT]|Glutathione S-transferase mu 4 OS=Rattus norvegicus GN=Gstm4 PE=2 SV=1 - [Q5BK56_RAT]	4	4	P08009;P04905;G3V983;Q5BK56	N-Term(TMT6plex); K13(TMT6plex)	HCD	1	0	1	1	31022	No Quan Values	Not Used	5341.17	3091.78	9677.77	2561.79	5961.88	7854.28	13490.2	5963.19	9886.73	12702.8		0	0.0002743	5.7082	0	3.28183	123	2	1024.54	2048.08	-0.707086	58.1342	4065	4065	MS2	0/0	PR382_TMT2_L_F2&7.raw
High	vIHNEFTLGEEcELETMTGEk	Unambiguous	Fatty acid-binding protein, liver OS=Rattus norvegicus GN=Fabp1 PE=1 SV=1 - [FABPL_RAT]	1	1	P02692	N-Term(TMT6plex); C12(Carbamidomethyl); K21(TMT6plex)	HCD	1	0	1	1	58323	No Quan Values	Not Used	216.997	275.354	519.88	131.282	285.779	516.368	439.828	296.062	531.962	340.502		0	4.661e-05	5.70808	0	4.96231	378	3	975.484	2924.44	-1.77552	112.853	9501	9501	MS2	0/0	PR382_TMT2_L_F5&10.raw
High	gFIGPGIDVPAPDMSTGER	Unambiguous	Glutamate dehydrogenase 1, mitochondrial OS=Rattus norvegicus GN=Glud1 PE=1 SV=2 - [DHE3_RAT]	1	1	P10860	N-Term(TMT6plex)	HCD	1	0	1	1	36745	No Quan Values	Not Used	131564	63347.8	149220	143683	188413	316352	173240	186829	366093	281278		0	0.0003162	5.70608	0	1.39669	2	2	1073.05	2145.08	-0.629163	52.9768	4476	4476	MS2	0/0	PR382_TMT2_L_F3&8.raw
High	tFLLDGDEVIITGHcQGDGYR	Unambiguous	Fumarylacetoacetase OS=Rattus norvegicus GN=Fah PE=1 SV=1 - [FAAA_RAT]|Fumarylacetoacetase OS=Rattus norvegicus GN=Fah PE=4 SV=2 - [F1M6W1_RAT]	2	2	P25093;F1M6W1	N-Term(TMT6plex); C15(Carbamidomethyl)	HCD	1	0	1	1	45492	No Quan Values	Not Used	34163.6	18558.4	71088.5	12462.3	27041	26885.5	33712.2	29361.7	58288	38431.6		0	3.531e-05	5.70473	0	10.2381	5	3	865.761	2595.27	-0.781863	53.6729	5094	5094	MS2	0/0	PR382_TMT2_L_F4&9.raw
High	aIAELGIYPAVDPLDSTSR	Unambiguous	ATP synthase subunit beta, mitochondrial OS=Rattus norvegicus GN=Atp5b PE=1 SV=2 - [ATPB_RAT]|ATP synthase subunit beta OS=Rattus norvegicus GN=Atp5b PE=3 SV=1 - [G3V6D3_RAT]	2	2	P10719;G3V6D3	N-Term(TMT6plex)	HCD	1	0	1	1	31343	No Quan Values	Not Used	2589.04	1594.15	2808.78	2730.86	3095.71	3978.92	3334.11	2384.98	4149.2	3557.24		0	2.005e-05	5.70308	0	1.26829	107	2	1109.1	2217.19	-1.1853	62.7557	4418	4418	MS2	0/0	PR382_TMT2_L_F2&7.raw
High	fPVLNPATEEVIcHVEEGDkADVDk	Unambiguous	Retinal dehydrogenase 1 OS=Rattus norvegicus GN=Aldh1a1 PE=1 SV=3 - [AL1A1_RAT]|Aldehyde dehydrogenase, cytosolic 1 OS=Rattus norvegicus GN=Aldh1a7 PE=1 SV=2 - [AL1A7_RAT]|Aldehyde dehydrogenase, cytosolic 1 OS=Rattus norvegicus GN=Aldh1a7 PE=3 SV=2 - [D3ZCV5_RAT]	3	3	P51647;P13601;D3ZCV5	N-Term(TMT6plex); C13(Carbamidomethyl); K20(TMT6plex); K25(TMT6plex)	HCD	1	0	1	1	46463	No Quan Values	Not Used	33160.3	19897.4	85974.7	13691.4	28512.7	22045.6	35110.8	26276.2	59660.6	41583.7		0	0.000806	5.70281	1	26.4613	9	4	875.465	3498.84	0.00198494	63.8016	6163	6163	MS2	0/0	PR382_TMT2_L_F4&9.raw
High	fPVINPATEEVIcHVEEGDkADVDk	Unambiguous	Retinal dehydrogenase 1 OS=Rattus norvegicus GN=Aldh1a1 PE=1 SV=3 - [AL1A1_RAT]|Aldehyde dehydrogenase, cytosolic 1 OS=Rattus norvegicus GN=Aldh1a7 PE=1 SV=2 - [AL1A7_RAT]|Aldehyde dehydrogenase, cytosolic 1 OS=Rattus norvegicus GN=Aldh1a7 PE=3 SV=2 - [D3ZCV5_RAT]	3	3	P51647;P13601;D3ZCV5	N-Term(TMT6plex); C13(Carbamidomethyl); K20(TMT6plex); K25(TMT6plex)	HCD	1	0	1	2	46463	No Quan Values	Not Used	33160.3	19897.4	85974.7	13691.4	28512.7	22045.6	35110.8	26276.2	59660.6	41583.7		0	0.000806	5.70281	1	26.4613	9	4	875.465	3498.84	0.00198494	63.8016	6163	6163	MS2	0/0	PR382_TMT2_L_F4&9.raw
High	aGPWTPEAAVEHPEAVR	Unambiguous	Betaine--homocysteine S-methyltransferase 1 OS=Rattus norvegicus GN=Bhmt PE=1 SV=1 - [BHMT1_RAT]	1	1	O09171	N-Term(TMT6plex)	HCD	1	0	1	1	52677	No Quan Values	Not Used	50955.8	21050.6	68446.4	27137.5	40594.4	46717.6	44456.4	46738.7	69094.4	50968.3		0	9.98e-05	5.70208	0	30.0759	5	3	682.691	2046.06	-1.49163	40.2733	3280	3280	MS2	0/0	PR382_TMT2_L_F5&10.raw
High	vIHNEFTLGEEcELETMTGEk	Unambiguous	Fatty acid-binding protein, liver OS=Rattus norvegicus GN=Fabp1 PE=1 SV=1 - [FABPL_RAT]	1	1	P02692	N-Term(TMT6plex); C12(Carbamidomethyl); K21(TMT6plex)	HCD	1	0	1	1	50053	No Quan Values	Not Used	378.005	203.607	387.143	106.698	255.931	416.663	364.089	275.184	365.556	276.469		0	0.000324	5.70109	0	9.14524	500	3	975.486	2924.44	0.728968	114.218	10128	10128	MS2	0/0	PR382_TMT2_L_F4&9.raw
High	vIHNEFTLGEEcELETMTGEk	Unambiguous	Fatty acid-binding protein, liver OS=Rattus norvegicus GN=Fabp1 PE=1 SV=1 - [FABPL_RAT]	1	1	P02692	N-Term(TMT6plex); C12(Carbamidomethyl); K21(TMT6plex)	HCD	1	0	1	1	48793	No Quan Values	Not Used	333.353	206.637	766.044	164.9	237.255	501.707	429.373	325.995	557.772	540.319		0	6.849e-05	5.69645	0	14.0608	302	3	975.484	2924.44	-1.58768	91.4833	8736	8736	MS2	0/0	PR382_TMT2_L_F4&9.raw
High	gLTVVQTFQELVEPR	Unambiguous	Farnesyl pyrophosphate synthase OS=Rattus norvegicus GN=Fdps PE=2 SV=2 - [FPPS_RAT]|Farnesyl pyrophosphate synthase OS=Rattus norvegicus GN=LOC100360417 PE=3 SV=2 - [F1LMQ2_RAT]|Farnesyl pyrophosphate synthase OS=Rattus norvegicus GN=Fdps PE=3 SV=2 - [F1LND7_RAT]	3	3	P05369;F1LMQ2;F1LND7	N-Term(TMT6plex)	HCD	1	0	1	1	38637	No Quan Values	Not Used	5416.41	4566.32	8916.61	1923.09	4157.35	9421.8	5280.78	5571.7	10225.2	10308		0	1.957e-05	5.69369	0	13.2096	59	2	973.05	1945.09	-1.1526	73.4417	6559	6559	MS2	0/0	PR382_TMT2_L_F3&8.raw
High	fAELVYTGFWHSPEcEFVR	Unambiguous	Argininosuccinate synthase OS=Rattus norvegicus GN=Ass1 PE=2 SV=1 - [ASSY_RAT]	1	1	P09034	N-Term(TMT6plex); C15(Carbamidomethyl)	HCD	1	0	1	1	46986	No Quan Values	Not Used	12638	10879.8	18083.9	9151.44	10110.8	24421.1	15181.7	8057.17	29046.9	20792.6		0	7.875e-05	5.69065	0	20.1107	11	3	868.424	2603.26	-1.19915	69.434	6743	6743	MS2	0/0	PR382_TMT2_L_F4&9.raw
High	vIISAPSADAPMFVMGVNHEk	Unambiguous	Glyceraldehyde-3-phosphate dehydrogenase OS=Rattus norvegicus GN=Gapdh PE=1 SV=3 - [G3P_RAT]|Glyceraldehyde-3-phosphate dehydrogenase OS=Rattus norvegicus GN=Gapdh-ps2 PE=3 SV=1 - [D3ZGY4_RAT]|Glyceraldehyde-3-phosphate dehydrogenase OS=Rattus norvegicus PE=3 SV=2 - [D3ZWV2_RAT]|Glyceraldehyde-3-phosphate dehydrogenase OS=Rattus norvegicus GN=LOC685186 PE=3 SV=1 - [M0R590_RAT]|Uncharacterized pro…	6	6	P04797;D3ZGY4;D3ZWV2;M0R590;M0R634;M0R660	N-Term(TMT6plex); K21(TMT6plex)	HCD	1	0	1	1	45756	No Quan Values	Not Used	239091	113497	340880	95258.6	251903	327425	249788	154054	353666	297509		0	0.00111	5.68842	0	7.96211	1	3	891.149	2671.43	-0.814424	56.4286	5385	5385	MS2	0/0	PR382_TMT2_L_F4&9.raw
High	gLNSESVTEETLR	Unambiguous	Carbamoyl-phosphate synthase [ammonia], mitochondrial OS=Rattus norvegicus GN=Cps1 PE=1 SV=1 - [CPSM_RAT]	1	1	P07756	N-Term(TMT6plex)	HCD	1	0	1	1	43720	No Quan Values	Not Used	212632	110617	270196	269570	343117	350976	238125	203364	518553	424202		0	0.0004033	5.68305	0	9.90696	5	2	832.435	1663.86	-3.90676	35.2243	3145	3145	MS2	0/0	PR382_TMT2_L_F4&9.raw
High	kLEEEGEEFVk	Unambiguous	Non-specific lipid-transfer protein OS=Rattus norvegicus GN=Scp2 PE=4 SV=2 - [F1LQ55_RAT]|Non-specific lipid-transfer protein OS=Rattus norvegicus GN=Scp2 PE=1 SV=3 - [NLTP_RAT]|Isoform SCP2 of Non-specific lipid-transfer protein OS=Rattus norvegicus GN=Scp2 - [NLTP_RAT]	3	3	F1LQ55;P11915;P11915-2	N-Term(TMT6plex); K1(TMT6plex); K11(TMT6plex)	HCD	1	0	1	1	44290	No Quan Values	Not Used	693958	345508	993166	387934	697455	803272	674766	519138	972866	679262		0	0.001063	5.68049	1	8.66649	1	3	675.386	2024.14	-4.49617	41.1017	3772	3772	MS2	0/0	PR382_TMT2_L_F4&9.raw
High	qTMQVDEHARPQTTLEQLQk	Unambiguous	3-ketoacyl-CoA thiolase, mitochondrial OS=Rattus norvegicus GN=Acaa2 PE=3 SV=2 - [G3V9U2_RAT]	1	1	G3V9U2	N-Term(TMT6plex); K20(TMT6plex)	HCD	1	0	1	1	43773	No Quan Values	Not Used	232795	60608.6	238206	153460	213251	276075	238198	138992	357933	271989		0	0.007838	5.68019	0	5.32759	3	4	710.631	2839.5	-4.44654	35.7657	3203	3203	MS2	0/0	PR382_TMT2_L_F4&9.raw
High	fcALNWEDQSVFILAMVDEDkk	Unambiguous	Regucalcin OS=Rattus norvegicus GN=Rgn PE=1 SV=3 - [RGN_RAT]	1	1	Q03336	N-Term(TMT6plex); C2(Carbamidomethyl); K21(TMT6plex); K22(TMT6plex)	HCD	1	0	1	1	56412	No Quan Values	Not Used	1607.47	1171.76	2182.31	587.02	1062.69	1522.83	1549.61	1803.4	2112.44	1875.31		0	0.0002701	5.67981	1	19.8675	137	4	837.192	3345.74	-0.59766	80.619	7388	7388	MS2	0/0	PR382_TMT2_L_F5&10.raw
High	dGTSHPAMcLQNIDGLNLENLk	Unambiguous	Carboxylesterase 5, isoform CRA_a OS=Rattus norvegicus GN=Ces2e PE=3 SV=1 - [G3V7J5_RAT]	1	1	G3V7J5	N-Term(TMT6plex); C9(Carbamidomethyl); K22(TMT6plex)	HCD	1	0	1	1	45833	No Quan Values	Not Used	25647.4	15616.9	34780.8	19557.5	27970	39022.1	30862.9	29545.7	35755.7	35140.8		0	0.000144	5.67651	0	9.5061	9	3	966.832	2898.48	-0.986781	57.2096	5469	5469	MS2	0/0	PR382_TMT2_L_F4&9.raw
High	gFFVQPTVFSNVTDEMR	Unambiguous	Aldehyde dehydrogenase, cytosolic 1 OS=Rattus norvegicus GN=Aldh1a7 PE=1 SV=2 - [AL1A7_RAT]|Retinal dehydrogenase 1 OS=Rattus norvegicus GN=Aldh1a1 PE=1 SV=3 - [AL1A1_RAT]|Aldehyde dehydrogenase, cytosolic 1 OS=Rattus norvegicus GN=Aldh1a7 PE=3 SV=2 - [D3ZCV5_RAT]	3	3	P13601;P51647;D3ZCV5	N-Term(TMT6plex)	HCD	1	0	1	1	37911	No Quan Values	Not Used	24544.9	20601.7	110045	18652.9	22526	19868.3	19274.2	39809.3	44100	59425.6		0	8.491e-05	5.67629	0	1.18523	12	2	1102.06	2203.1	-1.03682	65.4776	5760	5760	MS2	0/0	PR382_TMT2_L_F3&8.raw
High	kVINAFNDGLk	Unambiguous	Hemoglobin subunit beta-1 OS=Rattus norvegicus GN=Hbb PE=1 SV=3 - [HBB1_RAT]|Hemoglobin subunit beta-2 OS=Rattus norvegicus PE=1 SV=2 - [HBB2_RAT]	2	2	P02091;P11517	N-Term(TMT6plex); K1(TMT6plex); K11(TMT6plex)	HCD	1	0	1	1	44406	No Quan Values	Not Used	2.76293e+06	2.37479e+06	4.88415e+06	13446325	1.76489e+06	2.7761e+06	1.53119e+06	1.81627e+06	3.0255e+06	2866138		0	0.006651	5.6759	1	10.0918	0	3	636.057	1906.16	-8.55488	42.3968	3900	3900	MS2	0/0	PR382_TMT2_L_F4&9.raw
High	vIHNEFTLGEEcELETMTGEk	Unambiguous	Fatty acid-binding protein, liver OS=Rattus norvegicus GN=Fabp1 PE=1 SV=1 - [FABPL_RAT]	1	1	P02692	N-Term(TMT6plex); C12(Carbamidomethyl); K21(TMT6plex)	HCD	1	0	1	1	49961	No Quan Values	Not Used	439.645	212.592	741.476	140.118	370.699	501.438	517.809	495.535	535.729	419.022		0	0.0001229	5.67534	0	8.30927	344	3	975.485	2924.44	-0.96156	112.495	10027	10027	MS2	0/0	PR382_TMT2_L_F4&9.raw
High	vDLEYFEEGVEFLLR	Unambiguous	Bile acid-CoA:amino acid N-acyltransferase OS=Rattus norvegicus GN=Baat PE=1 SV=2 - [BAAT_RAT]	1	1	Q63276	N-Term(TMT6plex)	HCD	1	0	1	1	48811	No Quan Values	Not Used	1355.96	963.215	2004.19	933.727	1898.66	3260.73	3090.05	1956.95	4950.65	3790.52		0	0.000432	5.67425	0	19.988	123	2	1044.05	2087.09	-1.18508	91.8059	8756	8756	MS2	0/0	PR382_TMT2_L_F4&9.raw
High	iQEITEQLDITTSEYEk	Unambiguous	60 kDa heat shock protein, mitochondrial OS=Rattus norvegicus GN=Hspd1 PE=1 SV=1 - [CH60_RAT]	1	1	P63039	N-Term(TMT6plex); K17(TMT6plex)	HCD	1	0	1	1	25644	No Quan Values	Not Used	1586.07	502.67	1432.23	643.599	1550.65	1815.72	2091.83	1021.07	2944.18	1583.93		0	0.0001368	5.67361	0	53.4813	328	3	833.447	2498.33	-0.0249601	65.5798	5239	5239	MS2	0/0	PR382_TMT2_L_F1&6.raw
High	eAALVDMVNDGVEDLR	Unambiguous	Glutathione S-transferase P OS=Rattus norvegicus GN=Gstp1 PE=1 SV=2 - [GSTP1_RAT]	1	1	P04906	N-Term(TMT6plex)	HCD	1	0	1	1	37892	No Quan Values	Not Used	60102.1	32510.4	86111.5	44275.5	38192.4	54502.7	64116.6	43974.1	67357.5	83538.9		0	9.851e-05	5.67238	0	6.91878	7	2	988.003	1975	-0.900494	65.2804	5739	5739	MS2	0/0	PR382_TMT2_L_F3&8.raw
High	vIHNEFTLGEEcELETMTGEk	Unambiguous	Fatty acid-binding protein, liver OS=Rattus norvegicus GN=Fabp1 PE=1 SV=1 - [FABPL_RAT]	1	1	P02692	N-Term(TMT6plex); C12(Carbamidomethyl); K21(TMT6plex)	HCD	1	0	1	1	57735	No Quan Values	Not Used	243.884	194.654	441.134	80.6937	213.71	357.745	320.625	274.695	372.036	319.108		0	0.0001056	5.67128	0	2.31052	500	3	975.485	2924.44	-0.585886	101.803	8846	8846	MS2	0/0	PR382_TMT2_L_F5&10.raw
High	qGFIDLPEFPFGLEPR	Unambiguous	Betaine--homocysteine S-methyltransferase 1 OS=Rattus norvegicus GN=Bhmt PE=1 SV=1 - [BHMT1_RAT]	1	1	O09171	N-Term(TMT6plex)	HCD	1	0	1	1	47413	No Quan Values	Not Used	21501.4	12068.3	26008.6	9348.15	13218.4	20048.5	13432.5	11621.9	22122.6	19387.2		0	0.0002117	5.66821	0	33.7071	82	2	1046.06	2091.11	-0.801756	74.0726	7215	7215	MS2	0/0	PR382_TMT2_L_F4&9.raw
High	gILAADESVGTMGNR	Unambiguous	Fructose-bisphosphate aldolase B OS=Rattus norvegicus GN=Aldob PE=1 SV=2 - [ALDOB_RAT]|Fructose-bisphosphate aldolase OS=Rattus norvegicus GN=Aldob PE=2 SV=1 - [Q66HT1_RAT]	2	2	P00884;Q66HT1	N-Term(TMT6plex)	HCD	1	0	1	1	9785	No Quan Values	Not Used	1537.82	2179.96	1665.75	3862.65	2377.66	2202.34	2888.38	2228.76	2983.1	3136.93		0	9.301e-05	5.66552	0	5.15197	500	2	860.448	1719.89	-0.198504	43.994	2317	2317	MS2	0/0	PR382_TMT2_L_TD_F3&8.raw
High	gAAQNIIPASTGAAk	Unambiguous	Glyceraldehyde-3-phosphate dehydrogenase OS=Rattus norvegicus GN=Gapdh PE=1 SV=3 - [G3P_RAT]|Glyceraldehyde-3-phosphate dehydrogenase OS=Rattus norvegicus PE=3 SV=1 - [D3ZEN2_RAT]|Glyceraldehyde-3-phosphate dehydrogenase OS=Rattus norvegicus GN=Gapdh-ps2 PE=3 SV=1 - [D3ZGY4_RAT]|Glyceraldehyde-3-phosphate dehydrogenase OS=Rattus norvegicus PE=3 SV=2 - [D3ZKR3_RAT]|Glyceraldehyde-3-phosphate dehyd…	8	8	P04797;D3ZEN2;D3ZGY4;D3ZKR3;D3ZME3;M0R590;M0R634;M0R660	N-Term(TMT6plex); K15(TMT6plex)	HCD	1	0	1	1	35110	No Quan Values	Not Used	213070	156950	334121	89295.5	165855	228454	224647	156941	266729	204946		0	6.094e-05	5.66406	0	6.5105	8	2	914.538	1828.07	-0.847167	35.914	2677	2677	MS2	0/0	PR382_TMT2_L_F3&8.raw
High	iEIESFFEGEDFSETLTR	Unambiguous	78 kDa glucose-regulated protein OS=Rattus norvegicus GN=Hspa5 PE=1 SV=1 - [GRP78_RAT]	1	1	P06761	N-Term(TMT6plex)	HCD	1	0	1	1	56011	No Quan Values	Not Used	1267.66	670.943	1847.57	1135.43	1092.55	1865.04	2152.36	820.619	2591.29	1287.69		0	0.0001964	5.66215	0	0	171	2	1189.58	2378.16	-2.15562	75.8983	6947	6947	MS2	0/0	PR382_TMT2_L_F5&10.raw
High	sLDMDSIIAEVR	Unambiguous	Keratin, type II cytoskeletal 8 OS=Rattus norvegicus GN=Krt8 PE=1 SV=3 - [K2C8_RAT]	1	1	Q10758	N-Term(TMT6plex)	HCD	1	0	1	1	31308	No Quan Values	Not Used	7849.5	4353.45	9692.06	6887.48	8068.4	11065.1	18047.1	5763.84	10199.4	11094.8		0	0.0008872	5.66198	0	13.7727	288	2	789.424	1577.84	-0.591962	62.2542	4379	4379	MS2	0/0	PR382_TMT2_L_F2&7.raw
High	kGESVMVLPTLPEEEAk	Unambiguous	Peroxiredoxin-6 OS=Rattus norvegicus GN=Prdx6 PE=1 SV=3 - [PRDX6_RAT]	1	1	O35244	N-Term(TMT6plex); K1(TMT6plex); K17(TMT6plex)	HCD	1	0	1	1	45084	No Quan Values	Not Used	97077.9	71537.9	218507	78549.4	103085	134751	146064	127999	186304	156578		0	0.001472	5.65976	1	21.1434	5	3	848.816	2544.43	-8.64554	49.3841	4645	4645	MS2	0/0	PR382_TMT2_L_F4&9.raw
High	sLDMDSIIAEVR	Unambiguous	Keratin, type II cytoskeletal 8 OS=Rattus norvegicus GN=Krt8 PE=1 SV=3 - [K2C8_RAT]	1	1	Q10758	N-Term(TMT6plex)	HCD	1	0	1	1	54680	No Quan Values	Not Used	57512.5	32369.9	76798.9	51115	56105.1	81610.4	127109	44356.2	75422.7	75914.9		0	0.000532	5.65668	0	30.8133	22	2	789.424	1577.84	-0.514597	61.3848	5483	5483	MS2	0/0	PR382_TMT2_L_F5&10.raw
High	lVSDEMVVELIEk	Unambiguous	Adenylate kinase 2, mitochondrial OS=Rattus norvegicus GN=Ak2 PE=2 SV=2 - [KAD2_RAT]|Isoform 2 of Adenylate kinase 2, mitochondrial OS=Rattus norvegicus GN=Ak2 - [KAD2_RAT]	2	2	P29410;P29410-2	N-Term(TMT6plex); K13(TMT6plex)	HCD	1	0	1	1	47359	No Quan Values	Not Used	33488.2	19005.1	43936.6	19338.5	25465.8	40148.6	42639.9	17189.6	46533.8	34393.8		0	7.077e-05	5.65579	0	22.8053	20	2	981.565	1962.12	-0.541887	73.4881	7156	7156	MS2	0/0	PR382_TMT2_L_F4&9.raw
High	sLQDIIAILGmDELSEEDkLTVSR	Unambiguous	ATP synthase subunit beta, mitochondrial OS=Rattus norvegicus GN=Atp5b PE=1 SV=2 - [ATPB_RAT]|ATP synthase subunit beta OS=Rattus norvegicus GN=Atp5b PE=3 SV=1 - [G3V6D3_RAT]	2	2	P10719;G3V6D3	N-Term(TMT6plex); M11(Oxidation); K19(TMT6plex)	HCD	1	0	1	1	56637	No Quan Values	Not Used	2998.86	1503.56	3382.56	2456.98	2934.57	4746.7	3681.21	1861.85	4293.38	2804.05		0	0.0002366	5.65267	1	29.4254	115	3	1050.57	3149.7	-1.2259	83.5173	7636	7636	MS2	0/0	PR382_TMT2_L_F5&10.raw
High	rSsSELSPEIVEk	Ambiguous	Protein Srrm2 OS=Rattus norvegicus GN=Srrm2 PE=1 SV=2 - [F1LRJ2_RAT]	1	1	F1LRJ2	N-Term(TMT6plex); S3(Phospho); K13(TMT6plex)	HCD	0.0018	0	1	1	13971	No Quan Values	Not Used	5221.13	5193.04	3508.53	7316.13	4842.55	6252.27	8776.03	8643.19	7913.87	7101.43	S(2): 94.5; S(3): 5.5; S(4): 0.0; S(7): 0.0	0	0.07786	5.65264	1	11.4508	500	3	667.032	1999.08	15.7485	40.7735	2526	2526	MS2	0/0	PR382_TMT2_L_TD_F4&9.raw
High	aLIDMYAEGVADLDEIVLHYPYIPPGEk	Unambiguous	Glutathione S-transferase alpha-3 OS=Rattus norvegicus GN=Gsta3 PE=1 SV=3 - [GSTA3_RAT]|Glutathione S-transferase OS=Rattus norvegicus GN=LOC102550391 PE=3 SV=1 - [M0RDI1_RAT]	2	2	P04904;M0RDI1	N-Term(TMT6plex); K28(TMT6plex)	HCD	1	0	1	1	48981	No Quan Values	Not Used	1227.28	823.836	1346.63	440.514	1004.88	1513.53	1372.18	986.077	2273.47	1694.04		0	1.342e-05	5.65076	0	3.00011	135	3	1197.3	3589.89	-1.07898	94.5309	8944	8944	MS2	0/0	PR382_TMT2_L_F4&9.raw
High	iGGHGGEYGEEALQR	Unambiguous	Hemoglobin subunit alpha-1/2 OS=Rattus norvegicus GN=Hba1 PE=1 SV=3 - [HBA_RAT]	1	1	P01946	N-Term(TMT6plex)	HCD	1	0	1	1	43087	No Quan Values	Not Used	241651	269796	479112	1.2564e+06	173012	346456	202335	188268	359678	329753		0	2.134e-05	5.64861	0	4.3933	2	2	901.452	1801.9	-3.72019	28.7168	2449	2449	MS2	0/0	PR382_TMT2_L_F4&9.raw
High	aADkDNcFATEGPNLVAR	Unambiguous	Serum albumin OS=Rattus norvegicus GN=Alb PE=1 SV=2 - [ALBU_RAT]	1	1	P02770	N-Term(TMT6plex); K4(TMT6plex); C7(Carbamidomethyl)	HCD	1	0	1	1	29849	No Quan Values	Not Used	1499.06	1321.32	3610.84	4765.11	1422.85	2341.47	2092.22	1973.22	2761.74	2306.23		0	0.003031	5.64431	1	7.31963	500	3	803.093	2407.27	8.84643	40.9895	2735	2735	MS2	0/0	PR382_TMT2_L_F2&7.raw
High	aAVEEGIVLGGGcALLR	Unambiguous	60 kDa heat shock protein, mitochondrial OS=Rattus norvegicus GN=Hspd1 PE=1 SV=1 - [CH60_RAT]	1	1	P63039	N-Term(TMT6plex); C13(Carbamidomethyl)	HCD	1	0	1	1	31069	No Quan Values	Not Used	794.202	445.756	721.458	609.478	569.329	781.17	785.474	451.814	814.01	622.572		0	3.419e-05	5.64421	0	12.845	237	3	638.694	1914.07	-0.00989956	58.773	4116	4116	MS2	0/0	PR382_TMT2_L_F2&7.raw
High	eTDLLLDDSLVSLFGNR	Unambiguous	Peroxiredoxin-5, mitochondrial (Fragment) OS=Rattus norvegicus GN=Prdx5 PE=4 SV=2 - [D3ZEN5_RAT]|Peroxiredoxin-5, mitochondrial OS=Rattus norvegicus GN=Prdx5 PE=1 SV=1 - [PRDX5_RAT]|Isoform Cytoplasmic+peroxisomal of Peroxiredoxin-5, mitochondrial OS=Rattus norvegicus GN=Prdx5 - [PRDX5_RAT]	3	3	D3ZEN5;Q9R063;Q9R063-2	N-Term(TMT6plex)	HCD	1	0	1	1	26447	No Quan Values	Not Used	1578.23	543.239	1818.68	448.759	844.773	1457.59	1428.64	604.692	1622.94	1267.45		0	2.511e-05	5.64146	0	3.8681	234	2	1068.57	2136.14	-0.664129	78.1764	6125	6125	MS2	0/0	PR382_TMT2_L_F1&6.raw
High	aADkDNcFATEGPNLVAR	Unambiguous	Serum albumin OS=Rattus norvegicus GN=Alb PE=1 SV=2 - [ALBU_RAT]	1	1	P02770	N-Term(TMT6plex); K4(TMT6plex); C7(Carbamidomethyl)	HCD	1	0	1	1	43887	No Quan Values	Not Used	908871	597308	1.9082e+06	2.73596e+06	717739	1.19207e+06	1.22793e+06	1173631	1522675	1.10017e+06		0	0.001726	5.63943	1	3.10915	1	3	803.083	2407.23	-4.16051	36.9531	3329	3329	MS2	0/0	PR382_TMT2_L_F4&9.raw
High	rsSSELSPEIVEk	Ambiguous	Protein Srrm2 OS=Rattus norvegicus GN=Srrm2 PE=1 SV=2 - [F1LRJ2_RAT]	1	1	F1LRJ2	N-Term(TMT6plex); S2(Phospho); K13(TMT6plex)	HCD		0.0018	2	2	13971	No Quan Values	Not Used	5221.13	5193.04	3508.53	7316.13	4842.55	6252.27	8776.03	8643.19	7913.87	7101.43	S(2): 94.5; S(3): 5.5; S(4): 0.0; S(7): 0.0	0	0.07761	5.63902	1	11.4508	500	3	667.032	1999.08	15.7485	40.7735	2526	2526	MS2	0/0	PR382_TMT2_L_TD_F4&9.raw
High	eVGVYEALkDDSWLk	Unambiguous	Malate dehydrogenase, cytoplasmic OS=Rattus norvegicus GN=Mdh1 PE=1 SV=3 - [MDHC_RAT]	1	1	O88989	N-Term(TMT6plex); K9(TMT6plex); K15(TMT6plex)	HCD	1	0	1	1	46208	No Quan Values	Not Used	357923	246702	612230	179366	244533	533233	298489	330585	559851	362918		0	0.0002766	5.63548	1	25.4788	7	3	813.795	2439.37	-0.918303	61.125	5882	5882	MS2	0/0	PR382_TMT2_L_F4&9.raw
High	iDQLMIEMDGTENk	Unambiguous	Alpha-enolase OS=Rattus norvegicus GN=Eno1 PE=1 SV=4 - [ENOA_RAT]|Uncharacterized protein OS=Rattus norvegicus PE=3 SV=1 - [M0R5J4_RAT]|Uncharacterized protein (Fragment) OS=Rattus norvegicus PE=3 SV=1 - [M0RAU4_RAT]	3	3	P04764;M0R5J4;M0RAU4	N-Term(TMT6plex); K14(TMT6plex)	HCD	1	0	1	1	37478	No Quan Values	Not Used	68356.1	35226.5	95191.2	30290.7	50079.2	102318	99501.6	55778	121857	82519.3		0	0.0002774	5.63523	0	8.25219	12	2	1048.04	2095.08	-0.958368	60.7631	5283	5283	MS2	0/0	PR382_TMT2_L_F3&8.raw
High	dLAILLGMLDPAEkDEk	Unambiguous	Peroxiredoxin-6 OS=Rattus norvegicus GN=Prdx6 PE=1 SV=3 - [PRDX6_RAT]	1	1	O35244	N-Term(TMT6plex); K14(TMT6plex); K17(TMT6plex)	HCD	1	0	1	1	47791	No Quan Values	Not Used	12047.3	7890.33	15679.4	6237.02	12348.5	18161.5	18806.8	11618.5	23938.9	19820.2		0	0.0002252	5.6303	1	61.2855	188	3	853.494	2558.47	-1.52653	78.3311	7633	7633	MS2	0/0	PR382_TMT2_L_F4&9.raw
High	tQPTDEEMLFIYSHFk	Unambiguous	Acyl-CoA-binding protein OS=Rattus norvegicus GN=Dbi PE=1 SV=3 - [ACBP_RAT]|Acyl-CoA-binding protein (Fragment) OS=Rattus norvegicus GN=Dbi PE=4 SV=1 - [M0RDC5_RAT]|Acyl-CoA-binding protein OS=Rattus norvegicus GN=Dbi PE=2 SV=1 - [Q6TXF3_RAT]	3	3	P11030;M0RDC5;Q6TXF3	N-Term(TMT6plex); K16(TMT6plex)	HCD	1	0	1	1	54999	No Quan Values	Not Used	51227.3	28973.6	76189.5	20930.5	39072.4	78868.5	63088.4	39683.8	62547.6	54780		0	0.0005016	5.63026	0	31.581	15	3	815.423	2444.26	-0.815023	64.7687	5834	5834	MS2	0/0	PR382_TMT2_L_F5&10.raw
High	sLQDIIAILGMDELSEEDk	Unambiguous	ATP synthase subunit beta, mitochondrial OS=Rattus norvegicus GN=Atp5b PE=1 SV=2 - [ATPB_RAT]|ATP synthase subunit beta OS=Rattus norvegicus GN=Atp5b PE=3 SV=1 - [G3V6D3_RAT]	2	2	P10719;G3V6D3	N-Term(TMT6plex); K19(TMT6plex)	HCD	1	0	1	1	39580	No Quan Values	Not Used	1259.32	461.756	783.515	738.404	1680.76	2211.09	1969.62	1005.01	2824.62	1384.74		0	3.804e-05	5.62974	0	0	257	2	1289.19	2577.37	-0.905555	85.0859	7602	7602	MS2	0/0	PR382_TMT2_L_F3&8.raw
High	aERPDGLILGMGGQTALNcGVELFk	Unambiguous	Carbamoyl-phosphate synthase [ammonia], mitochondrial OS=Rattus norvegicus GN=Cps1 PE=1 SV=1 - [CPSM_RAT]	1	1	P07756	N-Term(TMT6plex); C19(Carbamidomethyl); K25(TMT6plex)	HCD	1	0	1	1	46658	No Quan Values	Not Used	19066.5	8060.64	36062.7	28925	32676.7	44577.4	30379.4	27818.9	63670.7	47093.6		0	0.00025	5.62961	0	4.86271	6	3	1035.56	3104.66	-0.369269	65.8841	6379	6379	MS2	0/0	PR382_TMT2_L_F4&9.raw
High	gILAADESVGTMGNR	Unambiguous	Fructose-bisphosphate aldolase B OS=Rattus norvegicus GN=Aldob PE=1 SV=2 - [ALDOB_RAT]|Fructose-bisphosphate aldolase OS=Rattus norvegicus GN=Aldob PE=2 SV=1 - [Q66HT1_RAT]	2	2	P00884;Q66HT1	N-Term(TMT6plex)	HCD	1	0	1	1	52797	No Quan Values	Not Used	118318	84687.2	167335	45408.8	90062.7	106065	93019.5	68281.3	120863	107152		0	0.0001521	5.62936	0	0.992315	5	2	860.448	1719.89	-0.482407	41.5328	3412	3412	MS2	0/0	PR382_TMT2_L_F5&10.raw
High	skAEELGLPILGVLR	Unambiguous	3-ketoacyl-CoA thiolase B, peroxisomal OS=Rattus norvegicus GN=Acaa1b PE=1 SV=2 - [THIKB_RAT]|3-ketoacyl-CoA thiolase A, peroxisomal OS=Rattus norvegicus GN=Acaa1a PE=1 SV=2 - [THIKA_RAT]|3-ketoacyl-CoA thiolase A, peroxisomal OS=Rattus norvegicus GN=Acaa1b PE=3 SV=2 - [D4AB84_RAT]|3-ketoacyl-CoA thiolase A, peroxisomal OS=Rattus norvegicus GN=Acaa1b PE=3 SV=2 - [F1LPD6_RAT]|Isoform 2 of 3-ketoac…	5	5	P07871;P21775;D4AB84;F1LPD6;P21775-2	N-Term(TMT6plex); K2(TMT6plex)	HCD	1	0	1	1	46409	No Quan Values	Not Used	111301	72184.9	160251	60622.7	91051.1	116436	91302.9	93041.4	147314	119168		0	0.0001942	5.62782	1	27.2967	8	3	685.097	2053.28	-0.548064	63.2234	6103	6103	MS2	0/0	PR382_TMT2_L_F4&9.raw
High	gLTVVQTFQELVEPR	Unambiguous	Farnesyl pyrophosphate synthase OS=Rattus norvegicus GN=Fdps PE=2 SV=2 - [FPPS_RAT]|Farnesyl pyrophosphate synthase OS=Rattus norvegicus GN=LOC100360417 PE=3 SV=2 - [F1LMQ2_RAT]|Farnesyl pyrophosphate synthase OS=Rattus norvegicus GN=Fdps PE=3 SV=2 - [F1LND7_RAT]	3	3	P05369;F1LMQ2;F1LND7	N-Term(TMT6plex)	HCD	1	0	1	1	47342	No Quan Values	Not Used	13958.3	10713	19800.2	6357.87	8757.53	20202.1	14419.6	14039.6	25348.3	25826.5		0	1.68e-05	5.62748	0	14.789	27	2	973.05	1945.09	-1.08984	73.2996	7137	7137	MS2	0/0	PR382_TMT2_L_F4&9.raw
High	iQEITEQLDITTSEYEk	Unambiguous	60 kDa heat shock protein, mitochondrial OS=Rattus norvegicus GN=Hspd1 PE=1 SV=1 - [CH60_RAT]	1	1	P63039	N-Term(TMT6plex); K17(TMT6plex)	HCD	1	0	1	1	31539	No Quan Values	Not Used	1675.55	796.633	1621.29	935.719	1504.18	2655.58	2640.34	1247.76	3538.54	2160.4		0	0.0002985	5.62507	0	37.8686	292	3	833.447	2498.33	-0.0249601	65.7594	4633	4633	MS2	0/0	PR382_TMT2_L_F2&7.raw
High	lDQGGAPLAGTNk	Unambiguous	Fructose-bisphosphate aldolase B OS=Rattus norvegicus GN=Aldob PE=1 SV=2 - [ALDOB_RAT]|Fructose-bisphosphate aldolase OS=Rattus norvegicus GN=Aldob PE=2 SV=1 - [Q66HT1_RAT]	2	2	P00884;Q66HT1	N-Term(TMT6plex); K13(TMT6plex)	HCD	1	0	1	1	9543	No Quan Values	Not Used	4120.44	4605.2	3803.21	9799.96	5172.3	5738.64	8306.03	6074.69	8877.68	9860.97		0	0.0003274	5.62244	0	7.97711	500	2	850.49	1699.97	-0.408764	38.5028	2012	2012	MS2	0/0	PR382_TMT2_L_TD_F3&8.raw
High	iIVIMDSYDNDLVER	Unambiguous	Long-chain-fatty-acid--CoA ligase 1 OS=Rattus norvegicus GN=Acsl1 PE=1 SV=1 - [ACSL1_RAT]	1	1	P18163	N-Term(TMT6plex)	HCD	1	0	1	1	55176	No Quan Values	Not Used	7184.92	3247.35	7544.61	4580.59	8582.01	12096	6660.37	6775.82	18304.6	12926.6		0	0.0001191	5.61912	0	18.5445	33	2	1012.53	2024.06	-0.455169	66.6641	6029	6029	MS2	0/0	PR382_TMT2_L_F5&10.raw
High	aQSELSGAADEAAR	Unambiguous	ATP synthase subunit delta, mitochondrial OS=Rattus norvegicus GN=Atp5d PE=1 SV=2 - [ATPD_RAT]|ATP synthase subunit delta, mitochondrial OS=Rattus norvegicus GN=Atp5d PE=3 SV=1 - [G3V7Y3_RAT]	2	2	P35434;G3V7Y3	N-Term(TMT6plex)	HCD	1	0	1	1	43022	No Quan Values	Not Used	200570	88295.4	247558	144450	159054	208763	182494	116400	228487	170696		0	4.555e-05	5.61862	0	9.72317	3	2	802.904	1604.8	-4.28239	28.0386	2377	2377	MS2	0/0	PR382_TMT2_L_F4&9.raw
High	gAEEMETVIPVDIMR	Unambiguous	Protein DJ-1 OS=Rattus norvegicus GN=Park7 PE=1 SV=1 - [PARK7_RAT]|Protein LOC365828 (Fragment) OS=Rattus norvegicus GN=LOC365828 PE=4 SV=1 - [M0R3K9_RAT]	2	2	O88767;M0R3K9	N-Term(TMT6plex)	HCD	1	0	1	1	25253	No Quan Values	Not Used	2787.04	1697.52	3904.15	1134.63	2216.01	2507.95	2634.14	2003.15	2505.21	2038.4		0	0.0007486	5.61795	0	8.94711	206	2	959.994	1918.98	-0.534076	60.4344	4809	4809	MS2	0/0	PR382_TMT2_L_F1&6.raw
High	eGIPALDNFLDkL	Unambiguous	Elongation factor 2 OS=Rattus norvegicus GN=Eef2 PE=1 SV=4 - [EF2_RAT]	1	1	P05197	N-Term(TMT6plex); K12(TMT6plex)	HCD	1	0	1	1	39107	No Quan Values	Not Used	20992.5	15184.6	37672.5	11918.5	15365.8	32753.5	27558.2	27175.9	38541.7	29467.2		0	0.003548	5.61752	1	22.3225	265	2	952.061	1903.11	10.3903	78.92	7080	7080	MS2	0/0	PR382_TMT2_L_F3&8.raw
High	dRDVTFSPATIEEELIk	Unambiguous	Mesencephalic astrocyte-derived neurotrophic factor OS=Rattus norvegicus GN=Manf PE=1 SV=1 - [MANF_RAT]	1	1	P0C5H9	N-Term(TMT6plex); K17(TMT6plex)	HCD	1	0	1	1	46311	No Quan Values	Not Used	56912.4	39239.6	98428.4	37779.6	49519.4	74258	72427.8	57757.8	95126.4	75924.1		0	0.0008908	5.61736	1	54.7784	10	3	807.78	2421.33	-0.643547	62.1999	5995	5995	MS2	0/0	PR382_TMT2_L_F4&9.raw
High	aADkDNcFATEGPNLVAR	Unambiguous	Serum albumin OS=Rattus norvegicus GN=Alb PE=1 SV=2 - [ALBU_RAT]	1	1	P02770	N-Term(TMT6plex); K4(TMT6plex); C7(Carbamidomethyl)	HCD	1	0	1	1	23695	No Quan Values	Not Used	15656.8	11918.2	32506.5	42931.1	12670	23459.1	20525	20085.2	27681.1	22347.7		0	0.0001271	5.61709	1	7.56948	500	3	803.091	2407.26	5.49965	40.3545	3039	3039	MS2	0/0	PR382_TMT2_L_F1&6.raw
High	vFANPEDcAGFGk	Unambiguous	Microsomal glutathione S-transferase 1 OS=Rattus norvegicus GN=Mgst1 PE=1 SV=3 - [MGST1_RAT]	1	1	P08011	N-Term(TMT6plex); C8(Carbamidomethyl); K13(TMT6plex)	HCD	1	0	1	1	36149	No Quan Values	Not Used	292139	177442	320508	249544	444220	540477	460078	458518	901110	785723		0	0.0003471	5.61339	0	6.26613	13	2	935.481	1869.96	-0.882072	46.701	3820	3820	MS2	0/0	PR382_TMT2_L_F3&8.raw
High	aSFRPTDQVAYADASPFLVLSEASLEDLNSR	Unambiguous	Protein Marc1 OS=Rattus norvegicus GN=Marc1 PE=4 SV=1 - [G3V6I4_RAT]	1	1	G3V6I4	N-Term(TMT6plex)	HCD	1	0	1	1	55879	No Quan Values	Not Used	909.855	907.225			824.192	1146.01	543.33		2181.25	1623.22		0	0.0002989	5.61332	0	9.12168	29	3	1200.28	3598.82	-1.18002	74.3461	6802	6802	MS2	0/0	PR382_TMT2_L_F5&10.raw
High	vHTVEDYQAIVDAEWNILYDkLEk	Unambiguous	Protein Cct7 OS=Rattus norvegicus GN=Cct7 PE=3 SV=1 - [D4AC23_RAT]	1	1	D4AC23	N-Term(TMT6plex); K21(TMT6plex); K24(TMT6plex)	HCD	1	0	1	1	47775	No Quan Values	Not Used	2327.71	1259.78	3177.23	1153.62	1786.42	3376.39	2851.74	2211.74	4627.11	2682.04		0	0.002633	5.6124	1	27.8359	46	4	895.489	3578.93	-0.440051	78.1457	7615	7615	MS2	0/0	PR382_TMT2_L_F4&9.raw
High	rPFTQNLGLEELGIELDPk	Unambiguous	Dihydrolipoyl dehydrogenase, mitochondrial OS=Rattus norvegicus GN=Dld PE=1 SV=1 - [DLDH_RAT]	1	1	Q6P6R2	N-Term(TMT6plex); K19(TMT6plex)	HCD	1	0	1	1	46333	No Quan Values	Not Used	26276.1	29658.1	84758.5	28493.4	19571.1	40350.7	41901.9	41057.1	45209.2	47074.3		0	0.000298	5.61206	0	33.7067	8	3	876.498	2627.48	-0.671418	62.4256	6019	6019	MS2	0/0	PR382_TMT2_L_F4&9.raw
High	sQTEEDcTEELFDFLHAR	Unambiguous	Cytochrome b-c1 complex subunit 6, mitochondrial OS=Rattus norvegicus GN=Uqcrh PE=3 SV=1 - [QCR6_RAT]	1	1	Q5M9I5	N-Term(TMT6plex); C7(Carbamidomethyl)	HCD	1	0	1	1	54825	No Quan Values	Not Used	18420.7	4240.84	18908.1	9287.61	16185.6	21629.9	21990	14068.6	16105.3	20228.7		0	0.0009319	5.61052	0	3.80538	5	3	819.379	2456.12	-0.0801899	62.9389	5643	5643	MS2	0/0	PR382_TMT2_L_F5&10.raw
High	nSLESYAFNMk	Unambiguous	Heat shock cognate 71 kDa protein OS=Rattus norvegicus GN=Hspa8 PE=1 SV=1 - [HSP7C_RAT]|Uncharacterized protein (Fragment) OS=Rattus norvegicus PE=3 SV=2 - [D4A4S3_RAT]|Protein LOC680121 OS=Rattus norvegicus GN=LOC680121 PE=3 SV=2 - [F1LZI1_RAT]|Uncharacterized protein (Fragment) OS=Rattus norvegicus PE=4 SV=1 - [M0R731_RAT]|Heat shock cognate 71 kDa protein OS=Rattus norvegicus GN=Hspa8 PE=3 SV=…	6	6	P63018;D4A4S3;F1LZI1;M0R731;M0R8M9;M0RCB1	N-Term(TMT6plex); K11(TMT6plex)	HCD	1	0	1	1	36612	No Quan Values	Not Used	333586	140468	499008	163768	176885	318934	328025	254691	373550	275252		0	0.001557	5.60973	0	13.0242	5	2	881.464	1761.92	-2.36534	51.6039	4330	4330	MS2	0/0	PR382_TMT2_L_F3&8.raw
High	tLNDELEIIEGMk	Unambiguous	60 kDa heat shock protein, mitochondrial OS=Rattus norvegicus GN=Hspd1 PE=1 SV=1 - [CH60_RAT]|Uncharacterized protein (Fragment) OS=Rattus norvegicus PE=3 SV=2 - [D3Z9X1_RAT]	2	2	P63039;D3Z9X1	N-Term(TMT6plex); K13(TMT6plex)	HCD	1	0	1	1	25851	No Quan Values	Not Used	6231.25	2214.42	6183.33	3735.18	4156.77	6187.18	6347.19	3459.2	8039.37	5674.13		0	0.0001954	5.60836	0	10.9221	168	2	982.044	1963.08	-0.291716	68.4573	5468	5468	MS2	0/0	PR382_TMT2_L_F1&6.raw
High	cNEIISWLDkNQTAEkEEFEHQQk	Unambiguous	Heat shock cognate 71 kDa protein OS=Rattus norvegicus GN=Hspa8 PE=1 SV=1 - [HSP7C_RAT]|Uncharacterized protein (Fragment) OS=Rattus norvegicus PE=3 SV=2 - [D4A4S3_RAT]|Protein LOC680121 OS=Rattus norvegicus GN=LOC680121 PE=3 SV=2 - [F1LZI1_RAT]|Heat shock cognate 71 kDa protein OS=Rattus norvegicus GN=Hspa8 PE=3 SV=1 - [M0R8M9_RAT]|Protein LOC102549957 OS=Rattus norvegicus GN=LOC102549957 PE=3 S…	5	5	P63018;D4A4S3;F1LZI1;M0R8M9;M0RCB1	N-Term(TMT6plex); C1(Carbamidomethyl); K10(TMT6plex); K16(TMT6plex); K24(TMT6plex)	HCD	1	0	1	1	54298	No Quan Values	Not Used	84044	35361.1	145208	47773.4	53058.1	83113.2	88179.5	69259.1	102328	83351.2		0	0.02065	5.60694	2	18.5618	6	5	785.018	3921.06	-0.759701	57.3712	5063	5063	MS2	0/0	PR382_TMT2_L_F5&10.raw
High	sLDMDSIIAEVR	Unambiguous	Keratin, type II cytoskeletal 8 OS=Rattus norvegicus GN=Krt8 PE=1 SV=3 - [K2C8_RAT]	1	1	Q10758	N-Term(TMT6plex)	HCD	1	0	1	1	46136	No Quan Values	Not Used	178194	104640	239517	163176	190693	254653	426328	144810	251937	250387		0	0.0005308	5.60386	0	12.5089	4	2	789.424	1577.84	-0.127769	60.3835	5803	5803	MS2	0/0	PR382_TMT2_L_F4&9.raw
High	vIHNEFTLGEEcELETMTGEk	Unambiguous	Fatty acid-binding protein, liver OS=Rattus norvegicus GN=Fabp1 PE=1 SV=1 - [FABPL_RAT]	1	1	P02692	N-Term(TMT6plex); C12(Carbamidomethyl); K21(TMT6plex)	HCD	1	0	1	1	49327	No Quan Values	Not Used	433.086	320.511	1025.27	245.44	442.567	817.69	854.614	649.326	1015.49	582.015		0	0.0001093	5.60351	0	4.7079	220	3	975.484	2924.44	-1.52507	100.615	9325	9325	MS2	0/0	PR382_TMT2_L_F4&9.raw
High	fkNEEEVFEWNNEVk	Unambiguous	Alpha-aminoadipic semialdehyde dehydrogenase OS=Rattus norvegicus GN=Aldh7a1 PE=1 SV=2 - [AL7A1_RAT]	1	1	Q64057	N-Term(TMT6plex); K2(TMT6plex); K15(TMT6plex)	HCD	1	0	1	1	24770	No Quan Values	Not Used	6772.76	5058.9	11848.9	6242.94	7327.84	12922.1	15296.7	9965.76	18654.8	13519.5		0	0.002052	5.60246	1	17.1433	145	3	876.802	2628.39	-0.524859	54.6059	4278	4278	MS2	0/0	PR382_TMT2_L_F1&6.raw
High	gLLPEELTPLILETQk	Unambiguous	Electron transfer flavoprotein subunit alpha, mitochondrial OS=Rattus norvegicus GN=Etfa PE=1 SV=4 - [ETFA_RAT]	1	1	P13803	N-Term(TMT6plex); K16(TMT6plex)	HCD	1	0	1	1	38545	No Quan Values	Not Used	19061.8	9660.58	25540.6	11669.2	16480.2	16545.5	20883.6	10852	21261.7	14824		0	0.01234	5.602	0	14.0849	27	2	1126.68	2252.35	-1.18836	72.4049	6458	6458	MS2	0/0	PR382_TMT2_L_F3&8.raw
High	gFIGPGIDVPAPDMSTGER	Unambiguous	Glutamate dehydrogenase 1, mitochondrial OS=Rattus norvegicus GN=Glud1 PE=1 SV=2 - [DHE3_RAT]	1	1	P10860	N-Term(TMT6plex)	HCD	1	0	1	1	30821	No Quan Values	Not Used	5013.3	3555.99	6978.79	6489.17	8196.28	12072.3	7920.28	9468.3	16138.5	10581.6		0	4.721e-05	5.59675	0	2.12325	57	2	1073.05	2145.08	-0.742977	55.2593	3844	3844	MS2	0/0	PR382_TMT2_L_F2&7.raw
High	gVDNTFADELVELSTALEHQEYITFLEDLk	Unambiguous	Complement component 1 Q subcomponent-binding protein, mitochondrial OS=Rattus norvegicus GN=C1qbp PE=1 SV=2 - [C1QBP_RAT]	1	1	O35796	N-Term(TMT6plex); K30(TMT6plex)	HCD	1	0	1	1	40246	No Quan Values	Not Used	238.226	283.605	657.222	505.378	560.091	493.044	903.061	460.078	629.898	678.332		0	5.177e-05	5.59554	0	1.63496	157	3	1300.01	3898	-0.0742355	95.3924	8338	8338	MS2	0/0	PR382_TMT2_L_F3&8.raw
High	vVNDDFSQVADVLVEDGVVR	Unambiguous	Dihydropyrimidinase OS=Rattus norvegicus GN=Dpys PE=1 SV=2 - [DPYS_RAT]	1	1	Q63150	N-Term(TMT6plex)	HCD	1	0	1	1	26167	No Quan Values	Not Used	729.026	475.393	1149.61	250.984	496.163	651.675	850.837	589.313	1128.95	901.975		0	0.0001328	5.59313	0	2.10898	334	2	1202.63	2404.25	-0.790038	73.4168	5817	5817	MS2	0/0	PR382_TMT2_L_F1&6.raw
High	gILAADESVGTMGNR	Unambiguous	Fructose-bisphosphate aldolase B OS=Rattus norvegicus GN=Aldob PE=1 SV=2 - [ALDOB_RAT]|Fructose-bisphosphate aldolase OS=Rattus norvegicus GN=Aldob PE=2 SV=1 - [Q66HT1_RAT]	2	2	P00884;Q66HT1	N-Term(TMT6plex)	HCD	1	0	1	1	35546	No Quan Values	Not Used	222801	162108	309782	98746.1	138651	204509	181152	142358	211996	179778		0	6.229e-05	5.59056	0	8.25076	6	2	860.448	1719.89	-1.05021	40.4323	3156	3156	MS2	0/0	PR382_TMT2_L_F3&8.raw
High	kLNVVEQEkIDQLMIEMDGTENk	Unambiguous	Alpha-enolase OS=Rattus norvegicus GN=Eno1 PE=1 SV=4 - [ENOA_RAT]|Uncharacterized protein OS=Rattus norvegicus PE=3 SV=1 - [M0R5J4_RAT]|Uncharacterized protein (Fragment) OS=Rattus norvegicus PE=3 SV=1 - [M0RAU4_RAT]	3	3	P04764;M0R5J4;M0RAU4	N-Term(TMT6plex); K1(TMT6plex); K9(TMT6plex); K23(TMT6plex)	HCD	1	0	1	1	54909	No Quan Values	Not Used	21645.2	12328.6	35964.1	8074.55	9410.96	16282	17255.8	10363.2	16076.2	14137.8		0	0.01133	5.59007	2	5.89291	15	4	906.006	3621	-0.484036	63.8134	5735	5735	MS2	0/0	PR382_TMT2_L_F5&10.raw
High	sGELAVQALEQFATVVEAk	Unambiguous	Very long-chain specific acyl-CoA dehydrogenase, mitochondrial OS=Rattus norvegicus GN=Acadvl PE=1 SV=1 - [ACADV_RAT]|Acyl-Coenzyme A dehydrogenase, very long chain OS=Rattus norvegicus GN=Acadvl PE=2 SV=1 - [Q5M9H2_RAT]	2	2	P45953;Q5M9H2	N-Term(TMT6plex); K19(TMT6plex)	HCD	1	0	1	1	56739	No Quan Values	Not Used	1285.26	567.121	1909.02	1026.74	1056.31	1802.04	1992.47	922.12	2641.92	1406.9		0	0.0001557	5.58994	0	32.5602	442	3	816.796	2448.37	-0.581578	84.9793	7748	7748	MS2	0/0	PR382_TMT2_L_F5&10.raw
High	tEQGPQVDETQFk	Unambiguous	Aldehyde dehydrogenase, mitochondrial OS=Rattus norvegicus GN=Aldh2 PE=1 SV=1 - [ALDH2_RAT]|Aldehyde dehydrogenase, mitochondrial OS=Rattus norvegicus GN=Aldh2 PE=3 SV=2 - [F1LN88_RAT]	2	2	P11884;F1LN88	N-Term(TMT6plex); K13(TMT6plex)	HCD	1	0	1	1	35115	No Quan Values	Not Used	41358.1	26493.7	80955	33174.9	47155	57210.6	73459.3	61806.1	84623.6	89885.5		0	0.001255	5.58938	0	2.67247	17	2	983.019	1965.03	-0.869045	35.9567	2682	2682	MS2	0/0	PR382_TMT2_L_F3&8.raw
High	eVGVYEALkDDSWLk	Unambiguous	Malate dehydrogenase, cytoplasmic OS=Rattus norvegicus GN=Mdh1 PE=1 SV=3 - [MDHC_RAT]	1	1	O88989	N-Term(TMT6plex); K9(TMT6plex); K15(TMT6plex)	HCD	1	0	1	1	25447	No Quan Values	Not Used	16480.3	11037.3	27669.3	6828.04	11275.8	23848.1	12918.3	14710.7	26703.3	17859.9		0	0.001143	5.58818	1	13.1332	162	3	813.796	2439.37	-0.693115	63.0436	5023	5023	MS2	0/0	PR382_TMT2_L_F1&6.raw
High	vIHNEFTLGEEcELETMTGEk	Unambiguous	Fatty acid-binding protein, liver OS=Rattus norvegicus GN=Fabp1 PE=1 SV=1 - [FABPL_RAT]	1	1	P02692	N-Term(TMT6plex); C12(Carbamidomethyl); K21(TMT6plex)	HCD	1	0	1	1	57572	No Quan Values	Not Used	318.012	195.134	336.626	119.555	212.648	352.257	388.924	235.917	329.476	336.158		0	7.859e-05	5.58754	0	19.9833	438	3	975.484	2924.44	-1.39985	98.8097	8666	8666	MS2	0/0	PR382_TMT2_L_F5&10.raw
High	vIHNEFTLGEEcELETMTGEk	Unambiguous	Fatty acid-binding protein, liver OS=Rattus norvegicus GN=Fabp1 PE=1 SV=1 - [FABPL_RAT]	1	1	P02692	N-Term(TMT6plex); C12(Carbamidomethyl); K21(TMT6plex)	HCD	1	0	1	1	49417	No Quan Values	Not Used	333.233	202.853	523.477	152.391	294.514	421.175	450.606	372.011	560.457	304.945		0	0.0001185	5.58711	0	8.59691	404	3	975.484	2924.44	-1.21201	102.266	9424	9424	MS2	0/0	PR382_TMT2_L_F4&9.raw
High	lEDTLWAGLTDQHVk	Unambiguous	3-ketoacyl-CoA thiolase, mitochondrial OS=Rattus norvegicus GN=Acaa2 PE=2 SV=1 - [THIM_RAT]|3-ketoacyl-CoA thiolase, mitochondrial OS=Rattus norvegicus GN=Acaa2 PE=3 SV=2 - [G3V9U2_RAT]	2	2	P13437;G3V9U2	N-Term(TMT6plex); K15(TMT6plex)	HCD	1	0	1	1	25358	No Quan Values	Not Used	10322.7	3720.63	12615.4	7979.78	9802.06	14435.6	12933.2	5873.56	19447.1	14951.4		0	5.907e-05	5.58636	0	9.42673	79	3	728.74	2184.21	-0.44169	61.812	4925	4925	MS2	0/0	PR382_TMT2_L_F1&6.raw
High	dGIEPGHIPGSVNIPFTEFLTSEGLEk	Unambiguous	3-mercaptopyruvate sulfurtransferase OS=Rattus norvegicus GN=Mpst PE=1 SV=3 - [THTM_RAT]	1	1	P97532	N-Term(TMT6plex); K27(TMT6plex)	HCD	1	0	1	1	38367	No Quan Values	Not Used	1995.25	1128.44	2196.43	1887.42	2704.15	3352	3815.47	2621.9	4930.25	3917.18		0	8.873e-05	5.58559	0	27.8464	63	3	1114.59	3341.76	-0.664201	70.4657	6261	6261	MS2	0/0	PR382_TMT2_L_F3&8.raw
High	tVMGDFAQFVDk	Unambiguous	Serum albumin OS=Rattus norvegicus GN=Alb PE=1 SV=2 - [ALBU_RAT]	1	1	P02770	N-Term(TMT6plex); K12(TMT6plex)	HCD	1	0	1	1	46472	No Quan Values	Not Used	146056	75190.3	229932	287929	95439.7	167448	157530	121340	217294	153224		0	0.0005478	5.58426	0	15.5657	15	2	908.489	1815.97	-0.336148	63.8976	6173	6173	MS2	0/0	PR382_TMT2_L_F4&9.raw
High	aLDYLAIGVHELAAISER	Unambiguous	Histidine ammonia-lyase OS=Rattus norvegicus GN=Hal PE=1 SV=1 - [HUTH_RAT]	1	1	P21213	N-Term(TMT6plex)	HCD	1	0	1	1	26632	No Quan Values	Not Used	580.418	225.349	516.384	152.601	349.857	523.097	444.982	247.845	795.272	296.614		0	3.33e-05	5.57776	0	4.177	500	3	724.074	2170.21	-0.261841	81.4756	6329	6329	MS2	0/0	PR382_TMT2_L_F1&6.raw
High	sIFSAVLDELk	Unambiguous	Carbamoyl-phosphate synthase [ammonia], mitochondrial OS=Rattus norvegicus GN=Cps1 PE=1 SV=1 - [CPSM_RAT]	1	1	P07756	N-Term(TMT6plex); K11(TMT6plex)	HCD	1	0	1	1	56157	No Quan Values	Not Used	42782.6	24156.7	57535.3	53942.3	70898.2	78641.7	50140	44610.7	117674	89529.2		0	0.001573	5.5733	0	20.7346	35	2	840.502	1680	-0.505422	77.6032	7108	7108	MS2	0/0	PR382_TMT2_L_F5&10.raw
High	nLNSEIDNILVNLR	Unambiguous	Trifunctional enzyme subunit alpha, mitochondrial OS=Rattus norvegicus GN=Hadha PE=1 SV=2 - [ECHA_RAT]	1	1	Q64428	N-Term(TMT6plex)	HCD	1	0	1	1	38589	No Quan Values	Not Used	5007.28	3506.09	8791.75	6343.76	6813.45	10561.5	14489.4	7946.1	18108.2	12440.6		0	0.0001281	5.57284	0	29.8275	56	2	928.526	1856.04	0.015954	72.8795	6506	6506	MS2	0/0	PR382_TMT2_L_F3&8.raw
High	sIYGEkFEDENFILk	Unambiguous	Peptidyl-prolyl cis-trans isomerase A OS=Rattus norvegicus GN=Ppia PE=1 SV=2 - [PPIA_RAT]	1	1	P10111	N-Term(TMT6plex); K6(TMT6plex); K15(TMT6plex)	HCD	1	0	1	1	25059	No Quan Values	Not Used	18918.9	11933.5	29260.7	8387.03	9446.4	15680.9	17016.4	12677.9	17078.8	15330.8		0	0.003163	5.57154	1	13.6761	211	3	840.471	2519.4	-0.65716	58.0835	4596	4596	MS2	0/0	PR382_TMT2_L_F1&6.raw
High	nREELDkYWSQQIEESTTVVTTk	Unambiguous	Keratin, type I cytoskeletal 18 OS=Rattus norvegicus GN=Krt18 PE=1 SV=3 - [K1C18_RAT]	1	1	Q5BJY9	N-Term(TMT6plex); K7(TMT6plex); K23(TMT6plex)	HCD	1	0	1	1	54151	No Quan Values	Not Used	36147.8	15802.7	48203.7	20545.8	20889.4	43941.2	65865.9	22310.9	43756.5	35501.8		0	0.04272	5.57008	2	22.556	14	4	868.719	3471.86	-0.695321	55.83	4901	4901	MS2	0/0	PR382_TMT2_L_F5&10.raw
High	aGTQIEnIDEDFR	Ambiguous	Alpha-actinin-4 OS=Rattus norvegicus GN=Actn4 PE=1 SV=2 - [ACTN4_RAT]	1	1	Q9QXQ0	N-Term(TMT6plex); N7(Deamidated)	HCD	0.0269	0	1	1	35955	No Quan Values	Not Used	49643.9	24296.3	65210.1	27155.6	51627.3	70160.7	89296.2	64285.5	91237.4	65392.8		0	0.0002813	5.56976	0	20.359	16	2	869.426	1737.84	-2.84338	44.6978	3607	3607	MS2	0/0	PR382_TMT2_L_F3&8.raw
High	eGEEPTVySDDEEPkDEAAR	Ambiguous	Membrane-associated progesterone receptor component 1 OS=Rattus norvegicus GN=Pgrmc1 PE=1 SV=3 - [PGRC1_RAT]	1	1	P70580	N-Term(TMT6plex); Y8(Phospho); K15(TMT6plex)	HCD		0.0397	2	2	18276	No Quan Values	Not Used	669.845	695.112	550.118	1066.75	785.196	1203.26	1919.1	929.162	1605.62	1809.08	T(6): 0.0; Y(8): 0.7; S(9): 99.3	0	0.003357	5.56288	1	4.48313	450	3	935.423	2804.25	-0.454617	35.2697	2035	2035	MS2	0/0	PR382_TMT2_L_TD_F5&10.raw
High	iSDQcPSSLAIQENANALAR	Unambiguous	Fructose-bisphosphate aldolase B OS=Rattus norvegicus GN=Aldob PE=1 SV=2 - [ALDOB_RAT]|Fructose-bisphosphate aldolase OS=Rattus norvegicus GN=Aldob PE=2 SV=1 - [Q66HT1_RAT]	2	2	P00884;Q66HT1	N-Term(TMT6plex); C5(Carbamidomethyl)	HCD	1	0	1	1	30216	No Quan Values	Not Used	2073.91	1692.94	2914.41	528.278	773.133	1887.49	1135.94	1072.65	2100.54	1142.97		0	0.0007485	5.56086	0	4.0664	34	3	796.41	2387.21	-1.94907	47.0992	3178	3178	MS2	0/0	PR382_TMT2_L_F2&7.raw
High	tAIELGYLTAEQFDEWVkPk	Unambiguous	Fumarate hydratase, mitochondrial OS=Rattus norvegicus GN=Fh PE=1 SV=1 - [FUMH_RAT]|Isoform Cytoplasmic of Fumarate hydratase, mitochondrial OS=Rattus norvegicus GN=Fh - [FUMH_RAT]	2	2	P14408;P14408-2	N-Term(TMT6plex); K18(TMT6plex); K20(TMT6plex)	HCD	1	0	1	1	56148	No Quan Values	Not Used	10295.4	3887.15	10354.4	4347.57	6455.6	10467.4	11049	5923.59	12077	8732.86		0	5.282e-05	5.56084	0	49.4842	61	3	1009.23	3025.68	-0.476979	77.4998	7098	7098	MS2	0/0	PR382_TMT2_L_F5&10.raw
High	aMGIMNSFVNDIFER	Unambiguous	Histone H2B OS=Rattus norvegicus GN=Hist1h2bk PE=3 SV=1 - [G3V9C7_RAT]|Histone H2B OS=Rattus norvegicus GN=LOC100910200 PE=3 SV=1 - [G3V8B3_RAT]|Histone H2B OS=Rattus norvegicus GN=Hist3h2bb PE=3 SV=1 - [M0RBQ5_RAT]|Histone H2B type 1 OS=Rattus norvegicus PE=1 SV=2 - [H2B1_RAT]|Histone H2B OS=Rattus norvegicus GN=Hist3h2ba PE=3 SV=1 - [D3ZNZ9_RAT]|Histone H2B OS=Rattus norvegicus GN=Hist1h2bh PE=…	10	10	G3V9C7;G3V8B3;M0RBQ5;Q00715;D3ZNZ9;D3ZLY9;D3ZNH4;D3ZWM5;D4A817;M0R4L7	N-Term(TMT6plex)	HCD	1	0	1	1	39079	No Quan Values	Not Used	5535.99	3189.89	6055.09	4126.43	5764.57	6158.02	9029.87	4195.06	7267.01	5666.61		0	0.0001346	5.55869	0	14.7653	64	2	986.994	1972.98	-0.359009	78.5834	7049	7049	MS2	0/0	PR382_TMT2_L_F3&8.raw
High	gILAADESVGTMGNR	Unambiguous	Fructose-bisphosphate aldolase B OS=Rattus norvegicus GN=Aldob PE=1 SV=2 - [ALDOB_RAT]|Fructose-bisphosphate aldolase OS=Rattus norvegicus GN=Aldob PE=2 SV=1 - [Q66HT1_RAT]	2	2	P00884;Q66HT1	N-Term(TMT6plex)	HCD	1	0	1	1	35592	No Quan Values	Not Used	135382	103316	208414	61459	89864.8	146801	121220	98875.5	154906	130375		0	8.471e-05	5.55683	0	2.96356	4	2	860.448	1719.89	-0.695334	40.9167	3207	3207	MS2	0/0	PR382_TMT2_L_F3&8.raw
High	tFLLDGDEVIITGHcQGDGYR	Unambiguous	Fumarylacetoacetase OS=Rattus norvegicus GN=Fah PE=1 SV=1 - [FAAA_RAT]|Fumarylacetoacetase OS=Rattus norvegicus GN=Fah PE=4 SV=2 - [F1M6W1_RAT]	2	2	P25093;F1M6W1	N-Term(TMT6plex); C15(Carbamidomethyl)	HCD	1	0	1	1	54085	No Quan Values	Not Used	19306.1	11024.2	28901.8	9879.51	13673.5	22206.1	17873.8	13393	25649.2	28532.5		0	4.323e-05	5.55427	0	7.5462	5	3	865.762	2595.27	0.629208	55.1505	4829	4829	MS2	0/0	PR382_TMT2_L_F5&10.raw
High	sTNSEETIEDEFNTVLLAVGR	Unambiguous	Thioredoxin reductase 1, cytoplasmic OS=Rattus norvegicus GN=Txnrd1 PE=1 SV=5 - [TRXR1_RAT]|Thioredoxin reductase 1, cytoplasmic OS=Rattus norvegicus GN=Txnrd1 PE=3 SV=1 - [R9PXU4_RAT]	2	2	O89049;R9PXU4	N-Term(TMT6plex)	HCD	1	0	1	1	32278	No Quan Values	Not Used	100.781	43.0618	113.403	69.6803		121.06	74.531	115.383	233.932	150.175		0	5.42e-05	5.55425	0	7.84561	272	3	851.767	2553.29	-0.534179	78.5725	5449	5449	MS2	0/0	PR382_TMT2_L_F2&7.raw
High	tGTAEMSSILEER	Unambiguous	ATP synthase subunit alpha, mitochondrial OS=Rattus norvegicus GN=Atp5a1 PE=1 SV=2 - [ATPA_RAT]|ATP synthase subunit alpha OS=Rattus norvegicus GN=Atp5a1 PE=3 SV=1 - [F1LP05_RAT]|Protein LOC100910820 OS=Rattus norvegicus GN=LOC100910820 PE=3 SV=1 - [M0R4D7_RAT]	3	3	P15999;F1LP05;M0R4D7	N-Term(TMT6plex)	HCD	1	0	1	1	30233	No Quan Values	Not Used	3992.9	2110.95	6762.36	3764.42	4236.23	6186.12	6327.74	4953.95	9504.03	6047.29		0	0.0003076	5.55281	0	6.20024	249	2	826.92	1652.83	-1.69382	47.2884	3196	3196	MS2	0/0	PR382_TMT2_L_F2&7.raw
High	qGFIDLPEFPFGLEPR	Unambiguous	Betaine--homocysteine S-methyltransferase 1 OS=Rattus norvegicus GN=Bhmt PE=1 SV=1 - [BHMT1_RAT]	1	1	O09171	N-Term(TMT6plex)	HCD	1	0	1	1	38682	No Quan Values	Not Used	69218.3	32754.9	80008.6	26522.4	41769.3	62068.3	44536	38490.6	67560.7	55577.3		0	0.0002419	5.55139	0	14.926	46	2	1046.06	2091.11	-1.03526	74.0079	6609	6609	MS2	0/0	PR382_TMT2_L_F3&8.raw
High	vIHNEFTLGEEcELETMTGEk	Unambiguous	Fatty acid-binding protein, liver OS=Rattus norvegicus GN=Fabp1 PE=1 SV=1 - [FABPL_RAT]	1	1	P02692	N-Term(TMT6plex); C12(Carbamidomethyl); K21(TMT6plex)	HCD	1	0	1	1	58077	No Quan Values	Not Used	302.565	140.418	338.465	101.229	239.045	280.253	392.293	223.02	368.206	253.709		0	5.025e-05	5.54532	0	6.77383	500	3	975.484	2924.44	-1.1494	108.228	9227	9227	MS2	0/0	PR382_TMT2_L_F5&10.raw
High	gLTVVQTFQELVEPR	Unambiguous	Farnesyl pyrophosphate synthase OS=Rattus norvegicus GN=Fdps PE=2 SV=2 - [FPPS_RAT]|Farnesyl pyrophosphate synthase OS=Rattus norvegicus GN=LOC100360417 PE=3 SV=2 - [F1LMQ2_RAT]|Farnesyl pyrophosphate synthase OS=Rattus norvegicus GN=Fdps PE=3 SV=2 - [F1LND7_RAT]	3	3	P05369;F1LMQ2;F1LND7	N-Term(TMT6plex)	HCD	1	0	1	1	55854	No Quan Values	Not Used	4607.56	2907.34	6902.49	1768.85	2742.61	5619.07	3711.99	4061.51	7617.01	7911.79		0	5.773e-06	5.5449	0	15.5674	92	2	973.051	1945.1	-0.273985	74.0451	6774	6774	MS2	0/0	PR382_TMT2_L_F5&10.raw
High	lISWYDnEYGYSNR	Unambiguous	Glyceraldehyde-3-phosphate dehydrogenase OS=Rattus norvegicus GN=Gapdh PE=1 SV=3 - [G3P_RAT]|Uncharacterized protein OS=Rattus norvegicus PE=3 SV=1 - [D3Z8U8_RAT]|Glyceraldehyde-3-phosphate dehydrogenase OS=Rattus norvegicus GN=Gapdh-ps2 PE=3 SV=1 - [D3ZGY4_RAT]|Uncharacterized protein OS=Rattus norvegicus PE=3 SV=1 - [D3ZIY0_RAT]|Uncharacterized protein (Fragment) OS=Rattus norvegicus PE=3 SV=2 …	15	15	P04797;D3Z8U8;D3ZGY4;D3ZIY0;D3ZXS2;D4A3W5;E9PTN6;E9PTV9;F1M2N4;F1M4G6;F1M9J9;M0R451;M0R590;M0R660;M0RBH6	N-Term(TMT6plex); N7(Deamidated)	HCD	1	0	1	1	37020	No Quan Values	Not Used	58766.1	31671.7	58113.2	76470.2	81366.1	123515	124494	32986.1	102738	100304		0	0.001768	5.54483	0	44.1767	5	2	1005.47	2009.93	-8.44588	55.8811	4779	4779	MS2	0/0	PR382_TMT2_L_F3&8.raw
High	gNDISSGTVLSEYVGSGPPk	Unambiguous	Phosphatidylethanolamine-binding protein 1 OS=Rattus norvegicus GN=Pebp1 PE=1 SV=3 - [PEBP1_RAT]	1	1	P31044	N-Term(TMT6plex); K20(TMT6plex)	HCD	1	0	1	1	24597	No Quan Values	Not Used	7115.21	4353.08	11126.2	4837.86	4866.58	8093.88	7399.87	7148.24	13359.1	6397.09		0	0.0004485	5.54435	0	17.8426	42	3	808.1	2422.29	0.0673131	52.5503	4088	4088	MS2	0/0	PR382_TMT2_L_F1&6.raw
High	tGLLSGLDIMEVNPTLGkTPEEVTR	Unambiguous	Arginase-1 OS=Rattus norvegicus GN=Arg1 PE=1 SV=2 - [ARGI1_RAT]	1	1	P07824	N-Term(TMT6plex); K18(TMT6plex)	HCD	1	0	1	1	46585	No Quan Values	Not Used	20672.6	10697.6	52585.5	13457.3	6223.49	8338.12	9022.27	2764.4	10745.6	9085.59		0	0.0001891	5.54304	1	18.0612	12	3	1043.58	3128.72	-1.86859	65.077	6297	6297	MS2	0/0	PR382_TMT2_L_F4&9.raw
High	eGIPALDNFLDkL	Unambiguous	Elongation factor 2 OS=Rattus norvegicus GN=Eef2 PE=1 SV=4 - [EF2_RAT]	1	1	P05197	N-Term(TMT6plex); K12(TMT6plex)	HCD	1	0	1	1	39069	No Quan Values	Not Used	6652.02	4932.95	11199.4	3604.2	4268.27	9805.57	7342.87	6957.13	11342.1	7417.64		0	0.002402	5.53943	1	39.9534	113	2	952.05	1903.09	-0.385642	78.465	7038	7038	MS2	0/0	PR382_TMT2_L_F3&8.raw
High	gILAADESVGTMGNR	Unambiguous	Fructose-bisphosphate aldolase B OS=Rattus norvegicus GN=Aldob PE=1 SV=2 - [ALDOB_RAT]|Fructose-bisphosphate aldolase OS=Rattus norvegicus GN=Aldob PE=2 SV=1 - [Q66HT1_RAT]	2	2	P00884;Q66HT1	N-Term(TMT6plex)	HCD	1	0	1	1	23841	No Quan Values	Not Used	34951.4	24063.6	55571.1	12977.7	23537.1	35499.8	27001.5	24845.1	36109.4	30873.9		0	0.0001342	5.53492	0	2.81357	33	2	860.448	1719.89	-0.908261	42.9764	3223	3223	MS2	0/0	PR382_TMT2_L_F1&6.raw
High	vQMEQLnGVLLHLESELAQTR	Unambiguous	Keratin, type I cytoskeletal 18 OS=Rattus norvegicus GN=Krt18 PE=1 SV=3 - [K1C18_RAT]	1	1	Q5BJY9	N-Term(TMT6plex); N7(Deamidated)	HCD	1	0	1	1	26034	No Quan Values	Not Used	167.601	122.279	194.891	121.483	124.875	184.755	192.293	140.6	217.819	162.479		0	0.0002311	5.53114	0	3.82308	500	3	880.14	2638.4	-0.886112	71.3014	5670	5670	MS2	0/0	PR382_TMT2_L_F1&6.raw
High	aANEAGYFNEEMAPIEVk	Unambiguous	3-ketoacyl-CoA thiolase, mitochondrial OS=Rattus norvegicus GN=Acaa2 PE=2 SV=1 - [THIM_RAT]|3-ketoacyl-CoA thiolase, mitochondrial OS=Rattus norvegicus GN=Acaa2 PE=3 SV=2 - [G3V9U2_RAT]	2	2	P13437;G3V9U2	N-Term(TMT6plex); K18(TMT6plex)	HCD	1	0	1	1	24841	No Quan Values	Not Used	3198	1300.6	3350.61	2645.09	2811.29	4458.48	2975.38	1755.21	4967.63	3675.84		0	0.0013	5.52804	0	1.21873	97	2	1221.12	2441.24	-0.661567	55.4575	4356	4356	MS2	0/0	PR382_TMT2_L_F1&6.raw
High	vIHNEFTLGEEcELETMTGEk	Unambiguous	Fatty acid-binding protein, liver OS=Rattus norvegicus GN=Fabp1 PE=1 SV=1 - [FABPL_RAT]	1	1	P02692	N-Term(TMT6plex); C12(Carbamidomethyl); K21(TMT6plex)	HCD	1	0	1	1	50021	No Quan Values	Not Used	391.273	455.233	657.462	177.206	351.425	651.658	597.585	531.963	655.646	478.153		0	7.268e-05	5.52575	0	11.8087	235	3	975.485	2924.44	-0.39805	113.625	10093	10093	MS2	0/0	PR382_TMT2_L_F4&9.raw
High	vIHNEFTLGEEcELETMTGEk	Unambiguous	Fatty acid-binding protein, liver OS=Rattus norvegicus GN=Fabp1 PE=1 SV=1 - [FABPL_RAT]	1	1	P02692	N-Term(TMT6plex); C12(Carbamidomethyl); K21(TMT6plex)	HCD	1	0	1	1	56132	No Quan Values	Not Used	914.786	828.684	1536.29	402.177	660.014	1665.8	1295.23	1195.35	1546.86	1249.33		0	0.0002603	5.52544	0	8.57308	117	3	975.485	2924.44	-0.96156	77.3023	7080	7080	MS2	0/0	PR382_TMT2_L_F5&10.raw
High	rLEDLSESIVNDFAYMk	Unambiguous	Transmembrane emp24 domain-containing protein 10 OS=Rattus norvegicus GN=Tmed10 PE=1 SV=2 - [TMEDA_RAT]	1	1	Q63584	N-Term(TMT6plex); K17(TMT6plex)	HCD	1	0	1	1	47244	No Quan Values	Not Used	11786.7	8169.69	15116.3	14628.6	11449	21145.6	17205.1	11666.2	18801.3	16422.7		0	0.0005858	5.52526	1	46.6638	22	3	830.11	2488.32	-0.189886	72.2523	7029	7029	MS2	0/0	PR382_TMT2_L_F4&9.raw
High	vIHNEFTLGEEcELETMTGEk	Unambiguous	Fatty acid-binding protein, liver OS=Rattus norvegicus GN=Fabp1 PE=1 SV=1 - [FABPL_RAT]	1	1	P02692	N-Term(TMT6plex); C12(Carbamidomethyl); K21(TMT6plex)	HCD	1	0	1	1	58232	No Quan Values	Not Used	219.962	242.592	460.593	101.139	182.85	285.757	298.558	207.301	409.297	282.22		0	0.0001666	5.52303	0	6.42847	369	3	975.485	2924.44	-0.460662	111.143	9400	9400	MS2	0/0	PR382_TMT2_L_F5&10.raw
High	dHGDLAFVDVPNDSPFQIVk	Unambiguous	Arginase-1 OS=Rattus norvegicus GN=Arg1 PE=1 SV=2 - [ARGI1_RAT]	1	1	P07824	N-Term(TMT6plex); K20(TMT6plex)	HCD	1	0	1	1	25316	No Quan Values	Not Used	3924.29	2448.58	6299.49	2223.43	2775.32	3693.33	4328.24	1741.12	4626.61	2970.4		0	0.0002215	5.52085	0	11.2918	69	3	891.142	2671.41	-1.13942	61.2497	4879	4879	MS2	0/0	PR382_TMT2_L_F1&6.raw
High	sIFSAVLDELk	Unambiguous	Carbamoyl-phosphate synthase [ammonia], mitochondrial OS=Rattus norvegicus GN=Cps1 PE=1 SV=1 - [CPSM_RAT]	1	1	P07756	N-Term(TMT6plex); K11(TMT6plex)	HCD	1	0	1	1	38934	No Quan Values	Not Used	52461.1	31696.1	74514.1	67014.9	89762	105477	70863	59743.3	153145	117109		0	0.002102	5.52064	0	6.75221	46	2	840.503	1680	-0.3601	76.8678	6888	6888	MS2	0/0	PR382_TMT2_L_F3&8.raw
High	iAPLEEGMLPFNLAEAQR	Unambiguous	Protein Slc25a13 (Fragment) OS=Rattus norvegicus GN=Slc25a13 PE=3 SV=1 - [F1LZW6_RAT]	1	1	F1LZW6	N-Term(TMT6plex)	HCD	1	0	1	1	38159	No Quan Values	Not Used	11182	6748.46	14120.3	9002.32	12903.2	14370.7	12435.5	9598.81	20184.8	19804.2		0	2.171e-05	5.51824	0	12.2577	21	2	1114.6	2228.19	-1.05148	68.1812	6032	6032	MS2	0/0	PR382_TMT2_L_F3&8.raw
High	mGLINkEEVLLPLDNPYGk	Unambiguous	Uricase OS=Rattus norvegicus GN=Uox PE=1 SV=3 - [URIC_RAT]	1	1	P09118	N-Term(TMT6plex); K6(TMT6plex); K19(TMT6plex)	HCD	1	0	1	1	46412	No Quan Values	Not Used	63212.7	35196.1	33527.7	34854.9	44603.5	30086.7	28051.7	27703.3	63377.4	42610.3		0	0.001591	5.51756	1	37.5962	11	3	944.216	2830.63	-0.583254	63.2489	6106	6106	MS2	0/0	PR382_TMT2_L_F4&9.raw
High	gPLLVQDVVFTDEMAHFDR	Unambiguous	Catalase OS=Rattus norvegicus GN=Cat PE=1 SV=3 - [CATA_RAT]	1	1	P04762	N-Term(TMT6plex)	HCD	1	0	1	1	25898	No Quan Values	Not Used	1008.89	1173.62	2525.78	1058.13	987.556	1877.79	1528.78	1470.76	2329.32	2203.02		0	6.171e-05	5.51407	0	30.5555	114	3	806.749	2418.23	-0.41839	69.1591	5520	5520	MS2	0/0	PR382_TMT2_L_F1&6.raw
High	kLEPDELnLVLk	Ambiguous	Alcohol sulfotransferase OS=Rattus norvegicus PE=2 SV=1 - [SUH3_RAT]	1	1	P50235	N-Term(TMT6plex); K1(TMT6plex); N8(Deamidated); K12(TMT6plex)	HCD	0	0	1	1	45746	No Quan Values	Not Used	794034	607705	1.20504e+06	542780	1.13234e+06	1.20112e+06	951361	629598	2.27117e+06	1.23573e+06		0	0.0001772	5.51323	1	7.47506	1	3	700.435	2099.29	-0.677436	56.3256	5374	5374	MS2	0/0	PR382_TMT2_L_F4&9.raw
High	kLEPDELDLVLk	Ambiguous	Alcohol sulfotransferase A OS=Rattus norvegicus GN=St2a2 PE=1 SV=2 - [ST2A2_RAT]|Sulfotransferase OS=Rattus norvegicus GN=Sult2a2 PE=3 SV=2 - [F1M7G5_RAT]|Sulfotransferase OS=Rattus norvegicus GN=Sult2a1 PE=3 SV=1 - [M3ZCQ0_RAT]|Bile salt sulfotransferase OS=Rattus norvegicus GN=St2a1 PE=2 SV=3 - [ST2A1_RAT]	4	4	P22789;F1M7G5;M3ZCQ0;P15709	N-Term(TMT6plex); K1(TMT6plex); K12(TMT6plex)	HCD		0	2	2	45746	No Quan Values	Not Used	794034	607705	1.20504e+06	542780	1.13234e+06	1.20112e+06	951361	629598	2.27117e+06	1.23573e+06		0	0.0001772	5.51323	1	7.47506	1	3	700.435	2099.29	-0.679341	56.3256	5374	5374	MS2	0/0	PR382_TMT2_L_F4&9.raw
High	sDVDEDIIPEEDIISR	Unambiguous	Complement C3 OS=Rattus norvegicus GN=C3 PE=1 SV=3 - [CO3_RAT]|Complement C3 OS=Rattus norvegicus GN=C3 PE=4 SV=1 - [M0RBF1_RAT]|Complement C3 OS=Rattus norvegicus GN=C3 PE=4 SV=1 - [M0RBJ7_RAT]	3	3	P01026;M0RBF1;M0RBJ7	N-Term(TMT6plex)	HCD	1	0	1	1	30664	No Quan Values	Not Used	1442.49	647.724	2161.52	2004.72	1165.94	1472.13	2161.93	1392.63	2489.06	1686.36		0	0.0001413	5.51038	0	1.50026	211	2	1037.52	2074.04	-1.25299	53.1319	3671	3671	MS2	0/0	PR382_TMT2_L_F2&7.raw
High	aAVEEGIVLGGGcALLR	Unambiguous	60 kDa heat shock protein, mitochondrial OS=Rattus norvegicus GN=Hspd1 PE=1 SV=1 - [CH60_RAT]	1	1	P63039	N-Term(TMT6plex); C13(Carbamidomethyl)	HCD	1	0	1	1	31074	No Quan Values	Not Used	2072.54	1088.29	1791.67	1168.74	1162.25	1608.83	1961.14	913.143	2437.73	1703.52		0	0.0007177	5.50831	0	23.3819	204	2	957.537	1914.07	-0.991393	58.8484	4122	4122	MS2	0/0	PR382_TMT2_L_F2&7.raw
High	qGFIDLPEFPFGLEPR	Unambiguous	Betaine--homocysteine S-methyltransferase 1 OS=Rattus norvegicus GN=Bhmt PE=1 SV=1 - [BHMT1_RAT]	1	1	O09171	N-Term(TMT6plex)	HCD	1	0	1	1	38782	No Quan Values	Not Used	25303.7	12151.5	28600.3	9609.25	15056.1	22330.3	15744.3	13669.4	26301.4	20018.6		0	0.0002076	5.50694	0	32.1458	71	2	1046.06	2091.11	-0.685005	75.0907	6719	6719	MS2	0/0	PR382_TMT2_L_F3&8.raw
High	aTLEAAIADAEQR	Unambiguous	Keratin, type II cytoskeletal 8 OS=Rattus norvegicus GN=Krt8 PE=1 SV=3 - [K2C8_RAT]	1	1	Q10758	N-Term(TMT6plex)	HCD	1	0	1	1	24758	No Quan Values	Not Used	8186.15	4359.94	10496.3	6497.75	6623.31	9496.6	13064.6	6770.93	9771.18	8228		0	0.000159	5.50664	0	12.8102	92	2	794.43	1587.85	-0.609853	54.4646	4265	4265	MS2	0/0	PR382_TMT2_L_F1&6.raw
High	sSILLDVkPWDDETDMTk	Unambiguous	Eukaryotic translation elongation factor 1 beta 2 OS=Rattus norvegicus GN=Eef1b2 PE=1 SV=1 - [B5DEN5_RAT]	1	1	B5DEN5	N-Term(TMT6plex); K8(TMT6plex); K18(TMT6plex)	HCD	1	0	1	1	45965	No Quan Values	Not Used	92895.3	50109.5	118122	55086	86506.8	157438	148848	106654	162632	106050		0	0.0007405	5.50358	0	41.2186	10	3	927.503	2780.5	-1.60617	58.5799	5614	5614	MS2	0/0	PR382_TMT2_L_F4&9.raw
High	lAELEEFINGPNNAHIQQVGDR	Unambiguous	Clathrin heavy chain 1 OS=Rattus norvegicus GN=Cltc PE=1 SV=3 - [CLH1_RAT]|Clathrin heavy chain OS=Rattus norvegicus GN=Cltc PE=3 SV=1 - [F1M779_RAT]	2	2	P11442;F1M779	N-Term(TMT6plex)	HCD	1	0	1	1	46360	No Quan Values	Not Used	13710	8313.81	16698.7	9757.32	10296.6	23807.9	20289.1	14558.4	29954.9	17506.6		0	3.332e-05	5.50239	0	16.0044	8	3	898.467	2693.39	0.537309	62.7093	6049	6049	MS2	0/0	PR382_TMT2_L_F4&9.raw
High	kLEGDSTDLSDQIAELQAQIAELk	Unambiguous	Myosin-9 OS=Rattus norvegicus GN=Myh9 PE=1 SV=3 - [MYH9_RAT]|Myosin, heavy polypeptide 9, non-muscle OS=Rattus norvegicus GN=LOC100911597 PE=4 SV=1 - [G3V6P7_RAT]	2	2	Q62812;G3V6P7	N-Term(TMT6plex); K1(TMT6plex); K24(TMT6plex)	HCD	1	0	1	1	55943	No Quan Values	Not Used	1389.39	439.953	1649.74	1115.63	1789.5	1876.08	3301.93	1421.56	2062.63	2827		0	0.001046	5.50174	1	21.5849	84	3	1101.61	3302.83	-1.19122	75.065	6872	6872	MS2	0/0	PR382_TMT2_L_F5&10.raw
High	vIHNEFTLGEEcELETMTGEk	Unambiguous	Fatty acid-binding protein, liver OS=Rattus norvegicus GN=Fabp1 PE=1 SV=1 - [FABPL_RAT]	1	1	P02692	N-Term(TMT6plex); C12(Carbamidomethyl); K21(TMT6plex)	HCD	1	0	1	1	56570	No Quan Values	Not Used	928.073	495.659	1194.09	310.527	831.63	1269.73	926.441	990.179	1124.75	1179.82		0	5.967e-05	5.49676	0	44.0676	136	3	975.483	2924.44	-2.27642	82.65	7562	7562	MS2	0/0	PR382_TMT2_L_F5&10.raw
High	vFTTQELVQAFTHAPAALEADR	Unambiguous	LOC681996 protein OS=Rattus norvegicus GN=Ahsa1 PE=2 SV=1 - [B0BN63_RAT]	1	1	B0BN63	N-Term(TMT6plex)	HCD	1	0	1	1	47315	No Quan Values	Not Used	4246.76	2788.85	7394.09	3722.76	3951.3	6138.08	6961.43	5279.09	10314.9	6870.35		0	4.134e-05	5.4952	0	48.4847	14	3	882.135	2644.39	-0.738062	73.0083	7107	7107	MS2	0/0	PR382_TMT2_L_F4&9.raw
High	dLEPLILTIEEAIQHk	Unambiguous	Aldehyde oxidase 1 OS=Rattus norvegicus GN=Aox1 PE=4 SV=2 - [F1LRQ1_RAT]|Aldehyde oxidase 1 OS=Rattus norvegicus GN=Aox1 PE=1 SV=1 - [AOXA_RAT]	2	2	F1LRQ1;Q9Z0U5	N-Term(TMT6plex); K16(TMT6plex)	HCD	1	0	1	1	48539	No Quan Values	Not Used	1010.31	795.175	1563.88	924.815	1092.9	1219.56	1293.71	1106.48	2095.29	2438.06		0	0.0003907	5.49334	0	29.9266	300	3	774.122	2320.35	-0.774421	87.8825	8456	8456	MS2	0/0	PR382_TMT2_L_F4&9.raw
High	tFVQEDVYDEFVER	Unambiguous	Aldehyde dehydrogenase, mitochondrial OS=Rattus norvegicus GN=Aldh2 PE=1 SV=1 - [ALDH2_RAT]|Aldehyde dehydrogenase, mitochondrial OS=Rattus norvegicus GN=Aldh2 PE=3 SV=2 - [F1LN88_RAT]	2	2	P11884;F1LN88	N-Term(TMT6plex)	HCD	1	0	1	1	31183	No Quan Values	Not Used	1146.46	607.58	1434.29	827.253	1030.8	1497.54	2031.97	1019.83	2259.26	2184.68		0	0.0001368	5.48993	0	33.6867	182	2	1002.99	2004.97	-1.22066	60.3638	4242	4242	MS2	0/0	PR382_TMT2_L_F2&7.raw
High	dNPLVNYTHLPTEIMDHSk	Unambiguous	Sulfotransferase family cytosolic 1B member 1 OS=Rattus norvegicus GN=Sult1b1 PE=1 SV=2 - [ST1B1_RAT]	1	1	P52847	N-Term(TMT6plex); K19(TMT6plex)	HCD	1	0	1	1	54184	No Quan Values	Not Used	11920.3	6400.31	17510.1	7990.48	10345.5	13721.7	15693.3	16890	22947	27830.2		0	4.008e-05	5.48789	0	39.1848	14	4	671.355	2682.4	0.0550667	56.1697	4937	4937	MS2	0/0	PR382_TMT2_L_F5&10.raw
High	vIHNEFTLGEEcELETMTGEk	Unambiguous	Fatty acid-binding protein, liver OS=Rattus norvegicus GN=Fabp1 PE=1 SV=1 - [FABPL_RAT]	1	1	P02692	N-Term(TMT6plex); C12(Carbamidomethyl); K21(TMT6plex)	HCD	1	0	1	1	56261	No Quan Values	Not Used	942.709	712.482	1646.04	463.517	899.363	1404.5	1453.53	1254.4	2039.32	785.463		0	0.0001249	5.48622	0	19.9579	114	3	975.484	2924.44	-1.83813	78.8066	7222	7222	MS2	0/0	PR382_TMT2_L_F5&10.raw
High	sIFSAVLDELk	Unambiguous	Carbamoyl-phosphate synthase [ammonia], mitochondrial OS=Rattus norvegicus GN=Cps1 PE=1 SV=1 - [CPSM_RAT]	1	1	P07756	N-Term(TMT6plex); K11(TMT6plex)	HCD	1	0	1	1	26429	No Quan Values	Not Used	4346.29	2616.54	6264.7	5467.32	7483.71	8726.28	5722.97	5084.23	12877.6	9686.67		0	0.002313	5.48519	0	19.6279	500	2	840.503	1680	-0.3601	77.8618	6105	6105	MS2	0/0	PR382_TMT2_L_F1&6.raw
High	iFPVETLVEEAIQcAEk	Unambiguous	Enoyl-CoA hydratase, mitochondrial OS=Rattus norvegicus GN=Echs1 PE=1 SV=1 - [ECHM_RAT]	1	1	P14604	N-Term(TMT6plex); C14(Carbamidomethyl); K17(TMT6plex)	HCD	1	0	1	1	48640	No Quan Values	Not Used	41166.8	17346.6	56367.5	22666.2	33356.2	28830.2	39386.1	18473.2	39111.3	35567.6		0	0.0003811	5.48421	0	6.93455	10	3	812.115	2434.33	-0.32217	89.2508	8568	8568	MS2	0/0	PR382_TMT2_L_F4&9.raw
High	aDVSLVELLYHVEEMDPGIVDNFPLLk	Unambiguous	Glutathione S-transferase alpha-5 OS=Rattus norvegicus GN=Gsta5 PE=1 SV=2 - [GSTA5_RAT]	1	1	P46418	N-Term(TMT6plex); K27(TMT6plex)	HCD	1	0	1	1	48859	No Quan Values	Not Used	1102.94	1008.31	1493.3	704.765	952.758	1180.33	1281.7	744.958	2007.33	2059.37		0	0.000161	5.48285	0	45.5256	233	4	879.23	3513.9	0.204249	92.5114	8808	8808	MS2	0/0	PR382_TMT2_L_F4&9.raw
High	eAETFPFNPFDLTk	Unambiguous	Catalase OS=Rattus norvegicus GN=Cat PE=1 SV=3 - [CATA_RAT]	1	1	P04762	N-Term(TMT6plex); K14(TMT6plex)	HCD	1	0	1	1	38321	No Quan Values	Not Used	48503.5	34391.2	78294.6	36258	83792.1	72206.9	52682.3	81544.3	119361	116754		0	0.001392	5.48208	0	9.50886	13	2	1057.56	2114.12	-0.791316	69.9768	6211	6211	MS2	0/0	PR382_TMT2_L_F3&8.raw
High	sLcPVSWVSAWDDR	Unambiguous	Cytochrome c oxidase subunit 6B1 OS=Rattus norvegicus GN=Cox6b1 PE=4 SV=1 - [D3ZD09_RAT]	1	1	D3ZD09	N-Term(TMT6plex); C3(Carbamidomethyl)	HCD	1	0	1	1	46600	No Quan Values	Not Used	25710.7	12528.3	27703.8	16608.5	23156.3	31894.2	32323.6	16209.5	30669.1	24354.3		0	0.0002204	5.48179	0	34.3685	31	2	953.972	1906.94	2.53699	65.2412	6314	6314	MS2	0/0	PR382_TMT2_L_F4&9.raw
High	sLQDIIAILGmDELSEEDkLTVSR	Unambiguous	ATP synthase subunit beta, mitochondrial OS=Rattus norvegicus GN=Atp5b PE=1 SV=2 - [ATPB_RAT]|ATP synthase subunit beta OS=Rattus norvegicus GN=Atp5b PE=3 SV=1 - [G3V6D3_RAT]	2	2	P10719;G3V6D3	N-Term(TMT6plex); M11(Oxidation); K19(TMT6plex)	HCD	1	0	1	1	56408	No Quan Values	Not Used	2684.42	1413.54	3092.99	1741.94	2970.12	4000.58	3456.98	1672	4582.19	2885.88		0	0.0003866	5.48078	1	21.8591	86	3	1050.57	3149.7	-0.528285	80.5763	7384	7384	MS2	0/0	PR382_TMT2_L_F5&10.raw
High	nLHPLNELFPLAYIEDPk	Unambiguous	Alpha-1-inhibitor 3 OS=Rattus norvegicus GN=A1i3 PE=1 SV=1 - [A1I3_RAT]|Murinoglobulin-1 OS=Rattus norvegicus GN=Mug1 PE=2 SV=1 - [MUG1_RAT]|Protein LOC100911833 OS=Rattus norvegicus GN=LOC100911833 PE=4 SV=1 - [D4A6E3_RAT]|Uncharacterized protein OS=Rattus norvegicus GN=LOC297568 PE=4 SV=2 - [F1LP69_RAT]|Uncharacterized protein OS=Rattus norvegicus GN=LOC297568 PE=4 SV=2 - [G3V9J1_RAT]|Isoform 2…	6	6	P14046;Q03626;D4A6E3;F1LP69;G3V9J1;Q03626-2	N-Term(TMT6plex); K18(TMT6plex)	HCD	1	0	1	1	46957	No Quan Values	Not Used	22300.6	13433.7	34685.6	41115.8	18019.4	31372.3	20174.8	20995.4	44547.4	23041		0	0.0008826	5.47902	0	38.1687	24	3	861.153	2581.44	0.0368483	69.1482	6712	6712	MS2	0/0	PR382_TMT2_L_F4&9.raw
High	aIAELGIYPAVDPLDSTSR	Unambiguous	ATP synthase subunit beta, mitochondrial OS=Rattus norvegicus GN=Atp5b PE=1 SV=2 - [ATPB_RAT]|ATP synthase subunit beta OS=Rattus norvegicus GN=Atp5b PE=3 SV=1 - [G3V6D3_RAT]	2	2	P10719;G3V6D3	N-Term(TMT6plex)	HCD	1	0	1	1	25416	No Quan Values	Not Used	4099.2	1749.35	4018.36	3765.92	3779.24	5995.38	3969.13	3004.25	5274.28	4162.39		0	0.0002089	5.47851	0	4.71735	106	2	1109.1	2217.19	-1.07519	62.6084	4989	4989	MS2	0/0	PR382_TMT2_L_F1&6.raw
High	vIHNEFTLGEEcELETMTGEk	Unambiguous	Fatty acid-binding protein, liver OS=Rattus norvegicus GN=Fabp1 PE=1 SV=1 - [FABPL_RAT]	1	1	P02692	N-Term(TMT6plex); C12(Carbamidomethyl); K21(TMT6plex)	HCD	1	0	1	1	57287	No Quan Values	Not Used	377.449	285.188	579.449	160.986	311.255	375.292	496.824	306.708	575.661	351.091		0	6.543e-05	5.4773	0	9.87957	292	3	975.485	2924.44	-1.02417	93.733	8351	8351	MS2	0/0	PR382_TMT2_L_F5&10.raw
High	gFQQILAGDYDHLPEQAFYMVGPIEEAVAk	Unambiguous	ATP synthase subunit beta, mitochondrial OS=Rattus norvegicus GN=Atp5b PE=1 SV=2 - [ATPB_RAT]|ATP synthase subunit beta OS=Rattus norvegicus GN=Atp5b PE=3 SV=1 - [G3V6D3_RAT]	2	2	P10719;G3V6D3	N-Term(TMT6plex); K30(TMT6plex)	HCD	1	0	1	1	47833	No Quan Values	Not Used	5285.16	2822.21	7030.79	4176.12	6215.23	7401.45	7432.87	2898.68	7273.42	5454.73		0	0.0003476	5.47706	0	8.89856	18	3	1265.65	3794.94	-1.54944	78.8166	7679	7679	MS2	0/0	PR382_TMT2_L_F4&9.raw
High	vDLEYFEEGVEFLLR	Unambiguous	Bile acid-CoA:amino acid N-acyltransferase OS=Rattus norvegicus GN=Baat PE=1 SV=2 - [BAAT_RAT]	1	1	Q63276	N-Term(TMT6plex)	HCD	1	0	1	1	27160	No Quan Values	Not Used	567.685	286.069	501.189	288.664	746.288	1220.36	1258.41	760.115	2048.07	1450.04		0	0.0004754	5.47637	0	15.1999	500	2	1044.05	2087.09	0.101668	91.7254	6940	6940	MS2	0/0	PR382_TMT2_L_F1&6.raw
High	dNPLVNYTHLPTEIMDHSk	Unambiguous	Sulfotransferase family cytosolic 1B member 1 OS=Rattus norvegicus GN=Sult1b1 PE=1 SV=2 - [ST1B1_RAT]	1	1	P52847	N-Term(TMT6plex); K19(TMT6plex)	HCD	1	0	1	1	45562	No Quan Values	Not Used	35637.7	25313.6	74524.9	33531.1	32792.3	74965.5	89612.5	61933.6	101854	87014.1		0	0.000216	5.47117	0	9.90458	3	4	671.354	2682.39	-0.673061	54.4	5171	5171	MS2	0/0	PR382_TMT2_L_F4&9.raw
High	hLPTLEQPIIPSDYVAIk	Unambiguous	Carbamoyl-phosphate synthase [ammonia], mitochondrial OS=Rattus norvegicus GN=Cps1 PE=1 SV=1 - [CPSM_RAT]	1	1	P07756	N-Term(TMT6plex); K18(TMT6plex)	HCD	1	0	1	1	45758	No Quan Values	Not Used	78160.6	40416.5	61387.6	88446	113264	188334	143445	94741.3	268180	215133		0	0.001148	5.47041	0	5.67073	2	3	831.488	2492.45	-0.844744	56.4398	5387	5387	MS2	0/0	PR382_TMT2_L_F4&9.raw
High	sIFSAVLDELk	Unambiguous	Carbamoyl-phosphate synthase [ammonia], mitochondrial OS=Rattus norvegicus GN=Cps1 PE=1 SV=1 - [CPSM_RAT]	1	1	P07756	N-Term(TMT6plex); K11(TMT6plex)	HCD	1	0	1	1	47661	No Quan Values	Not Used	40073.7	26171.7	59980	51130.5	64294.9	81094.2	55980.1	38392.2	112077	85885.6		0	0.001544	5.46934	0	28.4513	33	2	840.502	1680	-0.723405	76.9145	7490	7490	MS2	0/0	PR382_TMT2_L_F4&9.raw
High	lTLYDIAHTPGVAADLSHIETR	Unambiguous	Malate dehydrogenase, mitochondrial OS=Rattus norvegicus GN=Mdh2 PE=1 SV=2 - [MDHM_RAT]	1	1	P04636	N-Term(TMT6plex)	HCD	1	0	1	1	45966	No Quan Values	Not Used	135856	46814.2	171833	97899.6	77662.7	91777.1	192550	106596	157696	100573		0	7.304e-05	5.46629	0	6.70286	1	4	656.358	2622.41	0.78483	58.6134	5616	5616	MS2	0/0	PR382_TMT2_L_F4&9.raw
High	dLADELALVDVIEDk	Unambiguous	L-lactate dehydrogenase A chain OS=Rattus norvegicus GN=Ldha PE=1 SV=1 - [LDHA_RAT]|Uncharacterized protein OS=Rattus norvegicus PE=3 SV=1 - [M0RBY5_RAT]	2	2	P04642;M0RBY5	N-Term(TMT6plex); K15(TMT6plex)	HCD	1	0	1	1	26362	No Quan Values	Not Used	179.616	208.545	444.317	145.624	223.735	719.712	714.673	453.803	936.805	399.116		0	0.0001657	5.46515	0	11.0145	500	2	1058.59	2116.18	-1.05373	76.714	6031	6031	MS2	0/0	PR382_TMT2_L_F1&6.raw
High	aISFVGSNQAGEYIFER	Unambiguous	Methylmalonate-semialdehyde dehydrogenase [acylating], mitochondrial OS=Rattus norvegicus GN=Aldh6a1 PE=1 SV=1 - [MMSA_RAT]|Aldehyde dehydrogenase family 6, subfamily A1, isoform CRA_b OS=Rattus norvegicus GN=Aldh6a1 PE=3 SV=1 - [G3V7J0_RAT]	2	2	Q02253;G3V7J0	N-Term(TMT6plex)	HCD	1	0	1	1	37205	No Quan Values	Not Used	16073.5	12628	21801	17918.7	26546.9	29192.5	37287.3	18393.2	41644.7	34665.1		0	0.0002457	5.46012	0	14.0353	13	2	1059.04	2117.08	-2.0029	57.837	4983	4983	MS2	0/0	PR382_TMT2_L_F3&8.raw
High	tFVQEDVYDEFVER	Unambiguous	Aldehyde dehydrogenase, mitochondrial OS=Rattus norvegicus GN=Aldh2 PE=1 SV=1 - [ALDH2_RAT]|Aldehyde dehydrogenase, mitochondrial OS=Rattus norvegicus GN=Aldh2 PE=3 SV=2 - [F1LN88_RAT]	2	2	P11884;F1LN88	N-Term(TMT6plex)	HCD	1	0	1	1	25237	No Quan Values	Not Used	4206.88	3487.47	6721.44	2977.58	4815.74	6297.96	7521.79	6276.62	9656.19	9187.85		0	0.0002724	5.45937	0	12.0226	51	2	1002.99	2004.97	-0.794469	60.2584	4792	4792	MS2	0/0	PR382_TMT2_L_F1&6.raw
High	gLLLFVDEADAFLR	Unambiguous	ATPase family AAA domain-containing protein 3 OS=Rattus norvegicus GN=Atad3 PE=1 SV=1 - [ATAD3_RAT]	1	1	Q3KRE0	N-Term(TMT6plex)	HCD	1	0	1	1	48606	No Quan Values	Not Used	899.537	539.967	946.499	650.164	986.946	1486.95	1191.63	685.279	1702.03	1278.63		0	6.633e-05	5.4557	0	42.9956	500	2	904.512	1808.02	0.758882	88.7966	8530	8530	MS2	0/0	PR382_TMT2_L_F4&9.raw
High	gAGAFGYFEVTHDITR	Unambiguous	Catalase OS=Rattus norvegicus GN=Cat PE=1 SV=3 - [CATA_RAT]	1	1	P04762	N-Term(TMT6plex)	HCD	1	0	1	1	53750	No Quan Values	Not Used	25152.2	19806.8	39540.2	15104.2	25226.1	33738	24393.1	24587.9	40506.2	38450.1		0	7.747e-05	5.45357	0	42.961	25	3	657.337	1970	-0.6973	51.5866	4460	4460	MS2	0/0	PR382_TMT2_L_F5&10.raw
High	iTPSYVAFTPEGER	Unambiguous	78 kDa glucose-regulated protein OS=Rattus norvegicus GN=Hspa5 PE=1 SV=1 - [GRP78_RAT]	1	1	P06761	N-Term(TMT6plex)	HCD	1	0	1	1	36154	No Quan Values	Not Used	356908	184971	580566	265447	232345	436154	414760	332729	513956	342946		0	0.01419	5.45077	0	4.27282	6	2	898.474	1795.94	-1.45336	46.7623	3826	3826	MS2	0/0	PR382_TMT2_L_F3&8.raw
High	dGPLNMILDDGGDLTNLIHTk	Unambiguous	Adenosylhomocysteinase OS=Rattus norvegicus GN=Ahcy PE=1 SV=3 - [SAHH_RAT]	1	1	P10760	N-Term(TMT6plex); K21(TMT6plex)	HCD	1	0	1	1	55925	No Quan Values	Not Used	14292.8	10410	21242.5	7485.46	11213.1	19775.3	18078.7	14432.7	33760.7	21080.9		0	0.0002858	5.45053	0	8.30857	17	3	904.154	2710.45	-0.33841	74.8842	6853	6853	MS2	0/0	PR382_TMT2_L_F5&10.raw
High	yASIcQQNGLVPIVEPEVLPDGDHDLEHcQYVSEk	Unambiguous	Fructose-bisphosphate aldolase B OS=Rattus norvegicus GN=Aldob PE=1 SV=2 - [ALDOB_RAT]|Fructose-bisphosphate aldolase OS=Rattus norvegicus GN=Aldob PE=2 SV=1 - [Q66HT1_RAT]	2	2	P00884;Q66HT1	N-Term(TMT6plex); C5(Carbamidomethyl); C29(Carbamidomethyl); K35(TMT6plex)	HCD	1	0	1	1	24956	No Quan Values	Not Used	1774.12	604.898	4997.18	521.352	1061.29	2286.63	1346.01	2088.35	2730.02	2786.04		0	0.0002258	5.45024	0	1.11895	27	4	1125.06	4497.21	-1.13718	56.8291	4483	4483	MS2	0/0	PR382_TMT2_L_F1&6.raw
High	eILQEEEDLAEIVQLVGk	Unambiguous	Protein Atp6v1a OS=Rattus norvegicus GN=Atp6v1a PE=3 SV=1 - [D4A133_RAT]|Uncharacterized protein OS=Rattus norvegicus PE=3 SV=1 - [M0RBP6_RAT]	2	2	D4A133;M0RBP6	N-Term(TMT6plex); K18(TMT6plex)	HCD	1	0	1	1	48336	No Quan Values	Not Used	1826.68	950.303	2758.77	1748.92	2197.99	3893.3	3533.65	2097.21	4881.21	3476.77		0	9.659e-05	5.44974	0	29.2247	178	3	838.475	2513.41	0.108638	85.1444	8232	8232	MS2	0/0	PR382_TMT2_L_F4&9.raw
High	iEWLESHQDADIEDFk	Unambiguous	78 kDa glucose-regulated protein OS=Rattus norvegicus GN=Hspa5 PE=1 SV=1 - [GRP78_RAT]	1	1	P06761	N-Term(TMT6plex); K16(TMT6plex)	HCD	1	0	1	1	25205	No Quan Values	Not Used	28312.6	16398.2	47437.7	19698.2	23336.8	37267.7	45791.2	26455.3	49683.8	31901.7		0	0.00239	5.44513	0	7.12279	28	3	811.749	2433.23	-0.725146	59.8699	4757	4757	MS2	0/0	PR382_TMT2_L_F1&6.raw
High	aSSFVLALEPELESR	Unambiguous	Dolichyl-diphosphooligosaccharide--protein glycosyltransferase subunit 1 OS=Rattus norvegicus GN=Rpn1 PE=2 SV=1 - [RPN1_RAT]|Dolichyl-diphosphooligosaccharide--protein glycosyltransferase subunit 1 OS=Rattus norvegicus GN=Rpn1 PE=2 SV=1 - [Q6P7A7_RAT]	2	2	P07153;Q6P7A7	N-Term(TMT6plex)	HCD	1	0	1	1	37744	No Quan Values	Not Used	26144.2	21485	42796.1	32697.4	32040.6	63131.8	64507	41950.6	82859.4	74458.6		0	0.0007996	5.44435	0	7.91771	11	2	939.014	1877.02	-0.751169	63.6357	5576	5576	MS2	0/0	PR382_TMT2_L_F3&8.raw
High	yQVQSQENFEPFMk	Unambiguous	Fatty acid-binding protein, liver OS=Rattus norvegicus GN=Fabp1 PE=1 SV=1 - [FABPL_RAT]	1	1	P02692	N-Term(TMT6plex); K14(TMT6plex)	HCD	1	0	1	1	36632	No Quan Values	Not Used	625443	402194	981000	177695	463824	765715	691311	602971	627330	578362		0	0.000873	5.44342	0	1.66689	1	2	1117.07	2233.13	-0.940542	51.8114	4352	4352	MS2	0/0	PR382_TMT2_L_F3&8.raw
High	dVGILALEVYFPAQYVDQTDLEk	Unambiguous	Hydroxymethylglutaryl-CoA synthase, mitochondrial OS=Rattus norvegicus GN=Hmgcs2 PE=2 SV=1 - [HMCS2_RAT]|3-hydroxy-3-methylglutaryl-Coenzyme A synthase 2 (Mitochondrial) OS=Rattus norvegicus GN=Hmgcs2 PE=2 SV=1 - [Q68G44_RAT]	2	2	P22791;Q68G44	N-Term(TMT6plex); K23(TMT6plex)	HCD	1	0	1	1	39170	No Quan Values	Not Used	1094.5	1465.62	2798.85	1027.05	1868.13	3686.22	4563.79	2061.64	4824.93	3864.31		0	0.0001023	5.44062	0	8.42771	41	3	1028.89	3084.65	-0.0820959	79.7703	7149	7149	MS2	0/0	PR382_TMT2_L_F3&8.raw
High	ekLPWTEFAESAEDGLTTR	Unambiguous	Beta-ureidopropionase OS=Rattus norvegicus GN=Upb1 PE=1 SV=1 - [BUP1_RAT]|Uncharacterized protein OS=Rattus norvegicus GN=Upb1 PE=4 SV=2 - [D3Z8J1_RAT]	2	2	Q03248;D3Z8J1	N-Term(TMT6plex); K2(TMT6plex)	HCD	1	0	1	1	46297	No Quan Values	Not Used	67850.4	41183.5	89083.9	27513.3	64009	57863.1	64415.6	50244.1	74651.8	81736.9		0	0.0003234	5.4398	1	10.3196	5	3	880.129	2638.37	-1.1162	62.0617	5980	5980	MS2	0/0	PR382_TMT2_L_F4&9.raw
High	fAVLQTYGDTTHTLVEk	Unambiguous	4-hydroxyphenylpyruvate dioxygenase OS=Rattus norvegicus GN=Hpd PE=1 SV=3 - [HPPD_RAT]	1	1	P32755	N-Term(TMT6plex); K17(TMT6plex)	HCD	1	0	1	1	45408	No Quan Values	Not Used	151586	86199.8	261682	63779.1	151715	173424	157562	145135	209942	243086		0	0.0002614	5.43517	0	16.9198	4	3	794.442	2381.31	0.0493281	52.8105	5002	5002	MS2	0/0	PR382_TMT2_L_F4&9.raw
High	lFLEYTDTSYEDk	Unambiguous	Glutathione S-transferase Mu 2 OS=Rattus norvegicus GN=Gstm2 PE=1 SV=2 - [GSTM2_RAT]	1	1	P08010	N-Term(TMT6plex); K13(TMT6plex)	HCD	1	0	1	1	25254	No Quan Values	Not Used	2403.23	1433.12	3470.86	1393.56	2461.03	3073.6	4863.45	2202.22	4469.46	4797.63		0	0.0002768	5.42926	0	8.06101	196	2	1041.54	2082.07	-0.331761	60.4465	4810	4810	MS2	0/0	PR382_TMT2_L_F1&6.raw
High	dLLTAYYDVDYEk	Unambiguous	Protein disulfide-isomerase A3 OS=Rattus norvegicus GN=Pdia3 PE=1 SV=2 - [PDIA3_RAT]	1	1	P11598	N-Term(TMT6plex); K13(TMT6plex)	HCD	1	0	1	1	37343	No Quan Values	Not Used	52297.2	31488.6	75563.3	37764.4	44625.9	70210.2	71830.8	44599.7	84838.7	54530.1		0	0.0007458	5.42724	0	1.36193	10	2	1033.54	2066.07	-0.311603	59.3654	5135	5135	MS2	0/0	PR382_TMT2_L_F3&8.raw
High	eQGYDVIAYLANIGqkEDFEEAR	Ambiguous	Argininosuccinate synthase OS=Rattus norvegicus GN=Ass1 PE=2 SV=1 - [ASSY_RAT]	1	1	P09034	N-Term(TMT6plex); Q15(Deamidated); K16(TMT6plex)	HCD	0.0055	0	1	1	38368	No Quan Values	Not Used	3802.22	2499.09	6268.3	3300.5	3515.63	5409.59	3709	2989.2	6985.29	5185.67		0	0.004735	5.42674	1	6.88751	73	3	1039.85	3117.53	-13.9694	70.4752	6262	6262	MS2	0/0	PR382_TMT2_L_F3&8.raw
High	aGPWTPEAAVEHPEAVR	Unambiguous	Betaine--homocysteine S-methyltransferase 1 OS=Rattus norvegicus GN=Bhmt PE=1 SV=1 - [BHMT1_RAT]	1	1	O09171	N-Term(TMT6plex)	HCD	1	0	1	1	29958	No Quan Values	Not Used	4399.38	2846.69	5917.14	2227.11	3449.46	4400.99	4203.24	3174.45	5288.55	4840.54		0	0.0007976	5.42648	0	21.0789	59	3	682.691	2046.06	-0.686202	42.7553	2865	2865	MS2	0/0	PR382_TMT2_L_F2&7.raw
High	kIPNPDFFEDLEPFR	Unambiguous	Calnexin OS=Rattus norvegicus GN=Canx PE=1 SV=1 - [CALX_RAT]	1	1	P35565	N-Term(TMT6plex); K1(TMT6plex)	HCD	1	0	1	1	46597	No Quan Values	Not Used	24520.8	17006.7	36104.5	29363.8	25371.9	38332	33614.8	28994.9	54487	43694.4		0	0.0003004	5.42594	1	16.2528	15	3	774.758	2322.26	2.46103	65.2154	6311	6311	MS2	0/0	PR382_TMT2_L_F4&9.raw
High	lAPDYDALDVANk	Unambiguous	60S ribosomal protein L23a OS=Rattus norvegicus GN=Rpl23a PE=2 SV=1 - [RL23A_RAT]|Protein LOC689899 OS=Rattus norvegicus GN=LOC689899 PE=3 SV=1 - [D3ZTH8_RAT]|Protein RGD1564606 (Fragment) OS=Rattus norvegicus GN=RGD1564606 PE=3 SV=1 - [F1LT35_RAT]	3	3	P62752;D3ZTH8;F1LT35	N-Term(TMT6plex); K13(TMT6plex)	HCD	1	0	1	1	30568	No Quan Values	Not Used	4799.33	2530.72	6788.08	4511.15	3376.5	5490.63	5896.64	3774.27	6212.05	4491.86		0	0.0001535	5.42521	0	19.0432	356	2	932.016	1863.03	-0.616817	51.8101	3565	3565	MS2	0/0	PR382_TMT2_L_F2&7.raw
High	aGTqIENIDEDFR	Ambiguous	Alpha-actinin-4 OS=Rattus norvegicus GN=Actn4 PE=1 SV=2 - [ACTN4_RAT]	1	1	Q9QXQ0	N-Term(TMT6plex); Q4(Deamidated)	HCD		0.0269	2	2	35955	No Quan Values	Not Used	49643.9	24296.3	65210.1	27155.6	51627.3	70160.7	89296.2	64285.5	91237.4	65392.8		0	0.000322	5.42286	0	20.359	16	2	869.426	1737.84	-2.84338	44.6978	3607	3607	MS2	0/0	PR382_TMT2_L_F3&8.raw
High	eTVVEVPQVTWEDIGGLEDVkR	Unambiguous	Transitional endoplasmic reticulum ATPase OS=Rattus norvegicus GN=Vcp PE=1 SV=3 - [TERA_RAT]	1	1	P46462	N-Term(TMT6plex); K21(TMT6plex)	HCD	1	0	1	1	54931	No Quan Values	Not Used	16864.4	7137.07	25170.1	9661.18	12262.1	16540	16431.1	10434.6	16447.7	12435.7		0	0.003232	5.41545	1	13.3541	18	3	986.206	2956.6	-0.454047	64.0408	5759	5759	MS2	0/0	PR382_TMT2_L_F5&10.raw
High	fNSANEDNVTQVR	Unambiguous	Catalase OS=Rattus norvegicus GN=Cat PE=1 SV=3 - [CATA_RAT]	1	1	P04762	N-Term(TMT6plex)	HCD	1	0	1	1	29518	No Quan Values	Not Used	8352.21	5030.99	18188.1	5479.49	8274.49	8359.02	5466.16	8504.55	16921.3	15777.6		0	0.0004645	5.41201	0	2.73193	268	2	861.934	1722.86	-0.646884	34.9273	2314	2314	MS2	0/0	PR382_TMT2_L_F2&7.raw
High	dGSASGTTLLEALDcILPPTRPTDkPLR	Unambiguous	Elongation factor 1-alpha 1 OS=Rattus norvegicus GN=Eef1a1 PE=1 SV=1 - [EF1A1_RAT]|Elongation factor 1-alpha (Fragment) OS=Rattus norvegicus GN=LOC100360150 PE=3 SV=1 - [F1M6C2_RAT]|Elongation factor 1-alpha OS=Rattus norvegicus GN=LOC100360413 PE=3 SV=1 - [M0R757_RAT]	3	3	P62630;F1M6C2;M0R757	N-Term(TMT6plex); C15(Carbamidomethyl); K25(TMT6plex)	HCD	1	0	1	1	55346	No Quan Values	Not Used	10074.2	10220.6	22010.4	8498.62	14550.9	29623.9	19052.5	16554.6	37762.7	18564.8		0	0.001697	5.41113	0	6.51456	4	4	863.976	3452.88	-0.569215	68.4889	6216	6216	MS2	0/0	PR382_TMT2_L_F5&10.raw
High	aDcTITMADSDLLALMTGk	Unambiguous	Non-specific lipid-transfer protein OS=Rattus norvegicus GN=Scp2 PE=4 SV=2 - [F1LQ55_RAT]|Non-specific lipid-transfer protein OS=Rattus norvegicus GN=Scp2 PE=1 SV=3 - [NLTP_RAT]|Isoform SCP2 of Non-specific lipid-transfer protein OS=Rattus norvegicus GN=Scp2 - [NLTP_RAT]	3	3	F1LQ55;P11915;P11915-2	N-Term(TMT6plex); C3(Carbamidomethyl); K19(TMT6plex)	HCD	1	0	1	1	56330	No Quan Values	Not Used	9374.08	4316.19	11812.6	4140.18	8121.02	8638.4	8382.53	5683.38	10702.2	6095.51		0	6.52e-05	5.40907	0	27.5032	79	3	829.096	2485.27	-0.464828	79.611	7298	7298	MS2	0/0	PR382_TMT2_L_F5&10.raw
High	lHDVNNDGFLDEQELEALFTk	Unambiguous	Nucleobindin-2 OS=Rattus norvegicus GN=Nucb2 PE=2 SV=1 - [NUCB2_RAT]|Nucleobindin 2, isoform CRA_b OS=Rattus norvegicus GN=Nucb2 PE=4 SV=1 - [G3V8R1_RAT]	2	2	Q9JI85;G3V8R1	N-Term(TMT6plex); K21(TMT6plex)	HCD	1	0	1	1	55558	No Quan Values	Not Used	3565.01	2101.97	6162.35	3448.21	2257.03	4579.68	4450.67	3538.8	5453.25	3906.3		0	4.641e-05	5.40837	0	25.9884	34	3	969.17	2905.5	-0.748338	70.7857	6449	6449	MS2	0/0	PR382_TMT2_L_F5&10.raw
High	iGPEGLVTEVEHGGILGSR	Unambiguous	Pyruvate kinase PKLR OS=Rattus norvegicus GN=Pklr PE=2 SV=2 - [KPYR_RAT]|Isoform L-type of Pyruvate kinase PKLR OS=Rattus norvegicus GN=Pklr - [KPYR_RAT]	2	2	P12928;P12928-2	N-Term(TMT6plex)	HCD	1	0	1	1	46197	No Quan Values	Not Used	23232	23744.9	43824	9525.08	17312.9	38403.4	22406.3	25856.1	38995.6	34219.2		0	5.043e-05	5.40793	0	17.8535	6	3	717.065	2149.18	-1.02265	61.0116	5870	5870	MS2	0/0	PR382_TMT2_L_F4&9.raw
High	iMEGPAFNFLDAPAVR	Unambiguous	Pyruvate dehydrogenase E1 component subunit beta, mitochondrial OS=Rattus norvegicus GN=Pdhb PE=1 SV=2 - [ODPB_RAT]	1	1	P49432	N-Term(TMT6plex)	HCD	1	0	1	1	38033	No Quan Values	Not Used	45589.4	24367.3	83658.9	32111	39616.6	69407.6	42459.1	32423.1	63284.3	55591.9		0	1.885e-05	5.40792	0	35.8308	13	2	989.026	1977.04	-0.970118	66.8588	5894	5894	MS2	0/0	PR382_TMT2_L_F3&8.raw
High	sLcPVSWVSAWDDR	Unambiguous	Cytochrome c oxidase subunit 6B1 OS=Rattus norvegicus GN=Cox6b1 PE=4 SV=1 - [D3ZD09_RAT]	1	1	D3ZD09	N-Term(TMT6plex); C3(Carbamidomethyl)	HCD	1	0	1	1	37884	No Quan Values	Not Used	47142.1	23410.7	44423.2	23135.8	43375.4	59472	61922.3	26988.8	55321.5	50374.8		0	0.0003646	5.40759	0	14.2227	11	2	953.969	1906.93	-0.215606	65.1925	5730	5730	MS2	0/0	PR382_TMT2_L_F3&8.raw
High	lQQELDDLLVDLDHQR	Unambiguous	Myosin-9 OS=Rattus norvegicus GN=Myh9 PE=1 SV=3 - [MYH9_RAT]|Myosin, heavy polypeptide 9, non-muscle OS=Rattus norvegicus GN=LOC100911597 PE=4 SV=1 - [G3V6P7_RAT]	2	2	Q62812;G3V6P7	N-Term(TMT6plex)	HCD	1	0	1	1	32200	No Quan Values	Not Used	215.372	113.8	228.478	114.059	158.046	234.366	304.569	136.456	219.326	252.33		0	0.0001352	5.40114	0	8.92197	500	3	727.056	2179.15	-0.746351	77.0902	5362	5362	MS2	0/0	PR382_TMT2_L_F2&7.raw
High	eQGYDVIAYLAnIGQkEDFEEAR	Ambiguous	Argininosuccinate synthase OS=Rattus norvegicus GN=Ass1 PE=2 SV=1 - [ASSY_RAT]	1	1	P09034	N-Term(TMT6plex); N12(Deamidated); K16(TMT6plex)	HCD		0.0055	2	2	38368	No Quan Values	Not Used	3802.22	2499.09	6268.3	3300.5	3515.63	5409.59	3709	2989.2	6985.29	5185.67		0	0.006589	5.40023	1	6.88751	73	3	1039.85	3117.53	-13.9694	70.4752	6262	6262	MS2	0/0	PR382_TMT2_L_F3&8.raw
High	gLNSESVTEETLR	Unambiguous	Carbamoyl-phosphate synthase [ammonia], mitochondrial OS=Rattus norvegicus GN=Cps1 PE=1 SV=1 - [CPSM_RAT]	1	1	P07756	N-Term(TMT6plex)	HCD	1	0	1	1	52347	No Quan Values	Not Used	36071.1	18564.9	50845.5	44961.5	61534.4	64991	37304.5	28242.6	87425.4	61484.1		0	0.0001239	5.3985	0	8.04811	7	2	832.438	1663.87	-0.458573	36.8112	2917	2917	MS2	0/0	PR382_TMT2_L_F5&10.raw
High	vIHNEFTLGEEcELETMTGEk	Unambiguous	Fatty acid-binding protein, liver OS=Rattus norvegicus GN=Fabp1 PE=1 SV=1 - [FABPL_RAT]	1	1	P02692	N-Term(TMT6plex); C12(Carbamidomethyl); K21(TMT6plex)	HCD	1	0	1	1	57860	No Quan Values	Not Used	384.803	169.294	551.051	136.979	238.085	417.084	366.657	362.167	469.621	259.829		0	0.0002284	5.39741	0	27.7816	394	3	975.485	2924.44	-0.96156	104.108	8985	8985	MS2	0/0	PR382_TMT2_L_F5&10.raw
High	vIHNEFTLGEEcELETMTGEk	Unambiguous	Fatty acid-binding protein, liver OS=Rattus norvegicus GN=Fabp1 PE=1 SV=1 - [FABPL_RAT]	1	1	P02692	N-Term(TMT6plex); C12(Carbamidomethyl); K21(TMT6plex)	HCD	1	0	1	1	47466	No Quan Values	Not Used	3887.17	2976.16	5997.09	934.888	3484.21	3298.62	4828.48	3157.97	4810.87	3309.81		0	7.633e-05	5.39301	0	9.02967	34	3	975.484	2924.44	-1.21201	74.6352	7273	7273	MS2	0/0	PR382_TMT2_L_F4&9.raw
High	gAGVTLNVLEMTADDLENALk	Unambiguous	UDP-glucuronosyltransferase 1-1 OS=Rattus norvegicus GN=Ugt1a1 PE=1 SV=1 - [UD11_RAT]|UDP-glucuronosyltransferase 1-5 OS=Rattus norvegicus GN=Ugt1a5 PE=2 SV=1 - [UD15_RAT]|Protein LOC100912040 OS=Rattus norvegicus GN=Ugt1a1 PE=3 SV=1 - [F7ELD4_RAT]|UDP-glucuronosyltransferase 1-6 OS=Rattus norvegicus GN=Ugt1a6 PE=2 SV=1 - [UD16_RAT]|UDP-glucuronosyltransferase 1-2 OS=Rattus norvegicus GN=Ugt1a2 P…	13	13	Q64550;Q64638;F7ELD4;P08430;P20720;Q64633;Q64634;Q64637;Q6T5E7;Q6T5E8;Q6T5E9;Q6T5F1;Q6T5F2	N-Term(TMT6plex); K21(TMT6plex)	HCD	1	0	1	1	26928	No Quan Values	Not Used	276.932	200.953	300.447	203.262	204.761	284.605	343.858	138.858	468.297	588.626		0	6.345e-05	5.39138	0	10.1128	500	3	878.147	2632.43	-0.209154	87.0384	6664	6664	MS2	0/0	PR382_TMT2_L_F1&6.raw
High	lDQGGAPLAGTNk	Unambiguous	Fructose-bisphosphate aldolase B OS=Rattus norvegicus GN=Aldob PE=1 SV=2 - [ALDOB_RAT]|Fructose-bisphosphate aldolase OS=Rattus norvegicus GN=Aldob PE=2 SV=1 - [Q66HT1_RAT]	2	2	P00884;Q66HT1	N-Term(TMT6plex); K13(TMT6plex)	HCD	1	0	1	1	43627	No Quan Values	Not Used	628879	356513	1.05699e+06	277564	372099	594849	496481	472685	749279	663276		0	0.000168	5.39063	0	4.73303	2	2	850.487	1699.97	-4.14275	34.2718	3043	3043	MS2	0/0	PR382_TMT2_L_F4&9.raw
High	lGEYGFQNAVLVR	Unambiguous	Serum albumin OS=Rattus norvegicus GN=Alb PE=1 SV=2 - [ALBU_RAT]	1	1	P02770	N-Term(TMT6plex)	HCD	1	0	1	1	36763	No Quan Values	Not Used	494996	141889	823492	1.07915e+06	188082	592102	553988	433226	785146	580887		0	0.0003454	5.39031	0	9.92877	3	2	847.974	1694.94	-0.928405	53.1663	4496	4496	MS2	0/0	PR382_TMT2_L_F3&8.raw
High	tVMGDFAQFVDk	Unambiguous	Serum albumin OS=Rattus norvegicus GN=Alb PE=1 SV=2 - [ALBU_RAT]	1	1	P02770	N-Term(TMT6plex); K12(TMT6plex)	HCD	1	0	1	1	25647	No Quan Values	Not Used	20573.2	11308.5	33841.3	43904.2	14339.9	24335.1	22724.7	17974.2	31741.4	22237.5		0	0.000829	5.38658	0	8.82927	90	2	908.489	1815.97	-0.806692	65.6322	5243	5243	MS2	0/0	PR382_TMT2_L_F1&6.raw
High	lRNDGSLMFQQVPMVEIDGMk	Unambiguous	Glutathione S-transferase alpha-3 OS=Rattus norvegicus GN=Gsta3 PE=1 SV=3 - [GSTA3_RAT]|Glutathione S-transferase OS=Rattus norvegicus GN=LOC102550391 PE=3 SV=1 - [M0RDI1_RAT]	2	2	P04904;M0RDI1	N-Term(TMT6plex); K21(TMT6plex)	HCD	1	0	1	1	46261	No Quan Values	Not Used	34528.1	26423.2	73755.3	26244.5	25599.2	40877.8	43680	33182.1	52353.3	55042.3		0	0.001798	5.38535	1	2.6228	8	3	956.171	2866.5	-1.53634	61.6749	5940	5940	MS2	0/0	PR382_TMT2_L_F4&9.raw
High	dGSASGTTLLEALDcILPPTRPTDkPLR	Unambiguous	Elongation factor 1-alpha 1 OS=Rattus norvegicus GN=Eef1a1 PE=1 SV=1 - [EF1A1_RAT]|Elongation factor 1-alpha (Fragment) OS=Rattus norvegicus GN=LOC100360150 PE=3 SV=1 - [F1M6C2_RAT]|Elongation factor 1-alpha OS=Rattus norvegicus GN=LOC100360413 PE=3 SV=1 - [M0R757_RAT]	3	3	P62630;F1M6C2;M0R757	N-Term(TMT6plex); C15(Carbamidomethyl); K25(TMT6plex)	HCD	1	0	1	1	46817	No Quan Values	Not Used	54622.5		49725.8	24135.7	52466.2	79500.2	86690.5	65167.2	151768	95200.7		0	0.002458	5.38448	0	5.13368	1	4	863.976	3452.88	-0.569215	67.5965	6556	6556	MS2	0/0	PR382_TMT2_L_F4&9.raw
High	lGDPAEYAHLVQMVIENPFLNGEVIR	Unambiguous	3-hydroxyacyl-CoA dehydrogenase type-2 OS=Rattus norvegicus GN=Hsd17b10 PE=1 SV=3 - [HCD2_RAT]|3-hydroxyacyl-CoA dehydrogenase type-2 OS=Rattus norvegicus GN=Hsd17b10 PE=2 SV=1 - [B0BMW2_RAT]	2	2	O70351;B0BMW2	N-Term(TMT6plex)	HCD	1	0	1	1	48561	No Quan Values	Not Used	218.91		324.354	198.79	186.354	280.01	371.606	142.608	306.349	335.605		0	5.822e-05	5.38056	0	24.9817	145	3	1051.89	3153.66	0.249478	88.21	8481	8481	MS2	0/0	PR382_TMT2_L_F4&9.raw
High	gIGTDEATIIDIITQR	Unambiguous	Annexin A6 OS=Rattus norvegicus GN=Anxa6 PE=1 SV=2 - [ANXA6_RAT]|Annexin (Fragment) OS=Rattus norvegicus GN=Anxa6 PE=3 SV=2 - [D4ABR6_RAT]	2	2	P48037;D4ABR6	N-Term(TMT6plex)	HCD	1	0	1	1	38548	No Quan Values	Not Used	9500.61	6338.41	9784.38	5025.94	7302.74	8521.62	11510.7	7478.28	10553.1	11298.9		0	0.0005187	5.37861	0	8.83773	28	3	649.032	1945.08	-0.0657645	72.4317	6461	6461	MS2	0/0	PR382_TMT2_L_F3&8.raw
High	lDQGGAPLAGTNk	Unambiguous	Fructose-bisphosphate aldolase B OS=Rattus norvegicus GN=Aldob PE=1 SV=2 - [ALDOB_RAT]|Fructose-bisphosphate aldolase OS=Rattus norvegicus GN=Aldob PE=2 SV=1 - [Q66HT1_RAT]	2	2	P00884;Q66HT1	N-Term(TMT6plex); K13(TMT6plex)	HCD	1	0	1	1	35053	No Quan Values	Not Used	951565	631986	1.7296e+06	392239	625634	948597	865384	762753	1.17371e+06	969241		0	0.0004275	5.37621	0	5.88497	3	2	850.49	1699.97	-1.05503	35.3182	2614	2614	MS2	0/0	PR382_TMT2_L_F3&8.raw
High	aAVEEGIVLGGGcALLR	Unambiguous	60 kDa heat shock protein, mitochondrial OS=Rattus norvegicus GN=Hspd1 PE=1 SV=1 - [CH60_RAT]	1	1	P63039	N-Term(TMT6plex); C13(Carbamidomethyl)	HCD	1	0	1	1	37071	No Quan Values	Not Used	320469	131200	281096	176575	219078	243798	284172	105182	282885	216743		0	1.967e-05	5.37199	0	9.31143	2	2	957.536	1914.07	-1.31027	56.4023	4835	4835	MS2	0/0	PR382_TMT2_L_F3&8.raw
High	lQQELDDLLVDLDHQR	Unambiguous	Myosin-9 OS=Rattus norvegicus GN=Myh9 PE=1 SV=3 - [MYH9_RAT]|Myosin, heavy polypeptide 9, non-muscle OS=Rattus norvegicus GN=LOC100911597 PE=4 SV=1 - [G3V6P7_RAT]	2	2	Q62812;G3V6P7	N-Term(TMT6plex)	HCD	1	0	1	1	56068	No Quan Values	Not Used	2783.84	1732.99	4499.4	2094.7	2594.66	4375.78	5715.05	3884.27	3343.45	4348.95		0	0.0002654	5.36739	0	19.6574	61	3	727.056	2179.15	-0.410247	76.5725	7010	7010	MS2	0/0	PR382_TMT2_L_F5&10.raw
High	dVFLGTFLYEYSR	Unambiguous	Serum albumin OS=Rattus norvegicus GN=Alb PE=1 SV=2 - [ALBU_RAT]	1	1	P02770	N-Term(TMT6plex)	HCD	1	0	1	1	55702	No Quan Values	Not Used	16585.4	7932.88	19554.5	23725.5	9724.05	21988.5	16958.5	9148.09	23855.6	16354.6		0	0.0006575	5.3637	0	35.4259	91	2	919.98	1838.95	-0.320473	72.3718	6607	6607	MS2	0/0	PR382_TMT2_L_F5&10.raw
High	aGAAIVGVNcHFDPSTSLQTIk	Unambiguous	Betaine--homocysteine S-methyltransferase 1 OS=Rattus norvegicus GN=Bhmt PE=1 SV=1 - [BHMT1_RAT]	1	1	O09171	N-Term(TMT6plex); C10(Carbamidomethyl); K22(TMT6plex)	HCD	1	0	1	1	45190	No Quan Values	Not Used	120960	51162.9	163457	50295	73005.9	112476	58331.5	63018.2	114845	93666.6		0	0.0001779	5.36252	0	7.79719	3	3	915.49	2744.46	-8.93052	50.4882	4762	4762	MS2	0/0	PR382_TMT2_L_F4&9.raw
High	vVAGVASALAHk	Unambiguous	Hemoglobin subunit beta-1 OS=Rattus norvegicus GN=Hbb PE=1 SV=3 - [HBB1_RAT]|Hemoglobin subunit beta-2 OS=Rattus norvegicus PE=1 SV=2 - [HBB2_RAT]|Protein Hbb-b1 OS=Rattus norvegicus GN=Hbb-b1 PE=3 SV=1 - [Q62669_RAT]	3	3	P02091;P11517;Q62669	N-Term(TMT6plex); K12(TMT6plex)	HCD	1	0	1	1	24339	No Quan Values	Not Used	10704.6	7626.41	14005.7	34766.1	7697.88	13678.5	7370.7	7874.59	13809.4	14430.9		0	0.0002751	5.36209	0	38.8444	75	3	527.667	1580.99	-0.637034	49.5817	3804	3804	MS2	0/0	PR382_TMT2_L_F1&6.raw
High	tVMGDFAQFVDk	Unambiguous	Serum albumin OS=Rattus norvegicus GN=Alb PE=1 SV=2 - [ALBU_RAT]	1	1	P02770	N-Term(TMT6plex); K12(TMT6plex)	HCD	1	0	1	1	37770	No Quan Values	Not Used	1.38363e+06	829096	2.2918e+06	3.15999e+06	1.11326e+06	1788935	1.62067e+06	1.22057e+06	2.31893e+06	1.56829e+06		0	0.0003557	5.36178	0	7.09216	1	2	908.489	1815.97	-0.403369	63.9206	5605	5605	MS2	0/0	PR382_TMT2_L_F3&8.raw
High	aPVIMGSTEDVQEFLEIYNkDk	Unambiguous	Fructose-1,6-bisphosphatase 1 OS=Rattus norvegicus GN=Fbp1 PE=1 SV=2 - [F16P1_RAT]|Fructose-1,6-bisphosphatase 1 OS=Rattus norvegicus GN=Fbp1 PE=3 SV=2 - [F1LRT1_RAT]	2	2	P19112;F1LRT1	N-Term(TMT6plex); K20(TMT6plex); K22(TMT6plex)	HCD	1	0	1	1	47204	No Quan Values	Not Used	9372.92	7837.62	21579.5	7071.35	4567.96	7260.94	13509.2	5166.33	9930.13	7228.06		0	5.66e-05	5.36002	1	23.0469	31	3	1071.91	3213.73	-1.74616	71.8065	6985	6985	MS2	0/0	PR382_TMT2_L_F4&9.raw
High	vIHNEFTLGEEcELETMTGEk	Unambiguous	Fatty acid-binding protein, liver OS=Rattus norvegicus GN=Fabp1 PE=1 SV=1 - [FABPL_RAT]	1	1	P02692	N-Term(TMT6plex); C12(Carbamidomethyl); K21(TMT6plex)	HCD	1	0	1	1	27135	No Quan Values	Not Used	54.9113	48.2014	202.393		122.497	164.59	150.009	105.24	112.086	150.93		0	6.083e-05	5.35671	0	16.6266	500	3	975.485	2924.44	-0.335438	91.1687	6908	6908	MS2	0/0	PR382_TMT2_L_F1&6.raw
High	rDDGSWEVIEGYR	Unambiguous	Glutamate dehydrogenase 1, mitochondrial OS=Rattus norvegicus GN=Glud1 PE=1 SV=2 - [DHE3_RAT]	1	1	P10860	N-Term(TMT6plex)	HCD	1	0	1	1	52958	No Quan Values	Not Used	38699.7	31483.1	64458.7	43530.4	44371	84304.7	62625	52016.1	98068.9	84780.2		0	0.0004164	5.35624	1	15.524	9	3	604.302	1810.89	-0.622291	43.2204	3589	3589	MS2	0/0	PR382_TMT2_L_F5&10.raw
High	iFPVETLVEEAIQcAEk	Unambiguous	Enoyl-CoA hydratase, mitochondrial OS=Rattus norvegicus GN=Echs1 PE=1 SV=1 - [ECHM_RAT]	1	1	P14604	N-Term(TMT6plex); C14(Carbamidomethyl); K17(TMT6plex)	HCD	1	0	1	1	27056	No Quan Values	Not Used	1309.72	481.681	2192.72	859.001	1213.14	1259.48	1586.34	706.802	1334.54	1084.34		0	0.003082	5.35394	0	3.83619	69	3	812.115	2434.33	-0.547825	89.5568	6814	6814	MS2	0/0	PR382_TMT2_L_F1&6.raw
High	iGGVQQDTILAEGLHFR	Unambiguous	Prohibitin-2 OS=Rattus norvegicus GN=Phb2 PE=1 SV=1 - [PHB2_RAT]	1	1	Q5XIH7	N-Term(TMT6plex)	HCD	1	0	1	1	54211	No Quan Values	Not Used	6708.6	5790.06	12558.7	5701.75	5337.79	7370.79	10365.2	7704.09	13601.6	11290.9		0	6.382e-05	5.35274	0	40.7104	15	3	695.055	2083.15	0.0154386	56.4552	4967	4967	MS2	0/0	PR382_TMT2_L_F5&10.raw
High	dADVQFLASVLPPDTDPAFFEHLR	Unambiguous	Nicotinate phosphoribosyltransferase OS=Rattus norvegicus GN=Naprt PE=2 SV=1 - [PNCB_RAT]|Nicotinate phosphoribosyltransferase OS=Rattus norvegicus GN=Naprt1 PE=4 SV=1 - [G3V709_RAT]	2	2	Q6XQN1;G3V709	N-Term(TMT6plex)	HCD	1	0	1	1	47403	No Quan Values	Not Used	617.289	421.552	1891.66	679.623	641.808	1499.36	733.109	822.689	1793.47	1252.85		0	8.421e-06	5.35213	0	24.8472	81	3	977.17	2929.5	0.593643	73.9578	7204	7204	MS2	0/0	PR382_TMT2_L_F4&9.raw
High	eLISNASDALDkIR	Unambiguous	Heat shock protein HSP 90-beta OS=Rattus norvegicus GN=Hsp90ab1 PE=1 SV=4 - [HS90B_RAT]|Endoplasmin OS=Rattus norvegicus GN=Hsp90b1 PE=1 SV=2 - [ENPL_RAT]|Endoplasmin OS=Rattus norvegicus GN=Hsp90b1 PE=4 SV=1 - [A0A0A0MY09_RAT]|Isoform 2 of Endoplasmin OS=Rattus norvegicus GN=Hsp90b1 - [ENPL_RAT]	4	4	P34058;Q66HD0;A0A0A0MY09;Q66HD0-2	N-Term(TMT6plex); K12(TMT6plex)	HCD	1	0	1	1	45252	No Quan Values	Not Used	291071	228280	747729	389413	222781	349944	234083	242695	326884	304740		0	0.0009638	5.35077	1	25.3946	3	3	668.383	2003.14	-8.93943	51.1867	4830	4830	MS2	0/0	PR382_TMT2_L_F4&9.raw
High	vMDHPGNYVEPTIVTGLVHDAPIVHk	Unambiguous	Alpha-aminoadipic semialdehyde dehydrogenase OS=Rattus norvegicus GN=Aldh7a1 PE=1 SV=2 - [AL7A1_RAT]	1	1	Q64057	N-Term(TMT6plex); K26(TMT6plex)	HCD	1	0	1	1	45449	No Quan Values	Not Used	28933.2	20965.1	70229.3	34410.6	47787.4	62209.2	70089.4	74956.7	75870.1	83328.8		0	0.001094	5.34806	0	6.08547	2	5	660.163	3296.79	-0.390577	53.233	5047	5047	MS2	0/0	PR382_TMT2_L_F4&9.raw
High	eNPPVEDsSDEDDRR	Ambiguous	Protein Stt3b OS=Rattus norvegicus GN=Stt3b PE=2 SV=1 - [B2RYD7_RAT]	1	1	B2RYD7	N-Term(TMT6plex); S8(Phospho)	HCD	0.0112	0	1	1	17651	No Quan Values	Not Used	699.646	291.482	213.751	316.015	483.606	556.161	1725.71	527.022	1082.05	1267.56	S(8): 99.7; S(9): 0.3	0	0.005212	5.3473	1	20.6379	459	3	690.293	2068.86	-0.479482	22.4249	1258	1258	MS2	0/0	PR382_TMT2_L_TD_F5&10.raw
High	dHGDLAFVDVPNDSPFQIVk	Unambiguous	Arginase-1 OS=Rattus norvegicus GN=Arg1 PE=1 SV=2 - [ARGI1_RAT]	1	1	P07824	N-Term(TMT6plex); K20(TMT6plex)	HCD	1	0	1	1	46047	No Quan Values	Not Used	324330	201127	449762	119131	235925	285384	273434	165474	378379	225275		0	0.0004047	5.34015	0	6.64574	1	3	891.142	2671.41	-1.00234	59.4488	5705	5705	MS2	0/0	PR382_TMT2_L_F4&9.raw
High	eLPSGVEELLNLGHDPLADR	Unambiguous	Major vault protein OS=Rattus norvegicus GN=Mvp PE=1 SV=4 - [MVP_RAT]	1	1	Q62667	N-Term(TMT6plex)	HCD	1	0	1	1	46929	No Quan Values	Not Used	7304.03	3421.68	12710.3	7024.4	7901.96	11391	13481.2	9441.93	19866.9	10928.6		0	2.734e-05	5.33943	0	21.9269	10	3	801.762	2403.27	-0.207167	68.8224	6680	6680	MS2	0/0	PR382_TMT2_L_F4&9.raw
High	kLENLLQGGEVEEVILQAEk	Unambiguous	NADH dehydrogenase [ubiquinone] 1 alpha subcomplex subunit 5 OS=Rattus norvegicus GN=Ndufa5 PE=1 SV=3 - [NDUA5_RAT]	1	1	Q63362	N-Term(TMT6plex); K1(TMT6plex); K20(TMT6plex)	HCD	1	0	1	1	55543	No Quan Values	Not Used	2734.32	2058.3	4703.5	1706.09	2356.58	4279.11	3220.48	2511.39	4481.13	3880.71		0	0.0001084	5.33865	1	48.5604	66	3	976.24	2926.71	-0.387342	70.6134	6432	6432	MS2	0/0	PR382_TMT2_L_F5&10.raw
High	lSVGLEDEkDLLEDLGQALk	Unambiguous	Cystathionine gamma-lyase OS=Rattus norvegicus GN=Cth PE=1 SV=2 - [CGL_RAT]|Cystathionase (Cystathionine gamma-lyase) OS=Rattus norvegicus GN=Cth PE=2 SV=2 - [Q9EQS4_RAT]	2	2	P18757;Q9EQS4	N-Term(TMT6plex); K9(TMT6plex); K20(TMT6plex)	HCD	1	0	1	1	47885	No Quan Values	Not Used	17109.4	9013.02	26723.9	6470.94	11937.1	12845.6	14497.5	10655.8	11709.7	20706.8		0	0.0003661	5.33802	1	24.9894	35	3	958.22	2872.65	-1.11233	79.3976	7736	7736	MS2	0/0	PR382_TMT2_L_F4&9.raw
High	dMAIATGGAVFGEEGLnLNLEDVQAHDLGk	Ambiguous	60 kDa heat shock protein, mitochondrial OS=Rattus norvegicus GN=Hspd1 PE=1 SV=1 - [CH60_RAT]	1	1	P63039	N-Term(TMT6plex); N17(Deamidated); K30(TMT6plex)	HCD	0.0056	0	1	1	40264	No Quan Values	Not Used	279.007	211.546	382.836	192.66	237.642	384.841	450.216	202.879	525.288	360.869		0	0.0009746	5.33501	0	37.8545	500	4	886.711	3543.82	4.7622	95.7069	8358	8358	MS2	0/0	PR382_TMT2_L_F3&8.raw
High	aLDYLAIGVHELAAISER	Unambiguous	Histidine ammonia-lyase OS=Rattus norvegicus GN=Hal PE=1 SV=1 - [HUTH_RAT]	1	1	P21213	N-Term(TMT6plex)	HCD	1	0	1	1	56458	No Quan Values	Not Used	2075.72	992.119	1720.75	760.817	1735.08	2222.37	1740.13	687.731	2482.8	1081.37		0	4.014e-05	5.33473	0	20.3451	147	3	724.073	2170.21	-0.852448	81.1885	7439	7439	MS2	0/0	PR382_TMT2_L_F5&10.raw
High	nITDELGVLGVAGPYAR	Unambiguous	Dimethylglycine dehydrogenase, mitochondrial OS=Rattus norvegicus GN=Dmgdh PE=1 SV=1 - [M2GD_RAT]|Dimethylglycine dehydrogenase OS=Rattus norvegicus GN=Dmgdh PE=2 SV=1 - [Q5RKL4_RAT]	2	2	Q63342;Q5RKL4	N-Term(TMT6plex)	HCD	1	0	1	1	37508	No Quan Values	Not Used	13518.1	5100.92	30202	7763.39	11019.2	16970.7	15652.4	10653.9	20732.3	19031.4		0	0.0001327	5.33053	0	5.77498	25	2	987.546	1974.08	-0.60837	61.1667	5316	5316	MS2	0/0	PR382_TMT2_L_F3&8.raw
High	iLGAHILGPGAGEMVNEAALALEYGAScEDVAR	Unambiguous	Dihydrolipoyl dehydrogenase, mitochondrial OS=Rattus norvegicus GN=Dld PE=1 SV=1 - [DLDH_RAT]	1	1	Q6P6R2	N-Term(TMT6plex); C28(Carbamidomethyl)	HCD	1	0	1	1	55975	No Quan Values	Not Used			850.105		812.742		1010.5	783.251	1816.13			0	0.0001458	5.32711	0	1.56358	17	3	1195.27	3583.8	-1.66799	75.493	6908	6908	MS2	0/0	PR382_TMT2_L_F5&10.raw
High	aNLQIDQINTDLNLER	Unambiguous	Myosin-9 OS=Rattus norvegicus GN=Myh9 PE=1 SV=3 - [MYH9_RAT]|Myosin, heavy polypeptide 9, non-muscle OS=Rattus norvegicus GN=LOC100911597 PE=4 SV=1 - [G3V6P7_RAT]	2	2	Q62812;G3V6P7	N-Term(TMT6plex)	HCD	1	0	1	1	36724	No Quan Values	Not Used	68266.4	45620.2	73975.1	39835.8	51664.4	79432.8	109667	73573.7	80848.7	79775		0	0.0001519	5.32688	0	7.74712	5	2	1050.07	2099.13	-1.88527	52.7611	4453	4453	MS2	0/0	PR382_TMT2_L_F3&8.raw
High	dSYVGDEAQSk	Unambiguous	Actin, aortic smooth muscle OS=Rattus norvegicus GN=Acta2 PE=2 SV=1 - [ACTA_RAT]|Actin, cytoplasmic 1 OS=Rattus norvegicus GN=Actb PE=1 SV=1 - [ACTB_RAT]|Actin, alpha cardiac muscle 1 OS=Rattus norvegicus GN=Actc1 PE=2 SV=1 - [ACTC_RAT]|Actin, cytoplasmic 2 OS=Rattus norvegicus GN=Actg1 PE=1 SV=1 - [ACTG_RAT]|Actin, gamma-enteric smooth muscle OS=Rattus norvegicus GN=Actg2 PE=2 SV=1 - [ACTH_RAT]|…	7	7	P62738;P60711;P68035;P63259;P63269;P68136;V9GZ85	N-Term(TMT6plex); K11(TMT6plex)	HCD	1	0	1	1	9219	No Quan Values	Not Used	4655.21	4091.57	3507.21	5317.52	4748.87	6589.93	12205	7950.63	8059.7	9888.91		0	0.002268	5.32536	0	29.1158	500	2	828.928	1656.85	-0.192764	31.2889	1610	1610	MS2	0/0	PR382_TMT2_L_TD_F3&8.raw
High	vGEALVSHPEVPVISFTGSQPTAER	Unambiguous	Protein Aldh8a1 OS=Rattus norvegicus GN=Aldh8a1 PE=3 SV=2 - [D3ZXY4_RAT]	1	1	D3ZXY4	N-Term(TMT6plex)	HCD	1	0	1	1	45409	No Quan Values	Not Used	18007.3	13712.3	54209.1	20300.8	13583.7	23368	32313.9	31618.4	41866.6	28192.7		0	0.0009553	5.32138	0	25.3136	3	3	946.172	2836.5	-0.644	52.8189	5003	5003	MS2	0/0	PR382_TMT2_L_F4&9.raw
High	aTLEAAIADAEQR	Unambiguous	Keratin, type II cytoskeletal 8 OS=Rattus norvegicus GN=Krt8 PE=1 SV=3 - [K2C8_RAT]	1	1	Q10758	N-Term(TMT6plex)	HCD	1	0	1	1	30787	No Quan Values	Not Used	4895.57	2898.85	5955.32	3800.09	4320.51	5693.05	8299.05	3917.22	5242.31	5389.69		0	0.0002922	5.32032	0	19.9046	474	2	794.43	1587.85	-0.456098	54.8032	3806	3806	MS2	0/0	PR382_TMT2_L_F2&7.raw
High	eVQSEFVEVMNEIWANDQIR	Unambiguous	Trifunctional enzyme subunit alpha, mitochondrial OS=Rattus norvegicus GN=Hadha PE=1 SV=2 - [ECHA_RAT]	1	1	Q64428	N-Term(TMT6plex)	HCD	1	0	1	1	26713	No Quan Values	Not Used		115.634	119.209	93.1449	184.284	112.083	314.438		154.058	233.49		0	9.404e-05	5.31703	0	8.32331	187	3	889.109	2665.31	-0.767275	82.9918	6419	6419	MS2	0/0	PR382_TMT2_L_F1&6.raw
High	vLGTSVESIMATEDR	Unambiguous	Carbamoyl-phosphate synthase [ammonia], mitochondrial OS=Rattus norvegicus GN=Cps1 PE=1 SV=1 - [CPSM_RAT]	1	1	P07756	N-Term(TMT6plex)	HCD	1	0	1	1	45597	No Quan Values	Not Used	66544.3	36069.7	104187	64712.5	92138.3	116805	76548.9	66061.4	169703	131330		0	4.809e-05	5.31696	0	11.9201	5	2	918.982	1836.96	-0.380298	54.7714	5210	5210	MS2	0/0	PR382_TMT2_L_F4&9.raw
High	vIHNEFTLGEEcELETMTGEk	Unambiguous	Fatty acid-binding protein, liver OS=Rattus norvegicus GN=Fabp1 PE=1 SV=1 - [FABPL_RAT]	1	1	P02692	N-Term(TMT6plex); C12(Carbamidomethyl); K21(TMT6plex)	HCD	1	0	1	1	56054	No Quan Values	Not Used	1160.1	769.828	2042.99	514.794	884.466	1426.69	1690.84	1241.89	1746.41	1584.09		0	0.0002611	5.31476	0	23.3966	97	3	975.486	2924.44	0.228071	76.3963	6994	6994	MS2	0/0	PR382_TMT2_L_F5&10.raw
High	iFPVETLVEEAIQcAEk	Unambiguous	Enoyl-CoA hydratase, mitochondrial OS=Rattus norvegicus GN=Echs1 PE=1 SV=1 - [ECHM_RAT]	1	1	P14604	N-Term(TMT6plex); C14(Carbamidomethyl); K17(TMT6plex)	HCD	1	0	1	1	39879	No Quan Values	Not Used	41177.2	20235.6	46385.3	23380.2	28694	39550.9	41049	21214.2	33840	21726.2		0	0.0002414	5.31018	0	5.98832	5	3	812.115	2434.33	0.580445	89.3948	7933	7933	MS2	0/0	PR382_TMT2_L_F3&8.raw
High	dMAIATGGAVFGEEGLNLnLEDVQAHDLGk	Ambiguous	60 kDa heat shock protein, mitochondrial OS=Rattus norvegicus GN=Hspd1 PE=1 SV=1 - [CH60_RAT]	1	1	P63039	N-Term(TMT6plex); N19(Deamidated); K30(TMT6plex)	HCD		0.0056	2	2	40264	No Quan Values	Not Used	279.007	211.546	382.836	192.66	237.642	384.841	450.216	202.879	525.288	360.869		0	0.001043	5.30923	0	37.8545	500	4	886.711	3543.82	4.7622	95.7069	8358	8358	MS2	0/0	PR382_TMT2_L_F3&8.raw
High	eLETQISELQEDLESER	Unambiguous	Myosin-9 OS=Rattus norvegicus GN=Myh9 PE=1 SV=3 - [MYH9_RAT]|Myosin, heavy polypeptide 9, non-muscle OS=Rattus norvegicus GN=LOC100911597 PE=4 SV=1 - [G3V6P7_RAT]	2	2	Q62812;G3V6P7	N-Term(TMT6plex)	HCD	1	0	1	1	31662	No Quan Values	Not Used	73.6626	103.333	115.136	66.6751	95.8492	182.474	194.966	145.42	211.911	177.2		0	0.0002375	5.30899	0	11.1833	306	3	759.715	2277.13	-0.165876	67.751	4769	4769	MS2	0/0	PR382_TMT2_L_F2&7.raw
High	fLTEELSLDQDR	Unambiguous	D-dopachrome decarboxylase OS=Rattus norvegicus GN=Ddt PE=1 SV=3 - [DOPD_RAT]	1	1	P80254	N-Term(TMT6plex)	HCD	1	0	1	1	30990	No Quan Values	Not Used	6282.51	4366.89	10383.7	3502.09	4398.25	6659.21	7713.71	4820.25	8004.55	8283.71		0	0.001539	5.30737	0	10.5275	190	2	847.943	1694.88	-0.710135	57.6823	4030	4030	MS2	0/0	PR382_TMT2_L_F2&7.raw
High	ekPYFPIPEDcTFIQNVPLEDR	Unambiguous	Heterogeneous nuclear ribonucleoprotein U OS=Rattus norvegicus GN=Hnrnpu PE=2 SV=1 - [Q6IMY8_RAT]	1	1	Q6IMY8	N-Term(TMT6plex); K2(TMT6plex); C11(Carbamidomethyl)	HCD	1	0	1	1	46102	No Quan Values	Not Used	8926.06	4069.88	10619.6	3604.86	8266.81	7147.21	13115.2	6029.64	14607	10687		0	0.001898	5.30414	0	6.43739	8	3	1055.88	3165.63	-1.29067	60.0126	5765	5765	MS2	0/0	PR382_TMT2_L_F4&9.raw
High	lQQELDDLLVDLDHQR	Unambiguous	Myosin-9 OS=Rattus norvegicus GN=Myh9 PE=1 SV=3 - [MYH9_RAT]|Myosin, heavy polypeptide 9, non-muscle OS=Rattus norvegicus GN=LOC100911597 PE=4 SV=1 - [G3V6P7_RAT]	2	2	Q62812;G3V6P7	N-Term(TMT6plex)	HCD	1	0	1	1	26369	No Quan Values	Not Used	545.106	257.936	701.697	451.582	376.032	565.926	1066.1	654	801.092	706.093		0	0.0001948	5.30283	0	3.56418	128	3	727.056	2179.15	-0.746351	76.831	6039	6039	MS2	0/0	PR382_TMT2_L_F1&6.raw
High	gFQQILAGDYDHLPEQAFYMVGPIEEAVAk	Unambiguous	ATP synthase subunit beta, mitochondrial OS=Rattus norvegicus GN=Atp5b PE=1 SV=2 - [ATPB_RAT]|ATP synthase subunit beta OS=Rattus norvegicus GN=Atp5b PE=3 SV=1 - [G3V6D3_RAT]	2	2	P10719;G3V6D3	N-Term(TMT6plex); K30(TMT6plex)	HCD	1	0	1	1	56303	No Quan Values	Not Used	1756.79	817.154	1629.54	1248.03	1425.77	2239.53	2309.61	1223.72	2285.42	1969.17		0	0.0001625	5.30216	0	12.5823	93	3	1265.66	3794.95	1.15255	79.2811	7268	7268	MS2	0/0	PR382_TMT2_L_F5&10.raw
High	vNPDDVGGEALGR	Unambiguous	Hemoglobin subunit beta-1 OS=Rattus norvegicus GN=Hbb PE=1 SV=3 - [HBB1_RAT]	1	1	P02091	N-Term(TMT6plex)	HCD	1	0	1	1	35081	No Quan Values	Not Used	315544	276273	574992	1.27429e+06	246062	363847	225673	218198	404493	405854		0	0.0002835	5.29688	0	8.52269	4	2	764.401	1527.79	-1.34318	35.6115	2645	2645	MS2	0/0	PR382_TMT2_L_F3&8.raw
High	sTNGDTFLGGEDFDQALLR	Unambiguous	Stress-70 protein, mitochondrial OS=Rattus norvegicus GN=Hspa9 PE=1 SV=3 - [GRP75_RAT]|Stress-70 protein, mitochondrial OS=Rattus norvegicus GN=Hspa9 PE=3 SV=1 - [F1M953_RAT]	2	2	P48721;F1M953	N-Term(TMT6plex)	HCD	1	0	1	1	37317	No Quan Values	Not Used	22669.5	8951.39	31913.9	13377.3	15090.6	19220	23344.3	12984.9	35771.4	24534.4		0	0.0004211	5.29655	0	4.23126	8	2	1143.06	2285.12	-1.18391	58.9957	5106	5106	MS2	0/0	PR382_TMT2_L_F3&8.raw
High	lEDTLWAGLTDQHVk	Unambiguous	3-ketoacyl-CoA thiolase, mitochondrial OS=Rattus norvegicus GN=Acaa2 PE=2 SV=1 - [THIM_RAT]|3-ketoacyl-CoA thiolase, mitochondrial OS=Rattus norvegicus GN=Acaa2 PE=3 SV=2 - [G3V9U2_RAT]	2	2	P13437;G3V9U2	N-Term(TMT6plex); K15(TMT6plex)	HCD	1	0	1	1	46056	No Quan Values	Not Used	598566	232126	620408	397745	543923	666519	695570	349391	1.07997e+06	845511		0	0.0001556	5.29627	0	3.79917	1	3	728.74	2184.21	-0.106363	59.5497	5715	5715	MS2	0/0	PR382_TMT2_L_F4&9.raw
High	lVLEVAQHLGESTVR	Unambiguous	ATP synthase subunit beta, mitochondrial OS=Rattus norvegicus GN=Atp5b PE=1 SV=2 - [ATPB_RAT]|ATP synthase subunit beta OS=Rattus norvegicus GN=Atp5b PE=3 SV=1 - [G3V6D3_RAT]	2	2	P10719;G3V6D3	N-Term(TMT6plex)	HCD	1	0	1	1	54609	No Quan Values	Not Used	16728	11188	17453.4	18582.3	19992.4	22956.1	21238	12016.6	25916.3	17903		0	0.0003056	5.29524	0	14.2069	11	3	627.365	1880.08	0.3263	60.6395	5405	5405	MS2	0/0	PR382_TMT2_L_F5&10.raw
High	eEIVDkYDLFVGSQATDFGEALVR	Unambiguous	Calumenin OS=Rattus norvegicus GN=Calu PE=1 SV=1 - [CALU_RAT]|Calumenin OS=Rattus norvegicus GN=Calu PE=4 SV=1 - [G3V6S3_RAT]|Calumenin OS=Rattus norvegicus GN=Calu PE=2 SV=1 - [Q3MID6_RAT]	3	3	O35783;G3V6S3;Q3MID6	N-Term(TMT6plex); K6(TMT6plex)	HCD	1	0	1	1	47032	No Quan Values	Not Used	12687.8	5619.33	14632.9	8530.46	10143.9	17609.8	19080.3	11730.7	25054.3	12181.1		0	0.00118	5.29274	1	23.4841	19	3	1053.89	3159.66	-1.45261	69.93	6794	6794	MS2	0/0	PR382_TMT2_L_F4&9.raw
High	aTLEAAIADAEQR	Unambiguous	Keratin, type II cytoskeletal 8 OS=Rattus norvegicus GN=Krt8 PE=1 SV=3 - [K2C8_RAT]	1	1	Q10758	N-Term(TMT6plex)	HCD	1	0	1	1	53935	No Quan Values	Not Used	21510.6	14008.4	29461.2	16406.2	17360.6	28564	38599.1	17331.7	24539.5	23295.5		0	0.0001261	5.29167	0	12.4318	24	2	794.43	1587.85	-0.763609	53.5743	4664	4664	MS2	0/0	PR382_TMT2_L_F5&10.raw
High	tAcQEYSVTEFQPLYYVAESFSDAk	Unambiguous	Phenylalanine-4-hydroxylase OS=Rattus norvegicus GN=Pah PE=1 SV=3 - [PH4H_RAT]	1	1	P04176	N-Term(TMT6plex); C3(Carbamidomethyl); K25(TMT6plex)	HCD	1	0	1	1	39223	No Quan Values	Not Used	1964.24	1022.94	3094.63	1552.54	1527.82	2584.32	2332.3	1921.49	3067.85	2960.5		0	0.0002165	5.29162	0	24.6507	166	4	848.666	3391.64	-0.533193	80.4295	7208	7208	MS2	0/0	PR382_TMT2_L_F3&8.raw
High	dFSALESQLQDTQELLQEENR	Unambiguous	Myosin-9 OS=Rattus norvegicus GN=Myh9 PE=1 SV=3 - [MYH9_RAT]|Myosin, heavy polypeptide 9, non-muscle OS=Rattus norvegicus GN=LOC100911597 PE=4 SV=1 - [G3V6P7_RAT]	2	2	Q62812;G3V6P7	N-Term(TMT6plex)	HCD	1	0	1	1	38191	No Quan Values	Not Used	6808.9	2598.65	6715.8	4162.29	4282.6	4731.05	5860.6	4215.93	6652.06	4875.27		0	4.642e-05	5.29123	0	8.35252	13	3	908.117	2722.34	-0.266856	68.5795	6068	6068	MS2	0/0	PR382_TMT2_L_F3&8.raw
High	dISTNYYASQk	Unambiguous	Endoplasmin OS=Rattus norvegicus GN=Hsp90b1 PE=1 SV=2 - [ENPL_RAT]|Endoplasmin OS=Rattus norvegicus GN=Hsp90b1 PE=4 SV=1 - [A0A0A0MY09_RAT]	2	2	Q66HD0;A0A0A0MY09	N-Term(TMT6plex); K11(TMT6plex)	HCD	1	0	1	1	35140	No Quan Values	Not Used	268207	172150	532199	217530	250486	437545	387062	330161	526497	366146		0	0.002715	5.29102	0	3.91965	3	2	874.466	1747.92	-1.06012	36.2304	2710	2710	MS2	0/0	PR382_TMT2_L_F3&8.raw
High	eNPPVEDSsDEDDRR	Ambiguous	Protein Stt3b OS=Rattus norvegicus GN=Stt3b PE=2 SV=1 - [B2RYD7_RAT]	1	1	B2RYD7	N-Term(TMT6plex); S9(Phospho)	HCD		0.0112	2	2	17651	No Quan Values	Not Used	699.646	291.482	213.751	316.015	483.606	556.161	1725.71	527.022	1082.05	1267.56	S(8): 99.7; S(9): 0.3	0	0.00576	5.28924	1	20.6379	459	3	690.293	2068.86	-0.479482	22.4249	1258	1258	MS2	0/0	PR382_TMT2_L_TD_F5&10.raw
High	kSDIDEIVLVGGSTR	Unambiguous	78 kDa glucose-regulated protein OS=Rattus norvegicus GN=Hspa5 PE=1 SV=1 - [GRP78_RAT]	1	1	P06761	N-Term(TMT6plex); K1(TMT6plex)	HCD	1	0	1	1	53331	No Quan Values	Not Used	66331.9	40163.2	118287	74048.3	81094.6	121844	97178.9	62654.8	130519	102564		0	0.0005992	5.28857	1	35.5986	14	3	683.065	2047.18	-0.506096	47.142	3999	3999	MS2	0/0	PR382_TMT2_L_F5&10.raw
High	aLAPTWEQLALGLEHSETVk	Unambiguous	Protein Txndc5 OS=Rattus norvegicus GN=Txndc5 PE=3 SV=1 - [D3ZZC1_RAT]	1	1	D3ZZC1	N-Term(TMT6plex); K20(TMT6plex)	HCD	1	0	1	1	55393	No Quan Values	Not Used	6709.1	3998.77	9919.45	6650.13	5612.14	11104.9	9146.57	7545.22	12858.2	9694.99		0	0.000205	5.28798	0	44.6216	30	3	884.498	2651.48	-1.00686	68.9818	6267	6267	MS2	0/0	PR382_TMT2_L_F5&10.raw
High	dFQLFGSPLGk	Unambiguous	Serotransferrin OS=Rattus norvegicus GN=Tf PE=1 SV=3 - [TRFE_RAT]|Isoform 2 of Serotransferrin OS=Rattus norvegicus GN=Tf - [TRFE_RAT]|Ab2-417 OS=Rattus norvegicus GN=Tf PE=2 SV=1 - [Q7TMC7_RAT]	3	3	P12346;P12346-2;Q7TMC7	N-Term(TMT6plex); K11(TMT6plex)	HCD	1	0	1	1	37471	No Quan Values	Not Used	305948	119667	362734	405635	302629	449178	566418	262652	600981	344206		0	0.006279	5.28582	0	10.7212	5	2	833.981	1666.96	-0.9331	60.7038	5276	5276	MS2	0/0	PR382_TMT2_L_F3&8.raw
High	aLLALEAFQVSHPcR	Unambiguous	Maleylacetoacetate isomerase OS=Rattus norvegicus GN=Gstz1 PE=1 SV=2 - [MAAI_RAT]	1	1	P57113	N-Term(TMT6plex); C14(Carbamidomethyl)	HCD	1	0	1	1	45819	No Quan Values	Not Used	32429.5	21330.3	50779.1	12461.6	19572.5	35531.2	28210.3	30638.8	53445.7	39108.8		0	0.0003351	5.28545	0	29.8354	8	3	647.69	1941.06	-0.478287	57.0712	5454	5454	MS2	0/0	PR382_TMT2_L_F4&9.raw
High	aLIDMYAEGVADLDEIVLHYPYIPPGEk	Unambiguous	Glutathione S-transferase alpha-3 OS=Rattus norvegicus GN=Gsta3 PE=1 SV=3 - [GSTA3_RAT]|Glutathione S-transferase OS=Rattus norvegicus GN=LOC102550391 PE=3 SV=1 - [M0RDI1_RAT]	2	2	P04904;M0RDI1	N-Term(TMT6plex); K28(TMT6plex)	HCD	1	0	1	1	49035	No Quan Values	Not Used	324.877	158.525	397.406	197.598	277.141	578.673	350.233	282.785	541.003	386.399		0	0.0002028	5.28541	0	22.2168	351	3	1197.3	3589.89	-0.772949	95.4106	9003	9003	MS2	0/0	PR382_TMT2_L_F4&9.raw
High	nGDGkEDLIWEILk	Unambiguous	Serotransferrin OS=Rattus norvegicus GN=Tf PE=1 SV=3 - [TRFE_RAT]|Isoform 2 of Serotransferrin OS=Rattus norvegicus GN=Tf - [TRFE_RAT]|Ab2-417 OS=Rattus norvegicus GN=Tf PE=2 SV=1 - [Q7TMC7_RAT]	3	3	P12346;P12346-2;Q7TMC7	N-Term(TMT6plex); N1(Deamidated); K5(TMT6plex); K14(TMT6plex)	HCD	1	0	1	1	55597	No Quan Values	Not Used	58030.8	27673.8	74977.2	77763.8	47942.7	80635.8	93583.7	37837.4	92273	52243.6		0	0.003951	5.28443	1	16.0091	21	3	773.445	2318.32	-0.694514	71.2151	6492	6492	MS2	0/0	PR382_TMT2_L_F5&10.raw
High	nGDGkEDLIWEILk	Unambiguous	Serotransferrin OS=Rattus norvegicus GN=Tf PE=1 SV=3 - [TRFE_RAT]|Isoform 2 of Serotransferrin OS=Rattus norvegicus GN=Tf - [TRFE_RAT]|Ab2-417 OS=Rattus norvegicus GN=Tf PE=2 SV=1 - [Q7TMC7_RAT]	3	3	P12346;P12346-2;Q7TMC7	N-Term(TMT6plex); N1(Deamidated); K5(TMT6plex); K14(TMT6plex)	HCD	1	0	1	1	46972	No Quan Values	Not Used	95052.7	39227.3	123988	126514	69534.6	117449	145490	63959.9	141369	88326.7		0	0.004041	5.28354	1	13.1256	14	3	773.445	2318.32	-0.14164	69.295	6728	6728	MS2	0/0	PR382_TMT2_L_F4&9.raw
High	gAEEMETVIPVDIMR	Unambiguous	Protein DJ-1 OS=Rattus norvegicus GN=Park7 PE=1 SV=1 - [PARK7_RAT]|Protein LOC365828 (Fragment) OS=Rattus norvegicus GN=LOC365828 PE=4 SV=1 - [M0R3K9_RAT]	2	2	O88767;M0R3K9	N-Term(TMT6plex)	HCD	1	0	1	1	37281	No Quan Values	Not Used	192179	120766	192399	84887.7	117538	170615	203412	135282	167801	136562		0	0.0008168	5.28337	0	7.31058	3	2	959.994	1918.98	-0.343239	58.6341	5067	5067	MS2	0/0	PR382_TMT2_L_F3&8.raw
High	dMAIATGGAVFGEEGLNLNLEDVQAHDLGk	Unambiguous	60 kDa heat shock protein, mitochondrial OS=Rattus norvegicus GN=Hspd1 PE=1 SV=1 - [CH60_RAT]	1	1	P63039	N-Term(TMT6plex); K30(TMT6plex)	HCD	1	0	1	1	55111	No Quan Values	Not Used	3365.58	1935.26	5494.88	2167.09	4737.62	3882.2	3649.58	1977.74	5250.63	3672.19		0	8.185e-05	5.28329	0	37.431	23	4	886.459	3542.82	-1.19525	65.9562	5957	5957	MS2	0/0	PR382_TMT2_L_F5&10.raw
High	vIHNEFTLGEEcELETMTGEk	Unambiguous	Fatty acid-binding protein, liver OS=Rattus norvegicus GN=Fabp1 PE=1 SV=1 - [FABPL_RAT]	1	1	P02692	N-Term(TMT6plex); C12(Carbamidomethyl); K21(TMT6plex)	HCD	1	0	1	1	48933	No Quan Values	Not Used	591.918	355.104	885.349	360.338	470.035	701.934	685.218	559.534	846.427	562.54		0	5.469e-05	5.28236	0	23.4567	308	3	975.484	2924.44	-2.02597	93.737	8891	8891	MS2	0/0	PR382_TMT2_L_F4&9.raw
High	nENTFLDLTVQQIEHLNk	Unambiguous	Protein Ugp2 OS=Rattus norvegicus GN=Ugp2 PE=2 SV=1 - [Q4V8I9_RAT]	1	1	Q4V8I9	N-Term(TMT6plex); K18(TMT6plex)	HCD	1	0	1	1	46877	No Quan Values	Not Used	57320	34504.2	96106.8	26483.4	39345.3	41441.2	71221.3	55613.5	95605.5	86500.4		0	0.0003731	5.28223	0	14.3151	6	3	872.146	2614.42	-0.419396	68.2664	6622	6622	MS2	0/0	PR382_TMT2_L_F4&9.raw
High	aDcTITMADSDLLALMTGk	Unambiguous	Non-specific lipid-transfer protein OS=Rattus norvegicus GN=Scp2 PE=4 SV=2 - [F1LQ55_RAT]|Non-specific lipid-transfer protein OS=Rattus norvegicus GN=Scp2 PE=1 SV=3 - [NLTP_RAT]|Isoform SCP2 of Non-specific lipid-transfer protein OS=Rattus norvegicus GN=Scp2 - [NLTP_RAT]	3	3	F1LQ55;P11915;P11915-2	N-Term(TMT6plex); C3(Carbamidomethyl); K19(TMT6plex)	HCD	1	0	1	1	26533	No Quan Values	Not Used	1108.47	466.563	1671.01	432.301	875.146	1096.83	1001.02	634.66	1200.28	887.635		0	0.0002691	5.27939	0	28.9142	500	3	829.096	2485.27	-0.685857	79.6776	6219	6219	MS2	0/0	PR382_TMT2_L_F1&6.raw
High	vIHNEFTLGEEcELETMTGEk	Unambiguous	Fatty acid-binding protein, liver OS=Rattus norvegicus GN=Fabp1 PE=1 SV=1 - [FABPL_RAT]	1	1	P02692	N-Term(TMT6plex); C12(Carbamidomethyl); K21(TMT6plex)	HCD	1	0	1	1	49002	No Quan Values	Not Used	601.667	425.208	1024.62	273.482	457.847	830.267	784.676	623.445	860.925	657.489		0	0.0003518	5.27671	0	12.2759	162	3	975.483	2924.44	-2.21381	94.8476	8967	8967	MS2	0/0	PR382_TMT2_L_F4&9.raw
High	gETDEEYLWcIEQTLHFk	Unambiguous	Adenosylhomocysteinase OS=Rattus norvegicus GN=Ahcy PE=1 SV=3 - [SAHH_RAT]	1	1	P10760	N-Term(TMT6plex); C10(Carbamidomethyl); K18(TMT6plex)	HCD	1	0	1	1	46999	No Quan Values	Not Used	54365.2	29522.1	70746.6	23928.7	47272.4	73512.3	64379.8	43909.4	114856	62547.1		0	0.0001028	5.275	0	12.4772	8	3	919.459	2756.36	-0.412501	69.585	6758	6758	MS2	0/0	PR382_TMT2_L_F4&9.raw
High	kLEPDELDLVLk	Ambiguous	Alcohol sulfotransferase A OS=Rattus norvegicus GN=St2a2 PE=1 SV=2 - [ST2A2_RAT]|Sulfotransferase OS=Rattus norvegicus GN=Sult2a2 PE=3 SV=2 - [F1M7G5_RAT]|Sulfotransferase OS=Rattus norvegicus GN=Sult2a1 PE=3 SV=1 - [M3ZCQ0_RAT]|Bile salt sulfotransferase OS=Rattus norvegicus GN=St2a1 PE=2 SV=3 - [ST2A1_RAT]	4	4	P22789;F1M7G5;M3ZCQ0;P15709	N-Term(TMT6plex); K1(TMT6plex); K12(TMT6plex)	HCD	0	0	1	1	54355	No Quan Values	Not Used	98992.3	67722	123042	61133.7	121446	150394	125225	84174.5	309805	158156		0	0.006355	5.27398	1	30.9039	5	3	700.436	2099.29	-0.504896	57.9804	5126	5126	MS2	0/0	PR382_TMT2_L_F5&10.raw
High	kLEPDELnLVLk	Ambiguous	Alcohol sulfotransferase OS=Rattus norvegicus PE=2 SV=1 - [SUH3_RAT]	1	1	P50235	N-Term(TMT6plex); K1(TMT6plex); N8(Deamidated); K12(TMT6plex)	HCD		0	2	2	54355	No Quan Values	Not Used	98992.3	67722	123042	61133.7	121446	150394	125225	84174.5	309805	158156		0	0.006354	5.27398	1	30.9039	5	3	700.436	2099.29	-0.502991	57.9804	5126	5126	MS2	0/0	PR382_TMT2_L_F5&10.raw
High	lQLAMVcYSPDFER	Unambiguous	Glutathione S-transferase Mu 2 OS=Rattus norvegicus GN=Gstm2 PE=1 SV=2 - [GSTM2_RAT]	1	1	P08010	N-Term(TMT6plex); C7(Carbamidomethyl)	HCD	1	0	1	1	37315	No Quan Values	Not Used	52217.2	34202	106219	34360.6	41477.8	47967.5	73970.5	52846.9	77526.2	98078.6		0	0.0002522	5.27306	0	3.77433	7	2	979.488	1957.97	-1.14072	58.9788	5104	5104	MS2	0/0	PR382_TMT2_L_F3&8.raw
High	nYIMDFQVGkEFEEDLTGIDDR	Unambiguous	Retinol-binding protein 1 OS=Rattus norvegicus GN=Rbp1 PE=1 SV=2 - [RET1_RAT]	1	1	P02696	N-Term(TMT6plex); K10(TMT6plex)	HCD	1	0	1	1	47200	No Quan Values	Not Used	23547.5	10088.4	56360.7	8626.79	9257.7	24350.9	15427.6	20603.6	34714.5	15703.1		0	0.0003337	5.27041	1	9.77105	25	3	1031.51	3092.53	-0.760842	71.771	6981	6981	MS2	0/0	PR382_TMT2_L_F4&9.raw
High	vALEMLFTGEPISAQEALR	Unambiguous	Enoyl-CoA hydratase domain-containing protein 3, mitochondrial OS=Rattus norvegicus GN=Echdc3 PE=2 SV=1 - [ECHD3_RAT]|Enoyl-CoA hydratase domain-containing protein 3, mitochondrial (Fragment) OS=Rattus norvegicus GN=Echdc3 PE=4 SV=1 - [M0RDR1_RAT]	2	2	Q3MIE0;M0RDR1	N-Term(TMT6plex)	HCD	1	0	1	1	38656	No Quan Values	Not Used	1357.32	731.658	1716.44	1060.87	1428.4	1845.26	1949.08	1160.77	2766.9	2133.74		0	0.0001046	5.26992	0	7.47749	385	3	768.754	2304.25	-0.0164045	73.6853	6580	6580	MS2	0/0	PR382_TMT2_L_F3&8.raw
High	aLVDELEWEIAR	Unambiguous	Canopy 2 homolog (Zebrafish) OS=Rattus norvegicus GN=Cnpy2 PE=2 SV=1 - [A0JN30_RAT]	1	1	A0JN30	N-Term(TMT6plex)	HCD	1	0	1	1	46943	No Quan Values	Not Used	42941.2	27363.2	55615.4	35180.3	37598.2	62837.2	68328.3	33552.7	79705.6	43633.2		0	0.0007181	5.26957	0	39.1225	23	2	836.958	1672.91	-0.668137	68.9623	6695	6695	MS2	0/0	PR382_TMT2_L_F4&9.raw
High	aIEMLGGELGSk	Unambiguous	Fumarate hydratase, mitochondrial OS=Rattus norvegicus GN=Fh PE=1 SV=1 - [FUMH_RAT]|Isoform Cytoplasmic of Fumarate hydratase, mitochondrial OS=Rattus norvegicus GN=Fh - [FUMH_RAT]|Fumarate hydratase 1 OS=Rattus norvegicus GN=Fh PE=2 SV=1 - [Q5M964_RAT]	3	3	P14408;P14408-2;Q5M964	N-Term(TMT6plex); K12(TMT6plex)	HCD	1	0	1	1	36775	No Quan Values	Not Used	423317	234544	533795	257511	324428	504392	427647	285362	506470	499578		0	0.0008367	5.26853	0	38.2478	4	2	831.978	1662.95	-0.968986	53.2861	4509	4509	MS2	0/0	PR382_TMT2_L_F3&8.raw
High	vIHNEFTLGEEcELETMTGEk	Unambiguous	Fatty acid-binding protein, liver OS=Rattus norvegicus GN=Fabp1 PE=1 SV=1 - [FABPL_RAT]	1	1	P02692	N-Term(TMT6plex); C12(Carbamidomethyl); K21(TMT6plex)	HCD	1	0	1	1	49448	No Quan Values	Not Used	146.933	167.222	393.108	51.722	111.609	206.196	193.202	204.11	256.828	254.633		0	0.000172	5.26753	0	7.29096	500	3	975.484	2924.44	-1.46246	102.837	9458	9458	MS2	0/0	PR382_TMT2_L_F4&9.raw
High	gITWGEDTLMEYLENPk	Unambiguous	Cytochrome c, somatic OS=Rattus norvegicus GN=Cycs PE=1 SV=2 - [CYC_RAT]|Protein LOC690675 OS=Rattus norvegicus GN=LOC679794 PE=3 SV=1 - [D4A5L9_RAT]|Uncharacterized protein OS=Rattus norvegicus PE=3 SV=1 - [M0RBT2_RAT]	3	3	P62898;D4A5L9;M0RBT2	N-Term(TMT6plex); K17(TMT6plex)	HCD	1	0	1	1	38806	No Quan Values	Not Used	14544.3	5372.42	11317.7	9099.16	14313.8	23433.6	28712.1	13322.7	26962.7	21055		0	0.0008537	5.26503	0	11.0857	50	3	818.76	2454.26	0.652788	75.3967	6746	6746	MS2	0/0	PR382_TMT2_L_F3&8.raw
High	lPSEGPQPAHVVVGDVLQAGDVDk	Unambiguous	Biliverdin reductase B (Flavin reductase (NADPH)) OS=Rattus norvegicus GN=Blvrb PE=2 SV=1 - [B5DF65_RAT]	1	1	B5DF65	N-Term(TMT6plex); K24(TMT6plex)	HCD	1	0	1	1	36708	No Quan Values	Not Used	23010.5	12644	33369.4	13833.5	26360.5	38998.8	37189	24773.8	48960.8	30881		0	0.0007643	5.26496	0	9.64035	7	3	962.53	2885.57	-0.972488	52.5877	4435	4435	MS2	0/0	PR382_TMT2_L_F3&8.raw
High	vVNDDFSQVADVLVEDGVVR	Unambiguous	Dihydropyrimidinase OS=Rattus norvegicus GN=Dpys PE=1 SV=2 - [DPYS_RAT]	1	1	Q63150	N-Term(TMT6plex)	HCD	1	0	1	1	38573	No Quan Values	Not Used	11645.5	6469.58	11857.3	4409.89	5894.76	12506.8	11450.8	6368.95	10641.9	8973.37		0	5.024e-05	5.26396	0	7.09833	18	2	1202.63	2404.25	-1.19622	72.7184	6489	6489	MS2	0/0	PR382_TMT2_L_F3&8.raw
High	gSSLIEAFETWR	Unambiguous	Dihydropyrimidinase OS=Rattus norvegicus GN=Dpys PE=1 SV=2 - [DPYS_RAT]	1	1	Q63150	N-Term(TMT6plex)	HCD	1	0	1	1	55369	No Quan Values	Not Used	37359.9	23235.5	42840.5	13960.6	25505.4	43871	41677.6	28127.2	44228.7	34359.5		0	0.0007132	5.26095	0	27.1906	30	2	812.93	1624.85	-0.215667	68.7325	6241	6241	MS2	0/0	PR382_TMT2_L_F5&10.raw
High	vIHNEFTLGEEcELETMTGEk	Unambiguous	Fatty acid-binding protein, liver OS=Rattus norvegicus GN=Fabp1 PE=1 SV=1 - [FABPL_RAT]	1	1	P02692	N-Term(TMT6plex); C12(Carbamidomethyl); K21(TMT6plex)	HCD	1	0	1	1	49607	No Quan Values	Not Used	209.497	69.5437	303.242	76.5601	164.004	216.442	208.251	191.379	292.055	282.673		0	0.0002574	5.26045	0	11.8723	500	3	975.484	2924.44	-1.21201	105.806	9633	9633	MS2	0/0	PR382_TMT2_L_F4&9.raw
High	dVQIGDIVTVGEcRPLSk	Unambiguous	40S ribosomal protein S11 OS=Rattus norvegicus GN=Rps11 PE=1 SV=3 - [RS11_RAT]|Uncharacterized protein OS=Rattus norvegicus PE=3 SV=1 - [M0R8X3_RAT]	2	2	P62282;M0R8X3	N-Term(TMT6plex); C13(Carbamidomethyl); K18(TMT6plex)	HCD	1	0	1	1	45268	No Quan Values	Not Used	118924	71048.5	175152	86280.5	99885.5	168047	134952	99103.3	211970	159809		0	0.0008607	5.26023	0	30.2568	4	3	815.45	2444.33	-9.60803	51.3601	4848	4848	MS2	0/0	PR382_TMT2_L_F4&9.raw
High	ckDDEFTHLYTLIVRPDNTYEVk	Unambiguous	Calreticulin OS=Rattus norvegicus GN=Calr PE=1 SV=1 - [CALR_RAT]	1	1	P18418	N-Term(TMT6plex); C1(Carbamidomethyl); K2(TMT6plex); K23(TMT6plex)	HCD	1	0	1	1	54506	No Quan Values	Not Used	34159.8	17238.1	54466.6	19550.3	21784.8	55999.8	29698.5	24152.1	62200	35031.4		0	0.009192	5.26016	1	16.6632	7	4	886.724	3543.87	-0.76964	59.558	5292	5292	MS2	0/0	PR382_TMT2_L_F5&10.raw
High	aVQEVLVTHGEDTADRPPVPIFk	Unambiguous	Cytochrome P450 2D1 OS=Rattus norvegicus GN=Cyp2d1 PE=2 SV=1 - [CP2D1_RAT]|Cytochrome P450 2D10 OS=Rattus norvegicus GN=Cyp2d10 PE=1 SV=1 - [CP2DA_RAT]|Cytochrome P450 2D10 OS=Rattus norvegicus GN=Cyp2d5 PE=2 SV=1 - [Q5I0P9_RAT]	3	3	P10633;P12939;Q5I0P9	N-Term(TMT6plex); K23(TMT6plex)	HCD	1	0	1	1	45124	No Quan Values	Not Used	34177.3	23185.4	52096.5	33712.3	41609.6	85299.9	56190.1	43515.1	72792.8	100892		0	0.005677	5.25726	0	53.8367	6	4	744.913	2976.63	-8.80991	49.7986	4689	4689	MS2	0/0	PR382_TMT2_L_F4&9.raw
High	vcYEGQPVGEFIccLQNHPEHM	Unambiguous	Glycerol-3-phosphate dehydrogenase [NAD(+)], cytoplasmic OS=Rattus norvegicus GN=Gpd1 PE=1 SV=4 - [GPDA_RAT]	1	1	O35077	N-Term(TMT6plex); C2(Carbamidomethyl); C13(Carbamidomethyl); C14(Carbamidomethyl)	HCD	1	0	1	1	46021	No Quan Values	Not Used	7335.21	3070.24	7285	3059.49	2488.26	8997.29	6384.06	5446.19	11745.6	7258.9		0	0.0003302	5.25708	0	19.9349	9	3	978.438	2933.3	-1.48894	59.1702	5676	5676	MS2	0/0	PR382_TMT2_L_F4&9.raw
High	vIHNEFTLGEEcELETMTGEk	Unambiguous	Fatty acid-binding protein, liver OS=Rattus norvegicus GN=Fabp1 PE=1 SV=1 - [FABPL_RAT]	1	1	P02692	N-Term(TMT6plex); C12(Carbamidomethyl); K21(TMT6plex)	HCD	1	0	1	1	49388	No Quan Values	Not Used	230.195	225.255	397.513	51.2717	241.938	304.247	316.012	290.745	406.815	296.68		0	0.0001877	5.2552	0	3.91718	500	3	975.485	2924.44	-0.711111	101.733	9392	9392	MS2	0/0	PR382_TMT2_L_F4&9.raw
High	nGDGkEDLIWEILk	Unambiguous	Serotransferrin OS=Rattus norvegicus GN=Tf PE=1 SV=3 - [TRFE_RAT]|Isoform 2 of Serotransferrin OS=Rattus norvegicus GN=Tf - [TRFE_RAT]|Ab2-417 OS=Rattus norvegicus GN=Tf PE=2 SV=1 - [Q7TMC7_RAT]	3	3	P12346;P12346-2;Q7TMC7	N-Term(TMT6plex); K5(TMT6plex); K14(TMT6plex)	HCD	1	0	1	1	25909	No Quan Values	Not Used	4198.67	1532.86	6024	4855.88	2438.11	4579.22	5932.07	2944.8	6853.43	3927.63		0	0.00251	5.25436	1	27.3912	355	3	773.117	2317.34	-0.45465	69.3329	5532	5532	MS2	0/0	PR382_TMT2_L_F1&6.raw
High	dVFLGTFLYEYSR	Unambiguous	Serum albumin OS=Rattus norvegicus GN=Alb PE=1 SV=2 - [ALBU_RAT]	1	1	P02770	N-Term(TMT6plex)	HCD	1	0	1	1	47194	No Quan Values	Not Used	28429.4	13334.1	35392.3	40648.2	17193.7	36554.5	32163.2	15840.7	43201.9	24428		0	0.0005686	5.25379	0	31.5922	31	2	919.98	1838.95	-0.453234	71.698	6974	6974	MS2	0/0	PR382_TMT2_L_F4&9.raw
High	lPESENLQEFWANLIGGVDMVTDDDRR	Unambiguous	Fatty acid synthase OS=Rattus norvegicus GN=Fasn PE=1 SV=3 - [FAS_RAT]	1	1	P12785	N-Term(TMT6plex)	HCD	1	0	1	1	48524	No Quan Values	Not Used	554.398	702.333	1598.21	489.494	596.745	2218.54	532.753	1297.74	1661.43	2482.83		0	0.005729	5.25132	1	5.86629	106	3	1116.88	3348.64	0.614549	87.6837	8440	8440	MS2	0/0	PR382_TMT2_L_F4&9.raw
High	aGQAVDDFIEk	Unambiguous	6-phosphogluconate dehydrogenase, decarboxylating OS=Rattus norvegicus GN=Pgd PE=1 SV=1 - [6PGD_RAT]|6-phosphogluconate dehydrogenase, decarboxylating OS=Rattus norvegicus GN=Kif1b PE=3 SV=2 - [F1M9K9_RAT]	2	2	P85968;F1M9K9	N-Term(TMT6plex); K11(TMT6plex)	HCD	1	0	1	1	36207	No Quan Values	Not Used	134817	120902	351021	138331	154177	333069	151887	161279	335808	239731		0	0.001958	5.25108	0	10.6725	11	2	825.958	1650.91	-0.5475	47.312	3884	3884	MS2	0/0	PR382_TMT2_L_F3&8.raw
High	iFPVETLVEEAIQcAEk	Unambiguous	Enoyl-CoA hydratase, mitochondrial OS=Rattus norvegicus GN=Echs1 PE=1 SV=1 - [ECHM_RAT]	1	1	P14604	N-Term(TMT6plex); C14(Carbamidomethyl); K17(TMT6plex)	HCD	1	0	1	1	39967	No Quan Values	Not Used	1892.25	721.572	2418.83	1135.07	1483.41	2467.25	2420.29	1623.56	3157.28	2744.06		0	0.0003938	5.24865	0	33.256	222	3	812.115	2434.33	0.279574	90.7088	8029	8029	MS2	0/0	PR382_TMT2_L_F3&8.raw
High	iGGHGGEYGEEALQR	Unambiguous	Hemoglobin subunit alpha-1/2 OS=Rattus norvegicus GN=Hba1 PE=1 SV=3 - [HBA_RAT]	1	1	P01946	N-Term(TMT6plex)	HCD	1	0	1	1	51871	No Quan Values	Not Used	8392.81	6456.75	15826.9	28748.2	7499.43	11998.9	8232.69	8395.95	13041.6	12668.5		0	0.0001719	5.24632	0	5.67551	203	3	601.308	1801.91	3.08075	30.2943	2373	2373	MS2	0/0	PR382_TMT2_L_F5&10.raw
High	vIISAPSADAPMFVMGVNHEk	Unambiguous	Glyceraldehyde-3-phosphate dehydrogenase OS=Rattus norvegicus GN=Gapdh PE=1 SV=3 - [G3P_RAT]|Glyceraldehyde-3-phosphate dehydrogenase OS=Rattus norvegicus GN=Gapdh-ps2 PE=3 SV=1 - [D3ZGY4_RAT]|Glyceraldehyde-3-phosphate dehydrogenase OS=Rattus norvegicus PE=3 SV=2 - [D3ZWV2_RAT]|Glyceraldehyde-3-phosphate dehydrogenase OS=Rattus norvegicus GN=LOC685186 PE=3 SV=1 - [M0R590_RAT]|Uncharacterized pro…	6	6	P04797;D3ZGY4;D3ZWV2;M0R590;M0R634;M0R660	N-Term(TMT6plex); K21(TMT6plex)	HCD	1	0	1	1	54345	No Quan Values	Not Used	37987.7	25328.8	41357.7	13861.7	40055.3	39040.9	41484.3	28025.2	58805.4	32079.2		0	0.0006826	5.24631	0	10.6082	6	3	891.149	2671.43	-0.67734	57.8748	5115	5115	MS2	0/0	PR382_TMT2_L_F5&10.raw
High	tVMGDFAQFVDk	Unambiguous	Serum albumin OS=Rattus norvegicus GN=Alb PE=1 SV=2 - [ALBU_RAT]	1	1	P02770	N-Term(TMT6plex); K12(TMT6plex)	HCD	1	0	1	1	55028	No Quan Values	Not Used	70830.9	34039.6	124053	160217	48852.1	90211.6	72849.7	57896	109943	82801.8		0	0.0003965	5.24612	0	11.4333	15	2	908.488	1815.97	-1.34446	65.0738	5866	5866	MS2	0/0	PR382_TMT2_L_F5&10.raw
High	aLDYLAIGVHELAAISER	Unambiguous	Histidine ammonia-lyase OS=Rattus norvegicus GN=Hal PE=1 SV=1 - [HUTH_RAT]	1	1	P21213	N-Term(TMT6plex)	HCD	1	0	1	1	48001	No Quan Values	Not Used	5327.78	2495.15	4500.72	2098.61	4083.6	5073.25	4832.78	1286.64	7130.51	2734.59		0	2.122e-05	5.24211	0	22.207	40	3	724.074	2170.21	-0.261841	80.7696	7864	7864	MS2	0/0	PR382_TMT2_L_F4&9.raw
High	eLEEIVQPIISk	Unambiguous	78 kDa glucose-regulated protein OS=Rattus norvegicus GN=Hspa5 PE=1 SV=1 - [GRP78_RAT]	1	1	P06761	N-Term(TMT6plex); K12(TMT6plex)	HCD	1	0	1	1	37510	No Quan Values	Not Used	114101	65607.6	160517	87542.8	78392.8	150580	160418	105532	171977	105587		0	0.0007222	5.24058	0	9.67133	6	2	928.56	1856.11	-0.660763	61.2091	5319	5319	MS2	0/0	PR382_TMT2_L_F3&8.raw
High	fTQAGSEVSALLGR	Unambiguous	ATP synthase subunit beta, mitochondrial OS=Rattus norvegicus GN=Atp5b PE=1 SV=2 - [ATPB_RAT]|ATP synthase subunit beta OS=Rattus norvegicus GN=Atp5b PE=3 SV=1 - [G3V6D3_RAT]	2	2	P10719;G3V6D3	N-Term(TMT6plex)	HCD	1	0	1	1	37175	No Quan Values	Not Used	52885.8	38433.5	77200.3	64639.9	63294.4	82160.9	84685.4	77933.9	128721	108920		0	0.0003064	5.24042	0	36.8952	18	2	832.961	1664.92	-1.05985	57.5227	4950	4950	MS2	0/0	PR382_TMT2_L_F3&8.raw
High	vIHNEFTLGEEcELETMTGEk	Unambiguous	Fatty acid-binding protein, liver OS=Rattus norvegicus GN=Fabp1 PE=1 SV=1 - [FABPL_RAT]	1	1	P02692	N-Term(TMT6plex); C12(Carbamidomethyl); K21(TMT6plex)	HCD	1	0	1	1	54743	No Quan Values	Not Used	5890.04	4020.97	8740.65	5217.37	3851.28	6813.2	8174.85	5600.61	9333.86	6477.19		0	0.0002827	5.2394	0	48.4406	35	3	975.486	2924.44	0.603743	62.0441	5552	5552	MS2	0/0	PR382_TMT2_L_F5&10.raw
High	lNVAPVSDIIEIk	Unambiguous	Electron transfer flavoprotein subunit alpha, mitochondrial OS=Rattus norvegicus GN=Etfa PE=1 SV=4 - [ETFA_RAT]	1	1	P13803	N-Term(TMT6plex); K13(TMT6plex)	HCD	1	0	1	1	37554	No Quan Values	Not Used	244217	123179	311476	147481	181007	197543	215380	132494	287400	201900		0	0.0001228	5.23658	0	16.3826	4	2	935.076	1869.14	-0.995424	61.6565	5367	5367	MS2	0/0	PR382_TMT2_L_F3&8.raw
High	mLSNENFEEYLR	Unambiguous	Retinol-binding protein 1 OS=Rattus norvegicus GN=Rbp1 PE=1 SV=2 - [RET1_RAT]	1	1	P02696	N-Term(TMT6plex)	HCD	1	0	1	1	37061	No Quan Values	Not Used	192213	112525	493288	200069	217939	334165	339672	291920	525287	330340		0	0.0008058	5.23578	0	27.7119	3	2	887.437	1773.87	-0.68578	56.2983	4824	4824	MS2	0/0	PR382_TMT2_L_F3&8.raw
High	yLQEVINVLETDGHFR	Unambiguous	Nucleobindin-1 OS=Rattus norvegicus GN=Nucb1 PE=1 SV=1 - [NUCB1_RAT]	1	1	Q63083	N-Term(TMT6plex)	HCD	1	0	1	1	47684	No Quan Values	Not Used	4606.75	1230.77	6557.63	2197.02	3152.73	4631.46	5538.95	2548.11	5085.45	4247.7		0	0.0004114	5.23364	0	17.3307	22	3	721.386	2162.14	-0.12263	77.156	7515	7515	MS2	0/0	PR382_TMT2_L_F4&9.raw
High	lISWYDNEYGYSNR	Unambiguous	Glyceraldehyde-3-phosphate dehydrogenase OS=Rattus norvegicus GN=Gapdh PE=1 SV=3 - [G3P_RAT]|Uncharacterized protein OS=Rattus norvegicus PE=3 SV=1 - [D3Z8U8_RAT]|Glyceraldehyde-3-phosphate dehydrogenase OS=Rattus norvegicus GN=Gapdh-ps2 PE=3 SV=1 - [D3ZGY4_RAT]|Uncharacterized protein OS=Rattus norvegicus PE=3 SV=1 - [D3ZIY0_RAT]|Uncharacterized protein (Fragment) OS=Rattus norvegicus PE=3 SV=2 …	15	15	P04797;D3Z8U8;D3ZGY4;D3ZIY0;D3ZXS2;D4A3W5;E9PTN6;E9PTV9;F1M2N4;F1M4G6;F1M9J9;M0R451;M0R590;M0R660;M0RBH6	N-Term(TMT6plex)	HCD	1	0	1	1	45688	No Quan Values	Not Used	42797.6	34591	56403.1	61769.5	81575.4	106274	94434.9	23097.3	73103.2	91140.4		0	0.0004999	5.22983	0	2.47687	5	2	1004.98	2008.96	-0.972518	55.7127	5310	5310	MS2	0/0	PR382_TMT2_L_F4&9.raw
High	lTLYDIAHTPGVAADLSHIETR	Unambiguous	Malate dehydrogenase, mitochondrial OS=Rattus norvegicus GN=Mdh2 PE=1 SV=2 - [MDHM_RAT]	1	1	P04636	N-Term(TMT6plex)	HCD	1	0	1	1	54546	No Quan Values	Not Used	13722.8	6186.35	14941.2	5415.72	5955.1	11709.3	14138.9	8352.97	18068.9	12715.7		0	8.509e-05	5.22917	0	10.7516	9	3	874.807	2622.41	-0.676333	59.9821	5336	5336	MS2	0/0	PR382_TMT2_L_F5&10.raw
High	lGLDFPNLPYLIDGSR	Unambiguous	Glutathione S-transferase Mu 1 OS=Rattus norvegicus GN=Gstm1 PE=1 SV=2 - [GSTM1_RAT]|Glutathione S-transferase Mu 1 OS=Rattus norvegicus GN=Gstm1 PE=3 SV=1 - [G3V983_RAT]	2	2	P04905;G3V983	N-Term(TMT6plex)	HCD	1	0	1	1	38724	No Quan Values	Not Used	27060.7	19701.1	60137	15059.2	20215.6	24982.6	46942.1	27746.8	28970	46237.7		0	0.0001042	5.22915	0	16.7394	20	2	1010.06	2019.11	-0.759984	74.4559	6655	6655	MS2	0/0	PR382_TMT2_L_F3&8.raw
High	tIDIEPDIEALLSk	Unambiguous	Glutathione peroxidase 1 OS=Rattus norvegicus GN=Gpx1 PE=1 SV=4 - [GPX1_RAT]|Glutathione peroxidase OS=Rattus norvegicus GN=Gpx1 PE=2 SV=1 - [Q6PDW8_RAT]	2	2	P04041;Q6PDW8	N-Term(TMT6plex); K14(TMT6plex)	HCD	1	0	1	1	47557	No Quan Values	Not Used	11292.7	4469.01	13387.5	5524.42	7310.1	10052.7	6906.97	4956.67	6518.1	7143.12		0	0.0005443	5.22714	0	49.4958	117	2	1008.09	2015.17	-1.00651	75.6598	7373	7373	MS2	0/0	PR382_TMT2_L_F4&9.raw
High	vFANPEDcAGFGk	Unambiguous	Microsomal glutathione S-transferase 1 OS=Rattus norvegicus GN=Mgst1 PE=1 SV=3 - [MGST1_RAT]	1	1	P08011	N-Term(TMT6plex); C8(Carbamidomethyl); K13(TMT6plex)	HCD	1	0	1	1	30401	No Quan Values	Not Used	11394.9	7533.75	11682.2	9039.59	17805.9	20526.2	17110.5	17875.5	32311.5	29215.3		0	0.0003386	5.22631	0	7.55863	92	2	935.481	1869.96	-0.751512	49.6303	3382	3382	MS2	0/0	PR382_TMT2_L_F2&7.raw
High	lFQEEFPGIPYPPDAAVEcHR	Unambiguous	Hemopexin OS=Rattus norvegicus GN=Hpx PE=1 SV=3 - [HEMO_RAT]	1	1	P20059	N-Term(TMT6plex); C19(Carbamidomethyl)	HCD	1	0	1	1	46180	No Quan Values	Not Used	15931.2	11300.6	29682.4	17319.6	14253	17441	28354.4	15994.4	24834.6	18780.9		0	0.0003518	5.2255	0	22.8673	11	3	901.113	2701.32	-1.65535	60.8304	5851	5851	MS2	0/0	PR382_TMT2_L_F4&9.raw
High	aRPFPDGLAEDIDkGEVSAR	Unambiguous	Elongation factor 2 OS=Rattus norvegicus GN=Eef2 PE=1 SV=4 - [EF2_RAT]	1	1	P05197	N-Term(TMT6plex); K14(TMT6plex)	HCD	1	0	1	1	53313	No Quan Values	Not Used	30020.1	20024.3	59392.8	17680.1	20120.8	30838.3	31421.1	30848	37231.4	30357.6		0	0.003375	5.22439	1	46.116	32	4	651.106	2601.4	-0.604641	46.9476	3979	3979	MS2	0/0	PR382_TMT2_L_F5&10.raw
High	lLLPEDPLISGLLNSQALk	Unambiguous	Fatty acid synthase OS=Rattus norvegicus GN=Fasn PE=1 SV=3 - [FAS_RAT]	1	1	P12785	N-Term(TMT6plex); K19(TMT6plex)	HCD	1	0	1	1	48049	No Quan Values	Not Used	1441.72	1040.18	1806.39	1322.29	1471.76	2882.7	1269.61	1459.7	2932.85	3343.91		0	0.0007374	5.22432	0	59.2034	459	3	831.509	2492.51	0.459589	81.3771	7916	7916	MS2	0/0	PR382_TMT2_L_F4&9.raw
High	nELESYAYSLk	Unambiguous	78 kDa glucose-regulated protein OS=Rattus norvegicus GN=Hspa5 PE=1 SV=1 - [GRP78_RAT]	1	1	P06761	N-Term(TMT6plex); K11(TMT6plex)	HCD	1	0	1	1	36690	No Quan Values	Not Used	450312	213785	1.01484e+06	395114	220874	485063	476135	305213	513678	364664		0	0.002036	5.2229	0	8.74055	2	2	887.984	1774.96	-0.865405	52.4221	4416	4416	MS2	0/0	PR382_TMT2_L_F3&8.raw
High	lEEETGQVVGFHQPGSIR	Unambiguous	Dimethylglycine dehydrogenase, mitochondrial OS=Rattus norvegicus GN=Dmgdh PE=1 SV=1 - [M2GD_RAT]|Dimethylglycine dehydrogenase OS=Rattus norvegicus GN=Dmgdh PE=2 SV=1 - [Q5RKL4_RAT]	2	2	Q63342;Q5RKL4	N-Term(TMT6plex)	HCD	1	0	1	1	44253	No Quan Values	Not Used	60263.5	35868.8	100742	57905.6	72038.5	84342.2	107623	69822.2	119015	121366		0	0.0002226	5.22171	0	20.7317	3	3	738.054	2212.15	-4.2826	40.7142	3731	3731	MS2	0/0	PR382_TMT2_L_F4&9.raw
High	akDQDILDLVGVLHDPETLLR	Unambiguous	Porphobilinogen deaminase OS=Rattus norvegicus GN=Hmbs PE=1 SV=2 - [HEM3_RAT]|Isoform 2 of Porphobilinogen deaminase OS=Rattus norvegicus GN=Hmbs - [HEM3_RAT]|Hydroxymethylbilane synthase OS=Rattus norvegicus GN=Hmbs PE=2 SV=1 - [Q5M893_RAT]	3	3	P19356;P19356-2;Q5M893	N-Term(TMT6plex); K2(TMT6plex)	HCD	1	0	1	1	47225	No Quan Values	Not Used	5458.34	2725.48	6449.65	4324.75	3354.2	5108.52	6142.28	3475.98	6911.18	4562.05		0	6.778e-05	5.21932	1	28.9135	155	4	705.407	2818.61	0.023995	72.0388	7008	7008	MS2	0/0	PR382_TMT2_L_F4&9.raw
High	vIHNEFTLGEEcELETMTGEk	Unambiguous	Fatty acid-binding protein, liver OS=Rattus norvegicus GN=Fabp1 PE=1 SV=1 - [FABPL_RAT]	1	1	P02692	N-Term(TMT6plex); C12(Carbamidomethyl); K21(TMT6plex)	HCD	1	0	1	1	47151	No Quan Values	Not Used	3275.24	2988.18	5946.56	1358.42	3163.5	7356.28	4951.87	3156.16	5048.76	3921.03		0	0.0004301	5.21763	0	12.9339	26	3	975.484	2924.44	-1.96336	71.2321	6927	6927	MS2	0/0	PR382_TMT2_L_F4&9.raw
High	iGGHGGEYGEEALQR	Unambiguous	Hemoglobin subunit alpha-1/2 OS=Rattus norvegicus GN=Hba1 PE=1 SV=3 - [HBA_RAT]	1	1	P01946	N-Term(TMT6plex)	HCD	1	0	1	1	57543	No Quan Values	Not Used	893.82	524.531	1410.87	1613.63	610.551	978.172	1135.33	806.565	1261.11	967.376		0	0.0005077	5.21741	0	24.4194	500	3	601.305	1801.9	-0.679104	98.2459	8633	8633	MS2	0/0	PR382_TMT2_L_F5&10.raw
High	vIHNEFTLGEEcELETMTGEk	Unambiguous	Fatty acid-binding protein, liver OS=Rattus norvegicus GN=Fabp1 PE=1 SV=1 - [FABPL_RAT]	1	1	P02692	N-Term(TMT6plex); C12(Carbamidomethyl); K21(TMT6plex)	HCD	1	0	1	1	31059	No Quan Values	Not Used	414.366	384.701	835.104	92.7772	490.087	607.568	616.884	458.819	643.715	523.186		0	6.833e-05	5.2151	0	0	211	3	975.485	2924.44	-0.335438	58.6297	4105	4105	MS2	0/0	PR382_TMT2_L_F2&7.raw
High	aVFVDLEPTVIDEVR	Unambiguous	Tubulin alpha-1B chain OS=Rattus norvegicus GN=Tuba1b PE=1 SV=1 - [TBA1B_RAT]|Tubulin alpha-1C chain OS=Rattus norvegicus GN=Tuba1c PE=1 SV=1 - [TBA1C_RAT]|Tubulin alpha-1A chain OS=Rattus norvegicus GN=Tuba1a PE=1 SV=1 - [TBA1A_RAT]|Uncharacterized protein OS=Rattus norvegicus PE=4 SV=1 - [M0R5B4_RAT]	4	4	Q6P9V9;Q6AYZ1;P68370;M0R5B4	N-Term(TMT6plex)	HCD	1	0	1	1	31482	No Quan Values	Not Used	3343.07	2742.15	4239.68	2391.2	3213.3	5845.61	5757.11	5235.83	8468.69	7379.89		0	0.0003904	5.21465	0	4.42443	100	2	966.037	1931.07	-0.58452	64.9055	4571	4571	MS2	0/0	PR382_TMT2_L_F2&7.raw
High	vIHNEFTLGEEcELETMTGEk	Unambiguous	Fatty acid-binding protein, liver OS=Rattus norvegicus GN=Fabp1 PE=1 SV=1 - [FABPL_RAT]	1	1	P02692	N-Term(TMT6plex); C12(Carbamidomethyl); K21(TMT6plex)	HCD	1	0	1	1	55562	No Quan Values	Not Used	1916.77	1330.02	2714.41	529.246	1550.86	2372.1	3065.28	1842.57	2466.07	1953.18		0	0.0002953	5.21223	0	28.9103	72	3	975.486	2924.44	0.228071	70.8241	6453	6453	MS2	0/0	PR382_TMT2_L_F5&10.raw
High	eATNPPIIQEEkPk	Unambiguous	Protein disulfide-isomerase A3 OS=Rattus norvegicus GN=Pdia3 PE=1 SV=2 - [PDIA3_RAT]	1	1	P11598	N-Term(TMT6plex); K12(TMT6plex); K14(TMT6plex)	HCD	1	0	1	1	43563	No Quan Values	Not Used	287119	123488	469963	246906	225441	338103	367609	279753	472228	259013		0	0.006537	5.21145	0	8.93802	3	3	761.114	2281.33	-3.82847	33.6006	2972	2972	MS2	0/0	PR382_TMT2_L_F4&9.raw
High	vIHNEFTLGEEcELETMTGEk	Unambiguous	Fatty acid-binding protein, liver OS=Rattus norvegicus GN=Fabp1 PE=1 SV=1 - [FABPL_RAT]	1	1	P02692	N-Term(TMT6plex); C12(Carbamidomethyl); K21(TMT6plex)	HCD	1	0	1	1	57677	No Quan Values	Not Used	229.633	128.153	329.739	102.843	146.435	339.608	250.069	212.206	352.598	250.918		0	0.000197	5.20212	0	9.11196	500	3	975.484	2924.44	-1.1494	100.731	8782	8782	MS2	0/0	PR382_TMT2_L_F5&10.raw
High	aLENNMSLDEIVk	Unambiguous	Carbamoyl-phosphate synthase [ammonia], mitochondrial OS=Rattus norvegicus GN=Cps1 PE=1 SV=1 - [CPSM_RAT]	1	1	P07756	N-Term(TMT6plex); K13(TMT6plex)	HCD	1	0	1	1	45388	No Quan Values	Not Used	45645.3	34868.7	66425.8	66691	85920.1	92039.4	50188.8	49533.6	129656	81073.4		0	9.945e-05	5.20157	0	43.6289	10	2	967.536	1934.07	-0.706255	52.6024	4980	4980	MS2	0/0	PR382_TMT2_L_F4&9.raw
High	dQEGQDVLLFIDNIFR	Unambiguous	ATP synthase subunit beta, mitochondrial OS=Rattus norvegicus GN=Atp5b PE=1 SV=2 - [ATPB_RAT]|ATP synthase subunit beta OS=Rattus norvegicus GN=Atp5b PE=3 SV=1 - [G3V6D3_RAT]	2	2	P10719;G3V6D3	N-Term(TMT6plex)	HCD	1	0	1	1	39820	No Quan Values	Not Used	490.772	383.627	805.075	369.704	738.469	1280.26	1065.04	511.904	1194.57	1266.13		0	0.0007346	5.19991	0	5.74306	190	3	717.723	2151.15	12.0343	88.5873	7868	7868	MS2	0/0	PR382_TMT2_L_F3&8.raw
High	eFTPSAQAAFQk	Unambiguous	Protein Hbb-b1 OS=Rattus norvegicus GN=Hbb-b1 PE=3 SV=1 - [Q62669_RAT]	1	1	Q62669	N-Term(TMT6plex); K12(TMT6plex)	HCD	1	0	1	1	35768	No Quan Values	Not Used	934461	724824	1523794	3.32094e+06	755537	1.04227e+06	714451	637072	1333623	1.19081e+06		0	0.004942	5.19844	0	7.43551	1	2	891.993	1782.98	-0.51503	42.757	3401	3401	MS2	0/0	PR382_TMT2_L_F3&8.raw
High	dAEETISQTIDTIVDMIk	Unambiguous	Protein Col6a1 OS=Rattus norvegicus GN=Col6a1 PE=4 SV=1 - [D3ZUL3_RAT]|Protein Col6a1 OS=Rattus norvegicus GN=Col6a1 PE=4 SV=1 - [M0RDR9_RAT]	2	2	D3ZUL3;M0RDR9	N-Term(TMT6plex); K18(TMT6plex)	HCD	1	0	1	1	40464	No Quan Values	Not Used	565.505	374.78	807.427	509.15	462.394	867.228	1050.25	621.001	1414.08	874.526		0	0.002283	5.19835	0	44.9698	500	3	827.444	2480.32	-1.05105	99.3735	8580	8580	MS2	0/0	PR382_TMT2_L_F3&8.raw
High	aEEDEILNRsPR	Unambiguous	Calnexin OS=Rattus norvegicus GN=Canx PE=1 SV=1 - [CALX_RAT]	1	1	P35565	N-Term(TMT6plex); S10(Phospho)	HCD	1	0	1	1	18240	No Quan Values	Not Used	3027.26	2805.72	2171.48	2947.49	3266.49	4958.46	9328.38	3817.46	6623.2	8405.46	S(10): 100.0	0	0.0725	5.1976	1	2.42159	500	2	869.421	1737.84	-0.913483	34.5578	1992	1992	MS2	0/0	PR382_TMT2_L_TD_F5&10.raw
High	iGGHGGEYGEEALQR	Unambiguous	Hemoglobin subunit alpha-1/2 OS=Rattus norvegicus GN=Hba1 PE=1 SV=3 - [HBA_RAT]	1	1	P01946	N-Term(TMT6plex)	HCD	1	0	1	1	49590	No Quan Values	Not Used	1714.66	979.687	2461.32	1907.07	1323.46	1825.4	1783.32	1571.92	2081.87	1908.08		0	0.0007297	5.19726	0	37.1342	500	3	601.306	1801.9	-0.171015	105.483	9614	9614	MS2	0/0	PR382_TMT2_L_F4&9.raw
High	lTLYDIAHTPGVAADLSHIETR	Unambiguous	Malate dehydrogenase, mitochondrial OS=Rattus norvegicus GN=Mdh2 PE=1 SV=2 - [MDHM_RAT]	1	1	P04636	N-Term(TMT6plex)	HCD	1	0	1	1	54535	No Quan Values	Not Used	21034.8	19169.6	39726.5	19073.9	26835	37283.3	28721.1	17390.1	45490.6	34021.1		0	6.28e-05	5.19617	0	11.36	3	4	656.358	2622.41	0.133146	59.8736	5324	5324	MS2	0/0	PR382_TMT2_L_F5&10.raw
High	rVDVEDLGVDFLTIVGHk	Unambiguous	Selenocysteine lyase OS=Rattus norvegicus GN=Scly PE=1 SV=1 - [SCLY_RAT]	1	1	Q68FT9	N-Term(TMT6plex); K18(TMT6plex)	HCD	1	0	1	1	55799	No Quan Values	Not Used	9756.63	7606.21	13746.7	3510.85	7377.96	12488.5	10157.9	7719.54	11371.7	13436.6		0	0.001886	5.19437	1	20.4905	42	4	618.357	2470.41	0.114976	73.4536	6714	6714	MS2	0/0	PR382_TMT2_L_F5&10.raw
High	vAPEEHPVLLTEAPLNPk	Unambiguous	Actin, cytoplasmic 1 OS=Rattus norvegicus GN=Actb PE=1 SV=1 - [ACTB_RAT]|Actin, cytoplasmic 2 OS=Rattus norvegicus GN=Actg1 PE=1 SV=1 - [ACTG_RAT]|Actin, cytoplasmic 2 (Fragment) OS=Rattus norvegicus GN=LOC100361457 PE=3 SV=1 - [V9GZ85_RAT]	3	3	P60711;P63259;V9GZ85	N-Term(TMT6plex); K18(TMT6plex)	HCD	1	0	1	1	44671	No Quan Values	Not Used	215555	132772	379947	195191	218259	326057	352628	247996	368041	430478		0	0.001395	5.19388	0	12.2699	2	3	804.794	2412.37	-9.26483	45.1186	4191	4191	MS2	0/0	PR382_TMT2_L_F4&9.raw
High	tIAQDYGVLk	Unambiguous	Peroxiredoxin-1 OS=Rattus norvegicus GN=Prdx1 PE=1 SV=1 - [PRDX1_RAT]	1	1	Q63716	N-Term(TMT6plex); K10(TMT6plex)	HCD	1	0	1	1	36001	No Quan Values	Not Used	980190	605945	1.49678e+06	668860	910689	1.21688e+06	1.4646e+06	1.08523e+06	1.76122e+06	1.65628e+06		0	0.008649	5.19317	0	9.19944	3	2	783.468	1565.93	-1.09765	45.1824	3658	3658	MS2	0/0	PR382_TMT2_L_F3&8.raw
High	vIHNEFTLGEEcELETMTGEk	Unambiguous	Fatty acid-binding protein, liver OS=Rattus norvegicus GN=Fabp1 PE=1 SV=1 - [FABPL_RAT]	1	1	P02692	N-Term(TMT6plex); C12(Carbamidomethyl); K21(TMT6plex)	HCD	1	0	1	1	45783	No Quan Values	Not Used	18804.3	7682.94	22904.6	5363.79	13172.8	19067.2	18682	14912.6	21782.3	13998.8		0	0.0001593	5.193	0	6.86625	6	3	975.485	2924.44	-0.210213	56.6884	5414	5414	MS2	0/0	PR382_TMT2_L_F4&9.raw
High	eALIDYGEEFSGR	Unambiguous	Cytochrome P450 2C12, female-specific OS=Rattus norvegicus GN=Cyp2c12 PE=2 SV=1 - [CP2CC_RAT]|Cytochrome P450 2C12, female-specific OS=Rattus norvegicus GN=Cyp2c40 PE=2 SV=1 - [Q64648_RAT]	2	2	P11510;Q64648	N-Term(TMT6plex)	HCD	1	0	1	1	36664	No Quan Values	Not Used	73370.9	44131.5	106408	84382.9	80518.7	122436	213554	138347	219915	230227		0	0.0006726	5.18975	0	14.6388	5	2	857.927	1714.85	-0.530339	52.1392	4387	4387	MS2	0/0	PR382_TMT2_L_F3&8.raw
High	aGPWTPEAAVEHPEAVR	Unambiguous	Betaine--homocysteine S-methyltransferase 1 OS=Rattus norvegicus GN=Bhmt PE=1 SV=1 - [BHMT1_RAT]	1	1	O09171	N-Term(TMT6plex)	HCD	1	0	1	1	44066	No Quan Values	Not Used	316701	168382	355985	110508	246907	190216	218122	202684	385797	286371		0	0.0004161	5.18936	0	5.72575	0	3	682.688	2046.05	-4.80284	38.8061	3526	3526	MS2	0/0	PR382_TMT2_L_F4&9.raw
High	vIHNEFTLGEEcELETMTGEk	Unambiguous	Fatty acid-binding protein, liver OS=Rattus norvegicus GN=Fabp1 PE=1 SV=1 - [FABPL_RAT]	1	1	P02692	N-Term(TMT6plex); C12(Carbamidomethyl); K21(TMT6plex)	HCD	1	0	1	1	48471	No Quan Values	Not Used	674.805	586.504	1400.44	310.659	733.612	1019.02	1101.65	804.23	910.313	796.927		0	5.071e-05	5.18781	0	10.243	135	3	975.484	2924.44	-1.58768	86.8759	8381	8381	MS2	0/0	PR382_TMT2_L_F4&9.raw
High	vHGHsDEEEEEEQPR	Unambiguous	DDB1- and CUL4-associated factor 8 OS=Rattus norvegicus GN=Dcaf8 PE=2 SV=1 - [DCAF8_RAT]	1	1	Q5U2M6	N-Term(TMT6plex); S5(Phospho)	HCD	1	0	1	1	495	No Quan Values	Not Used	94.3568	114.249	131.333	235.308	149.135	210.069	348.291	181.39	306.743	328.441	S(5): 100.0	0	0.005353	5.18738	0	19.3386	500	3	705.965	2115.88	-0.545342	19.9112	1057	1057	MS2	0/0	PR382_TMT2_L_TD_F1&6.raw
High	vMDHPGNYVEPTIVTGLVHDAPIVHk	Unambiguous	Alpha-aminoadipic semialdehyde dehydrogenase OS=Rattus norvegicus GN=Aldh7a1 PE=1 SV=2 - [AL7A1_RAT]	1	1	Q64057	N-Term(TMT6plex); K26(TMT6plex)	HCD	1	0	1	1	54036	No Quan Values	Not Used	11071.8	9513.13	23984.5	14258.2	18269.6	26495.5	23796.6	19971.3	40422.8	27679.3		0	0.004984	5.18497	0	9.56859	6	5	660.163	3296.78	-0.945984	54.6332	4775	4775	MS2	0/0	PR382_TMT2_L_F5&10.raw
High	lVLEVAQHLGESTVR	Unambiguous	ATP synthase subunit beta, mitochondrial OS=Rattus norvegicus GN=Atp5b PE=1 SV=2 - [ATPB_RAT]|ATP synthase subunit beta OS=Rattus norvegicus GN=Atp5b PE=3 SV=1 - [G3V6D3_RAT]	2	2	P10719;G3V6D3	N-Term(TMT6plex)	HCD	1	0	1	1	25354	No Quan Values	Not Used	789.542	365.62	1021.4	767.44	962.77	1241.49	1134.3	678.04	1236.86	1017.69		0	0.0002451	5.18371	0	22.7976	327	3	627.365	1880.08	-0.0632698	61.75	4920	4920	MS2	0/0	PR382_TMT2_L_F1&6.raw
High	vIHNEFTLGEEcELETMTGEk	Unambiguous	Fatty acid-binding protein, liver OS=Rattus norvegicus GN=Fabp1 PE=1 SV=1 - [FABPL_RAT]	1	1	P02692	N-Term(TMT6plex); C12(Carbamidomethyl); K21(TMT6plex)	HCD	1	0	1	1	50081	No Quan Values	Not Used	336.389	174.327	467.491	130.706	270.986	438.862	312.348	292.962	328.891	251.756		0	6.542e-05	5.18154	0	12.0534	449	3	975.485	2924.44	-0.335438	114.762	10159	10159	MS2	0/0	PR382_TMT2_L_F4&9.raw
High	lIDDMVAQAMk	Unambiguous	Isocitrate dehydrogenase [NADP] cytoplasmic OS=Rattus norvegicus GN=Idh1 PE=1 SV=1 - [IDHC_RAT]	1	1	P41562	N-Term(TMT6plex); K11(TMT6plex)	HCD	1	0	1	1	37930	No Quan Values	Not Used	172114	162837	313968	147284	196676	300233	292913	282530	384906	342915		0	0.001987	5.1811	0	23.837	9	2	846.974	1692.94	-0.742678	65.7745	5781	5781	MS2	0/0	PR382_TMT2_L_F3&8.raw
High	sQNNFVAILDLPEGEHQYk	Unambiguous	5'-AMP-activated protein kinase subunit beta-1 OS=Rattus norvegicus GN=Prkab1 PE=1 SV=4 - [AAKB1_RAT]	1	1	P80386	N-Term(TMT6plex); S1(Phospho); K19(TMT6plex)	HCD	1	0	1	1	15314	No Quan Values	Not Used	145.702	182.355	133.195	99.6975	124.304	166.635	499.495	163.497	348.816	323.021	S(1): 100.0; Y(18): 0.0	0	0.002103	5.18083	0	8.15435	500	3	914.13	2740.37	-0.310084	63.9601	4037	4037	MS2	0/0	PR382_TMT2_L_TD_F4&9.raw
High	vADVLEQSLEELAQAESk	Unambiguous	Protein Aldh8a1 OS=Rattus norvegicus GN=Aldh8a1 PE=3 SV=2 - [D3ZXY4_RAT]	1	1	D3ZXY4	N-Term(TMT6plex); K18(TMT6plex)	HCD	1	0	1	1	56548	No Quan Values	Not Used	2332.98	1348.44	4518.54	1999.47	3006.3	3860.29	4309.13	3721.34	5649.38	5020.65		0	0.0001541	5.17975	0	28.8025	79	3	806.444	2417.32	-0.426834	82.3803	7538	7538	MS2	0/0	PR382_TMT2_L_F5&10.raw
High	kLENLLQGGEVEEVILQAEk	Unambiguous	NADH dehydrogenase [ubiquinone] 1 alpha subcomplex subunit 5 OS=Rattus norvegicus GN=Ndufa5 PE=1 SV=3 - [NDUA5_RAT]	1	1	Q63362	N-Term(TMT6plex); K1(TMT6plex); K20(TMT6plex)	HCD	1	0	1	1	47021	No Quan Values	Not Used	13694.9	8144.41	20360	10326.9	13265.8	21338.1	13214.1	14792	21544.2	11382.4		0	0.0001252	5.17936	1	33.8958	11	3	976.239	2926.7	-1.45093	69.8164	6782	6782	MS2	0/0	PR382_TMT2_L_F4&9.raw
High	nDVITVQTPAFAESVTEGDVR	Unambiguous	Dihydrolipoyllysine-residue succinyltransferase component of 2-oxoglutarate dehydrogenase complex, mitochondrial OS=Rattus norvegicus GN=Dlst PE=1 SV=2 - [ODO2_RAT]|Dihydrolipoamide S-succinyltransferase (E2 component of 2-oxo-glutarate complex), isoform CRA_a OS=Rattus norvegicus GN=Dlst PE=3 SV=1 - [G3V6P2_RAT]	2	2	Q01205;G3V6P2	N-Term(TMT6plex); N1(Deamidated)	HCD	1	0	1	1	30836	No Quan Values	Not Used	566.428	386.234	668.348	408.15	622.575	934.467	602.334	447.056	1158.61	615.133		0	0.001013	5.17835	0	22.6014	191	3	826.757	2478.26	-0.188779	55.4541	3860	3860	MS2	0/0	PR382_TMT2_L_F2&7.raw
High	aLESPERPFLAILGGAk	Unambiguous	Phosphoglycerate kinase 1 OS=Rattus norvegicus GN=Pgk1 PE=1 SV=2 - [PGK1_RAT]|Phosphoglycerate kinase OS=Rattus norvegicus GN=RGD1560402 PE=3 SV=1 - [M0R6Y8_RAT]	2	2	P16617;M0R6Y8	N-Term(TMT6plex); K17(TMT6plex)	HCD	1	0	1	1	46248	No Quan Values	Not Used	411596	231926	531200	165539	287503	413897	381021	271208	377754	385077		0	0.004367	5.17829	0	12.9795	3	3	743.112	2227.32	-0.464927	61.5455	5926	5926	MS2	0/0	PR382_TMT2_L_F4&9.raw
High	gSSLIEAFETWR	Unambiguous	Dihydropyrimidinase OS=Rattus norvegicus GN=Dpys PE=1 SV=2 - [DPYS_RAT]	1	1	Q63150	N-Term(TMT6plex)	HCD	1	0	1	1	38123	No Quan Values	Not Used	75128.4	47941.6	90450.1	27756.9	53633.8	81347	85426.2	55939.9	95135.8	85777.5		0	0.0005861	5.17795	0	26.0002	14	2	812.93	1624.85	-0.66643	67.8118	5993	5993	MS2	0/0	PR382_TMT2_L_F3&8.raw
High	aVFVDLEPTVIDEIR	Unambiguous	Tubulin alpha-4A chain OS=Rattus norvegicus GN=Tuba4a PE=2 SV=1 - [TBA4A_RAT]	1	1	Q5XIF6	N-Term(TMT6plex)	HCD	1	0	1	1	38032	No Quan Values	Not Used	35627.6	26938.5	62454.1	41775.1	43115	74897	46459.9	40311.2	105084	65766.8		0	0.0004683	5.1779	0	11.8319	10	2	973.045	1945.08	-0.969712	66.8503	5893	5893	MS2	0/0	PR382_TMT2_L_F3&8.raw
High	vGGTSDVEVNEk	Unambiguous	60 kDa heat shock protein, mitochondrial OS=Rattus norvegicus GN=Hspd1 PE=1 SV=1 - [CH60_RAT]|Uncharacterized protein (Fragment) OS=Rattus norvegicus PE=3 SV=2 - [D3Z9X1_RAT]	2	2	P63039;D3Z9X1	N-Term(TMT6plex); K12(TMT6plex)	HCD	1	0	1	1	34763	No Quan Values	Not Used	724021	341908	912561	485237	531790	683097	784130	536485	943823	716601		0	0.00167	5.17771	0	6.6008	9	2	846.464	1691.92	-0.858011	31.4468	2277	2277	MS2	0/0	PR382_TMT2_L_F3&8.raw
High	vTYLVHDFEEGGGVAMGMYNQDk	Unambiguous	Isocitrate dehydrogenase [NADP] cytoplasmic OS=Rattus norvegicus GN=Idh1 PE=1 SV=1 - [IDHC_RAT]	1	1	P41562	N-Term(TMT6plex); K23(TMT6plex)	HCD	1	0	1	1	46752	No Quan Values	Not Used	19486.7	10169.4	33769.5	9231.08	14027.2	24098.6	23630.2	20155.2	28338	24048.2		0	6.415e-05	5.17417	0	8.88311	8	3	1006.83	3018.47	-0.804841	66.8569	6482	6482	MS2	0/0	PR382_TMT2_L_F4&9.raw
High	vIHNEFTLGEEcELETMTGEk	Unambiguous	Fatty acid-binding protein, liver OS=Rattus norvegicus GN=Fabp1 PE=1 SV=1 - [FABPL_RAT]	1	1	P02692	N-Term(TMT6plex); C12(Carbamidomethyl); K21(TMT6plex)	HCD	1	0	1	1	54255	No Quan Values	Not Used	25354	14935.6	52894.8	8494.54	23557.4	49356.6	48172.6	20124.5	36497.8	40535.5		0	4.958e-05	5.17303	0	3.00534	3	3	975.485	2924.44	-1.08678	56.935	5016	5016	MS2	0/0	PR382_TMT2_L_F5&10.raw
High	tIAEcLADELINAAk	Unambiguous	40S ribosomal protein S5 OS=Rattus norvegicus GN=Rps5 PE=2 SV=1 - [B0BN81_RAT]	1	1	B0BN81	N-Term(TMT6plex); C5(Carbamidomethyl); K15(TMT6plex)	HCD	1	0	1	1	38928	No Quan Values	Not Used	17086.1	12432	24828.8	13477.6	16367.4	33464.9	26847.8	19834.9	50132.9	34549.8		0	0.0001195	5.17229	0	24.717	42	3	697.391	2090.16	0.138432	76.7698	6880	6880	MS2	0/0	PR382_TMT2_L_F3&8.raw
High	lEGLTDEINFLR	Unambiguous	Keratin, type II cytoskeletal 8 OS=Rattus norvegicus GN=Krt8 PE=1 SV=3 - [K2C8_RAT]	1	1	Q10758	N-Term(TMT6plex)	HCD	1	0	1	1	37933	No Quan Values	Not Used	40410.8	25741.3	51202	59821.3	39860.1	51403.9	96592.8	35485.9	78169.5	66113.2		0	0.0007859	5.17193	0	11.36	29	2	824.959	1648.91	-0.0055186	65.795	5784	5784	MS2	0/0	PR382_TMT2_L_F3&8.raw
High	lLFETVDIcDTWEAMEk	Unambiguous	3-alpha-hydroxysteroid dehydrogenase OS=Rattus norvegicus GN=Akr1c9 PE=1 SV=1 - [DIDH_RAT]	1	1	P23457	N-Term(TMT6plex); C9(Carbamidomethyl); K17(TMT6plex)	HCD	1	0	1	1	56251	No Quan Values	Not Used	1705.67	937.911	1922.19	1009	1425.47	3183.29	2783.71	1484.45	3900.96	2523.23		0	0.0004197	5.16946	0	11.3513	229	2	1279.65	2558.29	-0.132711	78.6801	7211	7211	MS2	0/0	PR382_TMT2_L_F5&10.raw
High	aVLSAVELLDk	Unambiguous	Protein Itih4 OS=Rattus norvegicus GN=Itih4 PE=4 SV=2 - [D3ZFC6_RAT]|Inter alpha-trypsin inhibitor, heavy chain 4 OS=Rattus norvegicus GN=Itih4 PE=2 SV=1 - [Q5EBC0_RAT]	2	2	D3ZFC6;Q5EBC0	N-Term(TMT6plex); K11(TMT6plex)	HCD	1	0	1	1	37828	No Quan Values	Not Used	13555	6487.55	21161.2	26715.4	11749	24955.6	23519.1	13832	36358.6	15736.1		0	0.001559	5.16855	0	18.5654	51	2	808.505	1616	-0.653647	64.5106	5668	5668	MS2	0/0	PR382_TMT2_L_F3&8.raw
High	aLDIAENEMPGLMR	Unambiguous	Adenosylhomocysteinase OS=Rattus norvegicus GN=Ahcy PE=1 SV=3 - [SAHH_RAT]|Uncharacterized protein OS=Rattus norvegicus PE=3 SV=1 - [D4AB27_RAT]	2	2	P10760;D4AB27	N-Term(TMT6plex)	HCD	1	0	1	1	37060	No Quan Values	Not Used	280399	202562	482644	210905	285627	396536	433229	360735	632866	421068		0	0.0004521	5.16787	0	6.74489	2	2	894.962	1788.92	-0.839303	56.2955	4823	4823	MS2	0/0	PR382_TMT2_L_F3&8.raw
High	aTLEAAIADAEQR	Unambiguous	Keratin, type II cytoskeletal 8 OS=Rattus norvegicus GN=Krt8 PE=1 SV=3 - [K2C8_RAT]	1	1	Q10758	N-Term(TMT6plex)	HCD	1	0	1	1	36661	No Quan Values	Not Used	388542	211034	491140	277116	304101	458953	709143	295648	449237	427314		0	0.0001389	5.1668	0	5.9424	2	2	794.43	1587.85	-0.994242	52.1139	4384	4384	MS2	0/0	PR382_TMT2_L_F3&8.raw
High	aLVDELEWEIAR	Unambiguous	Canopy 2 homolog (Zebrafish) OS=Rattus norvegicus GN=Cnpy2 PE=2 SV=1 - [A0JN30_RAT]	1	1	A0JN30	N-Term(TMT6plex)	HCD	1	0	1	1	55471	No Quan Values	Not Used	8421.47	5174.54	11439	6435.48	7379.58	11595.4	13204.6	6885.57	17506.9	9024.62		0	0.001587	5.1666	0	53.5794	51	2	836.958	1672.91	-1.17892	69.8343	6353	6353	MS2	0/0	PR382_TMT2_L_F5&10.raw
High	kSDIDEIVLVGGSTR	Unambiguous	78 kDa glucose-regulated protein OS=Rattus norvegicus GN=Hspa5 PE=1 SV=1 - [GRP78_RAT]	1	1	P06761	N-Term(TMT6plex); K1(TMT6plex)	HCD	1	0	1	1	44677	No Quan Values	Not Used	367539	224279	642169	419696	466853	706527	560635	346095	806134	677238		0	0.0004803	5.16581	1	41.9841	2	3	683.059	2047.16	-8.28769	45.1883	4198	4198	MS2	0/0	PR382_TMT2_L_F4&9.raw
High	eFTPSAQAAFQk	Unambiguous	Protein Hbb-b1 OS=Rattus norvegicus GN=Hbb-b1 PE=3 SV=1 - [Q62669_RAT]	1	1	Q62669	N-Term(TMT6plex); K12(TMT6plex)	HCD	1	0	1	1	9892	No Quan Values	Not Used	692.463	915.09	872.37	2044.29	1276.93	1748.72	1122.08	1065.76	984.463	1851.1		0	0.004399	5.16498	0	32.3398	500	2	891.993	1782.98	0.101148	46.411	2449	2449	MS2	0/0	PR382_TMT2_L_TD_F3&8.raw
High	tATPQQAQEVHEk	Unambiguous	Triosephosphate isomerase OS=Rattus norvegicus GN=Tpi1 PE=1 SV=2 - [TPIS_RAT]|Triosephosphate isomerase (Fragment) OS=Rattus norvegicus PE=3 SV=1 - [M0R4U4_RAT]	2	2	P48500;M0R4U4	N-Term(TMT6plex); K13(TMT6plex)	HCD	1	0	1	1	42415	No Quan Values	Not Used	333372	221714	585276	176893	232861	344928	420577	279244	505816	362961		0	0.001272	5.16493	0	8.53829	2	3	642.352	1925.04	-3.8181	21.7899	1709	1709	MS2	0/0	PR382_TMT2_L_F4&9.raw
High	iGGHGGEYGEEALQR	Unambiguous	Hemoglobin subunit alpha-1/2 OS=Rattus norvegicus GN=Hba1 PE=1 SV=3 - [HBA_RAT]	1	1	P01946	N-Term(TMT6plex)	HCD	1	0	1	1	43075	No Quan Values	Not Used	309684	218767	441990	984354	213197	319455	244339	220325	391434	376058		0	0.0007476	5.16455	0	19.2728	2	3	601.304	1801.9	-3.82927	28.5782	2435	2435	MS2	0/0	PR382_TMT2_L_F4&9.raw
High	eAETFPFNPFDLTk	Unambiguous	Catalase OS=Rattus norvegicus GN=Cat PE=1 SV=3 - [CATA_RAT]	1	1	P04762	N-Term(TMT6plex); K14(TMT6plex)	HCD	1	0	1	1	26031	No Quan Values	Not Used	1138	760.18	1861.56	888.304	2044.17	1785.18	1387.76	2092.36	3126.99	2976.62		0	0.001514	5.16385	0	17.313	459	2	1057.56	2114.12	-0.675834	71.2501	5667	5667	MS2	0/0	PR382_TMT2_L_F1&6.raw
High	iFPVETLVEEAIQcAEk	Unambiguous	Enoyl-CoA hydratase, mitochondrial OS=Rattus norvegicus GN=Echs1 PE=1 SV=1 - [ECHM_RAT]	1	1	P14604	N-Term(TMT6plex); C14(Carbamidomethyl); K17(TMT6plex)	HCD	1	0	1	1	39903	No Quan Values	Not Used	1849.02	783.504	2300.53	987.716	1610.78	1852.62	1767.39	1231.65	2135.17	1814.11		0	0.0004995	5.16255	0	11.943	251	4	609.338	2434.33	-0.10204	89.7232	7959	7959	MS2	0/0	PR382_TMT2_L_F3&8.raw
High	aQDTAELFFEDVR	Unambiguous	Long-chain specific acyl-CoA dehydrogenase, mitochondrial OS=Rattus norvegicus GN=Acadl PE=1 SV=1 - [ACADL_RAT]	1	1	P15650	N-Term(TMT6plex)	HCD	1	0	1	1	25326	No Quan Values	Not Used	3202.06	2217.48	4250.6	2284.9	3735.22	5645	7226.22	4164.58	8779.63	5176.09		0	0.0002311	5.1579	0	11.5149	179	2	885.448	1769.89	-0.636912	61.3784	4890	4890	MS2	0/0	PR382_TMT2_L_F1&6.raw
High	dLGLAQDSATSTk	Unambiguous	3-hydroxyisobutyrate dehydrogenase, mitochondrial OS=Rattus norvegicus GN=Hibadh PE=1 SV=3 - [3HIDH_RAT]	1	1	P29266	N-Term(TMT6plex); K13(TMT6plex)	HCD	1	0	1	1	35114	No Quan Values	Not Used	42212.8	21001.5	54458.3	23530.5	29008.6	28200.1	42824.5	27345.8	40230.1	33086.7		0	0.0004907	5.15666	0	3.59076	20	2	882.99	1764.97	-0.837016	35.948	2681	2681	MS2	0/0	PR382_TMT2_L_F3&8.raw
High	vIHNEFTLGEEcELETMTGEk	Unambiguous	Fatty acid-binding protein, liver OS=Rattus norvegicus GN=Fabp1 PE=1 SV=1 - [FABPL_RAT]	1	1	P02692	N-Term(TMT6plex); C12(Carbamidomethyl); K21(TMT6plex)	HCD	1	0	1	1	47654	No Quan Values	Not Used	2924.02	1939.18	4413.53	1141.41	1949.18	2973.16	3329.26	2542.82	3455.74	3001		0	0.0003149	5.15333	0	30.5119	45	3	975.484	2924.44	-1.96336	76.8309	7482	7482	MS2	0/0	PR382_TMT2_L_F4&9.raw
High	gNPTVEVDLYTAk	Unambiguous	Alpha-enolase OS=Rattus norvegicus GN=Eno1 PE=1 SV=4 - [ENOA_RAT]|Enolase OS=Rattus norvegicus PE=3 SV=1 - [D3ZYU0_RAT]|Uncharacterized protein OS=Rattus norvegicus PE=3 SV=1 - [M0R5J4_RAT]	3	3	P04764;D3ZYU0;M0R5J4	N-Term(TMT6plex); K13(TMT6plex)	HCD	1	0	1	1	36016	No Quan Values	Not Used	141080	90865.7	217307	61517.8	107183	157010	152462	104226	165983	130607		0	0.001661	5.14994	0	1.76945	4	2	933.024	1865.04	-0.886001	45.3277	3674	3674	MS2	0/0	PR382_TMT2_L_F3&8.raw
High	dQEGQDVLLFIDNIFR	Unambiguous	ATP synthase subunit beta, mitochondrial OS=Rattus norvegicus GN=Atp5b PE=1 SV=2 - [ATPB_RAT]|ATP synthase subunit beta OS=Rattus norvegicus GN=Atp5b PE=3 SV=1 - [G3V6D3_RAT]	2	2	P10719;G3V6D3	N-Term(TMT6plex)	HCD	1	0	1	1	39786	No Quan Values	Not Used	1698.82	1453.47	2382.01	1959.13	2029.41	3229.8	2568.51	2245.12	4004.29	2995.02		0	0.0006952	5.14974	0	6.11106	41	3	717.714	2151.13	-0.222888	88.0625	7830	7830	MS2	0/0	PR382_TMT2_L_F3&8.raw
High	vIHNEFTLGEEcELETMTGEk	Unambiguous	Fatty acid-binding protein, liver OS=Rattus norvegicus GN=Fabp1 PE=1 SV=1 - [FABPL_RAT]	1	1	P02692	N-Term(TMT6plex); C12(Carbamidomethyl); K21(TMT6plex)	HCD	1	0	1	1	49506	No Quan Values	Not Used	325.361	174.961	423.728	147.787	227.409	502.778	350.148	334.972	356.159	264.028		0	0.0001875	5.14941	0	7.76137	331	3	975.484	2924.44	-1.1494	103.937	9522	9522	MS2	0/0	PR382_TMT2_L_F4&9.raw
High	iGGHGGEYGEEALQR	Unambiguous	Hemoglobin subunit alpha-1/2 OS=Rattus norvegicus GN=Hba1 PE=1 SV=3 - [HBA_RAT]	1	1	P01946	N-Term(TMT6plex)	HCD	1	0	1	1	23193	No Quan Values	Not Used	31606.5	24429.5	52635.5	95122.7	25174.9	41043.8	28763.4	25164.2	45309.5	39490		0	8.956e-05	5.14718	0	10.0288	39	3	601.305	1801.9	-0.983958	32.1006	2408	2408	MS2	0/0	PR382_TMT2_L_F1&6.raw
High	gWFEPLVEDMQR	Unambiguous	Apolipoprotein E OS=Rattus norvegicus GN=Apoe PE=1 SV=2 - [APOE_RAT]	1	1	P02650	N-Term(TMT6plex)	HCD	1	0	1	1	46725	No Quan Values	Not Used	30816.8	47070.3	59558.9	94771.4	42374.8	61452	32596.4	53635.9	86578.4	51401		0	0.0004337	5.14676	0	36.0629	18	2	868.437	1735.87	-0.628287	66.5689	6452	6452	MS2	0/0	PR382_TMT2_L_F4&9.raw
High	sYELPDGQVITIGNER	Unambiguous	Actin, aortic smooth muscle OS=Rattus norvegicus GN=Acta2 PE=2 SV=1 - [ACTA_RAT]|Actin, cytoplasmic 1 OS=Rattus norvegicus GN=Actb PE=1 SV=1 - [ACTB_RAT]|Actin, alpha cardiac muscle 1 OS=Rattus norvegicus GN=Actc1 PE=2 SV=1 - [ACTC_RAT]|Actin, cytoplasmic 2 OS=Rattus norvegicus GN=Actg1 PE=1 SV=1 - [ACTG_RAT]|Actin, gamma-enteric smooth muscle OS=Rattus norvegicus GN=Actg2 PE=2 SV=1 - [ACTH_RAT]|…	9	9	P62738;P60711;P68035;P63259;P63269;P68136;D3ZRN3;F1LTQ2;V9GZ85	N-Term(TMT6plex)	HCD	1	0	1	1	14926	No Quan Values	Not Used	820.762	729.402	635.393	682.473	584.654	902.675	1875.35	1362.94	1488.76	2005.06		0	0.000275	5.145	0	5.59516	500	2	1010.53	2020.05	-0.63703	57.2652	3609	3609	MS2	0/0	PR382_TMT2_L_TD_F4&9.raw
High	fLTEELSLDQDR	Unambiguous	D-dopachrome decarboxylase OS=Rattus norvegicus GN=Ddt PE=1 SV=3 - [DOPD_RAT]	1	1	P80254	N-Term(TMT6plex)	HCD	1	0	1	1	54223	No Quan Values	Not Used	66039.3	43200.4	118757	39874.9	42761.1	72972.9	81427.9	55715.6	76602.8	95948		0	0.001483	5.14449	0	45.1295	19	2	847.943	1694.88	-0.638111	56.577	4980	4980	MS2	0/0	PR382_TMT2_L_F5&10.raw
High	lVQAFQFTDk	Unambiguous	Peroxiredoxin-1 OS=Rattus norvegicus GN=Prdx1 PE=1 SV=1 - [PRDX1_RAT]	1	1	Q63716	N-Term(TMT6plex); K10(TMT6plex)	HCD	1	0	1	1	36984	No Quan Values	Not Used	5889.07	4261.08	8492.06	3852.78	5623.89	6277.5	7538.57	5690.36	8628.63	7707.01		0	0.004259	5.14296	0	51.6067	303	2	827.982	1654.96	-0.712542	55.4652	4739	4739	MS2	0/0	PR382_TMT2_L_F3&8.raw
High	iEWLESHQDADIEDFk	Unambiguous	78 kDa glucose-regulated protein OS=Rattus norvegicus GN=Hspa5 PE=1 SV=1 - [GRP78_RAT]	1	1	P06761	N-Term(TMT6plex); K16(TMT6plex)	HCD	1	0	1	1	45921	No Quan Values	Not Used	30631.2	15746.5	50809.2	16332	29725.7	50905.6	51741	35067.6	51808.6	34305.5		0	0.002033	5.14256	0	0	8	2	1217.12	2433.23	-1.19622	58.1292	5566	5566	MS2	0/0	PR382_TMT2_L_F4&9.raw
High	tGAIVDVPVGDELLGR	Unambiguous	ATP synthase subunit alpha, mitochondrial OS=Rattus norvegicus GN=Atp5a1 PE=1 SV=2 - [ATPA_RAT]|ATP synthase subunit alpha OS=Rattus norvegicus GN=Atp5a1 PE=3 SV=1 - [F1LP05_RAT]	2	2	P15999;F1LP05	N-Term(TMT6plex)	HCD	1	0	1	1	30961	No Quan Values	Not Used	3415.46	1710.03	5144.93	3722.4	3738.31	5932.26	5617.45	4268.03	7325.47	5284.22		0	4.508e-05	5.14204	0	10.2732	104	2	920.522	1840.04	-0.439337	57.2152	3998	3998	MS2	0/0	PR382_TMT2_L_F2&7.raw
High	aVFVDLEPTVIDEVR	Unambiguous	Tubulin alpha-1B chain OS=Rattus norvegicus GN=Tuba1b PE=1 SV=1 - [TBA1B_RAT]|Tubulin alpha-1C chain OS=Rattus norvegicus GN=Tuba1c PE=1 SV=1 - [TBA1C_RAT]|Tubulin alpha-1A chain OS=Rattus norvegicus GN=Tuba1a PE=1 SV=1 - [TBA1A_RAT]|Uncharacterized protein OS=Rattus norvegicus PE=4 SV=1 - [M0R5B4_RAT]	4	4	Q6P9V9;Q6AYZ1;P68370;M0R5B4	N-Term(TMT6plex)	HCD	1	0	1	1	25583	No Quan Values	Not Used	1948.1	1408.7	2791.74	1119.4	1725.24	2876.72	2848.07	2555.05	3897.01	3591.68		0	0.005241	5.142	0	10.5261	159	2	966.037	1931.07	-0.647734	64.7898	5172	5172	MS2	0/0	PR382_TMT2_L_F1&6.raw
High	ikVENTEENRR	Unambiguous	Fructose-bisphosphate aldolase B OS=Rattus norvegicus GN=Aldob PE=1 SV=2 - [ALDOB_RAT]|Fructose-bisphosphate aldolase OS=Rattus norvegicus GN=Aldob PE=2 SV=1 - [Q66HT1_RAT]	2	2	P00884;Q66HT1	N-Term(TMT6plex); K2(TMT6plex)	HCD	1	0	1	1	22575	No Quan Values	Not Used	23760.1	16042.5	38656.7	11703.2	15679.8	21088.7	18587.3	16953.4	23109.4	21304.8		0	0.06653	5.14138	2	37.0333	500	3	616.028	1846.07	7.49232	23.2225	1681	1681	MS2	0/0	PR382_TMT2_L_F1&6.raw
High	iNVNEIFYDLVR	Unambiguous	Ras-related protein Rap-1A OS=Rattus norvegicus GN=Rap1a PE=1 SV=1 - [RAP1A_RAT]|Ras-related protein Rap-1b OS=Rattus norvegicus GN=Rap1b PE=2 SV=2 - [RAP1B_RAT]	2	2	P62836;Q62636	N-Term(TMT6plex)	HCD	1	0	1	1	39028	No Quan Values	Not Used	4844.51	2635.53	6751.44	4291.55	5040.58	8533.04	8563.36	4929.67	11893	10159.7		0	0.0005302	5.14131	0	25.4283	172	2	862.483	1723.96	0.473679	77.9528	6992	6992	MS2	0/0	PR382_TMT2_L_F3&8.raw
High	aQFEGIVTDLIk	Unambiguous	Stress-70 protein, mitochondrial OS=Rattus norvegicus GN=Hspa9 PE=1 SV=3 - [GRP75_RAT]|Stress-70 protein, mitochondrial OS=Rattus norvegicus GN=Hspa9 PE=3 SV=1 - [F1M953_RAT]	2	2	P48721;F1M953	N-Term(TMT6plex); K12(TMT6plex)	HCD	1	0	1	1	38072	No Quan Values	Not Used	101498	39320.4	94435.3	50492.2	54865.1	89007.7	93255.1	50435.1	86444.6	61352.9		0	0.0003184	5.14103	0	9.61288	7	2	896.534	1792.06	-0.377406	67.2698	5937	5937	MS2	0/0	PR382_TMT2_L_F3&8.raw
High	iFPVETLVEEAIQcAEk	Unambiguous	Enoyl-CoA hydratase, mitochondrial OS=Rattus norvegicus GN=Echs1 PE=1 SV=1 - [ECHM_RAT]	1	1	P14604	N-Term(TMT6plex); C14(Carbamidomethyl); K17(TMT6plex)	HCD	1	0	1	1	39843	No Quan Values	Not Used	3378.85	834.786	3183.3	1041.53	1622.35	2516.24	2690.71	1466.94	2680.04	2332.58		0	0.0009226	5.14096	0	17.0279	52	3	812.115	2434.33	-0.623043	88.91	7893	7893	MS2	0/0	PR382_TMT2_L_F3&8.raw
High	sQIQEYVDYNGGAGVQHIALR	Unambiguous	4-hydroxyphenylpyruvate dioxygenase OS=Rattus norvegicus GN=Hpd PE=1 SV=3 - [HPPD_RAT]	1	1	P32755	N-Term(TMT6plex)	HCD	1	0	1	1	53412	No Quan Values	Not Used	9275.37	4713.5	10833.8	5842.78	8582.42	7914.79	7522.71	5445.5	9346.98	10209.4		0	0.000128	5.14096	0	19.2777	19	3	849.776	2547.31	-0.403599	47.999	4088	4088	MS2	0/0	PR382_TMT2_L_F5&10.raw
High	iEIESFFEGEDFSETLTR	Unambiguous	78 kDa glucose-regulated protein OS=Rattus norvegicus GN=Hspa5 PE=1 SV=1 - [GRP78_RAT]	1	1	P06761	N-Term(TMT6plex)	HCD	1	0	1	1	47364	No Quan Values	Not Used	5080.66	1703.9	6580.96	3437.07	2682.48	7076.43	5361.53	2871.02	6714.78	4409.35		0	0.002448	5.13964	0	29.2792	50	2	1189.58	2378.15	-2.36094	73.5323	7161	7161	MS2	0/0	PR382_TMT2_L_F4&9.raw
High	tQPTDEEmLFIYSHFk	Unambiguous	Acyl-CoA-binding protein OS=Rattus norvegicus GN=Dbi PE=1 SV=3 - [ACBP_RAT]|Acyl-CoA-binding protein (Fragment) OS=Rattus norvegicus GN=Dbi PE=4 SV=1 - [M0RDC5_RAT]|Acyl-CoA-binding protein OS=Rattus norvegicus GN=Dbi PE=2 SV=1 - [Q6TXF3_RAT]	3	3	P11030;M0RDC5;Q6TXF3	N-Term(TMT6plex); M8(Oxidation); K16(TMT6plex)	HCD	1	0	1	1	45602	No Quan Values	Not Used	78848.8	49810.4	124426	46203.6	50759.5	96859.5	106263	60789.9	105696	112748		0	0.002378	5.13955	0	39.1786	5	3	820.755	2460.25	-0.628308	54.8135	5215	5215	MS2	0/0	PR382_TMT2_L_F4&9.raw
High	eGLYITEEIYk	Unambiguous	Arginase-1 OS=Rattus norvegicus GN=Arg1 PE=1 SV=2 - [ARGI1_RAT]	1	1	P07824	N-Term(TMT6plex); K11(TMT6plex)	HCD	1	0	1	1	24949	No Quan Values	Not Used	33105.2	17162.3	42411.7	14284.9	23905.2	34967.8	30789.6	14886.1	47094.3	26654.9		0	0.002311	5.137	0	19.5063	201	2	908.51	1816.01	-0.617857	56.729	4475	4475	MS2	0/0	PR382_TMT2_L_F1&6.raw
High	iEIESFFEGEDFSETLTR	Unambiguous	78 kDa glucose-regulated protein OS=Rattus norvegicus GN=Hspa5 PE=1 SV=1 - [GRP78_RAT]	1	1	P06761	N-Term(TMT6plex)	HCD	1	0	1	1	55881	No Quan Values	Not Used	5335.62	2005.05	6378.36	3948.71	3369.58	7559.06	7102.23	2716.3	8620.33	5378.05		0	0.004057	5.13613	0	7.58041	49	2	1189.58	2378.16	-1.23168	74.364	6804	6804	MS2	0/0	PR382_TMT2_L_F5&10.raw
High	iLGADTSVDLEETGR	Unambiguous	ATP synthase subunit alpha, mitochondrial OS=Rattus norvegicus GN=Atp5a1 PE=1 SV=2 - [ATPA_RAT]|ATP synthase subunit alpha OS=Rattus norvegicus GN=Atp5a1 PE=3 SV=1 - [F1LP05_RAT]|Protein LOC100910820 OS=Rattus norvegicus GN=LOC100910820 PE=3 SV=1 - [M0R4D7_RAT]	3	3	P15999;F1LP05;M0R4D7	N-Term(TMT6plex)	HCD	1	0	1	1	36102	No Quan Values	Not Used	110044	77331.4	164175	120851	151227	200260	172558	127246	242353	190632		0	7.745e-05	5.13497	0	1.68111	8	2	902.977	1804.95	-0.839878	46.2285	3769	3769	MS2	0/0	PR382_TMT2_L_F3&8.raw
High	eIIAVScGPPQcQETIR	Unambiguous	Electron transfer flavoprotein subunit beta OS=Rattus norvegicus GN=Etfb PE=2 SV=3 - [ETFB_RAT]	1	1	Q68FU3	N-Term(TMT6plex); C7(Carbamidomethyl); C12(Carbamidomethyl)	HCD	1	0	1	1	35572	No Quan Values	Not Used	15009.3	8443.34	18493.8	10621.2	12938.3	16230.2	15257.3	10486.4	23295.8	17545.6		0	0.002485	5.13484	0	2.38136	8	2	1094.06	2187.11	-1.17133	40.7087	3185	3185	MS2	0/0	PR382_TMT2_L_F3&8.raw
High	gYEEWLLNEIR	Unambiguous	Alpha-actinin-4 OS=Rattus norvegicus GN=Actn4 PE=1 SV=2 - [ACTN4_RAT]|Alpha-actinin-1 OS=Rattus norvegicus GN=Actn1 PE=1 SV=1 - [ACTN1_RAT]|Protein Actn2 OS=Rattus norvegicus GN=Actn2 PE=4 SV=1 - [D3ZCV0_RAT]	3	3	Q9QXQ0;Q9Z1P2;D3ZCV0	N-Term(TMT6plex)	HCD	1	0	1	1	25712	No Quan Values	Not Used	4649.15	2827.34	6727.25	3317.47	3964.61	6161.75	7959.89	3521.18	6434.74	5350.14		0	0.001992	5.13412	0	24.7464	455	2	825.938	1650.87	-0.517127	66.4944	5314	5314	MS2	0/0	PR382_TMT2_L_F1&6.raw
High	aADkDNcFATEGPNLVAR	Unambiguous	Serum albumin OS=Rattus norvegicus GN=Alb PE=1 SV=2 - [ALBU_RAT]	1	1	P02770	N-Term(TMT6plex); K4(TMT6plex); C7(Carbamidomethyl)	HCD	1	0	1	1	52527	No Quan Values	Not Used	287820	214981	586854	801368	207379	384829	362587	325013	429469	385794		0	0.001443	5.13317	1	4.61286	4	3	803.086	2407.24	-0.813663	38.7013	3115	3115	MS2	0/0	PR382_TMT2_L_F5&10.raw
High	aQDTAELFFEDVRLPASALLGEENk	Unambiguous	Long-chain specific acyl-CoA dehydrogenase, mitochondrial OS=Rattus norvegicus GN=Acadl PE=1 SV=1 - [ACADL_RAT]	1	1	P15650	N-Term(TMT6plex); K25(TMT6plex)	HCD	1	0	1	1	47451	No Quan Values	Not Used	23189.8	12894.7	35493.3	17307.5	17445.7	33013	36855.1	13354.3	36256.9	28643.6		0	0.0002632	5.13101	1	11.3275	15	3	1074.57	3221.7	-1.70736	74.4847	7257	7257	MS2	0/0	PR382_TMT2_L_F4&9.raw
High	eLNDFISYLQR	Unambiguous	Protein disulfide-isomerase A3 OS=Rattus norvegicus GN=Pdia3 PE=1 SV=2 - [PDIA3_RAT]	1	1	P11598	N-Term(TMT6plex)	HCD	1	0	1	1	25699	No Quan Values	Not Used	7595.32	4426.14	11272.7	6795.78	6688.82	10501.5	8945.71	6240.98	12186.3	8421.54		0	0.003176	5.13099	0	12.6112	340	2	813.938	1626.87	-0.14344	66.3035	5300	5300	MS2	0/0	PR382_TMT2_L_F1&6.raw
High	fTQAGSEVSALLGR	Unambiguous	ATP synthase subunit beta, mitochondrial OS=Rattus norvegicus GN=Atp5b PE=1 SV=2 - [ATPB_RAT]|ATP synthase subunit beta OS=Rattus norvegicus GN=Atp5b PE=3 SV=1 - [G3V6D3_RAT]	2	2	P10719;G3V6D3	N-Term(TMT6plex)	HCD	1	0	1	1	45868	No Quan Values	Not Used	133240	80695.2	201028	151971	146167	227271	211911	161716	296566	221720		0	0.0001246	5.13056	0	20.4173	4	2	832.962	1664.92	-0.54662	57.5833	5508	5508	MS2	0/0	PR382_TMT2_L_F4&9.raw
High	lFLEYTDTSYEDk	Unambiguous	Glutathione S-transferase Mu 2 OS=Rattus norvegicus GN=Gstm2 PE=1 SV=2 - [GSTM2_RAT]	1	1	P08010	N-Term(TMT6plex); K13(TMT6plex)	HCD	1	0	1	1	37264	No Quan Values	Not Used	76922.7	40592	122488	43320.5	68852.9	89702.2	132979	61575.3	127716	141718		0	0.0009299	5.12635	0	11.4199	6	2	1041.54	2082.07	-1.38709	58.4515	5048	5048	MS2	0/0	PR382_TMT2_L_F3&8.raw
High	rPFTQNLGLEELGIELDPk	Unambiguous	Dihydrolipoyl dehydrogenase, mitochondrial OS=Rattus norvegicus GN=Dld PE=1 SV=1 - [DLDH_RAT]	1	1	Q6P6R2	N-Term(TMT6plex); K19(TMT6plex)	HCD	1	0	1	1	54904	No Quan Values	Not Used	3643.18	4822.14	18771.7	5966.33	5120.28	7625.48	7300.86	8616.87	9960.54	14968.3		0	0.0007616	5.1263	0	32.577	27	3	876.498	2627.48	-0.183597	63.7512	5729	5729	MS2	0/0	PR382_TMT2_L_F5&10.raw
High	iVGELEQMVSEDVPLDHR	Unambiguous	Vigilin OS=Rattus norvegicus GN=Hdlbp PE=2 SV=1 - [VIGLN_RAT]|High density lipoprotein binding protein (Vigilin) OS=Rattus norvegicus GN=Hdlbp PE=2 SV=1 - [Q3KRF2_RAT]	2	2	Q9Z1A6;Q3KRF2	N-Term(TMT6plex)	HCD	1	0	1	1	32044	No Quan Values	Not Used	99.6581	67.8047	151.671	45.4819	71.0771	121.425	103.161	55.0844	96.1426	62.1987		0	0.0002103	5.12461	0	9.94311	500	3	765.733	2295.18	-0.260007	74.2437	5189	5189	MS2	0/0	PR382_TMT2_L_F2&7.raw
High	sLGQWLQEEkVPAIYGVDTR	Unambiguous	Carbamoyl-phosphate synthase [ammonia], mitochondrial OS=Rattus norvegicus GN=Cps1 PE=1 SV=1 - [CPSM_RAT]	1	1	P07756	N-Term(TMT6plex); K10(TMT6plex)	HCD	1	0	1	1	46296	No Quan Values	Not Used	146859	107637	312309	166320	86965.9	136678	78584.3	66567.5	124839	119841		0	0.0005535	5.12412	1	7.24191	3	3	916.508	2747.51	-0.953589	62.0589	5979	5979	MS2	0/0	PR382_TMT2_L_F4&9.raw
High	eFVEEFIWPAVQSSALYEDR	Unambiguous	Argininosuccinate synthase OS=Rattus norvegicus GN=Ass1 PE=2 SV=1 - [ASSY_RAT]	1	1	P09034	N-Term(TMT6plex)	HCD	1	0	1	1	38990	No Quan Values	Not Used	6266.64	3432.14	8428.69	4283.45	4628.58	11326.6	5976.54	4922.82	11374.7	10354.8		0	9.643e-05	5.12246	0	5.1477	39	2	1322.66	2644.31	-0.581672	77.5232	6950	6950	MS2	0/0	PR382_TMT2_L_F3&8.raw
High	nIVEEIEDLVAR	Unambiguous	Dolichyl-diphosphooligosaccharide--protein glycosyltransferase subunit 2 OS=Rattus norvegicus GN=Rpn2 PE=2 SV=2 - [RPN2_RAT]	1	1	P25235	N-Term(TMT6plex)	HCD	1	0	1	1	48032	No Quan Values	Not Used	7815.4	6040.27	14393.7	11309.7	10868.5	19354.1	24335.9	19188.8	38278.5	26060		0	0.0006943	5.12224	0	21.4227	196	2	814.956	1628.91	-0.184292	81.1231	7898	7898	MS2	0/0	PR382_TMT2_L_F4&9.raw
High	gAGVTLNVLEMTADDLENALk	Unambiguous	UDP-glucuronosyltransferase 1-1 OS=Rattus norvegicus GN=Ugt1a1 PE=1 SV=1 - [UD11_RAT]|UDP-glucuronosyltransferase 1-5 OS=Rattus norvegicus GN=Ugt1a5 PE=2 SV=1 - [UD15_RAT]|Protein LOC100912040 OS=Rattus norvegicus GN=Ugt1a1 PE=3 SV=1 - [F7ELD4_RAT]|UDP-glucuronosyltransferase 1-6 OS=Rattus norvegicus GN=Ugt1a6 PE=2 SV=1 - [UD16_RAT]|UDP-glucuronosyltransferase 1-2 OS=Rattus norvegicus GN=Ugt1a2 P…	13	13	Q64550;Q64638;F7ELD4;P08430;P20720;Q64633;Q64634;Q64637;Q6T5E7;Q6T5E8;Q6T5E9;Q6T5F1;Q6T5F2	N-Term(TMT6plex); K21(TMT6plex)	HCD	1	0	1	1	56877	No Quan Values	Not Used	888.406	529.502	902.63	716.736	712.346	914.972	1059.68	691.656	1588.32	1736.44		0	0.0002732	5.12204	0	20.9312	216	3	878.147	2632.43	-0.556942	87.084	7900	7900	MS2	0/0	PR382_TMT2_L_F5&10.raw
High	iGGHGGEYGEEALQR	Unambiguous	Hemoglobin subunit alpha-1/2 OS=Rattus norvegicus GN=Hba1 PE=1 SV=3 - [HBA_RAT]	1	1	P01946	N-Term(TMT6plex)	HCD	1	0	1	1	50056	No Quan Values	Not Used	1043.78	649.942	1580.08	1162.91	1061.48	1282.8	1135.14	1004.88	1519.14	1262.24		0	0.001427	5.12158	0	29.7961	500	3	601.307	1801.91	1.6581	114.271	10131	10131	MS2	0/0	PR382_TMT2_L_F4&9.raw
High	lISWYDNEYGYSNR	Unambiguous	Glyceraldehyde-3-phosphate dehydrogenase OS=Rattus norvegicus GN=Gapdh PE=1 SV=3 - [G3P_RAT]|Uncharacterized protein OS=Rattus norvegicus PE=3 SV=1 - [D3Z8U8_RAT]|Glyceraldehyde-3-phosphate dehydrogenase OS=Rattus norvegicus GN=Gapdh-ps2 PE=3 SV=1 - [D3ZGY4_RAT]|Uncharacterized protein OS=Rattus norvegicus PE=3 SV=1 - [D3ZIY0_RAT]|Uncharacterized protein (Fragment) OS=Rattus norvegicus PE=3 SV=2 …	15	15	P04797;D3Z8U8;D3ZGY4;D3ZIY0;D3ZXS2;D4A3W5;E9PTN6;E9PTV9;F1M2N4;F1M4G6;F1M9J9;M0R451;M0R590;M0R660;M0RBH6	N-Term(TMT6plex)	HCD	1	0	1	1	37034	No Quan Values	Not Used	60994.9	45804	66179.6	93667.1	114334	139946	137315	34512.6	100289	106968		0	0.00914	5.12153	0	29.2575	4	2	1004.98	2008.96	-0.60794	56.013	4794	4794	MS2	0/0	PR382_TMT2_L_F3&8.raw
High	vFDkDGNGYISAAELR	Unambiguous	Calmodulin OS=Rattus norvegicus GN=Calm1 PE=1 SV=2 - [CALM_RAT]	1	1	P62161	N-Term(TMT6plex); K4(TMT6plex)	HCD	1	0	1	1	44824	No Quan Values	Not Used	126088	226651	124123	86596.9	270420	159171	345415	201969	276505	429048		0	0.01165	5.12105	1	21.6406	3	3	738.397	2213.18	-9.03876	46.6951	4359	4359	MS2	0/0	PR382_TMT2_L_F4&9.raw
High	yNEDLELEDAIHTAILTLk	Unambiguous	Proteasome subunit alpha type-2 OS=Rattus norvegicus GN=Psma2 PE=1 SV=3 - [PSA2_RAT]	1	1	P17220	N-Term(TMT6plex); K19(TMT6plex)	HCD	1	0	1	1	56455	No Quan Values	Not Used	4435.3	2575.69	5385.1	1843.44	3081.76	6274.46	5918.45	3157.36	8087.27	5761.07		0	0.000218	5.11966	0	24.1783	65	3	887.157	2659.46	-0.982143	81.1641	7436	7436	MS2	0/0	PR382_TMT2_L_F5&10.raw
High	cEFQDAYVLLSEk	Unambiguous	60 kDa heat shock protein, mitochondrial OS=Rattus norvegicus GN=Hspd1 PE=1 SV=1 - [CH60_RAT]|Uncharacterized protein (Fragment) OS=Rattus norvegicus PE=3 SV=2 - [D3Z9X1_RAT]|Uncharacterized protein (Fragment) OS=Rattus norvegicus PE=3 SV=1 - [M0RBL5_RAT]	3	3	P63039;D3Z9X1;M0RBL5	N-Term(TMT6plex); C1(Carbamidomethyl); K13(TMT6plex)	HCD	1	0	1	1	46453	No Quan Values	Not Used	59552.1	23458.8	77452.5	35408.4	42447.2	62460.9	68727.2	33324.9	77976.3	60661.3		0	0.0006199	5.11718	0	24.2385	17	2	1030.54	2060.07	-1.45568	63.697	6152	6152	MS2	0/0	PR382_TMT2_L_F4&9.raw
High	sYELPDGQVITIGNER	Unambiguous	Actin, aortic smooth muscle OS=Rattus norvegicus GN=Acta2 PE=2 SV=1 - [ACTA_RAT]|Actin, cytoplasmic 1 OS=Rattus norvegicus GN=Actb PE=1 SV=1 - [ACTB_RAT]|Actin, alpha cardiac muscle 1 OS=Rattus norvegicus GN=Actc1 PE=2 SV=1 - [ACTC_RAT]|Actin, cytoplasmic 2 OS=Rattus norvegicus GN=Actg1 PE=1 SV=1 - [ACTG_RAT]|Actin, gamma-enteric smooth muscle OS=Rattus norvegicus GN=Actg2 PE=2 SV=1 - [ACTH_RAT]|…	9	9	P62738;P60711;P68035;P63259;P63269;P68136;D3ZRN3;F1LTQ2;V9GZ85	N-Term(TMT6plex)	HCD	1	0	1	1	30929	No Quan Values	Not Used	1354.3	901.035	2062.32	1176.18	1302.97	2136.88	2559.07	1904.35	2976.91	2705.88		0	0.000524	5.11712	0	5.72436	500	2	1010.53	2020.05	-0.939176	56.7566	3962	3962	MS2	0/0	PR382_TMT2_L_F2&7.raw
High	tIAQDYGVLk	Unambiguous	Peroxiredoxin-1 OS=Rattus norvegicus GN=Prdx1 PE=1 SV=1 - [PRDX1_RAT]	1	1	Q63716	N-Term(TMT6plex); K10(TMT6plex)	HCD	1	0	1	1	10035	No Quan Values	Not Used	1505.12	1442.9	1063.87	2350.49	1475.63	2119.43	3959.65	2364.9	2747.74	3254.12		0	0.004418	5.11712	0	10.7738	500	2	783.468	1565.93	-0.707875	49.3856	2618	2618	MS2	0/0	PR382_TMT2_L_TD_F3&8.raw
High	fTQAGSEVSALLGR	Unambiguous	ATP synthase subunit beta, mitochondrial OS=Rattus norvegicus GN=Atp5b PE=1 SV=2 - [ATPB_RAT]|ATP synthase subunit beta OS=Rattus norvegicus GN=Atp5b PE=3 SV=1 - [G3V6D3_RAT]	2	2	P10719;G3V6D3	N-Term(TMT6plex)	HCD	1	0	1	1	54441	No Quan Values	Not Used	32410.2	20352.1	50262.4	36338.7	39626.5	55343.1	51133.4	40500.3	74028.4	60848.8		0	8.109e-05	5.11689	0	48.092	21	2	832.961	1664.92	-0.986536	58.8652	5220	5220	MS2	0/0	PR382_TMT2_L_F5&10.raw
High	vNPDDVGGEALGR	Unambiguous	Hemoglobin subunit beta-1 OS=Rattus norvegicus GN=Hbb PE=1 SV=3 - [HBB1_RAT]	1	1	P02091	N-Term(TMT6plex)	HCD	1	0	1	1	43668	No Quan Values	Not Used	198822	205054	399771	1.0718e+06	172626	282060	189570	149203	310473	305689		0	0.000328	5.11682	0	5.43239	3	2	764.399	1527.79	-4.21958	34.6927	3088	3088	MS2	0/0	PR382_TMT2_L_F4&9.raw
High	fLGVAEQLHNEGFk	Unambiguous	Carbamoyl-phosphate synthase [ammonia], mitochondrial OS=Rattus norvegicus GN=Cps1 PE=1 SV=1 - [CPSM_RAT]	1	1	P07756	N-Term(TMT6plex); K14(TMT6plex)	HCD	1	0	1	1	25083	No Quan Values	Not Used	22514.1	11330.4	33267	29526.2	33679.1	39954.3	30086.3	20997.9	59902	47529.1		0	0.001056	5.11672	0	35.3821	42	3	683.05	2047.14	-0.430029	58.3721	4622	4622	MS2	0/0	PR382_TMT2_L_F1&6.raw
High	vGGTSDVEVNEk	Unambiguous	60 kDa heat shock protein, mitochondrial OS=Rattus norvegicus GN=Hspd1 PE=1 SV=1 - [CH60_RAT]|Uncharacterized protein (Fragment) OS=Rattus norvegicus PE=3 SV=2 - [D3Z9X1_RAT]	2	2	P63039;D3Z9X1	N-Term(TMT6plex); K12(TMT6plex)	HCD	1	0	1	1	29438	No Quan Values	Not Used	19290.2	9421.59	24804.1	13299.3	14268.1	19864.1	21532.2	15847.4	27242.1	20639.4		0	0.001163	5.11624	0	0	500	2	846.464	1691.92	-0.136521	33.4611	2217	2217	MS2	0/0	PR382_TMT2_L_F2&7.raw
High	iLDSVGIEADDER	Unambiguous	60S acidic ribosomal protein P2 OS=Rattus norvegicus GN=Rplp2 PE=1 SV=2 - [RLA2_RAT]|Protein LOC100362751 OS=Rattus norvegicus GN=LOC498555 PE=3 SV=1 - [D4A4D5_RAT]	2	2	P02401;D4A4D5	N-Term(TMT6plex)	HCD	1	0	1	1	10091	No Quan Values	Not Used	1536.69	1421.23	1299.24	2960.4	1546.58	2527.76	3531.24	2753.01	2734.27	3155.39		0	0.0001952	5.11588	0	25.6124	500	2	830.933	1660.86	0.13806	50.6762	2688	2688	MS2	0/0	PR382_TMT2_L_TD_F3&8.raw
High	eLISNASDALDk	Unambiguous	Heat shock protein HSP 90-beta OS=Rattus norvegicus GN=Hsp90ab1 PE=1 SV=4 - [HS90B_RAT]|Endoplasmin OS=Rattus norvegicus GN=Hsp90b1 PE=1 SV=2 - [ENPL_RAT]|Endoplasmin OS=Rattus norvegicus GN=Hsp90b1 PE=4 SV=1 - [A0A0A0MY09_RAT]|Isoform 2 of Endoplasmin OS=Rattus norvegicus GN=Hsp90b1 - [ENPL_RAT]	4	4	P34058;Q66HD0;A0A0A0MY09;Q66HD0-2	N-Term(TMT6plex); K12(TMT6plex)	HCD	1	0	1	1	36025	No Quan Values	Not Used	202201	140347	386861	182475	240110	397046	410134	384097	562693	374983		0	0.0007556	5.11561	0	11.3901	8	2	867.487	1733.97	-1.02126	45.4196	3684	3684	MS2	0/0	PR382_TMT2_L_F3&8.raw
High	gVVDSEDIPLNLSR	Unambiguous	Heat shock protein 75 kDa, mitochondrial OS=Rattus norvegicus GN=Trap1 PE=1 SV=1 - [TRAP1_RAT]|Heat shock protein HSP 90-beta OS=Rattus norvegicus GN=Hsp90ab1 PE=1 SV=4 - [HS90B_RAT]|Heat shock protein HSP 90-alpha OS=Rattus norvegicus GN=Hsp90aa1 PE=1 SV=3 - [HS90A_RAT]|Protein LOC100909504 (Fragment) OS=Rattus norvegicus GN=LOC100909504 PE=4 SV=2 - [F1LTA7_RAT]	4	4	Q5XHZ0;P34058;P82995;F1LTA7	N-Term(TMT6plex)	HCD	1	0	1	1	36216	No Quan Values	Not Used	256037	175911	399823	143236	242897	393974	372363	343426	491244	380246		0	0.0001731	5.11455	0	27.0472	4	2	871.977	1742.95	-0.850368	47.4071	3894	3894	MS2	0/0	PR382_TMT2_L_F3&8.raw
High	gVVDSEDLPLNISR	Unambiguous	Heat shock protein 75 kDa, mitochondrial OS=Rattus norvegicus GN=Trap1 PE=1 SV=1 - [TRAP1_RAT]|Heat shock protein HSP 90-beta OS=Rattus norvegicus GN=Hsp90ab1 PE=1 SV=4 - [HS90B_RAT]|Heat shock protein HSP 90-alpha OS=Rattus norvegicus GN=Hsp90aa1 PE=1 SV=3 - [HS90A_RAT]|Protein LOC100909504 (Fragment) OS=Rattus norvegicus GN=LOC100909504 PE=4 SV=2 - [F1LTA7_RAT]	4	4	Q5XHZ0;P34058;P82995;F1LTA7	N-Term(TMT6plex)	HCD	1	0	1	2	36216	No Quan Values	Not Used	256037	175911	399823	143236	242897	393974	372363	343426	491244	380246		0	0.0001731	5.11455	0	27.0472	4	2	871.977	1742.95	-0.850368	47.4071	3894	3894	MS2	0/0	PR382_TMT2_L_F3&8.raw
High	yDVDTLDMVFLDHWk	Unambiguous	Catechol O-methyltransferase OS=Rattus norvegicus GN=Comt PE=1 SV=2 - [COMT_RAT]|Isoform 2 of Catechol O-methyltransferase OS=Rattus norvegicus GN=Comt - [COMT_RAT]	2	2	P22734;P22734-2	N-Term(TMT6plex); K15(TMT6plex)	HCD	1	0	1	1	55772	No Quan Values	Not Used	16168.8	8563.4	17618.1	5232.49	14404.3	23471.9	20700	16773.2	29399.4	26481.8		0	0.0002095	5.11184	0	21.5272	63	3	785.741	2355.21	-0.378713	73.1427	6684	6684	MS2	0/0	PR382_TMT2_L_F5&10.raw
High	eGGWDSVQDWMDVLSGGEk	Unambiguous	ATP-binding cassette sub-family D member 3 OS=Rattus norvegicus GN=Abcd3 PE=1 SV=3 - [ABCD3_RAT]|ATP-binding cassette sub-family D member 3 (Fragment) OS=Rattus norvegicus GN=Abcd3 PE=3 SV=2 - [F1LR38_RAT]	2	2	P16970;F1LR38	N-Term(TMT6plex); K19(TMT6plex)	HCD	1	0	1	1	39138	No Quan Values	Not Used	5227.52	3180.13	5895.8	3512.33	7982.16	13424.5	7681.18	5857.59	17536.8	15671.6		0	0.0006801	5.11099	0	25.4878	61	3	851.748	2553.23	-1.02196	79.333	7114	7114	MS2	0/0	PR382_TMT2_L_F3&8.raw
High	sQIDELYSTIkI	Unambiguous	Long-chain-fatty-acid--CoA ligase 1 OS=Rattus norvegicus GN=Acsl1 PE=1 SV=1 - [ACSL1_RAT]	1	1	P18163	N-Term(TMT6plex); K11(TMT6plex)	HCD	1	0	1	1	37649	No Quan Values	Not Used	97295.7	45290.1	92293.9	85080.3	110519	118459	61457.6	56743.8	137028	126891		0	0.008694	5.1078	1	27.8193	20	2	934.542	1868.08	-1.2923	62.6381	5471	5471	MS2	0/0	PR382_TMT2_L_F3&8.raw
High	aGSNVMQTFTFYASEDkLENR	Unambiguous	Betaine--homocysteine S-methyltransferase 1 OS=Rattus norvegicus GN=Bhmt PE=1 SV=1 - [BHMT1_RAT]	1	1	O09171	N-Term(TMT6plex); K17(TMT6plex)	HCD	1	0	1	1	46089	No Quan Values	Not Used	134768	49579.8	117470	44745.4	53030.6	88911.2	59898.6	39535.7	87539.1	59013.6		0	0.0003847	5.10524	1	9.78117	5	3	956.152	2866.44	-0.82695	59.883	5751	5751	MS2	0/0	PR382_TMT2_L_F4&9.raw
High	eTPEEVAAEVLAEVITAAVk	Unambiguous	A-kinase anchor protein 8 OS=Rattus norvegicus GN=Akap8 PE=2 SV=1 - [AKAP8_RAT]	1	1	Q63014	N-Term(TMT6plex); K20(TMT6plex)	HCD	1	0	1	1	49533	No Quan Values	Not Used	456.157	304.361	492.957	319.37	259.615	543.146	576.303	359.888	626.781	412.882		0	0.000284	5.10349	0	33.0055	500	3	843.146	2527.42	-0.920077	104.419	9551	9551	MS2	0/0	PR382_TMT2_L_F4&9.raw
High	iFPVETLVEEAIQcAEk	Unambiguous	Enoyl-CoA hydratase, mitochondrial OS=Rattus norvegicus GN=Echs1 PE=1 SV=1 - [ECHM_RAT]	1	1	P14604	N-Term(TMT6plex); C14(Carbamidomethyl); K17(TMT6plex)	HCD	1	0	1	1	57045	No Quan Values	Not Used	22151.5	8036.22	27809.7	10508.6	14571.7	19928.4	19108.3	11547.8	22012.3	14858.6		0	0.0001467	5.10064	0	5.50753	11	3	812.115	2434.33	0.0539198	89.7032	8085	8085	MS2	0/0	PR382_TMT2_L_F5&10.raw
High	tSAcFEPSLDYMVTk	Unambiguous	Carbamoyl-phosphate synthase [ammonia], mitochondrial OS=Rattus norvegicus GN=Cps1 PE=1 SV=1 - [CPSM_RAT]	1	1	P07756	N-Term(TMT6plex); C4(Carbamidomethyl); K15(TMT6plex)	HCD	1	0	1	1	36905	No Quan Values	Not Used	103068	35286.7	155044	126655	164405	218713	136974	122426	359191	273655		0	0.005203	5.09951	0	0.968287	3	2	1104.06	2207.11	-1.14183	54.6321	4652	4652	MS2	0/0	PR382_TMT2_L_F3&8.raw
High	iLDSVGIEADDER	Unambiguous	60S acidic ribosomal protein P2 OS=Rattus norvegicus GN=Rplp2 PE=1 SV=2 - [RLA2_RAT]|Protein LOC100362751 OS=Rattus norvegicus GN=LOC498555 PE=3 SV=1 - [D4A4D5_RAT]	2	2	P02401;D4A4D5	N-Term(TMT6plex)	HCD	1	0	1	1	36215	No Quan Values	Not Used	207314	121393	309313	231249	160389	281973	344110	196014	363768	231305		0	0.0001315	5.09894	0	6.24804	3	2	830.932	1660.86	-0.890917	47.3986	3893	3893	MS2	0/0	PR382_TMT2_L_F3&8.raw
High	vNPDDVGGEALGR	Unambiguous	Hemoglobin subunit beta-1 OS=Rattus norvegicus GN=Hbb PE=1 SV=3 - [HBB1_RAT]	1	1	P02091	N-Term(TMT6plex)	HCD	1	0	1	1	9539	No Quan Values	Not Used	8263.87	9996.53	8127.01	18392.6	10479.8	14572.8	11614.9	9116.78	8859.42	17188.6		0	0.0002973	5.09885	0	5.62309	242	2	764.402	1527.8	-0.224587	38.4489	2008	2008	MS2	0/0	PR382_TMT2_L_TD_F3&8.raw
High	gVVDSEDIPLNLSR	Unambiguous	Heat shock protein 75 kDa, mitochondrial OS=Rattus norvegicus GN=Trap1 PE=1 SV=1 - [TRAP1_RAT]|Heat shock protein HSP 90-beta OS=Rattus norvegicus GN=Hsp90ab1 PE=1 SV=4 - [HS90B_RAT]|Heat shock protein HSP 90-alpha OS=Rattus norvegicus GN=Hsp90aa1 PE=1 SV=3 - [HS90A_RAT]|Protein LOC100909504 (Fragment) OS=Rattus norvegicus GN=LOC100909504 PE=4 SV=2 - [F1LTA7_RAT]	4	4	Q5XHZ0;P34058;P82995;F1LTA7	N-Term(TMT6plex)	HCD	1	0	1	1	24329	No Quan Values	Not Used	13853.4	8995.95	20354.1	8495.34	14345.5	21210.8	21960.1	17032.9	26274.9	20726		0	0.0001044	5.09743	0	9.67525	93	2	871.977	1742.95	-0.990442	49.4648	3793	3793	MS2	0/0	PR382_TMT2_L_F1&6.raw
High	gVVDSEDLPLNISR	Unambiguous	Heat shock protein 75 kDa, mitochondrial OS=Rattus norvegicus GN=Trap1 PE=1 SV=1 - [TRAP1_RAT]|Heat shock protein HSP 90-beta OS=Rattus norvegicus GN=Hsp90ab1 PE=1 SV=4 - [HS90B_RAT]|Heat shock protein HSP 90-alpha OS=Rattus norvegicus GN=Hsp90aa1 PE=1 SV=3 - [HS90A_RAT]|Protein LOC100909504 (Fragment) OS=Rattus norvegicus GN=LOC100909504 PE=4 SV=2 - [F1LTA7_RAT]	4	4	Q5XHZ0;P34058;P82995;F1LTA7	N-Term(TMT6plex)	HCD	1	0	1	2	24329	No Quan Values	Not Used	13853.4	8995.95	20354.1	8495.34	14345.5	21210.8	21960.1	17032.9	26274.9	20726		0	0.0001044	5.09743	0	9.67525	93	2	871.977	1742.95	-0.990442	49.4648	3793	3793	MS2	0/0	PR382_TMT2_L_F1&6.raw
High	acIDTALENLSTLk	Unambiguous	Fatty acid synthase OS=Rattus norvegicus GN=Fasn PE=1 SV=3 - [FAS_RAT]	1	1	P12785	N-Term(TMT6plex); C2(Carbamidomethyl); K14(TMT6plex)	HCD	1	0	1	1	37847	No Quan Values	Not Used	10443.9	9604.09	15474.1	7197.45	14530	36179.3	8633.24	16792.3	25727.5	33118.5		0	0.000291	5.09702	0	60.3149	38	2	1004.06	2007.12	-1.35933	64.7098	5689	5689	MS2	0/0	PR382_TMT2_L_F3&8.raw
High	iQTYLESTkPIIDLYEEMGk	Unambiguous	UMP-CMP kinase OS=Rattus norvegicus GN=Cmpk1 PE=1 SV=2 - [KCY_RAT]	1	1	Q4KM73	N-Term(TMT6plex); K9(TMT6plex); K20(TMT6plex)	HCD	1	0	1	1	47476	No Quan Values	Not Used	16124.4	7529.65	24978.4	6121.31	13321.3	17452.6	21013.3	12574.7	24244.4	17755.5		0	0.00109	5.09508	0	24.0373	29	3	1020.24	3058.7	-1.02375	74.7421	7284	7284	MS2	0/0	PR382_TMT2_L_F4&9.raw
High	aITSGFNALEk	Unambiguous	Maleylacetoacetate isomerase OS=Rattus norvegicus GN=Gstz1 PE=1 SV=2 - [MAAI_RAT]	1	1	P57113	N-Term(TMT6plex); K11(TMT6plex)	HCD	1	0	1	1	36213	No Quan Values	Not Used	242310	182521	388470	180324	210093	279265	253325	264629	446151	363789		0	0.001265	5.09442	0	14.5799	3	2	804.971	1608.94	-0.443086	47.3818	3891	3891	MS2	0/0	PR382_TMT2_L_F3&8.raw
High	kSDIDEIVLVGGSTR	Unambiguous	78 kDa glucose-regulated protein OS=Rattus norvegicus GN=Hspa5 PE=1 SV=1 - [GRP78_RAT]	1	1	P06761	N-Term(TMT6plex); K1(TMT6plex)	HCD	1	0	1	1	44730	No Quan Values	Not Used	157504	106523	281705	135081	141162	228012	215966	150757	247666	184169		0	0.002444	5.09205	1	23.2129	3	3	683.059	2047.16	-8.37713	45.7298	4256	4256	MS2	0/0	PR382_TMT2_L_F4&9.raw
High	dHGDLAFVDVPNDSPFQIVk	Unambiguous	Arginase-1 OS=Rattus norvegicus GN=Arg1 PE=1 SV=2 - [ARGI1_RAT]	1	1	P07824	N-Term(TMT6plex); K20(TMT6plex)	HCD	1	0	1	1	46096	No Quan Values	Not Used	242420	112198	285901	84666.5	138036	175925	174503	88954.4	245842	135200		0	0.0001364	5.08965	0	5.80144	1	3	891.142	2671.41	-1.07088	59.9675	5759	5759	MS2	0/0	PR382_TMT2_L_F4&9.raw
High	vAPEEHPVLLTEAPLNPk	Unambiguous	Actin, cytoplasmic 1 OS=Rattus norvegicus GN=Actb PE=1 SV=1 - [ACTB_RAT]|Actin, cytoplasmic 2 OS=Rattus norvegicus GN=Actg1 PE=1 SV=1 - [ACTG_RAT]|Actin, cytoplasmic 2 (Fragment) OS=Rattus norvegicus GN=LOC100361457 PE=3 SV=1 - [V9GZ85_RAT]	3	3	P60711;P63259;V9GZ85	N-Term(TMT6plex); K18(TMT6plex)	HCD	1	0	1	1	53322	No Quan Values	Not Used	23347.6	13608.4	38184.8	21380.3	27099.8	35920.1	38634.6	30465.9	49420.5	39031.5		0	0.0006654	5.08905	0	11.0621	16	3	804.801	2412.39	-0.839618	47.0452	3989	3989	MS2	0/0	PR382_TMT2_L_F5&10.raw
High	iQEITEQLDITTSEYEk	Unambiguous	60 kDa heat shock protein, mitochondrial OS=Rattus norvegicus GN=Hspd1 PE=1 SV=1 - [CH60_RAT]	1	1	P63039	N-Term(TMT6plex); K17(TMT6plex)	HCD	1	0	1	1	55034	No Quan Values	Not Used	14673	5264.6	13095	5818.82	11055.7	18231.2	18327.5	9289.95	25671	14647.4		0	0.0006658	5.08802	0	47.0939	22	3	833.449	2498.33	1.44086	65.1256	5872	5872	MS2	0/0	PR382_TMT2_L_F5&10.raw
High	tQPTDEEMLFIYSHFk	Unambiguous	Acyl-CoA-binding protein OS=Rattus norvegicus GN=Dbi PE=1 SV=3 - [ACBP_RAT]|Acyl-CoA-binding protein (Fragment) OS=Rattus norvegicus GN=Dbi PE=4 SV=1 - [M0RDC5_RAT]|Acyl-CoA-binding protein OS=Rattus norvegicus GN=Dbi PE=2 SV=1 - [Q6TXF3_RAT]	3	3	P11030;M0RDC5;Q6TXF3	N-Term(TMT6plex); K16(TMT6plex)	HCD	1	0	1	1	46537	No Quan Values	Not Used	70285.7	45670.9	107543	34378.5	63050.1	111790	82191.3	59955	97436.8	77103.1		0	0.002483	5.08737	0	11.8397	5	3	815.424	2444.26	0.00901539	64.5913	6245	6245	MS2	0/0	PR382_TMT2_L_F4&9.raw
High	lMFNDFLSSSSDk	Unambiguous	Hydroxymethylglutaryl-CoA synthase, mitochondrial OS=Rattus norvegicus GN=Hmgcs2 PE=2 SV=1 - [HMCS2_RAT]|3-hydroxy-3-methylglutaryl-Coenzyme A synthase 2 (Mitochondrial) OS=Rattus norvegicus GN=Hmgcs2 PE=2 SV=1 - [Q68G44_RAT]	2	2	P22791;Q68G44	N-Term(TMT6plex); K13(TMT6plex)	HCD	1	0	1	1	37723	No Quan Values	Not Used	48830.3	33734.3	61248.7	52312.9	110838	161872	184869	107030	229383	145076		0	0.0008657	5.08668	0	39.9104	10	2	975.01	1949.01	1.86639	63.422	5553	5553	MS2	0/0	PR382_TMT2_L_F3&8.raw
High	vIHNEFTLGEEcELETMTGEk	Unambiguous	Fatty acid-binding protein, liver OS=Rattus norvegicus GN=Fabp1 PE=1 SV=1 - [FABPL_RAT]	1	1	P02692	N-Term(TMT6plex); C12(Carbamidomethyl); K21(TMT6plex)	HCD	1	0	1	1	48965	No Quan Values	Not Used	676.328	345.693	1128.58	122.088	394.845	1026.04	573.479	498.976	846.192	520.655		0	0.0001495	5.08646	0	18.7127	144	3	975.485	2924.44	-1.02417	94.2697	8926	8926	MS2	0/0	PR382_TMT2_L_F4&9.raw
High	yTPEQVAMATVTALHR	Unambiguous	Fructose-bisphosphate aldolase B OS=Rattus norvegicus GN=Aldob PE=1 SV=2 - [ALDOB_RAT]|Fructose-bisphosphate aldolase OS=Rattus norvegicus GN=Aldob PE=2 SV=1 - [Q66HT1_RAT]	2	2	P00884;Q66HT1	N-Term(TMT6plex)	HCD	1	0	1	1	25431	No Quan Values	Not Used	1260.07	721.564	2056.52	532.75	964.399	1401.11	1293.89	1023.57	1518.66	1327.73		0	0.0001811	5.08247	0	13.6649	152	3	673.03	2017.07	0.0924591	62.7954	5005	5005	MS2	0/0	PR382_TMT2_L_F1&6.raw
High	hSLDsDEEDDDEGSSk	Unambiguous	CD2 antigen (Cytoplasmic tail) binding protein 2 (Predicted), isoform CRA_a OS=Rattus norvegicus GN=Cd2bp2 PE=2 SV=1 - [B4F786_RAT]	1	1	B4F786	N-Term(TMT6plex); S5(Phospho); K16(TMT6plex)	HCD	1	0	1	1	13259	No Quan Values	Not Used	866.786	900.062	970.912	2346.19	920.087	1281.36	2106.51	1393.46	1914.55	1884.27	S(2): 0.0; S(5): 100.0; S(14): 0.0; S(15): 0.0	0	0.004183	5.08238	0	15.6122	417	3	768.324	2302.96	-0.640039	27.8468	1654	1654	MS2	0/0	PR382_TMT2_L_TD_F4&9.raw
High	fLHDPDATQGFVGcALSSNIQR	Unambiguous	Selenium-binding protein 1 OS=Rattus norvegicus GN=Selenbp1 PE=1 SV=1 - [SBP1_RAT]|Uncharacterized protein (Fragment) OS=Rattus norvegicus GN=Selenbp1 PE=4 SV=1 - [F1LRJ9_RAT]	2	2	Q8VIF7;F1LRJ9	N-Term(TMT6plex); C14(Carbamidomethyl)	HCD	1	0	1	1	45351	No Quan Values	Not Used	66818.2	31223.5	102701	46030.2	31018.5	54239.5	46422.7	49755.5	52531.5	57614.1		0	0.0005092	5.08062	0	28.6992	5	3	888.112	2662.32	-0.981361	52.2125	4939	4939	MS2	0/0	PR382_TMT2_L_F4&9.raw
High	vHGHsDEEEEEEQPR	Unambiguous	DDB1- and CUL4-associated factor 8 OS=Rattus norvegicus GN=Dcaf8 PE=2 SV=1 - [DCAF8_RAT]	1	1	Q5U2M6	N-Term(TMT6plex); S5(Phospho)	HCD	1	0	1	1	12733	No Quan Values	Not Used	306.787	236.635	389.834	422.862	275.367	457.55	963.211	522.127	760.072	957.152	S(5): 100.0	0	0.004921	5.0804	0	26.5515	320	3	705.965	2115.88	-0.718419	19.3468	1041	1041	MS2	0/0	PR382_TMT2_L_TD_F4&9.raw
High	cVGVGESDGSIWNPDGIDPk	Unambiguous	Glutamate dehydrogenase 1, mitochondrial OS=Rattus norvegicus GN=Glud1 PE=1 SV=2 - [DHE3_RAT]	1	1	P10860	N-Term(TMT6plex); C1(Carbamidomethyl); K20(TMT6plex)	HCD	1	0	1	1	30758	No Quan Values	Not Used	3094.26	1937.02	5053.06	2997.94	3909.39	6122.01	4424.3	5049.04	8920.83	6529.96		0	6.527e-05	5.07939	0	3.01843	170	3	854.096	2560.27	-0.501988	54.3984	3774	3774	MS2	0/0	PR382_TMT2_L_F2&7.raw
High	vGNPAEDFGTFFSAVIDAk	Unambiguous	Delta-1-pyrroline-5-carboxylate dehydrogenase, mitochondrial OS=Rattus norvegicus GN=Aldh4a1 PE=1 SV=1 - [AL4A1_RAT]|Delta-1-pyrroline-5-carboxylate dehydrogenase, mitochondrial OS=Rattus norvegicus GN=Tas1r2 PE=3 SV=2 - [F1LQ99_RAT]|Delta-1-pyrroline-5-carboxylate dehydrogenase, mitochondrial OS=Rattus norvegicus GN=Aldh4a1 PE=3 SV=2 - [F8WFI0_RAT]|Delta-1-pyrroline-5-carboxylate dehydrogenase, …	4	4	P0C2X9;F1LQ99;F8WFI0;R9PY10	N-Term(TMT6plex); K19(TMT6plex)	HCD	1	0	1	1	39498	No Quan Values	Not Used	9966.19	5958.87	17452.1	7128.87	11705	19216.5	13272.5	12469.7	22264.5	20997.7		0	0.0001797	5.0778	0	5.29897	36	3	815.102	2443.29	0.0726818	83.9518	7511	7511	MS2	0/0	PR382_TMT2_L_F3&8.raw
High	eQHDALEFFNSLVDSLDEALk	Unambiguous	Ubiquitin carboxyl-terminal hydrolase OS=Rattus norvegicus GN=Usp9x PE=3 SV=1 - [D3ZC84_RAT]	1	1	D3ZC84	N-Term(TMT6plex); K21(TMT6plex)	HCD	1	0	1	1	48867	No Quan Values	Not Used	274.331	131.873	232.376	94.7527	218.624	329.418	358.882	216.74	492.349	312.856		0	0.001271	5.07681	0	44.4957	500	3	960.17	2878.5	2.90412	92.6585	8817	8817	MS2	0/0	PR382_TMT2_L_F4&9.raw
High	yIDLAPNGLLHEVTcDTk	Unambiguous	Cytochrome P450 2C12, female-specific OS=Rattus norvegicus GN=Cyp2c12 PE=2 SV=1 - [CP2CC_RAT]|Cytochrome P450 2C12, female-specific OS=Rattus norvegicus GN=Cyp2c40 PE=2 SV=1 - [Q64648_RAT]	2	2	P11510;Q64648	N-Term(TMT6plex); C15(Carbamidomethyl); K18(TMT6plex)	HCD	1	0	1	1	54600	No Quan Values	Not Used	35306.3	16969.9	52784	28244.5	34929.6	50616.8	92012.2	54169.3	77007.6	84130.7		0	0.003216	5.07604	0	16.24	13	3	839.785	2517.34	-1.10257	60.5424	5395	5395	MS2	0/0	PR382_TMT2_L_F5&10.raw
High	tLQTLEIDLDSMk	Unambiguous	Keratin, type I cytoskeletal 18 OS=Rattus norvegicus GN=Krt18 PE=1 SV=3 - [K1C18_RAT]	1	1	Q5BJY9	N-Term(TMT6plex); K13(TMT6plex)	HCD	1	0	1	1	55414	No Quan Values	Not Used	8495.89	5259.92	9736.77	6585.77	7372.91	11991.8	19610	6872.56	13009.4	13472.1		0	0.0003668	5.07598	0	58.2272	78	2	983.052	1965.1	-0.547527	69.2064	6290	6290	MS2	0/0	PR382_TMT2_L_F5&10.raw
High	vMEETFSYLLGR	Unambiguous	Arginase-1 OS=Rattus norvegicus GN=Arg1 PE=1 SV=2 - [ARGI1_RAT]	1	1	P07824	N-Term(TMT6plex)	HCD	1	0	1	1	47130	No Quan Values	Not Used	190521	125073	261244	101397	167387	265228	239096	96437.6	316304	207314		0	0.000786	5.07594	0	23.1467	5	2	837.441	1673.88	-1.06433	71.0133	6904	6904	MS2	0/0	PR382_TMT2_L_F4&9.raw
High	qGLLGINIAEk	Unambiguous	Long-chain specific acyl-CoA dehydrogenase, mitochondrial OS=Rattus norvegicus GN=Acadl PE=1 SV=1 - [ACADL_RAT]	1	1	P15650	N-Term(TMT6plex); K11(TMT6plex)	HCD	1	0	1	1	45415	No Quan Values	Not Used	98091.1	58666.5	186310	100794	105256	152943	189439	112130	191363	153118		0	0.001868	5.07592	0	34.3461	11	2	807.503	1614	-0.638679	52.8698	5009	5009	MS2	0/0	PR382_TMT2_L_F4&9.raw
High	iGGHGGEYGEEALQR	Unambiguous	Hemoglobin subunit alpha-1/2 OS=Rattus norvegicus GN=Hba1 PE=1 SV=3 - [HBA_RAT]	1	1	P01946	N-Term(TMT6plex)	HCD	1	0	1	1	57513	No Quan Values	Not Used	766.121	604.045	1164.05	1452.9	770.013	1104.51	1016.87	763.515	1226.72	1062.02		0	0.000436	5.07072	0	26.8723	500	3	601.306	1801.9	0.54031	97.7108	8600	8600	MS2	0/0	PR382_TMT2_L_F5&10.raw
High	iGGHGGEYGEEALQR	Unambiguous	Hemoglobin subunit alpha-1/2 OS=Rattus norvegicus GN=Hba1 PE=1 SV=3 - [HBA_RAT]	1	1	P01946	N-Term(TMT6plex)	HCD	1	0	1	1	29421	No Quan Values	Not Used	5774.21	4810.4	11527.1	20213.4	3865.5	8476.38	5693.2	6111.47	8737.75	7342.56		0	0.0002435	5.07046	0	7.59655	37	3	601.305	1801.9	-0.679104	33.1038	2195	2195	MS2	0/0	PR382_TMT2_L_F2&7.raw
High	nVETMNYADIER	Unambiguous	Dihydrolipoyllysine-residue succinyltransferase component of 2-oxoglutarate dehydrogenase complex, mitochondrial OS=Rattus norvegicus GN=Dlst PE=1 SV=2 - [ODO2_RAT]|Dihydrolipoamide S-succinyltransferase (E2 component of 2-oxo-glutarate complex), isoform CRA_a OS=Rattus norvegicus GN=Dlst PE=3 SV=1 - [G3V6P2_RAT]	2	2	Q01205;G3V6P2	N-Term(TMT6plex)	HCD	1	0	1	1	35453	No Quan Values	Not Used	98004.4	49406.2	151527	61834.9	76548.2	140266	116498	76957.2	139744	121390		0	0.0006727	5.06816	0	7.80697	13	2	842.413	1683.82	-1.25788	39.4746	3054	3054	MS2	0/0	PR382_TMT2_L_F3&8.raw
High	dLGEAALNEYLR	Unambiguous	Cytosolic 10-formyltetrahydrofolate dehydrogenase OS=Rattus norvegicus GN=Aldh1l1 PE=1 SV=3 - [AL1L1_RAT]|10-formyltetrahydrofolate dehydrogenase OS=Rattus norvegicus GN=Aldh1l1 PE=1 SV=1 - [M0R8T2_RAT]	2	2	P28037;M0R8T2	N-Term(TMT6plex)	HCD	1	0	1	1	24902	No Quan Values	Not Used	12026	8368.91	16278.8	5025.78	10008.5	9378.7	9447.08	11650.3	14718.7	16215.7		0	0.0005713	5.06706	0	28.468	87	2	796.927	1592.85	-1.00957	56.1879	4423	4423	MS2	0/0	PR382_TMT2_L_F1&6.raw
High	iIVIMDSYDNDLVER	Unambiguous	Long-chain-fatty-acid--CoA ligase 1 OS=Rattus norvegicus GN=Acsl1 PE=1 SV=1 - [ACSL1_RAT]	1	1	P18163	N-Term(TMT6plex)	HCD	1	0	1	1	25773	No Quan Values	Not Used	582.004	304.705	548.134	447.45	515.5	926.602	708.648	510.521	1355.7	1065.31		0	0.0004535	5.065	0	9.93152	500	2	1012.53	2024.06	-0.274239	67.4328	5382	5382	MS2	0/0	PR382_TMT2_L_F1&6.raw
High	mVEEIGVELAVLDLPDLPEDELAHSVQk	Unambiguous	Hypoxia up-regulated protein 1 OS=Rattus norvegicus GN=Hyou1 PE=1 SV=1 - [HYOU1_RAT]|Hypoxia up-regulated protein 1 OS=Rattus norvegicus GN=Hyou1 PE=3 SV=1 - [F1LN18_RAT]	2	2	Q63617;F1LN18	N-Term(TMT6plex); K28(TMT6plex)	HCD	1	0	1	1	26691	No Quan Values	Not Used	116.189	65.8916	183.851	52.7267	111.709	209.852	124.284	74.4182	223.155	71.6565		0	0.0002551	5.06386	0	15.073	500	4	887.48	3546.9	-0.590465	82.5539	6394	6394	MS2	0/0	PR382_TMT2_L_F1&6.raw
High	dMAIATGGAVFGEEGLNLNLEDVQAHDLGk	Unambiguous	60 kDa heat shock protein, mitochondrial OS=Rattus norvegicus GN=Hspd1 PE=1 SV=1 - [CH60_RAT]	1	1	P63039	N-Term(TMT6plex); K30(TMT6plex)	HCD	1	0	1	1	40066	No Quan Values	Not Used	352.84	250.339	539.745	165.907	312.238	632.369	538.842	347.827	750.802	440.737		0	0.0001095	5.06248	0	52.2708	329	4	886.463	3542.83	2.73269	92.3097	8139	8139	MS2	0/0	PR382_TMT2_L_F3&8.raw
High	fLTEELSLDQDR	Unambiguous	D-dopachrome decarboxylase OS=Rattus norvegicus GN=Ddt PE=1 SV=3 - [DOPD_RAT]	1	1	P80254	N-Term(TMT6plex)	HCD	1	0	1	1	36942	No Quan Values	Not Used	639727	381504	995687	355334	391170	669532	748879	418569	840843	796259		0	0.001381	5.0613	0	21.0281	1	2	847.943	1694.88	-0.494065	55.0222	4693	4693	MS2	0/0	PR382_TMT2_L_F3&8.raw
High	qATVGDVNTDRPGLLDLk	Unambiguous	Acyl-CoA-binding protein OS=Rattus norvegicus GN=Dbi PE=1 SV=3 - [ACBP_RAT]|Acyl-CoA-binding protein (Fragment) OS=Rattus norvegicus GN=Dbi PE=4 SV=1 - [M0RDC5_RAT]|Acyl-CoA-binding protein OS=Rattus norvegicus GN=Dbi PE=2 SV=1 - [Q6TXF3_RAT]	3	3	P11030;M0RDC5;Q6TXF3	N-Term(TMT6plex); K18(TMT6plex)	HCD	1	0	1	1	24207	No Quan Values	Not Used	69045	56119.7	159275	49407.3	54979.5	95353.5	94816.8	72628.3	102926	89336.5		0	0.00042	5.06119	0	13.1872	29	3	790.784	2370.34	-1.36712	48.1103	3659	3659	MS2	0/0	PR382_TMT2_L_F1&6.raw
High	eLAEAEDVSIFk	Unambiguous	ATP synthase subunit e, mitochondrial OS=Rattus norvegicus GN=Atp5i PE=1 SV=3 - [ATP5I_RAT]	1	1	P29419	N-Term(TMT6plex); K12(TMT6plex)	HCD	1	0	1	1	30941	No Quan Values	Not Used	5061.51	3550.51	4455.16	3715.54	4765.87	6416.19	4520.81	3236.66	7712.38	6205.48		0	0.0008594	5.0604	0	6.01326	102	2	905.006	1809	-0.466291	56.9563	3976	3976	MS2	0/0	PR382_TMT2_L_F2&7.raw
High	tYFSHIDVSPGSAQVk	Unambiguous	Hemoglobin subunit alpha-1/2 OS=Rattus norvegicus GN=Hba1 PE=1 SV=3 - [HBA_RAT]	1	1	P01946	N-Term(TMT6plex); K16(TMT6plex)	HCD	1	0	1	1	23976	No Quan Values	Not Used	43461.7	27519.8	67798.6	116890	32611	50174.5	40130.5	27711.4	51563.2	45312.8		0	0.001398	5.05992	0	15.4819	32	3	732.068	2194.19	-0.919873	45.4873	3402	3402	MS2	0/0	PR382_TMT2_L_F1&6.raw
High	yQVDPDAcFSAk	Unambiguous	Voltage-dependent anion-selective channel protein 1 OS=Rattus norvegicus GN=Vdac1 PE=1 SV=4 - [VDAC1_RAT]|Uncharacterized protein (Fragment) OS=Rattus norvegicus PE=4 SV=2 - [F1LU13_RAT]|Uncharacterized protein OS=Rattus norvegicus GN=Vdac1 PE=4 SV=2 - [F1M2D3_RAT]	3	3	Q9Z2L0;F1LU13;F1M2D3	N-Term(TMT6plex); C8(Carbamidomethyl); K12(TMT6plex)	HCD	1	0	1	1	35712	No Quan Values	Not Used	242242	111564	258431	173185	225009	236337	231921	206106	320602	293431		0	0.0009443	5.05972	0	0	14	2	929.973	1858.94	-0.942859	42.1605	3339	3339	MS2	0/0	PR382_TMT2_L_F3&8.raw
High	gVVDSDDLPLNVSR	Unambiguous	Endoplasmin OS=Rattus norvegicus GN=Hsp90b1 PE=1 SV=2 - [ENPL_RAT]|Endoplasmin OS=Rattus norvegicus GN=Hsp90b1 PE=4 SV=1 - [A0A0A0MY09_RAT]|Isoform 2 of Endoplasmin OS=Rattus norvegicus GN=Hsp90b1 - [ENPL_RAT]	3	3	Q66HD0;A0A0A0MY09;Q66HD0-2	N-Term(TMT6plex)	HCD	1	0	1	1	9915	No Quan Values	Not Used	857.661	812.598	559.846	1066.58	843.894	1139.93	1603.82	1382.73	1526.98	1664.74		0	0.0002119	5.0595	0	13.2133	500	2	857.962	1714.92	-0.26566	46.8266	2475	2475	MS2	0/0	PR382_TMT2_L_TD_F3&8.raw
High	gDGPVQGVIHFEQk	Unambiguous	Superoxide dismutase [Cu-Zn] OS=Rattus norvegicus GN=Sod1 PE=1 SV=2 - [SODC_RAT]	1	1	P07632	N-Term(TMT6plex); K14(TMT6plex)	HCD	1	0	1	1	23930	No Quan Values	Not Used	58121.6	38014.1	79765.2	23284.4	43207.6	50295.6	56852.4	43375	61297.7	48524.7		0	0.0005555	5.05716	0	13.602	20	3	657.034	1969.09	-0.966924	44.5695	3340	3340	MS2	0/0	PR382_TMT2_L_F1&6.raw
High	iGGHGGEYGEEALQR	Unambiguous	Hemoglobin subunit alpha-1/2 OS=Rattus norvegicus GN=Hba1 PE=1 SV=3 - [HBA_RAT]	1	1	P01946	N-Term(TMT6plex)	HCD	1	0	1	1	57444	No Quan Values	Not Used	958.711	643.986	1564.59	1499.56	796.117	1150.11	1116.63	810.944	1376.06	1139.46		0	0.0002929	5.05682	0	27.6818	500	3	601.306	1801.9	-0.0693967	96.4674	8524	8524	MS2	0/0	PR382_TMT2_L_F5&10.raw
High	tLGVDFIDVATk	Unambiguous	Carbamoyl-phosphate synthase [ammonia], mitochondrial OS=Rattus norvegicus GN=Cps1 PE=1 SV=1 - [CPSM_RAT]	1	1	P07756	N-Term(TMT6plex); K12(TMT6plex)	HCD	1	0	1	1	37400	No Quan Values	Not Used	489437	314054	730674	733919	901884	1.1012e+06	831364	469815	1.58782e+06	1.18076e+06		0	0.002178	5.05672	0	38.2642	1	2	869.013	1737.02	-1.18331	59.9709	5198	5198	MS2	0/0	PR382_TMT2_L_F3&8.raw
High	yDVDTLDMVFLDHWk	Unambiguous	Catechol O-methyltransferase OS=Rattus norvegicus GN=Comt PE=1 SV=2 - [COMT_RAT]|Isoform 2 of Catechol O-methyltransferase OS=Rattus norvegicus GN=Comt - [COMT_RAT]	2	2	P22734;P22734-2	N-Term(TMT6plex); K15(TMT6plex)	HCD	1	0	1	1	26174	No Quan Values	Not Used	1205.22	770.201	1544.13	404.694	968.114	1818.69	1669.41	1214.97	2282.73	2248.64		0	0.0003591	5.05517	0	25.2534	500	3	785.741	2355.21	-0.767438	73.5331	5824	5824	MS2	0/0	PR382_TMT2_L_F1&6.raw
High	gIHVEVPGAEAENLGPLQVAR	Unambiguous	Electron transfer flavoprotein subunit beta OS=Rattus norvegicus GN=Etfb PE=2 SV=3 - [ETFB_RAT]	1	1	Q68FU3	N-Term(TMT6plex)	HCD	1	0	1	1	14698	No Quan Values	Not Used	106.287	204.304	121.494	362.023	164.762	254.501	283.093	235.973	285.182	359.961		0	0.0005834	5.05465	0	17.2633	500	3	795.774	2385.31	-0.392731	53.3959	3357	3357	MS2	0/0	PR382_TMT2_L_TD_F4&9.raw
High	iFVGGLNPEATEEk	Unambiguous	CArG-binding factor A OS=Rattus norvegicus GN=Hnrnpab PE=2 SV=1 - [Q9QX80_RAT]|Protein Hnrnpab OS=Rattus norvegicus GN=Hnrnpab PE=2 SV=1 - [Q9QX81_RAT]	2	2	Q9QX80;Q9QX81	N-Term(TMT6plex); K14(TMT6plex)	HCD	1	0	1	1	36609	No Quan Values	Not Used	65981.9	40315.5	95921.5	39570.9	48261.6	68658.8	89742.2	60012.5	87966.3	65048.2		0	0.0009034	5.05147	0	2.29301	7	2	981.55	1962.09	-0.683883	51.5627	4326	4326	MS2	0/0	PR382_TMT2_L_F3&8.raw
High	dcVGSEVENAcANPAAGTVILLENLR	Unambiguous	Phosphoglycerate kinase 1 OS=Rattus norvegicus GN=Pgk1 PE=1 SV=2 - [PGK1_RAT]	1	1	P16617	N-Term(TMT6plex); C2(Carbamidomethyl); C11(Carbamidomethyl)	HCD	1	0	1	1	38206	No Quan Values	Not Used	1362.98	960.347	1562.3	944.61	1340.5	2100.19	1922.66	1095.4	2576.81	841.98		0	9.955e-05	5.05027	0	19.5324	34	4	751.128	3001.49	-0.275725	68.7331	6084	6084	MS2	0/0	PR382_TMT2_L_F3&8.raw
High	lGLDFPNLPYLIDGSR	Unambiguous	Glutathione S-transferase Mu 1 OS=Rattus norvegicus GN=Gstm1 PE=1 SV=2 - [GSTM1_RAT]|Glutathione S-transferase Mu 1 OS=Rattus norvegicus GN=Gstm1 PE=3 SV=1 - [G3V983_RAT]	2	2	P04905;G3V983	N-Term(TMT6plex)	HCD	1	0	1	1	47459	No Quan Values	Not Used	20946.5	15956	48983.1	13036.5	16857.4	23073	39067.6	26157.3	26760	39306.9		0	0.0005153	5.04805	0	32.1497	21	2	1010.06	2019.11	-0.397239	74.5734	7266	7266	MS2	0/0	PR382_TMT2_L_F4&9.raw
High	qVAEMAEcIGSALIQk	Unambiguous	Long-chain-fatty-acid--CoA ligase 1 OS=Rattus norvegicus GN=Acsl1 PE=1 SV=1 - [ACSL1_RAT]	1	1	P18163	N-Term(TMT6plex); C8(Carbamidomethyl); K16(TMT6plex)	HCD	1	0	1	1	26112	No Quan Values	Not Used	1031.85	698.253	1346	839.764	1222.1	1957.7	1344.21	1081.09	2427.46	1800.01		0	0.0009158	5.04735	0	28.105	407	3	736.07	2206.2	-0.587006	72.5901	5756	5756	MS2	0/0	PR382_TMT2_L_F1&6.raw
High	nIVEEIEDLVAR	Unambiguous	Dolichyl-diphosphooligosaccharide--protein glycosyltransferase subunit 2 OS=Rattus norvegicus GN=Rpn2 PE=2 SV=2 - [RPN2_RAT]	1	1	P25235	N-Term(TMT6plex)	HCD	1	0	1	1	39284	No Quan Values	Not Used	3699.21	3411.41	6333.18	6290.58	6152.18	11425.1	15921.8	10664.2	22943.8	15334.3		0	0.000435	5.04522	0	41.2497	148	2	814.956	1628.91	-0.259232	81.2051	7275	7275	MS2	0/0	PR382_TMT2_L_F3&8.raw
High	icDQISDAVLDAHLk	Unambiguous	S-adenosylmethionine synthase isoform type-1 OS=Rattus norvegicus GN=Mat1a PE=1 SV=2 - [METK1_RAT]	1	1	P13444	N-Term(TMT6plex); C2(Carbamidomethyl); K15(TMT6plex)	HCD	1	0	1	1	54195	No Quan Values	Not Used	56047.6	32296.5	80163.7	26280.2	50010.5	89010.2	98506.3	65321.1	201415	88498.2		0	0.0001011	5.04425	0	17.7072	4	3	719.397	2156.18	-0.375543	56.3049	4950	4950	MS2	0/0	PR382_TMT2_L_F5&10.raw
High	vVAGVASALAHk	Unambiguous	Hemoglobin subunit beta-1 OS=Rattus norvegicus GN=Hbb PE=1 SV=3 - [HBB1_RAT]|Hemoglobin subunit beta-2 OS=Rattus norvegicus PE=1 SV=2 - [HBB2_RAT]|Protein Hbb-b1 OS=Rattus norvegicus GN=Hbb-b1 PE=3 SV=1 - [Q62669_RAT]	3	3	P02091;P11517;Q62669	N-Term(TMT6plex); K12(TMT6plex)	HCD	1	0	1	1	44754	No Quan Values	Not Used	110403	81545.5	176759	270929	73943.4	121697	103831	93531.4	153917	134615		0	0.0005093	5.04409	0	28.5336	7	2	790.991	1580.98	-8.61998	45.9701	4282	4282	MS2	0/0	PR382_TMT2_L_F4&9.raw
High	sYELPDGQVITIGNER	Unambiguous	Actin, aortic smooth muscle OS=Rattus norvegicus GN=Acta2 PE=2 SV=1 - [ACTA_RAT]|Actin, cytoplasmic 1 OS=Rattus norvegicus GN=Actb PE=1 SV=1 - [ACTB_RAT]|Actin, alpha cardiac muscle 1 OS=Rattus norvegicus GN=Actc1 PE=2 SV=1 - [ACTC_RAT]|Actin, cytoplasmic 2 OS=Rattus norvegicus GN=Actg1 PE=1 SV=1 - [ACTG_RAT]|Actin, gamma-enteric smooth muscle OS=Rattus norvegicus GN=Actg2 PE=2 SV=1 - [ACTH_RAT]|…	9	9	P62738;P60711;P68035;P63259;P63269;P68136;D3ZRN3;F1LTQ2;V9GZ85	N-Term(TMT6plex)	HCD	1	0	1	1	36879	No Quan Values	Not Used	39683.5	22631.1	52044.6	27808.1	38841.4	54484.1	64131.4	66504.7	69451.9	71696.4		0	0.0002538	5.0432	0	2.39127	10	2	1010.53	2020.05	-1.30175	54.3546	4623	4623	MS2	0/0	PR382_TMT2_L_F3&8.raw
High	dLLEVADILEk	Unambiguous	GrpE protein homolog 1, mitochondrial OS=Rattus norvegicus GN=Grpel1 PE=1 SV=2 - [GRPE1_RAT]	1	1	P97576	N-Term(TMT6plex); K11(TMT6plex)	HCD	1	0	1	1	38523	No Quan Values	Not Used	29036.5	14766.6	29291.3	18373.3	21989	34972.9	35271.5	18323.5	40352.2	28862.1		0	0.0008853	5.04211	0	29.863	36	2	858.513	1716.02	-0.792081	72.1439	6433	6433	MS2	0/0	PR382_TMT2_L_F3&8.raw
High	eIADLGEVLATAVIPQWQk	Unambiguous	Alanine--tRNA ligase, cytoplasmic OS=Rattus norvegicus GN=Aars PE=1 SV=3 - [SYAC_RAT]	1	1	P50475	N-Term(TMT6plex); K19(TMT6plex)	HCD	1	0	1	1	48148	No Quan Values	Not Used	1011.29	741.531	1503.57	557.537	866.258	1334.21	1303.91	1147.95	1504.28	1325.33		0	0.0004823	5.04159	0	31.8534	305	3	847.156	2539.45	-0.0948912	82.6912	8025	8025	MS2	0/0	PR382_TMT2_L_F4&9.raw
High	vNPDDVGGEALGR	Unambiguous	Hemoglobin subunit beta-1 OS=Rattus norvegicus GN=Hbb PE=1 SV=3 - [HBB1_RAT]	1	1	P02091	N-Term(TMT6plex)	HCD	1	0	1	1	40277	No Quan Values	Not Used	1309.64	877.841	1865.58	3595.78	881.427	1516.44	1124.08	1102.75	1867.54	1681.18		0	0.0003854	5.04068	0	42.504	500	2	764.402	1527.8	-0.384386	95.9285	8372	8372	MS2	0/0	PR382_TMT2_L_F3&8.raw
High	aERPDGLILGMGGQTALNcGVELFkR	Unambiguous	Carbamoyl-phosphate synthase [ammonia], mitochondrial OS=Rattus norvegicus GN=Cps1 PE=1 SV=1 - [CPSM_RAT]	1	1	P07756	N-Term(TMT6plex); C19(Carbamidomethyl); K25(TMT6plex)	HCD	1	0	1	1	54821	No Quan Values	Not Used	12347	6456.1	17458.1	14950.3	8174.47	12426.5	7461.69	6235.77	10547.8	12738.8		0	0.003686	5.0403	1	29.5569	19	4	815.945	3260.76	-1.62387	62.882	5638	5638	MS2	0/0	PR382_TMT2_L_F5&10.raw
High	gWTQWIEGDELHLEMR	Unambiguous	Retinol-binding protein 1 OS=Rattus norvegicus GN=Rbp1 PE=1 SV=2 - [RET1_RAT]	1	1	P02696	N-Term(TMT6plex)	HCD	1	0	1	1	25673	No Quan Values	Not Used	786.525	552.348	1809.53	596.155	639.685	1547.47	1014.51	786.286	2030.49	889.727		0	0.001132	5.03932	0	12.1178	229	3	743.703	2229.09	-0.574919	65.9534	5271	5271	MS2	0/0	PR382_TMT2_L_F1&6.raw
High	dMHGDSEYNIMFGPDIcGPGTk	Unambiguous	Calreticulin OS=Rattus norvegicus GN=Calr PE=1 SV=1 - [CALR_RAT]	1	1	P18418	N-Term(TMT6plex); C17(Carbamidomethyl); K22(TMT6plex)	HCD	1	0	1	1	53897	No Quan Values	Not Used	5254.37	1494.53	4396.23	4092.91	2522.61	3967.15	5026.88	3961.68	6248.13	3334.66		0	0.00158	5.03801	0	6.23212	22	3	967.12	2899.34	-0.791845	53.1631	4622	4622	MS2	0/0	PR382_TMT2_L_F5&10.raw
High	vIHNEFTLGEEcELETMTGEk	Unambiguous	Fatty acid-binding protein, liver OS=Rattus norvegicus GN=Fabp1 PE=1 SV=1 - [FABPL_RAT]	1	1	P02692	N-Term(TMT6plex); C12(Carbamidomethyl); K21(TMT6plex)	HCD	1	0	1	1	54380	No Quan Values	Not Used	5066.6	4504.12	10526.8	1249.73	3826.95	6592.47	8366.22	3926.23	7816.22	5732.6		0	0.0001952	5.03392	0	4.18184	14	3	975.484	2924.44	-1.1494	58.2292	5153	5153	MS2	0/0	PR382_TMT2_L_F5&10.raw
High	eGLYITEEIYk	Unambiguous	Arginase-1 OS=Rattus norvegicus GN=Arg1 PE=1 SV=2 - [ARGI1_RAT]	1	1	P07824	N-Term(TMT6plex); K11(TMT6plex)	HCD	1	0	1	1	45577	No Quan Values	Not Used	342844	212910	491456	164088	248431	372308	324101	172052	531628	282624		0	0.002192	5.03328	0	6.96439	3	2	908.51	1816.01	-0.550638	54.5645	5188	5188	MS2	0/0	PR382_TMT2_L_F4&9.raw
High	qVVDSAYEVIk	Unambiguous	L-lactate dehydrogenase A chain OS=Rattus norvegicus GN=Ldha PE=1 SV=1 - [LDHA_RAT]|Uncharacterized protein OS=Rattus norvegicus PE=3 SV=1 - [M0RBY5_RAT]|Uncharacterized protein OS=Rattus norvegicus PE=3 SV=1 - [M0RCF2_RAT]	3	3	P04642;M0RBY5;M0RCF2	N-Term(TMT6plex); K11(TMT6plex)	HCD	1	0	1	1	36163	No Quan Values	Not Used	112653	77048.6	234755	83376.2	130089	233192	244685	193130	328852	213995		0	0.002721	5.03193	0	12.5974	15	2	854.997	1708.99	-0.804619	46.8585	3836	3836	MS2	0/0	PR382_TMT2_L_F3&8.raw
High	vNPDDVGGEALGR	Unambiguous	Hemoglobin subunit beta-1 OS=Rattus norvegicus GN=Hbb PE=1 SV=3 - [HBB1_RAT]	1	1	P02091	N-Term(TMT6plex)	HCD	1	0	1	1	52285	No Quan Values	Not Used	94132.9	78912.5	151341	394363	64971.4	102371	65782.1	66639.1	121623	119949		0	0.0002867	5.03115	0	11.107	10	2	764.4	1527.79	-1.90248	36.0881	2847	2847	MS2	0/0	PR382_TMT2_L_F5&10.raw
High	fLTEELSLDQDR	Unambiguous	D-dopachrome decarboxylase OS=Rattus norvegicus GN=Ddt PE=1 SV=3 - [DOPD_RAT]	1	1	P80254	N-Term(TMT6plex)	HCD	1	0	1	1	10455	No Quan Values	Not Used	590.206	681.371	712.201	1367.14	678.185	716.807	1282.72	821.994	1153.34	849.298		0	0.002373	5.03086	0	2.50848	500	2	847.943	1694.88	-0.566088	58.8342	3140	3140	MS2	0/0	PR382_TMT2_L_TD_F3&8.raw
High	gWFEPLVEDMQR	Unambiguous	Apolipoprotein E OS=Rattus norvegicus GN=Apoe PE=1 SV=2 - [APOE_RAT]	1	1	P02650	N-Term(TMT6plex)	HCD	1	0	1	1	38003	No Quan Values	Not Used	81382.6	118869	140914	260636	103859	156218	66735.1	148012	222437	146100		0	0.001047	5.03012	0	10.4736	6	2	868.437	1735.87	-0.557965	66.543	5861	5861	MS2	0/0	PR382_TMT2_L_F3&8.raw
High	eTVVEVPQVTWEDIGGLEDVkR	Unambiguous	Transitional endoplasmic reticulum ATPase OS=Rattus norvegicus GN=Vcp PE=1 SV=3 - [TERA_RAT]	1	1	P46462	N-Term(TMT6plex); K21(TMT6plex)	HCD	1	0	1	1	25567	No Quan Values	Not Used	1561.2	930.754	3158.76	1258.39	1380.19	1918.85	2312.37	1838.76	2309.09	1911.07		0	0.002314	5.02846	1	7.49913	63	3	986.206	2956.6	-0.330185	64.6026	5155	5155	MS2	0/0	PR382_TMT2_L_F1&6.raw
High	aQTAHIVLEDGTk	Unambiguous	Carbamoyl-phosphate synthase [ammonia], mitochondrial OS=Rattus norvegicus GN=Cps1 PE=1 SV=1 - [CPSM_RAT]	1	1	P07756	N-Term(TMT6plex); K13(TMT6plex)	HCD	1	0	1	1	43457	No Quan Values	Not Used	197345	112584	247817	247030	262877	272683	138980	131378	348191	266961		0	0.0002702	5.02756	0	8.13736	3	2	921.027	1841.05	-4.01905	32.5222	2856	2856	MS2	0/0	PR382_TMT2_L_F4&9.raw
High	nIEDVIAQGVGk	Unambiguous	60S acidic ribosomal protein P2 OS=Rattus norvegicus GN=Rplp2 PE=1 SV=2 - [RLA2_RAT]|Protein LOC100362751 OS=Rattus norvegicus GN=LOC100362751 PE=3 SV=1 - [D3ZN03_RAT]|Protein LOC100362751 OS=Rattus norvegicus GN=LOC498555 PE=3 SV=1 - [D4A4D5_RAT]	3	3	P02401;D3ZN03;D4A4D5	N-Term(TMT6plex); K12(TMT6plex)	HCD	1	0	1	1	36871	No Quan Values	Not Used	391868	201984	573537	284733	282442	457937	495757	385718	533543	369671		0	0.0006502	5.02304	0	15.8882	3	2	851	1700.99	-1.27807	54.287	4615	4615	MS2	0/0	PR382_TMT2_L_F3&8.raw
High	vMEETFSYLLGR	Unambiguous	Arginase-1 OS=Rattus norvegicus GN=Arg1 PE=1 SV=2 - [ARGI1_RAT]	1	1	P07824	N-Term(TMT6plex)	HCD	1	0	1	1	55659	No Quan Values	Not Used	23996.8	13747	31878.6	12947.6	20939.1	31924.1	28749.3	12998.9	38498.7	24271.5		0	0.006253	5.02238	0	38.1132	80	2	837.427	1673.85	-17.9836	71.8997	6560	6560	MS2	0/0	PR382_TMT2_L_F5&10.raw
High	gYEEWLLNEIR	Unambiguous	Alpha-actinin-4 OS=Rattus norvegicus GN=Actn4 PE=1 SV=2 - [ACTN4_RAT]|Alpha-actinin-1 OS=Rattus norvegicus GN=Actn1 PE=1 SV=1 - [ACTN1_RAT]|Protein Actn2 OS=Rattus norvegicus GN=Actn2 PE=4 SV=1 - [D3ZCV0_RAT]	3	3	Q9QXQ0;Q9Z1P2;D3ZCV0	N-Term(TMT6plex)	HCD	1	0	1	1	46569	No Quan Values	Not Used	124812	77507	185995	77189.7	104813	159131	189952	103846	166481	147145		0	0.001522	5.02118	0	26.4319	8	2	825.938	1650.87	-0.443184	64.9217	6280	6280	MS2	0/0	PR382_TMT2_L_F4&9.raw
High	dSYVGDEAQSk	Unambiguous	Actin, aortic smooth muscle OS=Rattus norvegicus GN=Acta2 PE=2 SV=1 - [ACTA_RAT]|Actin, cytoplasmic 1 OS=Rattus norvegicus GN=Actb PE=1 SV=1 - [ACTB_RAT]|Actin, alpha cardiac muscle 1 OS=Rattus norvegicus GN=Actc1 PE=2 SV=1 - [ACTC_RAT]|Actin, cytoplasmic 2 OS=Rattus norvegicus GN=Actg1 PE=1 SV=1 - [ACTG_RAT]|Actin, gamma-enteric smooth muscle OS=Rattus norvegicus GN=Actg2 PE=2 SV=1 - [ACTH_RAT]|…	7	7	P62738;P60711;P68035;P63259;P63269;P68136;V9GZ85	N-Term(TMT6plex); K11(TMT6plex)	HCD	1	0	1	1	34649	No Quan Values	Not Used	305673	169836	464107	247541	305668	424648	561135	393394	550111	536033		0	0.002732	5.02076	0	7.08584	6	2	828.927	1656.85	-0.487469	29.4159	2134	2134	MS2	0/0	PR382_TMT2_L_F3&8.raw
High	sYELPDGQVITIGNER	Unambiguous	Actin, aortic smooth muscle OS=Rattus norvegicus GN=Acta2 PE=2 SV=1 - [ACTA_RAT]|Actin, cytoplasmic 1 OS=Rattus norvegicus GN=Actb PE=1 SV=1 - [ACTB_RAT]|Actin, alpha cardiac muscle 1 OS=Rattus norvegicus GN=Actc1 PE=2 SV=1 - [ACTC_RAT]|Actin, cytoplasmic 2 OS=Rattus norvegicus GN=Actg1 PE=1 SV=1 - [ACTG_RAT]|Actin, gamma-enteric smooth muscle OS=Rattus norvegicus GN=Actg2 PE=2 SV=1 - [ACTH_RAT]|…	9	9	P62738;P60711;P68035;P63259;P63269;P68136;D3ZRN3;F1LTQ2;V9GZ85	N-Term(TMT6plex)	HCD	1	0	1	1	24931	No Quan Values	Not Used	3721.39	3415.13	6981.18	3752.17	3822.29	6172.01	7050.67	6695.28	9364.79	8576.71		0	0.0009271	5.02023	0	11.687	66	2	1010.53	2020.05	-0.5766	56.5191	4455	4455	MS2	0/0	PR382_TMT2_L_F1&6.raw
High	iLcGEGVDQLSLPLR	Unambiguous	Protein Aldh8a1 OS=Rattus norvegicus GN=Aldh8a1 PE=3 SV=2 - [D3ZXY4_RAT]	1	1	D3ZXY4	N-Term(TMT6plex); C3(Carbamidomethyl)	HCD	1	0	1	1	37366	No Quan Values	Not Used	35528.6	23345.7	58158.3	19457	31126.9	50297.6	43950.6	37820.1	74319.6	68392.4		0	0.0009571	5.02019	0	10.6704	5	2	950.031	1899.06	-0.905597	59.5986	5160	5160	MS2	0/0	PR382_TMT2_L_F3&8.raw
High	tQPTDEEMLFIYSHFk	Unambiguous	Acyl-CoA-binding protein OS=Rattus norvegicus GN=Dbi PE=1 SV=3 - [ACBP_RAT]|Acyl-CoA-binding protein (Fragment) OS=Rattus norvegicus GN=Dbi PE=4 SV=1 - [M0RDC5_RAT]|Acyl-CoA-binding protein OS=Rattus norvegicus GN=Dbi PE=2 SV=1 - [Q6TXF3_RAT]	3	3	P11030;M0RDC5;Q6TXF3	N-Term(TMT6plex); K16(TMT6plex)	HCD	1	0	1	1	25631	No Quan Values	Not Used	2412.71	1670.57	3382.84	1022.13	1847.04	3994.51	3332.1	2309.47	3355.68	2875.72		0	0.001127	5.01986	0	25.1062	89	3	815.423	2444.25	-1.18959	65.4017	5225	5225	MS2	0/0	PR382_TMT2_L_F1&6.raw
High	sYELPDGQVITIGNER	Unambiguous	Actin, aortic smooth muscle OS=Rattus norvegicus GN=Acta2 PE=2 SV=1 - [ACTA_RAT]|Actin, cytoplasmic 1 OS=Rattus norvegicus GN=Actb PE=1 SV=1 - [ACTB_RAT]|Actin, alpha cardiac muscle 1 OS=Rattus norvegicus GN=Actc1 PE=2 SV=1 - [ACTC_RAT]|Actin, cytoplasmic 2 OS=Rattus norvegicus GN=Actg1 PE=1 SV=1 - [ACTG_RAT]|Actin, gamma-enteric smooth muscle OS=Rattus norvegicus GN=Actg2 PE=2 SV=1 - [ACTH_RAT]|…	9	9	P62738;P60711;P68035;P63259;P63269;P68136;D3ZRN3;F1LTQ2;V9GZ85	N-Term(TMT6plex)	HCD	1	0	1	1	36920	No Quan Values	Not Used	452184	300806	957749	514207	658376	772013	1.02781e+06	782356	1.15863e+06	1104078		0	0.0007041	5.01959	0	2.72733	0	2	1010.53	2020.05	-0.878747	54.8035	4669	4669	MS2	0/0	PR382_TMT2_L_F3&8.raw
High	gVVDSDDLPLNVSR	Unambiguous	Endoplasmin OS=Rattus norvegicus GN=Hsp90b1 PE=1 SV=2 - [ENPL_RAT]|Endoplasmin OS=Rattus norvegicus GN=Hsp90b1 PE=4 SV=1 - [A0A0A0MY09_RAT]|Isoform 2 of Endoplasmin OS=Rattus norvegicus GN=Hsp90b1 - [ENPL_RAT]	3	3	Q66HD0;A0A0A0MY09;Q66HD0-2	N-Term(TMT6plex)	HCD	1	0	1	1	24020	No Quan Values	Not Used	15331.4	11347	28302.8	15837	15923.6	24800.2	24447.6	21298.3	32761.1	22337		0	0.0001455	5.01805	0	3.68409	46	2	857.961	1714.92	-1.11984	45.9642	3450	3450	MS2	0/0	PR382_TMT2_L_F1&6.raw
High	fLGVAEqLHNEGFk	Ambiguous	Carbamoyl-phosphate synthase [ammonia], mitochondrial OS=Rattus norvegicus GN=Cps1 PE=1 SV=1 - [CPSM_RAT]	1	1	P07756	N-Term(TMT6plex); Q7(Deamidated); K14(TMT6plex)	HCD	0.0259	0	1	1	45675	No Quan Values	Not Used	127265	80202.8	227374	201973	234601	280520	217830	151321	397974	336751		0	0.01075	5.01613	0	35.8343	8	3	683.367	2048.09	-17.7776	55.565	5295	5295	MS2	0/0	PR382_TMT2_L_F4&9.raw
High	gVVDSEDIPLNLSR	Unambiguous	Heat shock protein 75 kDa, mitochondrial OS=Rattus norvegicus GN=Trap1 PE=1 SV=1 - [TRAP1_RAT]|Heat shock protein HSP 90-beta OS=Rattus norvegicus GN=Hsp90ab1 PE=1 SV=4 - [HS90B_RAT]|Heat shock protein HSP 90-alpha OS=Rattus norvegicus GN=Hsp90aa1 PE=1 SV=3 - [HS90A_RAT]|Protein LOC100909504 (Fragment) OS=Rattus norvegicus GN=LOC100909504 PE=4 SV=2 - [F1LTA7_RAT]	4	4	Q5XHZ0;P34058;P82995;F1LTA7	N-Term(TMT6plex)	HCD	1	0	1	1	30422	No Quan Values	Not Used	5092.34	3760.75	7740.1	3210.36	5291.33	8547.68	9364.43	6263.22	11586.4	7959.18		0	0.0002431	5.0154	0	12.6857	149	2	871.977	1742.95	-0.710294	49.8767	3405	3405	MS2	0/0	PR382_TMT2_L_F2&7.raw
High	gVVDSEDLPLNISR	Unambiguous	Heat shock protein 75 kDa, mitochondrial OS=Rattus norvegicus GN=Trap1 PE=1 SV=1 - [TRAP1_RAT]|Heat shock protein HSP 90-beta OS=Rattus norvegicus GN=Hsp90ab1 PE=1 SV=4 - [HS90B_RAT]|Heat shock protein HSP 90-alpha OS=Rattus norvegicus GN=Hsp90aa1 PE=1 SV=3 - [HS90A_RAT]|Protein LOC100909504 (Fragment) OS=Rattus norvegicus GN=LOC100909504 PE=4 SV=2 - [F1LTA7_RAT]	4	4	Q5XHZ0;P34058;P82995;F1LTA7	N-Term(TMT6plex)	HCD	1	0	1	2	30422	No Quan Values	Not Used	5092.34	3760.75	7740.1	3210.36	5291.33	8547.68	9364.43	6263.22	11586.4	7959.18		0	0.0002431	5.0154	0	12.6857	149	2	871.977	1742.95	-0.710294	49.8767	3405	3405	MS2	0/0	PR382_TMT2_L_F2&7.raw
High	iGGHGGEYGEEALQR	Unambiguous	Hemoglobin subunit alpha-1/2 OS=Rattus norvegicus GN=Hba1 PE=1 SV=3 - [HBA_RAT]	1	1	P01946	N-Term(TMT6plex)	HCD	1	0	1	1	49078	No Quan Values	Not Used	1408.99	857.682	2315.83	1888.17	1216.86	1714.73	1533.89	1304.66	2331.25	1728.63		0	0.0004245	5.01459	0	31.3339	500	3	601.306	1801.9	-0.0693967	96.1394	9050	9050	MS2	0/0	PR382_TMT2_L_F4&9.raw
High	aTLEAAIADAEQR	Unambiguous	Keratin, type II cytoskeletal 8 OS=Rattus norvegicus GN=Krt8 PE=1 SV=3 - [K2C8_RAT]	1	1	Q10758	N-Term(TMT6plex)	HCD	1	0	1	1	45329	No Quan Values	Not Used	338603	155752	475519	234732	293181	363006	603147	309184	415349	377074		0	0.0001742	5.01334	0	14.9916	2	2	794.43	1587.85	-0.609853	51.9894	4915	4915	MS2	0/0	PR382_TMT2_L_F4&9.raw
High	gVVDSDDLPLNVSR	Unambiguous	Endoplasmin OS=Rattus norvegicus GN=Hsp90b1 PE=1 SV=2 - [ENPL_RAT]|Endoplasmin OS=Rattus norvegicus GN=Hsp90b1 PE=4 SV=1 - [A0A0A0MY09_RAT]|Isoform 2 of Endoplasmin OS=Rattus norvegicus GN=Hsp90b1 - [ENPL_RAT]	3	3	Q66HD0;A0A0A0MY09;Q66HD0-2	N-Term(TMT6plex)	HCD	1	0	1	1	35855	No Quan Values	Not Used	210366	125013	325183	131145	172929	287473	276285	253933	371202	249222		0	0.0001002	5.01024	0	34.3107	9	2	857.963	1714.92	0.446155	43.6359	3496	3496	MS2	0/0	PR382_TMT2_L_F3&8.raw
High	vNPDDVGGEALGR	Unambiguous	Hemoglobin subunit beta-1 OS=Rattus norvegicus GN=Hbb PE=1 SV=3 - [HBB1_RAT]	1	1	P02091	N-Term(TMT6plex)	HCD	1	0	1	1	35128	No Quan Values	Not Used	1674474	1.41118e+06	2.99398e+06	8.36781e+06	1.25703e+06	2.15713e+06	1.07989e+06	1.1117e+06	2.1489e+06	2.19977e+06		0	0.0002761	5.00974	0	6.86817	0	2	764.401	1527.8	-0.863784	36.1122	2697	2697	MS2	0/0	PR382_TMT2_L_F3&8.raw
High	vNPLGGAIALGHPLGcTGAR	Unambiguous	3-ketoacyl-CoA thiolase B, peroxisomal OS=Rattus norvegicus GN=Acaa1b PE=1 SV=2 - [THIKB_RAT]|3-ketoacyl-CoA thiolase A, peroxisomal OS=Rattus norvegicus GN=Acaa1a PE=1 SV=2 - [THIKA_RAT]|3-ketoacyl-CoA thiolase A, peroxisomal OS=Rattus norvegicus GN=Acaa1b PE=3 SV=2 - [F1LPD6_RAT]	3	3	P07871;P21775;F1LPD6	N-Term(TMT6plex); C16(Carbamidomethyl)	HCD	1	0	1	1	44963	No Quan Values	Not Used	67697.8	36445.5	99660.2	52538.2	49251.5	75184	105404	64181.9	101927	72849.9		0	0.0003816	5.00962	0	18.7033	3	3	720.729	2160.17	-8.33707	48.1337	4512	4512	MS2	0/0	PR382_TMT2_L_F4&9.raw
High	eGNDLYHEMIESGVINLk	Unambiguous	ATP synthase subunit beta, mitochondrial OS=Rattus norvegicus GN=Atp5b PE=1 SV=2 - [ATPB_RAT]|ATP synthase subunit beta OS=Rattus norvegicus GN=Atp5b PE=3 SV=1 - [G3V6D3_RAT]	2	2	P10719;G3V6D3	N-Term(TMT6plex); K18(TMT6plex)	HCD	1	0	1	1	54795	No Quan Values	Not Used	86603.6	40686.4	77316.3	64141.9	82669.1	122948	109745	71888.4	126886	116252		0	0.0002356	5.00762	0	9.86565	4	3	840.445	2519.32	-0.55558	62.6237	5610	5610	MS2	0/0	PR382_TMT2_L_F5&10.raw
High	gIYETPAGTILYHAHLDIEAFTMDR	Unambiguous	Argininosuccinate synthase OS=Rattus norvegicus GN=Ass1 PE=2 SV=1 - [ASSY_RAT]	1	1	P09034	N-Term(TMT6plex)	HCD	1	0	1	1	47427	No Quan Values	Not Used	13422.6	5721.84	13082.6	7399.53	9870.05	20164.4	14065.5	7365.47	17983.2	11574.8		0	0.0008542	5.00725	0	85.5808	26	4	766.642	3063.54	-0.163559	74.2193	7230	7230	MS2	0/0	PR382_TMT2_L_F4&9.raw
High	iTLPVDFVTADkFDENAk	Unambiguous	Phosphoglycerate kinase 1 OS=Rattus norvegicus GN=Pgk1 PE=1 SV=2 - [PGK1_RAT]|Phosphoglycerate kinase (Fragment) OS=Rattus norvegicus PE=3 SV=2 - [D4A9Z5_RAT]|Phosphoglycerate kinase OS=Rattus norvegicus GN=RGD1560402 PE=3 SV=1 - [M0R6Y8_RAT]	3	3	P16617;D4A9Z5;M0R6Y8	N-Term(TMT6plex); K12(TMT6plex); K18(TMT6plex)	HCD	1	0	1	1	54946	No Quan Values	Not Used	167705	105661	260937	72613.3	123495	167057	163095	159508	185294	153540		0	0.002267	5.00508	1	35.5325	6	3	904.18	2710.52	-0.905708	64.2102	5776	5776	MS2	0/0	PR382_TMT2_L_F5&10.raw
High	eFPNPEMFDPGHFLDENGNFk	Unambiguous	Cytochrome P450 2C12, female-specific OS=Rattus norvegicus GN=Cyp2c12 PE=2 SV=1 - [CP2CC_RAT]|Cytochrome P450 2C7 OS=Rattus norvegicus GN=Cyp2c7 PE=1 SV=2 - [CP2C7_RAT]|Protein LOC100361547 (Fragment) OS=Rattus norvegicus GN=LOC100361547 PE=3 SV=2 - [D4A253_RAT]|Cytochrome P450 2C7 OS=Rattus norvegicus GN=Cyp2c7 PE=3 SV=2 - [D4ABM1_RAT]|Cytochrome P450 2C13, male-specific OS=Rattus norvegicus GN=…	7	7	P11510;P05179;D4A253;D4ABM1;P20814;Q5I0P5;Q64648	N-Term(TMT6plex); K21(TMT6plex)	HCD	1	0	1	1	55340	No Quan Values	Not Used	5178.57	3105.67	10135.7	5901.05	5113.75	12611.2	14629.9	7906.7	18478.3	14147.7		0	0.005336	5.00154	0	10.5368	33	3	980.473	2939.4	-0.979131	68.4158	6209	6209	MS2	0/0	PR382_TMT2_L_F5&10.raw
High	aLDYLAIGVHELAAISER	Unambiguous	Histidine ammonia-lyase OS=Rattus norvegicus GN=Hal PE=1 SV=1 - [HUTH_RAT]	1	1	P21213	N-Term(TMT6plex)	HCD	1	0	1	1	56502	No Quan Values	Not Used	744.451	369.613	813.658	355.038	561.125	770.123	738.897	322.921	1288.14	460.107		0	5.172e-05	4.99967	0	17.6419	229	3	724.073	2170.2	-1.02119	81.767	7487	7487	MS2	0/0	PR382_TMT2_L_F5&10.raw
High	dDGSWEVIEGYR	Unambiguous	Glutamate dehydrogenase 1, mitochondrial OS=Rattus norvegicus GN=Glud1 PE=1 SV=2 - [DHE3_RAT]	1	1	P10860	N-Term(TMT6plex)	HCD	1	0	1	1	44989	No Quan Values	Not Used	163654	120748	291995	166652	209518	346815	242839	268002	508594	330610		0	0.0006343	4.99909	0	9.98854	3	2	827.892	1654.78	-8.42778	48.4097	4541	4541	MS2	0/0	PR382_TMT2_L_F4&9.raw
High	yVYVADILAHEIHVLEk	Unambiguous	Serum paraoxonase/arylesterase 2 OS=Rattus norvegicus GN=Pon2 PE=2 SV=1 - [PON2_RAT]	1	1	Q6AXM8	N-Term(TMT6plex); K17(TMT6plex)	HCD	1	0	1	1	47582	No Quan Values	Not Used	5843.1	2923.76	8491.96	6500.96	6665.09	13587.3	12405.3	6807.64	18987.1	14549.7		0	0.0003392	4.9982	0	8.877	43	4	618.358	2470.41	-0.211355	75.9424	7401	7401	MS2	0/0	PR382_TMT2_L_F4&9.raw
High	dMDLIDVNEAFAPQFLAVQk	Unambiguous	3-ketoacyl-CoA thiolase, mitochondrial OS=Rattus norvegicus GN=Acaa2 PE=2 SV=1 - [THIM_RAT]|3-ketoacyl-CoA thiolase, mitochondrial OS=Rattus norvegicus GN=Acaa2 PE=3 SV=2 - [G3V9U2_RAT]	2	2	P13437;G3V9U2	N-Term(TMT6plex); K20(TMT6plex)	HCD	1	0	1	1	26117	No Quan Values	Not Used	834.593	281.795	711.008	196.51	523.23	869.498	668.084	412.551	1029.27	790.668		0	0.0004931	4.99744	0	3.71342	188	3	908.155	2722.45	-0.539307	72.6825	5762	5762	MS2	0/0	PR382_TMT2_L_F1&6.raw
High	qTMQVDEHARPQTTLEQLQk	Unambiguous	3-ketoacyl-CoA thiolase, mitochondrial OS=Rattus norvegicus GN=Acaa2 PE=3 SV=2 - [G3V9U2_RAT]	1	1	G3V9U2	N-Term(TMT6plex); K20(TMT6plex)	HCD	1	0	1	1	52411	No Quan Values	Not Used	76016.1	22106.3	73988	44596.9	61362.3	79605	83702.2	38728.2	116712	75996.7		0	0.001709	4.99533	0	11.3757	5	4	710.634	2839.51	0.110403	37.4712	2987	2987	MS2	0/0	PR382_TMT2_L_F5&10.raw
High	lGEYGFQNAVLVR	Unambiguous	Serum albumin OS=Rattus norvegicus GN=Alb PE=1 SV=2 - [ALBU_RAT]	1	1	P02770	N-Term(TMT6plex)	HCD	1	0	1	1	45436	No Quan Values	Not Used	264589	96770.1	486506	563400	119546	351212	336893	239247	501933	382712		0	0.0002386	4.99407	0	10.9812	3	2	847.974	1694.94	-0.928405	53.1096	5033	5033	MS2	0/0	PR382_TMT2_L_F4&9.raw
High	vVELLADIVQNISLEDSQIEkER	Unambiguous	Cytochrome b-c1 complex subunit 1, mitochondrial OS=Rattus norvegicus GN=Uqcrc1 PE=1 SV=1 - [QCR1_RAT]	1	1	Q68FY0	N-Term(TMT6plex); K21(TMT6plex)	HCD	1	0	1	1	48997	No Quan Values	Not Used	892.097	608.408	1710.12	1385.48	559.486	844.445	594.141	352.303	859.326	773.921		0	0.0005856	4.99395	1	29.9484	339	4	775.439	3098.74	0.302485	94.7683	8961	8961	MS2	0/0	PR382_TMT2_L_F4&9.raw
High	dRLDMPYMDAVVHEIQR	Unambiguous	Cytochrome P450 2E1 OS=Rattus norvegicus GN=Cyp2e1 PE=1 SV=4 - [CP2E1_RAT]	1	1	P05182	N-Term(TMT6plex)	HCD	1	0	1	1	54272	No Quan Values	Not Used	4188.39	3800.27	8576.85	7272.57	6977.12	16490.2	10524.7	10684	13990.8	17739.2		0	0.001058	4.99384	1	25.3584	10	4	580.047	2317.16	0.458309	57.0932	5034	5034	MS2	0/0	PR382_TMT2_L_F5&10.raw
[truncated: 5,125 more rows]
