# Supplementary material for: Multiomics reveal non-alcoholic fatty liver disease in rats following chronic exposure to an ultra-low dose of Roundup herbicide
Source: Sci Rep. 2017 Jan 9;7:39328. doi: 10.1038/srep39328 (PMC5220358; doi:10.1038/srep39328)
Supplement: Supplementary Dataset 3 [file srep39328-s4.xls]

## Sheet: Sheet1
Multiomics reveal non-alcoholic fatty liver disease in rats following chronic exposure to an ultra-low dose of Roundup herbicide
Robin Mesnage1, George Renney2, Gilles-Eric Séralini3, Malcolm Ward2 and Michael N Antoniou1*
Supplementary Table 3. Proteome data analysis. Only peptides with TMT reporter ion signal intensities for all ten samples were used for further bioinformatics analysis. Any duplicate peptides were removed before the data was SumScale normalised. The two normalised data files were then merged together to give one 10vs10 file comparison. Any peptides which did not have intensity values in all twent…
Filename	Gene	Name	Uniprot	M/Z		pvals	BH Adjust P		Ratio	Fold Change
sILFVPTSAPR	Hsp90b1	Endoplasmin OS=Rattus norvegicus GN=Hsp90b1 PE=1 SV=2 - [ENPL_RAT]|Endoplasmin OS=Rattus norvegicus GN=Hsp90b1 PE=4 SV=1 - [A0A0A0MY09_RAT]|Isoform 2 of Endoplasmin OS=Rattus norvegicus GN=Hsp90b1 - [ENPL_RAT]	Q66HD0;A0A0A0MY09;Q66HD0-2	708.923		1.08e-05	0.00206801		1.40397	1.40397
qLFHPEQLITGk	Tuba1b	Tubulin alpha-1B chain OS=Rattus norvegicus GN=Tuba1b PE=1 SV=1 - [TBA1B_RAT]|Tubulin alpha-1C chain OS=Rattus norvegicus GN=Tuba1c PE=1 SV=1 - [TBA1C_RAT]|Tubulin alpha-4A chain OS=Rattus norvegicus GN=Tuba4a PE=2 SV=1 - [TBA4A_RAT]|Tubulin alpha-8 chain	Q6P9V9;Q6AYZ1;Q5XIF6;Q6AY56;P68370;Q68FR8;M0R5B4	623.705		1.08e-05	0.00206801		1.57518	1.57518
tDDEVVQR	Hsp90b1	Endoplasmin OS=Rattus norvegicus GN=Hsp90b1 PE=1 SV=2 - [ENPL_RAT]|Endoplasmin OS=Rattus norvegicus GN=Hsp90b1 PE=4 SV=1 - [A0A0A0MY09_RAT]|Isoform 2 of Endoplasmin OS=Rattus norvegicus GN=Hsp90b1 - [ENPL_RAT]	Q66HD0;A0A0A0MY09;Q66HD0-2	595.814		1.08e-05	0.00206801		1.5619	1.5619
iGVLDEGk	Rps9	40S ribosomal protein S9 OS=Rattus norvegicus GN=Rps9 PE=1 SV=4 - [RS9_RAT]	P29314	644.897		1.08e-05	0.00206801		1.40406	1.40406
eIIDLVLDR	Tuba1b	Tubulin alpha-1B chain OS=Rattus norvegicus GN=Tuba1b PE=1 SV=1 - [TBA1B_RAT]|Tubulin alpha-1C chain OS=Rattus norvegicus GN=Tuba1c PE=1 SV=1 - [TBA1C_RAT]|Tubulin alpha-1A chain OS=Rattus norvegicus GN=Tuba1a PE=1 SV=1 - [TBA1A_RAT]	Q6P9V9;Q6AYZ1;P68370	657.895		1.08e-05	0.00206801		2.01708	2.01708
vQEEIDR	Cyp2c7	Cytochrome P450 2C7 OS=Rattus norvegicus GN=Cyp2c7 PE=1 SV=2 - [CP2C7_RAT]|Cytochrome P450 2C7 OS=Rattus norvegicus GN=Cyp2c7 PE=3 SV=2 - [D4ABM1_RAT]|Protein Cyp2c6v1 OS=Rattus norvegicus GN=Cyp2c6v1 PE=3 SV=2 - [F1LR47_RAT]|Cytochrome P450 2C6 OS=Rattus	P05179;D4ABM1;F1LR47;P05178;F1LZB0;F1M5A7	559.306		1.08e-05	0.00206801		1.59135	1.59135
vQEELDR	Cyp2c7	Cytochrome P450 2C7 OS=Rattus norvegicus GN=Cyp2c7 PE=1 SV=2 - [CP2C7_RAT]|Cytochrome P450 2C7 OS=Rattus norvegicus GN=Cyp2c7 PE=3 SV=2 - [D4ABM1_RAT]|Protein Cyp2c6v1 OS=Rattus norvegicus GN=Cyp2c6v1 PE=3 SV=2 - [F1LR47_RAT]|Cytochrome P450 2C6 OS=Rattus	P05179;D4ABM1;F1LR47;P05178;F1LZB0;F1M5A7	559.306		1.08e-05	0.00206801		1.59135	1.59135
vFITDDFHDMMPk	Hsp90b1	Endoplasmin OS=Rattus norvegicus GN=Hsp90b1 PE=1 SV=2 - [ENPL_RAT]|Endoplasmin OS=Rattus norvegicus GN=Hsp90b1 PE=4 SV=1 - [A0A0A0MY09_RAT]|Isoform 2 of Endoplasmin OS=Rattus norvegicus GN=Hsp90b1 - [ENPL_RAT]	Q66HD0;A0A0A0MY09;Q66HD0-2	685.355		1.08e-05	0.00206801		1.57741	1.57741
eFGTNIk	Hsp90b1	Endoplasmin OS=Rattus norvegicus GN=Hsp90b1 PE=1 SV=2 - [ENPL_RAT]|Endoplasmin OS=Rattus norvegicus GN=Hsp90b1 PE=4 SV=1 - [A0A0A0MY09_RAT]|Isoform 2 of Endoplasmin OS=Rattus norvegicus GN=Hsp90b1 - [ENPL_RAT]	Q66HD0;A0A0A0MY09;Q66HD0-2	633.876		1.08e-05	0.00206801		1.33017	1.33017
nLDIERPTYTNLNR	Tuba1b	Tubulin alpha-1B chain OS=Rattus norvegicus GN=Tuba1b PE=1 SV=1 - [TBA1B_RAT]|Tubulin alpha-1C chain OS=Rattus norvegicus GN=Tuba1c PE=1 SV=1 - [TBA1C_RAT]|Tubulin alpha-4A chain OS=Rattus norvegicus GN=Tuba4a PE=2 SV=1 - [TBA4A_RAT]|Tubulin alpha-8 chain	Q6P9V9;Q6AYZ1;Q5XIF6;Q6AY56;P68370;Q68FR8	650.019		2.17e-05	0.00206801		1.42872	1.42872
iLTFDQLALESPk	Rpl18	60S ribosomal protein L18 OS=Rattus norvegicus GN=Rpl18 PE=2 SV=2 - [RL18_RAT]|Uncharacterized protein OS=Rattus norvegicus PE=4 SV=1 - [D4AD69_RAT]	P12001;D4AD69	967.073		2.17e-05	0.00206801		1.47282	1.47282
eDMAALEk	Tuba1b	Tubulin alpha-1B chain OS=Rattus norvegicus GN=Tuba1b PE=1 SV=1 - [TBA1B_RAT]|Tubulin alpha-1C chain OS=Rattus norvegicus GN=Tuba1c PE=1 SV=1 - [TBA1C_RAT]|Tubulin alpha-4A chain OS=Rattus norvegicus GN=Tuba4a PE=2 SV=1 - [TBA4A_RAT]|Tubulin alpha-1A chai	Q6P9V9;Q6AYZ1;Q5XIF6;P68370	682.878		2.17e-05	0.00206801		1.58183	1.58183
sDLLSALEEVIDNPFYk	LOC100361864	Protein LOC100361864 OS=Rattus norvegicus GN=LOC100361864 PE=3 SV=2 - [F1M3E3_RAT]	F1M3E3	804.442		2.17e-05	0.00206801		2.09197	2.09197
iWDLEGk	Gnb2l1	Guanine nucleotide-binding protein subunit beta-2-like 1 OS=Rattus norvegicus GN=Gnb2l1 PE=1 SV=3 - [GBLP_RAT]	P63245	659.892		2.17e-05	0.00206801		1.59981	1.59981
qVQEFLk	Pdia4	Protein disulfide-isomerase A4 OS=Rattus norvegicus GN=Pdia4 PE=1 SV=2 - [PDIA4_RAT]|Protein disulfide-isomerase A4 OS=Rattus norvegicus GN=Pdia4 PE=3 SV=1 - [G3V6T7_RAT]	P38659;G3V6T7	675.413		2.17e-05	0.00206801		1.33357	1.33357
dFYGENVk	Aldh3a2	Aldehyde dehydrogenase OS=Rattus norvegicus GN=Aldh3a2 PE=3 SV=1 - [G3V9W6_RAT]|Fatty aldehyde dehydrogenase OS=Rattus norvegicus GN=Aldh3a2 PE=1 SV=1 - [AL3A2_RAT]	G3V9W6;P30839	715.389		2.17e-05	0.00206801		1.80379	1.80379
iIVDELk	Gnb2l1	Guanine nucleotide-binding protein subunit beta-2-like 1 OS=Rattus norvegicus GN=Gnb2l1 PE=1 SV=3 - [GBLP_RAT]	P63245	644.418		2.17e-05	0.00206801		1.59841	1.59841
yYVTIIDAPGHR	Eef1a1	Elongation factor 1-alpha 1 OS=Rattus norvegicus GN=Eef1a1 PE=1 SV=1 - [EF1A1_RAT]|Elongation factor 1-alpha OS=Rattus norvegicus GN=RGD1566344 PE=3 SV=1 - [D3ZXS6_RAT]|Elongation factor 1-alpha OS=Rattus norvegicus GN=LOC100360413 PE=3 SV=1 - [M0R757_RAT	P62630;D3ZXS6;M0R757;M0RAS8	545.301		2.17e-05	0.00206801		1.47618	1.47618
eFPNPEMFDPGHFLDENGNFk	Cyp2c12	Cytochrome P450 2C12, female-specific OS=Rattus norvegicus GN=Cyp2c12 PE=2 SV=1 - [CP2CC_RAT]|Cytochrome P450 2C7 OS=Rattus norvegicus GN=Cyp2c7 PE=1 SV=2 - [CP2C7_RAT]|Protein LOC100361547 (Fragment) OS=Rattus norvegicus GN=LOC100361547 PE=3 SV=2 - [D4A2	P11510;P05179;D4A253;D4ABM1;P20814;Q5I0P5;Q64648	980.473		2.17e-05	0.00206801		1.87159	1.87159
vISSSLDSLILER	Baat	Bile acid-CoA:amino acid N-acyltransferase OS=Rattus norvegicus GN=Baat PE=1 SV=2 - [BAAT_RAT]	Q63276	830.987		2.17e-05	0.00206801		1.50055	1.50055
fGELALTk	Hadha	Trifunctional enzyme subunit alpha, mitochondrial OS=Rattus norvegicus GN=Hadha PE=1 SV=2 - [ECHA_RAT]	Q64428	668.915		4.33e-05	0.00284585		1.45889	1.45889
fIDTTSk	Rpl3	60S ribosomal protein L3 OS=Rattus norvegicus GN=Rpl3 PE=1 SV=3 - [RL3_RAT]|Uncharacterized protein OS=Rattus norvegicus PE=4 SV=1 - [D3ZXU8_RAT]|Protein Rpl3l OS=Rattus norvegicus GN=Rpl3l PE=3 SV=2 - [D4A9G1_RAT]	P21531;D3ZXU8;D4A9G1	635.376		4.33e-05	0.00284585		1.46356	1.46356
dIDINSIR	Cyp2c12	Cytochrome P450 2C12, female-specific OS=Rattus norvegicus GN=Cyp2c12 PE=2 SV=1 - [CP2CC_RAT]|Cytochrome P450 2C12, female-specific OS=Rattus norvegicus GN=Cyp2c40 PE=2 SV=1 - [Q64648_RAT]	P11510;Q64648	587.835		4.33e-05	0.00284585		1.36396	1.36396
vEEVPELPLVVEDkVESYk	Rpl4	60S ribosomal protein L4 OS=Rattus norvegicus GN=Rpl4 PE=2 SV=1 - [Q6P3V9_RAT]	Q6P3V9	963.553		4.33e-05	0.00284585		1.80938	1.80938
rFEYEDPFFNR	Cyp2d26	Cytochrome P450 2D26 OS=Rattus norvegicus GN=Cyp2d26 PE=2 SV=2 - [CP2DQ_RAT]	P10634	583.624		4.33e-05	0.00284585		1.47306	1.47306
dVNAAIATIk	Tuba1b	Tubulin alpha-1B chain OS=Rattus norvegicus GN=Tuba1b PE=1 SV=1 - [TBA1B_RAT]|Tubulin alpha-1C chain OS=Rattus norvegicus GN=Tuba1c PE=1 SV=1 - [TBA1C_RAT]|Tubulin alpha-1A chain OS=Rattus norvegicus GN=Tuba1a PE=1 SV=1 - [TBA1A_RAT]|Tubulin alpha-3 chain	Q6P9V9;Q6AYZ1;P68370;Q68FR8;M0R5B4	737.455		4.33e-05	0.00284585		1.36541	1.36541
dLADELALVDVIEDk	Ldha	L-lactate dehydrogenase A chain OS=Rattus norvegicus GN=Ldha PE=1 SV=1 - [LDHA_RAT]|Uncharacterized protein OS=Rattus norvegicus PE=3 SV=1 - [M0RBY5_RAT]	P04642;M0RBY5	1058.59		4.33e-05	0.00284585		2.08759	2.08759
dFMIQGGDFTR	Ppib	Peptidyl-prolyl cis-trans isomerase B OS=Rattus norvegicus GN=Ppib PE=1 SV=3 - [PPIB_RAT]	P24368	758.376		4.33e-05	0.00284585		1.45974	1.45974
vLEGMDVVR	Ppib	Peptidyl-prolyl cis-trans isomerase B OS=Rattus norvegicus GN=Ppib PE=1 SV=3 - [PPIB_RAT]	P24368	623.855		4.33e-05	0.00284585		1.24269	1.24269
eEIFGPVMSILTFETEAEVLER	Aldh9a1	4-trimethylaminobutyraldehyde dehydrogenase OS=Rattus norvegicus GN=Aldh9a1 PE=1 SV=1 - [AL9A1_RAT]	Q9JLJ3	1384.71		7.58e-05	0.00412785		1.62524	1.62524
eDQTEYLEER	Hsp90ab1	Heat shock protein HSP 90-beta OS=Rattus norvegicus GN=Hsp90ab1 PE=1 SV=4 - [HS90B_RAT]|Heat shock protein HSP 90-alpha OS=Rattus norvegicus GN=Hsp90aa1 PE=1 SV=3 - [HS90A_RAT]|Uncharacterized protein OS=Rattus norvegicus PE=4 SV=2 - [D3ZSM0_RAT]	P34058;P82995;D3ZSM0	770.869		7.58e-05	0.00412785		1.67539	1.67539
eLWVIDEk	Etfdh	Electron transfer flavoprotein-ubiquinone oxidoreductase, mitochondrial OS=Rattus norvegicus GN=Etfdh PE=1 SV=1 - [ETFD_RAT]|Electron transfer flavoprotein-ubiquinone oxidoreductase, mitochondrial OS=Rattus norvegicus GN=Etfdh PE=2 SV=1 - [Q66HF3_RAT]	Q6UPE1;Q66HF3	745.437		7.58e-05	0.00412785		1.38877	1.38877
nIVEEIEDLVAR	Rpn2	Dolichyl-diphosphooligosaccharide--protein glycosyltransferase subunit 2 OS=Rattus norvegicus GN=Rpn2 PE=2 SV=2 - [RPN2_RAT]	P25235	814.956		7.58e-05	0.00412785		2.05418	2.05418
eHLELFWSR	Cltc	Clathrin heavy chain 1 OS=Rattus norvegicus GN=Cltc PE=1 SV=3 - [CLH1_RAT]|Clathrin heavy chain OS=Rattus norvegicus GN=Cltc PE=3 SV=1 - [F1M779_RAT]	P11442;F1M779	482.596		7.58e-05	0.00412785		1.61238	1.61238
qVVDSAYEVIk	Ldha	L-lactate dehydrogenase A chain OS=Rattus norvegicus GN=Ldha PE=1 SV=1 - [LDHA_RAT]|Uncharacterized protein OS=Rattus norvegicus PE=3 SV=1 - [M0RBY5_RAT]|Uncharacterized protein OS=Rattus norvegicus PE=3 SV=1 - [M0RCF2_RAT]	P04642;M0RBY5;M0RCF2	854.997		7.58e-05	0.00412785		1.61078	1.61078
eSEIIDFFLGASLkDEVLk	Rps2	40S ribosomal protein S2 OS=Rattus norvegicus GN=Rps2 PE=1 SV=1 - [RS2_RAT]|Uncharacterized protein OS=Rattus norvegicus GN=RGD1562399 PE=3 SV=2 - [D3ZAS1_RAT]|Protein LOC100359960 OS=Rattus norvegicus GN=LOC688473 PE=3 SV=2 - [D3ZIY7_RAT]|Uncharacterized	P27952;D3ZAS1;D3ZIY7;D3ZQ72;D3ZQW7;D3ZT78;D3ZW87;E9PT76;E9PTW0;F1M5X9;G3V957;O55215	947.546		0.000129901	0.0052679		1.55275	1.55275
sEDILDYGPFk	Rpn1	Dolichyl-diphosphooligosaccharide--protein glycosyltransferase subunit 1 OS=Rattus norvegicus GN=Rpn1 PE=2 SV=1 - [RPN1_RAT]|Dolichyl-diphosphooligosaccharide--protein glycosyltransferase subunit 1 OS=Rattus norvegicus GN=Rpn1 PE=2 SV=1 - [Q6P7A7_RAT]	P07153;Q6P7A7	871.473		0.000129901	0.0052679		1.7442	1.7442
eALIDYGEEFSGR	Cyp2c12	Cytochrome P450 2C12, female-specific OS=Rattus norvegicus GN=Cyp2c12 PE=2 SV=1 - [CP2CC_RAT]|Cytochrome P450 2C12, female-specific OS=Rattus norvegicus GN=Cyp2c40 PE=2 SV=1 - [Q64648_RAT]	P11510;Q64648	857.928		0.000129901	0.0052679		1.71483	1.71483
wVPFDGDDIQLEFVR	Ddost	Dolichyl-diphosphooligosaccharide--protein glycosyltransferase 48 kDa subunit OS=Rattus norvegicus GN=Ddost PE=2 SV=1 - [OST48_RAT]|Dolichyl-diphosphooligosaccharide--protein glycosyltransferase 48 kDa subunit OS=Rattus norvegicus GN=Ddost PE=3 SV=2 - [F1	Q641Y0;F1LM69	1033.03		0.000129901	0.0052679		1.78813	1.78813
yVYVADILAHEIHVLEk	Pon2	Serum paraoxonase/arylesterase 2 OS=Rattus norvegicus GN=Pon2 PE=2 SV=1 - [PON2_RAT]	Q6AXM8	618.358		0.000129901	0.0052679		1.70865	1.70865
lEDLSESIVNDFAYMk	Tmed10	Transmembrane emp24 domain-containing protein 10 OS=Rattus norvegicus GN=Tmed10 PE=1 SV=2 - [TMEDA_RAT]	Q63584	778.076		0.000129901	0.0052679		1.61959	1.61959
iQEEVVYLLEALR	Cyp2c70	Cytochrome P450 2C70 OS=Rattus norvegicus GN=Cyp2c70 PE=2 SV=1 - [CP270_RAT]	P19225	902.524		0.000129901	0.0052679		1.46416	1.46416
vTYVDFLAYDILDQYHIFEPk	Gstm1	Glutathione S-transferase Mu 1 OS=Rattus norvegicus GN=Gstm1 PE=1 SV=2 - [GSTM1_RAT]|Glutathione S-transferase Mu 1 OS=Rattus norvegicus GN=Gstm1 PE=3 SV=1 - [G3V983_RAT]	P04905;G3V983	1016.54		0.000129901	0.0052679		1.96267	1.96267
lITEDVQGk	Rps3a	40S ribosomal protein S3a OS=Rattus norvegicus GN=Rps3a PE=1 SV=2 - [RS3A_RAT]|40S ribosomal protein S3a OS=Rattus norvegicus GN=LOC100365839 PE=3 SV=1 - [M0R6L4_RAT]	P49242;M0R6L4	730.939		0.000129901	0.0052679		1.2192	1.2192
dFIDYFLIQR	Cyp2c12	Cytochrome P450 2C12, female-specific OS=Rattus norvegicus GN=Cyp2c12 PE=2 SV=1 - [CP2CC_RAT]|Cytochrome P450 2C12, female-specific OS=Rattus norvegicus GN=Cyp2c40 PE=2 SV=1 - [Q64648_RAT]	P11510;Q64648	520.287		0.000129901	0.0052679		2.33569	2.33569
iIQLLDDYPk	Rplp0	60S acidic ribosomal protein P0 OS=Rattus norvegicus GN=Rplp0 PE=1 SV=2 - [RLA0_RAT]|Protein RGD1564469 OS=Rattus norvegicus GN=RGD1564469 PE=3 SV=2 - [D3ZJT4_RAT]|Uncharacterized protein OS=Rattus norvegicus PE=3 SV=1 - [M0R542_RAT]	P19945;D3ZJT4;M0R542	838.505		0.000129901	0.0052679		1.40553	1.40553
iEVEkPFAIAkE	Ppib	Peptidyl-prolyl cis-trans isomerase B OS=Rattus norvegicus GN=Ppib PE=1 SV=3 - [PPIB_RAT]	P24368	687.756		0.000129901	0.0052679		1.25556	1.25556
yIDLAPNGLLHEVTcDTk	Cyp2c12	Cytochrome P450 2C12, female-specific OS=Rattus norvegicus GN=Cyp2c12 PE=2 SV=1 - [CP2CC_RAT]|Cytochrome P450 2C12, female-specific OS=Rattus norvegicus GN=Cyp2c40 PE=2 SV=1 - [Q64648_RAT]	P11510;Q64648	839.785		0.000205677	0.00687755		1.63479	1.63479
aVDIPHMDIEALk	Rpl10a	60S ribosomal protein L10a OS=Rattus norvegicus GN=Rpl10a PE=1 SV=2 - [RL10A_RAT]|Ribosomal protein (Fragment) OS=Rattus norvegicus GN=RGD1566137 PE=3 SV=2 - [D4A7Y6_RAT]|Ribosomal protein OS=Rattus norvegicus GN=LOC680700 PE=3 SV=2 - [F1LYQ7_RAT]	P62907;D4A7Y6;F1LYQ7	637.365		0.000205677	0.00687755		1.275	1.275
iDGITIGQSLAILEYLEETRPIPR	Gstz1	Maleylacetoacetate isomerase OS=Rattus norvegicus GN=Gstz1 PE=1 SV=2 - [MAAI_RAT]	P57113	976.221		0.000205677	0.00687755		1.31731	1.31731
lNkDEYEFFTYLDk	Pah	Phenylalanine-4-hydroxylase OS=Rattus norvegicus GN=Pah PE=1 SV=3 - [PH4H_RAT]|Phenylalanine hydroxylase OS=Rattus norvegicus GN=Pah PE=2 SV=1 - [Q6AYW2_RAT]	P04176;Q6AYW2	838.125		0.000205677	0.00687755		1.43799	1.43799
hGEEVTPEDVLSAAMYPDVFAQFk	Pc	Pyruvate carboxylase, mitochondrial OS=Rattus norvegicus GN=Pc PE=1 SV=2 - [PYC_RAT]	P52873	785.402		0.000205677	0.00687755		1.53736	1.53736
eDAANNYAR	Tuba1b	Tubulin alpha-1B chain OS=Rattus norvegicus GN=Tuba1b PE=1 SV=1 - [TBA1B_RAT]|Tubulin alpha-1C chain OS=Rattus norvegicus GN=Tuba1c PE=1 SV=1 - [TBA1C_RAT]|Tubulin alpha-4A chain OS=Rattus norvegicus GN=Tuba4a PE=2 SV=1 - [TBA4A_RAT]|Tubulin alpha-8 chain	Q6P9V9;Q6AYZ1;Q5XIF6;Q6AY56;P68370;Q68FR8;D3ZLP4;F1LUM5;M0R5B4	626.809		0.000205677	0.00687755		1.57713	1.57713
sGVLPWLRPDSk	Mat1a	S-adenosylmethionine synthase isoform type-1 OS=Rattus norvegicus GN=Mat1a PE=1 SV=2 - [METK1_RAT]	P13444	605.029		0.000205677	0.00687755		1.41914	1.41914
fNNVEAGk	Hmgcs2	Hydroxymethylglutaryl-CoA synthase, mitochondrial OS=Rattus norvegicus GN=Hmgcs2 PE=2 SV=1 - [HMCS2_RAT]|3-hydroxy-3-methylglutaryl-Coenzyme A synthase 2 (Mitochondrial) OS=Rattus norvegicus GN=Hmgcs2 PE=2 SV=1 - [Q68G44_RAT]	P22791;Q68G44	668.885		0.000205677	0.00687755		1.41516	1.41516
yYGGTEFIDELETLcQk	Shmt1	Serine hydroxymethyltransferase OS=Rattus norvegicus GN=Shmt1 PE=2 SV=1 - [Q6TXG7_RAT]	Q6TXG7	842.093		0.000205677	0.00687755		1.77249	1.77249
fDVSGYPTIk	Pdia4	Protein disulfide-isomerase A4 OS=Rattus norvegicus GN=Pdia4 PE=1 SV=2 - [PDIA4_RAT]|Protein disulfide-isomerase A4 OS=Rattus norvegicus GN=Pdia4 PE=3 SV=1 - [G3V6T7_RAT]	P38659;G3V6T7	792.955		0.000205677	0.00687755		1.18418	1.18418
dPQLVPVLIDAAR	Nsdhl	Sterol-4-alpha-carboxylate 3-dehydrogenase, decarboxylating OS=Rattus norvegicus GN=Nsdhl PE=2 SV=1 - [NSDHL_RAT]	Q5PPL3	818.485		0.000244805	0.0080448		1.4667	1.4667
eFADSLGIPFLETSAk	Rab1A	Ras-related protein Rab-1A OS=Rattus norvegicus GN=Rab1A PE=1 SV=3 - [RAB1A_RAT]|Ras-related protein Rab-1A OS=Rattus norvegicus GN=Rab1 PE=3 SV=1 - [E9PU16_RAT]	Q6NYB7;E9PU16	1092.1		0.000324753	0.00897071		1.37541	1.37541
eQGVLSFWR	Slc25a5	ADP/ATP translocase 2 OS=Rattus norvegicus GN=Slc25a5 PE=1 SV=3 - [ADT2_RAT]|Uncharacterized protein (Fragment) OS=Rattus norvegicus PE=3 SV=2 - [D3ZE29_RAT]	Q09073;D3ZE29	675.872		0.000324753	0.00897071		1.4357	1.4357
dcGTDVLDLWTLMQk	Iah1	Isoamyl acetate-hydrolyzing esterase 1 homolog OS=Rattus norvegicus GN=Iah1 PE=2 SV=2 - [IAH1_RAT]	Q711G3	751.727		0.000324753	0.00897071		1.47815	1.47815
icDQISDAVLDAHLk	Mat1a	S-adenosylmethionine synthase isoform type-1 OS=Rattus norvegicus GN=Mat1a PE=1 SV=2 - [METK1_RAT]	P13444	719.398		0.000324753	0.00897071		1.57941	1.57941
eLTQVFEFQLASEDMk	Akr1c9	3-alpha-hydroxysteroid dehydrogenase OS=Rattus norvegicus GN=Akr1c9 PE=1 SV=1 - [DIDH_RAT]	P23457	1187.12		0.000324753	0.00897071		1.45623	1.45623
tVYTFVGQPEcVVEGALSAAR	Ftcd	Formimidoyltransferase-cyclodeaminase OS=Rattus norvegicus GN=Ftcd PE=1 SV=4 - [FTCD_RAT]	O88618	828.432		0.000324753	0.00897071		1.38516	1.38516
sGYLLPDTk	Hsp90b1	Endoplasmin OS=Rattus norvegicus GN=Hsp90b1 PE=1 SV=2 - [ENPL_RAT]|Endoplasmin OS=Rattus norvegicus GN=Hsp90b1 PE=4 SV=1 - [A0A0A0MY09_RAT]	Q66HD0;A0A0A0MY09	726.429		0.000324753	0.00897071		1.22069	1.22069
eIIDPVLDR	Tuba4a	Tubulin alpha-4A chain OS=Rattus norvegicus GN=Tuba4a PE=2 SV=1 - [TBA4A_RAT]	Q5XIF6	649.88		0.000324753	0.00897071		1.32415	1.32415
fDVSGYPTLk	Pdia4	Protein disulfide-isomerase A4 OS=Rattus norvegicus GN=Pdia4 PE=1 SV=2 - [PDIA4_RAT]|Protein disulfide-isomerase A4 OS=Rattus norvegicus GN=Pdia4 PE=3 SV=1 - [G3V6T7_RAT]	P38659;G3V6T7	792.955		0.000324753	0.00897071		1.24617	1.24617
gELLEAIkR	Sod2	Superoxide dismutase [Mn], mitochondrial OS=Rattus norvegicus GN=Sod2 PE=1 SV=2 - [SODM_RAT]	P07895	496.317		0.000324753	0.00897071		0.639455	-1.56383
dILLRPELEELR	Cyb5r3	NADH-cytochrome b5 reductase 3 OS=Rattus norvegicus GN=Cyb5r3 PE=1 SV=2 - [NB5R3_RAT]|Isoform 2 of NADH-cytochrome b5 reductase 3 OS=Rattus norvegicus GN=Cyb5r3 - [NB5R3_RAT]|Isoform 3 of NADH-cytochrome b5 reductase 3 OS=Rattus norvegicus GN=Cyb5r3 - [NB	P20070;P20070-2;P20070-3	575.675		0.000324753	0.00897071		1.60458	1.60458
dRLDMPYMDAVVHEIQR	Cyp2e1	Cytochrome P450 2E1 OS=Rattus norvegicus GN=Cyp2e1 PE=1 SV=4 - [CP2E1_RAT]	P05182	580.046		0.000487129	0.0114626		1.78516	1.78516
fNPETDFLTGk	Aco2	Aconitate hydratase, mitochondrial OS=Rattus norvegicus GN=Aco2 PE=1 SV=2 - [ACON_RAT]	Q9ER34	863.973		0.000487129	0.0114626		1.23347	1.23347
eLISNASDALDk	Hsp90ab1	Heat shock protein HSP 90-beta OS=Rattus norvegicus GN=Hsp90ab1 PE=1 SV=4 - [HS90B_RAT]|Endoplasmin OS=Rattus norvegicus GN=Hsp90b1 PE=1 SV=2 - [ENPL_RAT]|Endoplasmin OS=Rattus norvegicus GN=Hsp90b1 PE=4 SV=1 - [A0A0A0MY09_RAT]|Isoform 2 of Endoplasmin OS	P34058;Q66HD0;A0A0A0MY09;Q66HD0-2	867.487		0.000487129	0.0114626		1.44579	1.44579
eEQEFVVk	Asgr2	Asialoglycoprotein receptor 2 OS=Rattus norvegicus GN=Asgr2 PE=1 SV=4 - [ASGR2_RAT]	P08290	733.418		0.000487129	0.0114626		1.44819	1.44819
eTAEAYLGk	Hspa5	78 kDa glucose-regulated protein OS=Rattus norvegicus GN=Hspa5 PE=1 SV=1 - [GRP78_RAT]	P06761	720.41		0.000487129	0.0114626		1.29012	1.29012
vEITYTPk	Idh1	Isocitrate dehydrogenase [NADP] cytoplasmic OS=Rattus norvegicus GN=Idh1 PE=1 SV=1 - [IDHC_RAT]	P41562	704.925		0.000487129	0.0114626		1.44361	1.44361
iSELDAFLk	Psme1	Proteasome activator complex subunit 1 OS=Rattus norvegicus GN=Psme1 PE=2 SV=1 - [PSME1_RAT]|Proteasome (Prosome, macropain) activator subunit 1 OS=Rattus norvegicus GN=Psme1 PE=2 SV=1 - [Q6P9V7_RAT]	Q63797;Q6P9V7	747.452		0.000487129	0.0114626		1.81458	1.81458
eLNLPFGGMk	Aldh8a1	Protein Aldh8a1 OS=Rattus norvegicus GN=Aldh8a1 PE=3 SV=2 - [D3ZXY4_RAT]	D3ZXY4	782.452		0.000487129	0.0114626		1.29194	1.29194
yQEEFEHFQQELDkk	Lman1	Protein ERGIC-53 OS=Rattus norvegicus GN=Lman1 PE=1 SV=1 - [LMAN1_RAT]|Protein ERGIC-53 OS=Rattus norvegicus GN=Lman1 PE=4 SV=2 - [F1LRA1_RAT]	Q62902;F1LRA1	672.109		0.000487129	0.0114626		1.41845	1.41845
nVEEAINFINDR	Aldh3a2	Aldehyde dehydrogenase OS=Rattus norvegicus GN=Aldh3a2 PE=3 SV=1 - [G3V9W6_RAT]|Fatty aldehyde dehydrogenase OS=Rattus norvegicus GN=Aldh3a2 PE=1 SV=1 - [AL3A2_RAT]	G3V9W6;P30839	831.935		0.000487129	0.0114626		1.52052	1.52052
eVEEDEYk	Hsp90b1	Endoplasmin OS=Rattus norvegicus GN=Hsp90b1 PE=1 SV=2 - [ENPL_RAT]|Endoplasmin OS=Rattus norvegicus GN=Hsp90b1 PE=4 SV=1 - [A0A0A0MY09_RAT]|Isoform 2 of Endoplasmin OS=Rattus norvegicus GN=Hsp90b1 - [ENPL_RAT]	Q66HD0;A0A0A0MY09;Q66HD0-2	749.887		0.000487129	0.0114626		1.27585	1.27585
eVSTYIk	Eef1a1	Elongation factor 1-alpha 1 OS=Rattus norvegicus GN=Eef1a1 PE=1 SV=1 - [EF1A1_RAT]|Uncharacterized protein OS=Rattus norvegicus PE=4 SV=1 - [D3ZA96_RAT]|Elongation factor 1-alpha OS=Rattus norvegicus GN=RGD1566344 PE=3 SV=1 - [D3ZXS6_RAT]|Elongation facto	P62630;D3ZA96;D3ZXS6;F1M6C2;M0R757	649.391		0.000487129	0.0114626		1.25771	1.25771
yNLGLDLR	Glud1	Glutamate dehydrogenase 1, mitochondrial OS=Rattus norvegicus GN=Glud1 PE=1 SV=2 - [DHE3_RAT]|Glutamate dehydrogenase 1, mitochondrial (Fragment) OS=Rattus norvegicus GN=Glud1 PE=4 SV=1 - [M0RCH2_RAT]	P10860;M0RCH2	596.848		0.000725281	0.013687		1.48172	1.48172
eEASDYLELDTIk	Hsp90b1	Endoplasmin OS=Rattus norvegicus GN=Hsp90b1 PE=1 SV=2 - [ENPL_RAT]|Endoplasmin OS=Rattus norvegicus GN=Hsp90b1 PE=4 SV=1 - [A0A0A0MY09_RAT]|Isoform 2 of Endoplasmin OS=Rattus norvegicus GN=Hsp90b1 - [ENPL_RAT]	Q66HD0;A0A0A0MY09;Q66HD0-2	992.53		0.000725281	0.013687		1.58298	1.58298
lLDVWTYELPR	Ugt2b	UDP-glucuronosyltransferase 2B2 OS=Rattus norvegicus GN=Ugt2b PE=1 SV=1 - [UD2B2_RAT]|UDP-glucuronosyltransferase 2B2 OS=Rattus norvegicus GN=Ugt2b PE=3 SV=2 - [F1LM22_RAT]|Protein LOC100361864 OS=Rattus norvegicus GN=LOC100361864 PE=3 SV=2 - [F1M3E3_RAT]	P08541;F1LM22;F1M3E3	817.461		0.000725281	0.013687		1.82614	1.82614
dREEALHQFR	Ddx3y	Protein Ddx3y OS=Rattus norvegicus GN=Ddx3y PE=3 SV=1 - [D3ZN21_RAT]|DEAD/H (Asp-Glu-Ala-Asp/His) box polypeptide 3, X-linked OS=Rattus norvegicus GN=Ddx3x PE=4 SV=2 - [D4ADE8_RAT]	D3ZN21;D4ADE8	383.206		0.000725281	0.013687		1.28498	1.28498
eGGWDSVQDWMDVLSGGEk	Abcd3	ATP-binding cassette sub-family D member 3 OS=Rattus norvegicus GN=Abcd3 PE=1 SV=3 - [ABCD3_RAT]|ATP-binding cassette sub-family D member 3 (Fragment) OS=Rattus norvegicus GN=Abcd3 PE=3 SV=2 - [F1LR38_RAT]	P16970;F1LR38	851.749		0.000725281	0.013687		1.79791	1.79791
fEELNMDLFR	Hspa5	78 kDa glucose-regulated protein OS=Rattus norvegicus GN=Hspa5 PE=1 SV=1 - [GRP78_RAT]	P06761	771.894		0.000725281	0.013687		1.34848	1.34848
gSSELRPER	Prodh2	Probable proline dehydrogenase 2 OS=Rattus norvegicus GN=Prodh2 PE=2 SV=1 - [PROD2_RAT]	Q2V057	420.568		0.000725281	0.013687		1.40332	1.40332
dHAVFTR	Dnaja1	DnaJ homolog subfamily A member 1 OS=Rattus norvegicus GN=Dnaja1 PE=1 SV=1 - [DNJA1_RAT]	P63036	358.868		0.000725281	0.013687		0.822081	-1.21642
dLDTVASDMMVLLk	Scpep1	Retinoid-inducible serine carboxypeptidase OS=Rattus norvegicus GN=Scpep1 PE=2 SV=1 - [RISC_RAT]	Q920A6	670.374		0.000725281	0.013687		1.7003	1.7003
eFPDPEIFDPGHFLDGNGk	Cyp2c6v1	Protein Cyp2c6v1 OS=Rattus norvegicus GN=Cyp2c6v1 PE=3 SV=2 - [F1LR47_RAT]|Cytochrome P450 2C6 OS=Rattus norvegicus GN=Cyp2c6 PE=2 SV=2 - [CP2C6_RAT]	F1LR47;P05178	863.772		0.000725281	0.013687		1.68648	1.68648
gLFDEYGSk	Hsp90b1	Endoplasmin OS=Rattus norvegicus GN=Hsp90b1 PE=1 SV=2 - [ENPL_RAT]|Endoplasmin OS=Rattus norvegicus GN=Hsp90b1 PE=4 SV=1 - [A0A0A0MY09_RAT]|Isoform 2 of Endoplasmin OS=Rattus norvegicus GN=Hsp90b1 - [ENPL_RAT]	Q66HD0;A0A0A0MY09;Q66HD0-2	737.402		0.000725281	0.013687		1.29081	1.29081
eFPNPEMFDPGHFLDENGNFkk	Cyp2c12	Cytochrome P450 2C12, female-specific OS=Rattus norvegicus GN=Cyp2c12 PE=2 SV=1 - [CP2CC_RAT]|Cytochrome P450 2C7 OS=Rattus norvegicus GN=Cyp2c7 PE=1 SV=2 - [CP2C7_RAT]|Protein LOC100361547 (Fragment) OS=Rattus norvegicus GN=LOC100361547 PE=3 SV=2 - [D4A2	P11510;P05179;D4A253;D4ABM1;P20814;Q5I0P5;Q64648	824.924		0.000725281	0.013687		1.46105	1.46105
dTHSLFFR	Ddost	Dolichyl-diphosphooligosaccharide--protein glycosyltransferase 48 kDa subunit OS=Rattus norvegicus GN=Ddost PE=2 SV=1 - [OST48_RAT]|Dolichyl-diphosphooligosaccharide--protein glycosyltransferase 48 kDa subunit OS=Rattus norvegicus GN=Ddost PE=3 SV=2 - [F1	Q641Y0;F1LM69	417.894		0.000725281	0.013687		1.53265	1.53265
dQLIVNLLk	Ldha	L-lactate dehydrogenase A chain OS=Rattus norvegicus GN=Ldha PE=1 SV=1 - [LDHA_RAT]|Uncharacterized protein OS=Rattus norvegicus PE=3 SV=1 - [M0RBY5_RAT]|Uncharacterized protein OS=Rattus norvegicus PE=3 SV=1 - [M0RCF2_RAT]	P04642;M0RBY5;M0RCF2	757.489		0.000725281	0.013687		1.78394	1.78394
aADHVEDLPGALSTLSDLHAHk	Hba1	Hemoglobin subunit alpha-1/2 OS=Rattus norvegicus GN=Hba1 PE=1 SV=3 - [HBA_RAT]	P01946	689.624		0.000725281	0.013687		0.604585	-1.65403
fkNEEEVFEWNNEVk	Aldh7a1	Alpha-aminoadipic semialdehyde dehydrogenase OS=Rattus norvegicus GN=Aldh7a1 PE=1 SV=2 - [AL7A1_RAT]	Q64057	876.802		0.000725281	0.013687		1.38509	1.38509
dSYDFFTEIk	Aldh8a1	Protein Aldh8a1 OS=Rattus norvegicus GN=Aldh8a1 PE=3 SV=2 - [D3ZXY4_RAT]	D3ZXY4	861.952		0.000725281	0.013687		1.4882	1.4882
lEAPSQQWMELR	RGD1309350	Protein LOC100911028 OS=Rattus norvegicus GN=RGD1309350 PE=3 SV=1 - [D3ZCS9_RAT]	D3ZCS9	858.95		0.000725281	0.013687		1.37445	1.37445
hFDcAYVYQNESEVGEAIQEk	Akr1b7	Aldose reductase-related protein 1 OS=Rattus norvegicus GN=Akr1b7 PE=1 SV=1 - [ALD1_RAT]|Protein Akr1b10 (Fragment) OS=Rattus norvegicus GN=Akr1b10 PE=4 SV=1 - [F7EMK8_RAT]|Aldo-keto reductase family 1, member B10 (Aldose reductase) OS=Rattus norvegicus G	Q5RJP0;F7EMK8;Q6AY99	744.361		0.000725281	0.013687		1.32822	1.32822
aLAPTWEQLALGLEHSETVk	Txndc5	Protein Txndc5 OS=Rattus norvegicus GN=Txndc5 PE=3 SV=1 - [D3ZZC1_RAT]	D3ZZC1	884.498		0.000725281	0.013687		1.212	1.212
qLEPVYTSLGk	Pdia4	Protein disulfide-isomerase A4 OS=Rattus norvegicus GN=Pdia4 PE=1 SV=2 - [PDIA4_RAT]|Protein disulfide-isomerase A4 OS=Rattus norvegicus GN=Pdia4 PE=3 SV=1 - [G3V6T7_RAT]	P38659;G3V6T7	847		0.00100356	0.0165402		1.28904	1.28904
aSSFVLALEPELESR	Rpn1	Dolichyl-diphosphooligosaccharide--protein glycosyltransferase subunit 1 OS=Rattus norvegicus GN=Rpn1 PE=2 SV=1 - [RPN1_RAT]|Dolichyl-diphosphooligosaccharide--protein glycosyltransferase subunit 1 OS=Rattus norvegicus GN=Rpn1 PE=2 SV=1 - [Q6P7A7_RAT]	P07153;Q6P7A7	939.014		0.00105003	0.0165402		1.61073	1.61073
eTAIQQLEADILDVNQIFk	Stx12	Syntaxin-12 OS=Rattus norvegicus GN=Stx12 PE=1 SV=1 - [STX12_RAT]	G3V7P1	882.829		0.00105003	0.0165402		1.32538	1.32538
eFYSYENEPVGIENLk	Mttp	Microsomal triglyceride transfer protein OS=Rattus norvegicus GN=Mttp PE=4 SV=1 - [D4A1W8_RAT]	D4A1W8	797.082		0.00105003	0.0165402		1.4855	1.4855
aFMTADLPNELIELLEk	Cltc	Clathrin heavy chain 1 OS=Rattus norvegicus GN=Cltc PE=1 SV=3 - [CLH1_RAT]|Clathrin heavy chain OS=Rattus norvegicus GN=Cltc PE=3 SV=1 - [F1M779_RAT]	P11442;F1M779	802.451		0.00105003	0.0165402		1.42612	1.42612
lMFNDFLSSSSDk	Hmgcs2	Hydroxymethylglutaryl-CoA synthase, mitochondrial OS=Rattus norvegicus GN=Hmgcs2 PE=2 SV=1 - [HMCS2_RAT]|3-hydroxy-3-methylglutaryl-Coenzyme A synthase 2 (Mitochondrial) OS=Rattus norvegicus GN=Hmgcs2 PE=2 SV=1 - [Q68G44_RAT]	P22791;Q68G44	650.341		0.00105003	0.0165402		2.00211	2.00211
eGFDVGVIADPLYILDNk	Slc27a5	Bile acyl-CoA synthetase OS=Rattus norvegicus GN=Slc27a5 PE=1 SV=1 - [S27A5_RAT]	Q9ES38	812.786		0.00105003	0.0165402		1.51438	1.51438
vQEEAEWLVMELk	Cyp2c12	Cytochrome P450 2C12, female-specific OS=Rattus norvegicus GN=Cyp2c12 PE=2 SV=1 - [CP2CC_RAT]|Cytochrome P450 2C12, female-specific OS=Rattus norvegicus GN=Cyp2c40 PE=2 SV=1 - [Q64648_RAT]	P11510;Q64648	1031.57		0.00105003	0.0165402		1.87015	1.87015
eAQFLVEELkk	Cyp2e1	Cytochrome P450 2E1 OS=Rattus norvegicus GN=Cyp2e1 PE=1 SV=4 - [CP2E1_RAT]	P05182	674.413		0.00105003	0.0165402		1.80601	1.80601
dVGILALEVYFPAQYVDQTDLEk	Hmgcs2	Hydroxymethylglutaryl-CoA synthase, mitochondrial OS=Rattus norvegicus GN=Hmgcs2 PE=2 SV=1 - [HMCS2_RAT]|3-hydroxy-3-methylglutaryl-Coenzyme A synthase 2 (Mitochondrial) OS=Rattus norvegicus GN=Hmgcs2 PE=2 SV=1 - [Q68G44_RAT]	P22791;Q68G44	1028.89		0.00105003	0.0165402		1.73947	1.73947
eEFTAFLHPEEYDYMk	Calu	Calumenin OS=Rattus norvegicus GN=Calu PE=1 SV=1 - [CALU_RAT]|Calumenin OS=Rattus norvegicus GN=Calu PE=4 SV=1 - [G3V6S3_RAT]|Calumenin OS=Rattus norvegicus GN=Calu PE=2 SV=1 - [Q3MID6_RAT]	O35783;G3V6S3;Q3MID6	836.411		0.00105003	0.0165402		1.47937	1.47937
dSTLIMQLLR	Ywhae	14-3-3 protein epsilon OS=Rattus norvegicus GN=Ywhae PE=1 SV=1 - [1433E_RAT]|14-3-3 protein gamma OS=Rattus norvegicus GN=Ywhag PE=1 SV=2 - [1433G_RAT]|14-3-3 protein beta/alpha OS=Rattus norvegicus GN=Ywhab PE=1 SV=3 - [1433B_RAT]|14-3-3 protein eta OS=R	P62260;P61983;P35213;P68511;P68255;P63102;G3V9A3;P35213-2;Q5EBB0	709.915		0.00105003	0.0165402		1.34597	1.34597
tILDELVQR	Ugt2b17	UDP-glucuronosyltransferase 2B17 OS=Rattus norvegicus GN=Ugt2b17 PE=2 SV=2 - [UDB17_RAT]|UDP-glucuronosyltransferase 2B37 OS=Rattus norvegicus GN=Ugt2b37 PE=2 SV=1 - [UDB37_RAT]|UDP-glucuronosyltransferase 2B17 OS=Rattus norvegicus GN=Ugt2b15 PE=4 SV=2 -	P08542;P19488;D3ZLR6;F1LLV5;F1M7N8	658.393		0.00105003	0.0165402		1.47193	1.47193
mGPLINAPHLER	Aldh9a1	4-trimethylaminobutyraldehyde dehydrogenase OS=Rattus norvegicus GN=Aldh9a1 PE=1 SV=1 - [AL9A1_RAT]	Q9JLJ3	526.299		0.00105003	0.0165402		1.43189	1.43189
iLGLLDTHLk	Eef1g	Elongation factor 1-gamma OS=Rattus norvegicus GN=Eef1g PE=1 SV=3 - [EF1G_RAT]|Uncharacterized protein OS=Rattus norvegicus PE=4 SV=1 - [M0RAQ7_RAT]	Q68FR6;M0RAQ7	527.676		0.00105003	0.0165402		1.32346	1.32346
kIPNPDFFEDLEPFR	Canx	Calnexin OS=Rattus norvegicus GN=Canx PE=1 SV=1 - [CALX_RAT]	P35565	774.756		0.00105003	0.0165402		1.21156	1.21156
eGVHGGLINk	Pfn1	Profilin-1 OS=Rattus norvegicus GN=Pfn1 PE=1 SV=2 - [PROF1_RAT]	P62963	494.632		0.00105003	0.0165402		1.25813	1.25813
sIGVSNFNcR	Akr1c9	3-alpha-hydroxysteroid dehydrogenase OS=Rattus norvegicus GN=Akr1c9 PE=1 SV=1 - [DIDH_RAT]	P23457	691.855		0.00105003	0.0165402		1.2416	1.2416
eFEPLLNWMk	Hsp90b1	Endoplasmin OS=Rattus norvegicus GN=Hsp90b1 PE=1 SV=2 - [ENPL_RAT]|Endoplasmin OS=Rattus norvegicus GN=Hsp90b1 PE=4 SV=1 - [A0A0A0MY09_RAT]|Isoform 2 of Endoplasmin OS=Rattus norvegicus GN=Hsp90b1 - [ENPL_RAT]	Q66HD0;A0A0A0MY09;Q66HD0-2	882.991		0.00105003	0.0165402		1.25224	1.25224
iDIVENR	Ass1	Argininosuccinate synthase OS=Rattus norvegicus GN=Ass1 PE=2 SV=1 - [ASSY_RAT]	P09034	544.319		0.00105003	0.0165402		1.20966	1.20966
aFmTADLPNELIELLEk	Cltc	Clathrin heavy chain 1 OS=Rattus norvegicus GN=Cltc PE=1 SV=3 - [CLH1_RAT]|Clathrin heavy chain OS=Rattus norvegicus GN=Cltc PE=3 SV=1 - [F1M779_RAT]	P11442;F1M779	802.451		0.00130942	0.0201967		1.38274	1.38274
dFVDYYLIk	Cyp2c7	Cytochrome P450 2C7 OS=Rattus norvegicus GN=Cyp2c7 PE=1 SV=2 - [CP2C7_RAT]|Cytochrome P450 2C7 OS=Rattus norvegicus GN=Cyp2c7 PE=3 SV=2 - [D4ABM1_RAT]	P05179;D4ABM1	817.466		0.00150469	0.0201967		2.13413	2.13413
lWDQTTEEVk	Rdh3	Retinol dehydrogenase 3 OS=Rattus norvegicus GN=Rdh3 PE=1 SV=1 - [RDH3_RAT]	P50169	853.971		0.00150469	0.0201967		1.95504	1.95504
gGIMLPEk	Hspe1	10 kDa heat shock protein, mitochondrial OS=Rattus norvegicus GN=Hspe1 PE=1 SV=3 - [CH10_RAT]	P26772	651.896		0.00150469	0.0201967		0.860911	-1.16156
eDEDDkTVMDLAVVLFETATLR	Hsp90b1	Endoplasmin OS=Rattus norvegicus GN=Hsp90b1 PE=1 SV=2 - [ENPL_RAT]|Endoplasmin OS=Rattus norvegicus GN=Hsp90b1 PE=4 SV=1 - [A0A0A0MY09_RAT]	Q66HD0;A0A0A0MY09	990.19		0.00150469	0.0201967		1.3651	1.3651
gTGLDEAMEWLVETLk	Arl1	ADP-ribosylation factor-like protein 1 OS=Rattus norvegicus GN=Arl1 PE=1 SV=1 - [ARL1_RAT]	P61212	1125.61		0.00150469	0.0201967		1.3727	1.3727
fDHEMFGLkPk	Fmo5	Dimethylaniline monooxygenase [N-oxide-forming] 5 OS=Rattus norvegicus GN=Fmo5 PE=1 SV=3 - [FMO5_RAT]	Q8K4C0	509.796		0.00150469	0.0201967		1.48101	1.48101
gEGQLGAAER	Eef2	Elongation factor 2 OS=Rattus norvegicus GN=Eef2 PE=1 SV=4 - [EF2_RAT]	P05197	608.828		0.00150469	0.0201967		1.51674	1.51674
rEEILQILk	Mttp	Microsomal triglyceride transfer protein OS=Rattus norvegicus GN=Mttp PE=4 SV=1 - [D4A1W8_RAT]	D4A1W8	534.012		0.00150469	0.0201967		1.33607	1.33607
eVGDGTTSVVIIAAELLk	Tcp1	T-complex protein 1 subunit alpha OS=Rattus norvegicus GN=Tcp1 PE=1 SV=1 - [TCPA_RAT]	P28480	758.451		0.00150469	0.0201967		1.27859	1.27859
eTVSEESNVLcLSk	Eef2	Elongation factor 2 OS=Rattus norvegicus GN=Eef2 PE=1 SV=4 - [EF2_RAT]	P05197	685.034		0.00150469	0.0201967		1.38844	1.38844
aEEILEk	Rpl11	60S ribosomal protein L11 OS=Rattus norvegicus GN=Rpl11 PE=1 SV=2 - [RL11_RAT]	P62914	645.389		0.00150469	0.0201967		1.28913	1.28913
qQPPDLVDFAVEYFTR	Prkar2a	cAMP-dependent protein kinase type II-alpha regulatory subunit OS=Rattus norvegicus GN=Prkar2a PE=1 SV=3 - [KAP2_RAT]|Protein kinase, cAMP-dependent, regulatory, type 2, alpha, isoform CRA_a OS=Rattus norvegicus GN=Prkar2a PE=1 SV=1 - [G3V8Q6_RAT]	P12368;G3V8Q6	718.707		0.00150469	0.0201967		1.2786	1.2786
wLNENAVEk	Ahcy	Adenosylhomocysteinase OS=Rattus norvegicus GN=Ahcy PE=1 SV=3 - [SAHH_RAT]	P10760	780.942		0.00150469	0.0201967		1.17815	1.17815
eGASILLDGR	Aldh6a1	Methylmalonate-semialdehyde dehydrogenase [acylating], mitochondrial OS=Rattus norvegicus GN=Aldh6a1 PE=1 SV=1 - [MMSA_RAT]|Aldehyde dehydrogenase family 6, subfamily A1, isoform CRA_b OS=Rattus norvegicus GN=Aldh6a1 PE=3 SV=1 - [G3V7J0_RAT]	Q02253;G3V7J0	630.361		0.00150469	0.0201967		1.18982	1.18982
aAVNGLWGk	Hbb	Hemoglobin subunit beta-1 OS=Rattus norvegicus GN=Hbb PE=1 SV=3 - [HBB1_RAT]	P02091	687.91		0.00150469	0.0201967		0.618304	-1.61733
dGLLDVVEALQSPLVDkk	Acot2	Acyl-coenzyme A thioesterase 2, mitochondrial OS=Rattus norvegicus GN=Acot2 PE=1 SV=1 - [ACOT2_RAT]|Acyl-CoA thioesterase 2 OS=Rattus norvegicus GN=Acot2 PE=2 SV=1 - [Q6IMX8_RAT]	O55171;Q6IMX8	657.396		0.00150469	0.0201967		1.26874	1.26874
tVDNFVALATGEk	Ppib	Peptidyl-prolyl cis-trans isomerase B OS=Rattus norvegicus GN=Ppib PE=1 SV=3 - [PPIB_RAT]	P24368	608.349		0.00150469	0.0201967		1.36801	1.36801
eLFDELVk	Adk	Adenosine kinase OS=Rattus norvegicus GN=Adk PE=1 SV=3 - [ADK_RAT]	Q64640	725.931		0.00150469	0.0201967		1.26833	1.26833
dGAPGFSk	LOC100911564	Glycine N-methyltransferase OS=Rattus norvegicus GN=LOC100911564 PE=3 SV=1 - [M0RDH0_RAT]|Glycine N-methyltransferase OS=Rattus norvegicus GN=Gnmt PE=1 SV=2 - [GNMT_RAT]	M0RDH0;P13255	618.852		0.00150469	0.0201967		0.821029	-1.21798
lNFAVASR	Pdia3	Protein disulfide-isomerase A3 OS=Rattus norvegicus GN=Pdia3 PE=1 SV=2 - [PDIA3_RAT]	P11598	553.83		0.00150469	0.0201967		1.17204	1.17204
yIDLAPnGLLHEVTcDTk	Cyp2c12	Cytochrome P450 2C12, female-specific OS=Rattus norvegicus GN=Cyp2c12 PE=2 SV=1 - [CP2CC_RAT]|Cytochrome P450 2C12, female-specific OS=Rattus norvegicus GN=Cyp2c40 PE=2 SV=1 - [Q64648_RAT]	P11510;Q64648	839.785		0.0016994	0.0224934		1.8033	1.8033
qTPALVALR	Akr1c9	3-alpha-hydroxysteroid dehydrogenase OS=Rattus norvegicus GN=Akr1c9 PE=1 SV=1 - [DIDH_RAT]	P23457	599.38		0.0016994	0.0224934		1.28058	1.28058
tAAYVNAIEk	Glud1	Glutamate dehydrogenase 1, mitochondrial OS=Rattus norvegicus GN=Glud1 PE=1 SV=2 - [DHE3_RAT]|Glutamate dehydrogenase 1, mitochondrial (Fragment) OS=Rattus norvegicus GN=Glud1 PE=4 SV=1 - [M0RCH2_RAT]	P10860;M0RCH2	769.453		0.00208924	0.0252031		1.50066	1.50066
iENIYIR	Acsl6	Long-chain-fatty-acid--CoA ligase 6 OS=Rattus norvegicus GN=Acsl6 PE=1 SV=1 - [ACSL6_RAT]|Isoform 2 of Long-chain-fatty-acid--CoA ligase 6 OS=Rattus norvegicus GN=Acsl6 - [ACSL6_RAT]|Long-chain-fatty-acid--CoA ligase 1 OS=Rattus norvegicus GN=Acsl1 PE=1 S	P33124;P33124-2;P18163	575.345		0.00208924	0.0252031		1.33517	1.33517
iENIYLR	Acsl6	Long-chain-fatty-acid--CoA ligase 6 OS=Rattus norvegicus GN=Acsl6 PE=1 SV=1 - [ACSL6_RAT]|Isoform 2 of Long-chain-fatty-acid--CoA ligase 6 OS=Rattus norvegicus GN=Acsl6 - [ACSL6_RAT]|Long-chain-fatty-acid--CoA ligase 1 OS=Rattus norvegicus GN=Acsl1 PE=1 S	P33124;P33124-2;P18163	575.345		0.00208924	0.0252031		1.33517	1.33517
lTDIGIR	Acadl	Long-chain specific acyl-CoA dehydrogenase, mitochondrial OS=Rattus norvegicus GN=Acadl PE=1 SV=1 - [ACADL_RAT]	P15650	508.819		0.00208924	0.0252031		1.32448	1.32448
lETVILDVTk	Rdh2	Retinol dehydrogenase 2 OS=Rattus norvegicus GN=Rdh2 PE=1 SV=1 - [RDH2_RAT]|Protein LOC681366 OS=Rattus norvegicus GN=LOC681366 PE=4 SV=2 - [D3ZJP5_RAT]|Protein LOC100365958 OS=Rattus norvegicus GN=LOC100365958 PE=3 SV=1 - [F1LM78_RAT]|Protein LOC10036595	P50170;D3ZJP5;F1LM78;F7FHR5;P50169;P55006;Z4YNE9	794.999		0.00208924	0.0252031		1.80654	1.80654
cVGVGESDGSIWNPDGIDPk	Glud1	Glutamate dehydrogenase 1, mitochondrial OS=Rattus norvegicus GN=Glud1 PE=1 SV=2 - [DHE3_RAT]	P10860	854.096		0.00208924	0.0252031		1.47518	1.47518
cNEIISWLDk	Hspa8	Heat shock cognate 71 kDa protein OS=Rattus norvegicus GN=Hspa8 PE=1 SV=1 - [HSP7C_RAT]|Uncharacterized protein OS=Rattus norvegicus PE=3 SV=1 - [D3ZH98_RAT]|Uncharacterized protein (Fragment) OS=Rattus norvegicus PE=3 SV=2 - [D4A4S3_RAT]|Protein LOC68012	P63018;D3ZH98;D4A4S3;F1LZI1;M0R731;M0R8M9;M0RCB1	868.476		0.00208924	0.0252031		1.49377	1.49377
iIWELIk	Idh1	Isocitrate dehydrogenase [NADP] cytoplasmic OS=Rattus norvegicus GN=Idh1 PE=1 SV=1 - [IDHC_RAT]	P41562	686.952		0.00208924	0.0252031		1.31159	1.31159
aLkPPcDLSMQSVEVTGTTEGVR	Acsl1	Long-chain-fatty-acid--CoA ligase 1 OS=Rattus norvegicus GN=Acsl1 PE=1 SV=1 - [ACSL1_RAT]	P18163	978.52		0.00208924	0.0252031		1.47793	1.47793
tDITYPAGFMDVISIDk	Rps4x	40S ribosomal protein S4, X isoform OS=Rattus norvegicus GN=Rps4x PE=2 SV=2 - [RS4X_RAT]|Protein LOC100362640 (Fragment) OS=Rattus norvegicus GN=LOC100362640 PE=3 SV=1 - [X1WI37_RAT]	P62703;X1WI37	782.089		0.00208924	0.0252031		1.25082	1.25082
eLTGLGNALk	Acadvl	Very long-chain specific acyl-CoA dehydrogenase, mitochondrial OS=Rattus norvegicus GN=Acadvl PE=1 SV=1 - [ACADV_RAT]|Acyl-Coenzyme A dehydrogenase, very long chain OS=Rattus norvegicus GN=Acadvl PE=2 SV=1 - [Q5M9H2_RAT]	P45953;Q5M9H2	737.455		0.00208924	0.0252031		1.15198	1.15198
iWYEHR	Idh1	Isocitrate dehydrogenase [NADP] cytoplasmic OS=Rattus norvegicus GN=Idh1 PE=1 SV=1 - [IDHC_RAT]|Isocitrate dehydrogenase [NADP], mitochondrial OS=Rattus norvegicus GN=Idh2 PE=1 SV=2 - [IDHP_RAT]	P41562;P56574	378.208		0.00208924	0.0252031		1.33459	1.33459
gVVDSEDIPLNLSR	Hsp90ab1	Heat shock protein HSP 90-beta OS=Rattus norvegicus GN=Hsp90ab1 PE=1 SV=4 - [HS90B_RAT]|Heat shock protein HSP 90-alpha OS=Rattus norvegicus GN=Hsp90aa1 PE=1 SV=3 - [HS90A_RAT]|Protein LOC100909504 (Fragment) OS=Rattus norvegicus GN=LOC100909504 PE=4 SV=2	P34058;P82995;F1LTA7;Q5XHZ0	871.977		0.00208924	0.0252031		1.34783	1.34783
vIEPNEIHAk	Selenbp1	Selenium-binding protein 1 OS=Rattus norvegicus GN=Selenbp1 PE=1 SV=1 - [SBP1_RAT]|Uncharacterized protein (Fragment) OS=Rattus norvegicus GN=Selenbp1 PE=4 SV=1 - [F1LRJ9_RAT]	Q8VIF7;F1LRJ9	536.655		0.00208924	0.0252031		0.841795	-1.18794
aGTEETILYSDIDLk	Nit2	Omega-amidase NIT2 OS=Rattus norvegicus GN=Nit2 PE=1 SV=1 - [NIT2_RAT]	Q497B0	709.392		0.00248754	0.0298192		1.30099	1.30099
fAPPQPAEPWSFVk	Ces1e	Carboxylesterase 1E OS=Rattus norvegicus GN=Ces1e PE=2 SV=1 - [EST1E_RAT]|Liver carboxylesterase 4 OS=Rattus norvegicus PE=2 SV=2 - [EST4_RAT]|Liver carboxylesterase B-1 OS=Rattus norvegicus PE=1 SV=1 - [EST5_RAT]|Protein Ces1f OS=Rattus norvegicus GN=Ces	Q63108;Q64573;Q63010;F1LLV6;M0R7R1	687.052		0.00287947	0.0298276		1.51316	1.51316
mLTPLELVQFDIETAEPVRDk	Slc27a5	Bile acyl-CoA synthetase OS=Rattus norvegicus GN=Slc27a5 PE=1 SV=1 - [S27A5_RAT]	Q9ES38	968.204		0.00287947	0.0298276		1.66881	1.66881
aAVnGLWGk	Hbb	Hemoglobin subunit beta-1 OS=Rattus norvegicus GN=Hbb PE=1 SV=3 - [HBB1_RAT]	P02091	687.91		0.00287947	0.0298276		0.565462	-1.76847
vVDSLQLTASNPVATPVDWk	Prdx6	Peroxiredoxin-6 OS=Rattus norvegicus GN=Prdx6 PE=1 SV=3 - [PRDX6_RAT]	O35244	866.822		0.00287947	0.0298276		1.39253	1.39253
lEVGTETIIDk	Hmgcs1	Hydroxymethylglutaryl-CoA synthase, cytoplasmic OS=Rattus norvegicus GN=Hmgcs1 PE=1 SV=1 - [HMCS1_RAT]|Hydroxymethylglutaryl-CoA synthase, mitochondrial OS=Rattus norvegicus GN=Hmgcs2 PE=2 SV=1 - [HMCS2_RAT]|3-hydroxy-3-methylglutaryl-Coenzyme A synthase	P17425;P22791;Q68G44	838.497		0.00287947	0.0298276		1.45988	1.45988
vGNPAEDFGTFFSAVIDAk	Aldh4a1	Delta-1-pyrroline-5-carboxylate dehydrogenase, mitochondrial OS=Rattus norvegicus GN=Aldh4a1 PE=1 SV=1 - [AL4A1_RAT]|Delta-1-pyrroline-5-carboxylate dehydrogenase, mitochondrial OS=Rattus norvegicus GN=Tas1r2 PE=3 SV=2 - [F1LQ99_RAT]|Delta-1-pyrroline-5-c	P0C2X9;F1LQ99;F8WFI0;R9PY10	815.102		0.00287947	0.0298276		1.17173	1.17173
sIHTLFGDk	Alb	Serum albumin OS=Rattus norvegicus GN=Alb PE=1 SV=2 - [ALBU_RAT]	P02770	492.625		0.00287947	0.0298276		0.653483	-1.53026
dLAAcIk	Idh1	Isocitrate dehydrogenase [NADP] cytoplasmic OS=Rattus norvegicus GN=Idh1 PE=1 SV=1 - [IDHC_RAT]	P41562	624.87		0.00287947	0.0298276		1.2142	1.2142
tkLPWDAVGR	Hmgcs2	Hydroxymethylglutaryl-CoA synthase, mitochondrial OS=Rattus norvegicus GN=Hmgcs2 PE=2 SV=1 - [HMCS2_RAT]|3-hydroxy-3-methylglutaryl-Coenzyme A synthase 2 (Mitochondrial) OS=Rattus norvegicus GN=Hmgcs2 PE=2 SV=1 - [Q68G44_RAT]	P22791;Q68G44	534.324		0.00287947	0.0298276		1.38377	1.38377
gNYVAEk	Bhmt	Betaine--homocysteine S-methyltransferase 1 OS=Rattus norvegicus GN=Bhmt PE=1 SV=1 - [BHMT1_RAT]	O09171	619.86		0.00287947	0.0298276		0.696922	-1.43488
vcNLIDSGAk	Aldh6a1	Methylmalonate-semialdehyde dehydrogenase [acylating], mitochondrial OS=Rattus norvegicus GN=Aldh6a1 PE=1 SV=1 - [MMSA_RAT]|Aldehyde dehydrogenase family 6, subfamily A1, isoform CRA_b OS=Rattus norvegicus GN=Aldh6a1 PE=3 SV=1 - [G3V7J0_RAT]	Q02253;G3V7J0	767.936		0.00287947	0.0298276		1.36872	1.36872
eGLELPEDEEEk	Hsp90ab1	Heat shock protein HSP 90-beta OS=Rattus norvegicus GN=Hsp90ab1 PE=1 SV=4 - [HS90B_RAT]|Heat shock protein HSP 90-alpha OS=Rattus norvegicus GN=Hsp90aa1 PE=1 SV=3 - [HS90A_RAT]|Protein LOC100909504 (Fragment) OS=Rattus norvegicus GN=LOC100909504 PE=4 SV=2	P34058;P82995;F1LTA7;F1M2F7	937.985		0.00287947	0.0298276		1.65177	1.65177
tSDRLETVILDVTk	Rdh2	Retinol dehydrogenase 2 OS=Rattus norvegicus GN=Rdh2 PE=1 SV=1 - [RDH2_RAT]|Protein LOC681366 OS=Rattus norvegicus GN=LOC681366 PE=4 SV=2 - [D3ZJP5_RAT]|Protein LOC100365958 OS=Rattus norvegicus GN=LOC100365958 PE=3 SV=1 - [F1LM78_RAT]|Protein LOC10036595	P50170;D3ZJP5;F1LM78;F7FHR5;P50169;P55006;Z4YNE9	683.405		0.00287947	0.0298276		1.54474	1.54474
dLLDLLVEAk	Ddx3y	Protein Ddx3y OS=Rattus norvegicus GN=Ddx3y PE=3 SV=1 - [D3ZN21_RAT]|DEAD/H (Asp-Glu-Ala-Asp/His) box polypeptide 3, X-linked OS=Rattus norvegicus GN=Ddx3x PE=4 SV=2 - [D4ADE8_RAT]	D3ZN21;D4ADE8	529.664		0.00287947	0.0298276		1.39351	1.39351
vEEIAAGk	Rpl18a	60S ribosomal protein L18a OS=Rattus norvegicus GN=Rpl18a PE=2 SV=1 - [RL18A_RAT]	P62718	637.889		0.00287947	0.0298276		1.24053	1.24053
tGTAEMSSILEER	Atp5a1	ATP synthase subunit alpha, mitochondrial OS=Rattus norvegicus GN=Atp5a1 PE=1 SV=2 - [ATPA_RAT]|ATP synthase subunit alpha OS=Rattus norvegicus GN=Atp5a1 PE=3 SV=1 - [F1LP05_RAT]|Protein LOC100910820 OS=Rattus norvegicus GN=LOC100910820 PE=3 SV=1 - [M0R4D	P15999;F1LP05;M0R4D7	826.92		0.00287947	0.0298276		1.25711	1.25711
eATNPPIIQEEkPk	Pdia3	Protein disulfide-isomerase A3 OS=Rattus norvegicus GN=Pdia3 PE=1 SV=2 - [PDIA3_RAT]	P11598	761.116		0.00287947	0.0298276		1.13322	1.13322
vVHAFDMEDLGDk	Cisd1	CDGSH iron-sulfur domain-containing protein 1 OS=Rattus norvegicus GN=Cisd1 PE=3 SV=1 - [CISD1_RAT]	B0K020	645.341		0.00287947	0.0298276		1.2772	1.2772
eITALAPSTMk	Acta2	Actin, aortic smooth muscle OS=Rattus norvegicus GN=Acta2 PE=2 SV=1 - [ACTA_RAT]|Actin, cytoplasmic 1 OS=Rattus norvegicus GN=Actb PE=1 SV=1 - [ACTB_RAT]|Actin, alpha cardiac muscle 1 OS=Rattus norvegicus GN=Actc1 PE=2 SV=1 - [ACTC_RAT]|Actin, cytoplasmic	P62738;P60711;P68035;P63259;P63269;P68136;V9GZ85	810.475		0.00287947	0.0298276		1.22625	1.22625
tAFDEAIAELDTLSEESYk	Ywhaz	14-3-3 protein zeta/delta OS=Rattus norvegicus GN=Ywhaz PE=1 SV=1 - [1433Z_RAT]	P63102	1295.66		0.00287947	0.0298276		1.34136	1.34136
gTSFEAAAASGGSASSEk	Etfa	Electron transfer flavoprotein subunit alpha, mitochondrial OS=Rattus norvegicus GN=Etfa PE=1 SV=4 - [ETFA_RAT]	P13803	691.688		0.00287947	0.0298276		1.34186	1.34186
aFPAWADTSILSR	Aldh6a1	Methylmalonate-semialdehyde dehydrogenase [acylating], mitochondrial OS=Rattus norvegicus GN=Aldh6a1 PE=1 SV=1 - [MMSA_RAT]|Aldehyde dehydrogenase family 6, subfamily A1, isoform CRA_b OS=Rattus norvegicus GN=Aldh6a1 PE=3 SV=1 - [G3V7J0_RAT]	Q02253;G3V7J0	832.453		0.00287947	0.0298276		1.26837	1.26837
nEcFLQHk	Alb	Serum albumin OS=Rattus norvegicus GN=Alb PE=1 SV=2 - [ALBU_RAT]	P02770	511.946		0.00287947	0.0298276		1.31442	1.31442
gNDVLVIEcNLR	Cps1	Carbamoyl-phosphate synthase [ammonia], mitochondrial OS=Rattus norvegicus GN=Cps1 PE=1 SV=1 - [CPSM_RAT]	P07756	815.942		0.00287947	0.0298276		1.26254	1.26254
lkETEYNVR	Arg1	Arginase-1 OS=Rattus norvegicus GN=Arg1 PE=1 SV=2 - [ARGI1_RAT]	P07824	537.315		0.00287947	0.0298276		0.81888	-1.22118
aLTVPELTQQMFDAk	Tubb3	Tubulin beta-3 chain OS=Rattus norvegicus GN=Tubb3 PE=1 SV=1 - [TBB3_RAT]|RCG45400 OS=Rattus norvegicus GN=Tubb4b PE=3 SV=1 - [G3V7C6_RAT]|Tubulin beta-4B chain OS=Rattus norvegicus GN=Tubb4b PE=1 SV=1 - [TBB4B_RAT]|Protein Tubb4a OS=Rattus norvegicus GN=	Q4QRB4;G3V7C6;Q6P9T8;B4F7C2;Q4QQV0	717.402		0.00388621	0.0359568		1.56382	1.56382
gIVVGIk	Aldob	Fructose-bisphosphate aldolase B OS=Rattus norvegicus GN=Aldob PE=1 SV=2 - [ALDOB_RAT]|Fructose-bisphosphate aldolase OS=Rattus norvegicus GN=Aldob PE=2 SV=1 - [Q66HT1_RAT]	P00884;Q66HT1	572.397		0.00388621	0.0359568		0.795886	-1.25646
dVTFSPATIEEELIk	Manf	Mesencephalic astrocyte-derived neurotrophic factor OS=Rattus norvegicus GN=Manf PE=1 SV=1 - [MANF_RAT]	P0C5H9	717.404		0.00388621	0.0359568		1.30498	1.30498
vFANPEDcAGFGk	Mgst1	Microsomal glutathione S-transferase 1 OS=Rattus norvegicus GN=Mgst1 PE=1 SV=3 - [MGST1_RAT]	P08011	935.481		0.00388621	0.0359568		1.79191	1.79191
nDISWNFEk	Gpx1	Glutathione peroxidase 1 OS=Rattus norvegicus GN=Gpx1 PE=1 SV=4 - [GPX1_RAT]|Glutathione peroxidase OS=Rattus norvegicus GN=Gpx1 PE=2 SV=1 - [Q6PDW8_RAT]	P04041;Q6PDW8	805.932		0.00388621	0.0359568		0.671362	-1.48951
dYGFSQEEIHQLHSDR	Amacr	Alpha-methylacyl-CoA racemase OS=Rattus norvegicus GN=Amacr PE=1 SV=3 - [AMACR_RAT]|Alpha-methylacyl-CoA racemase OS=Rattus norvegicus GN=Amacr PE=4 SV=1 - [G3V8F9_RAT]|Alpha-methylacyl-CoA racemase OS=Rattus norvegicus GN=Amacr PE=2 SV=1 - [Q7TP08_RAT]	P70473;G3V8F9;Q7TP08	548.265		0.00388621	0.0359568		1.34627	1.34627
nLNSEIDNILVNLR	Hadha	Trifunctional enzyme subunit alpha, mitochondrial OS=Rattus norvegicus GN=Hadha PE=1 SV=2 - [ECHA_RAT]	Q64428	928.525		0.00388621	0.0359568		1.36457	1.36457
sEFPWEVPk	Mat1a	S-adenosylmethionine synthase isoform type-1 OS=Rattus norvegicus GN=Mat1a PE=1 SV=2 - [METK1_RAT]|Uncharacterized protein (Fragment) OS=Rattus norvegicus GN=Mat1a PE=3 SV=2 - [F1LZ34_RAT]	P13444;F1LZ34	526.297		0.00388621	0.0359568		1.34745	1.34745
dHENIVIAk	P4hb	Protein disulfide-isomerase OS=Rattus norvegicus GN=P4hb PE=1 SV=2 - [PDIA1_RAT]	P04785	499.632		0.00388621	0.0359568		1.3396	1.3396
fTMELAk	Glud1	Glutamate dehydrogenase 1, mitochondrial OS=Rattus norvegicus GN=Glud1 PE=1 SV=2 - [DHE3_RAT]	P10860	649.382		0.00388621	0.0359568		1.43928	1.43928
dGSASGTTLLEALDcILPPTRPTDkPLR	Eef1a1	Elongation factor 1-alpha 1 OS=Rattus norvegicus GN=Eef1a1 PE=1 SV=1 - [EF1A1_RAT]|Elongation factor 1-alpha (Fragment) OS=Rattus norvegicus GN=LOC100360150 PE=3 SV=1 - [F1M6C2_RAT]|Elongation factor 1-alpha OS=Rattus norvegicus GN=LOC100360413 PE=3 SV=1	P62630;F1M6C2;M0R757	863.975		0.00388621	0.0359568		1.47158	1.47158
kEAESSPFVER	Hsp90b1	Endoplasmin OS=Rattus norvegicus GN=Hsp90b1 PE=1 SV=2 - [ENPL_RAT]|Endoplasmin OS=Rattus norvegicus GN=Hsp90b1 PE=4 SV=1 - [A0A0A0MY09_RAT]|Isoform 2 of Endoplasmin OS=Rattus norvegicus GN=Hsp90b1 - [ENPL_RAT]	Q66HD0;A0A0A0MY09;Q66HD0-2	579.657		0.00388621	0.0359568		1.26136	1.26136
vGNPWDPNILYGPLHTk	Aldh7a1	Alpha-aminoadipic semialdehyde dehydrogenase OS=Rattus norvegicus GN=Aldh7a1 PE=1 SV=2 - [AL7A1_RAT]	Q64057	793.779		0.00388621	0.0359568		1.37973	1.37973
iREEYPDR	Tubb2a	Tubulin beta-2A chain OS=Rattus norvegicus GN=Tubb2a PE=1 SV=1 - [TBB2A_RAT]|Tubulin beta-2B chain OS=Rattus norvegicus GN=Tubb2b PE=1 SV=1 - [TBB2B_RAT]|RCG45400 OS=Rattus norvegicus GN=Tubb4b PE=3 SV=1 - [G3V7C6_RAT]|Tubulin beta-4B chain OS=Rattus norv	P85108;Q3KRE8;G3V7C6;Q6P9T8;P69897;M0R8B6;Q4QQV0	436.237		0.00388621	0.0359568		1.3435	1.3435
nkPEDYQGGR	Pdia6	Protein disulfide-isomerase A6 OS=Rattus norvegicus GN=Pdia6 PE=1 SV=2 - [PDIA6_RAT]	Q63081	541.294		0.00388621	0.0359568		1.36775	1.36775
tIAEcLADELINAAk	Rps5	40S ribosomal protein S5 OS=Rattus norvegicus GN=Rps5 PE=2 SV=1 - [B0BN81_RAT]	B0BN81	1045.58		0.00388621	0.0359568		1.43007	1.43007
vVVAESFDDIVNAEDk	Pdia3	Protein disulfide-isomerase A3 OS=Rattus norvegicus GN=Pdia3 PE=1 SV=2 - [PDIA3_RAT]	P11598	736.731		0.00388621	0.0359568		1.21759	1.21759
dVEETkPELSLLGDGDH	Iah1	Isoamyl acetate-hydrolyzing esterase 1 homolog OS=Rattus norvegicus GN=Iah1 PE=2 SV=2 - [IAH1_RAT]	Q711G3	771.404		0.00388621	0.0359568		1.32797	1.32797
mFVLDEADEMLSR	Eif4a1	Eukaryotic translation initiation factor 4A1 OS=Rattus norvegicus GN=Eif4a1 PE=1 SV=1 - [Q6P3V8_RAT]|Eukaryotic initiation factor 4A-II OS=Rattus norvegicus GN=Eif4a2 PE=1 SV=1 - [IF4A2_RAT]	Q6P3V8;Q5RKI1	892.941		0.00388621	0.0359568		1.27214	1.27214
aNTFVAELk	Mdh2	Malate dehydrogenase, mitochondrial OS=Rattus norvegicus GN=Mdh2 PE=1 SV=2 - [MDHM_RAT]	P04636	725.936		0.00388621	0.0359568		0.802624	-1.24591
fnAGELITQR	#VALUE!	Uncharacterized protein OS=Rattus norvegicus PE=4 SV=1 - [D4AD84_RAT]	D4AD84	689.88		0.00388621	0.0359568		0.82803	-1.20769
gVVDSEDLPLNISR	Hsp90ab1	Heat shock protein HSP 90-beta OS=Rattus norvegicus GN=Hsp90ab1 PE=1 SV=4 - [HS90B_RAT]|Heat shock protein HSP 90-alpha OS=Rattus norvegicus GN=Hsp90aa1 PE=1 SV=3 - [HS90A_RAT]|Protein LOC100909504 (Fragment) OS=Rattus norvegicus GN=LOC100909504 PE=4 SV=2	P34058;P82995;F1LTA7;Q5XHZ0	871.977		0.00388621	0.0359568		1.22851	1.22851
aVLLGPPGAGk	Ak2	Adenylate kinase 2, mitochondrial OS=Rattus norvegicus GN=Ak2 PE=2 SV=2 - [KAD2_RAT]|Isoform 2 of Adenylate kinase 2, mitochondrial OS=Rattus norvegicus GN=Ak2 - [KAD2_RAT]	P29410;P29410-2	719.463		0.00519604	0.0438215		0.82096	-1.21809
tcGFDFSGALEDISk	Got2	Aspartate aminotransferase, mitochondrial OS=Rattus norvegicus GN=Got2 PE=1 SV=2 - [AATM_RAT]|Uncharacterized protein (Fragment) OS=Rattus norvegicus PE=4 SV=2 - [F1LXI9_RAT]	P00507;F1LXI9	1053.03		0.00519604	0.0438215		1.53729	1.53729
sVDEGLLDSk	Agmat	Agmatinase, mitochondrial OS=Rattus norvegicus GN=Agmat PE=2 SV=1 - [SPEB_RAT]	Q0D2L3	760.932		0.00519604	0.0438215		1.17055	1.17055
iLEEAGYLIk	Cyp2a1	Cytochrome P450 2A1 OS=Rattus norvegicus GN=Cyp2a1 PE=1 SV=2 - [CP2A1_RAT]	P11711	803.994		0.00519604	0.0438215		1.84395	1.84395
eLSTVDLVVEAVFEDMNLk	Ehhadh	Peroxisomal bifunctional enzyme OS=Rattus norvegicus GN=Ehhadh PE=1 SV=2 - [ECHP_RAT]	P07896	870.476		0.00519604	0.0438215		1.57477	1.57477
ycFPIEk	Baat	Bile acid-CoA:amino acid N-acyltransferase OS=Rattus norvegicus GN=Baat PE=1 SV=2 - [BAAT_RAT]	Q63276	707.893		0.00519604	0.0438215		1.27003	1.27003
aTEDQLk	Alb	Serum albumin OS=Rattus norvegicus GN=Alb PE=1 SV=2 - [ALBU_RAT]	P02770	631.871		0.00519604	0.0438215		0.718994	-1.39083
fHPEHFLDAQGNFVk	Cyp2d1	Cytochrome P450 2D1 OS=Rattus norvegicus GN=Cyp2d1 PE=2 SV=1 - [CP2D1_RAT]|Cytochrome P450 2D10 OS=Rattus norvegicus GN=Cyp2d10 PE=1 SV=1 - [CP2DA_RAT]|Cytochrome P450 2D4 OS=Rattus norvegicus GN=Cyp2d4 PE=2 SV=2 - [CP2D4_RAT]|Cytochrome P450 2D18 OS=Ratt	P10633;P12939;P13108;Q64680;F1LMN4;P10634;P12938;Q5I0P9	561.804		0.00519604	0.0438215		1.5483	1.5483
tGPNLHGLFGR	Cycs	Cytochrome c, somatic OS=Rattus norvegicus GN=Cycs PE=1 SV=2 - [CYC_RAT]|Protein LOC690675 OS=Rattus norvegicus GN=LOC679794 PE=3 SV=1 - [D4A5L9_RAT]	P62898;D4A5L9	466.6		0.00519604	0.0438215		1.30642	1.30642
iILLAEGR	Ahcy	Adenosylhomocysteinase OS=Rattus norvegicus GN=Ahcy PE=1 SV=3 - [SAHH_RAT]	P10760	557.363		0.00519604	0.0438215		1.25427	1.25427
tHLPIDLLPk	Sult1b1	Sulfotransferase family cytosolic 1B member 1 OS=Rattus norvegicus GN=Sult1b1 PE=1 SV=2 - [ST1B1_RAT]	P52847	535.676		0.00519604	0.0438215		1.41375	1.41375
gLAPDLPEDLYHLIk	Rps13	40S ribosomal protein S13 OS=Rattus norvegicus GN=Rps13 PE=1 SV=2 - [RS13_RAT]|Protein LOC683961 OS=Rattus norvegicus GN=LOC683961 PE=3 SV=1 - [M0RCY2_RAT]	P62278;M0RCY2	718.086		0.00519604	0.0438215		1.59522	1.59522
tEATLEDEQTR	Rrbp1	Protein Rrbp1 OS=Rattus norvegicus GN=Rrbp1 PE=4 SV=2 - [F1M5X1_RAT]|Protein Rrbp1 OS=Rattus norvegicus GN=Rrbp1 PE=4 SV=2 - [F1M853_RAT]	F1M5X1;F1M853	761.382		0.00519604	0.0438215		1.33652	1.33652
kFLPLFDR	Hspe1	10 kDa heat shock protein, mitochondrial OS=Rattus norvegicus GN=Hspe1 PE=1 SV=3 - [CH10_RAT]	P26772	498.646		0.00519604	0.0438215		0.775109	-1.29014
nNFEGEITk	P4hb	Protein disulfide-isomerase OS=Rattus norvegicus GN=P4hb PE=1 SV=2 - [PDIA1_RAT]	P04785	755.419		0.00519604	0.0438215		1.33235	1.33235
vLDSGAPIkIPVGPETLGR	Atp5b	ATP synthase subunit beta, mitochondrial OS=Rattus norvegicus GN=Atp5b PE=1 SV=2 - [ATPB_RAT]|ATP synthase subunit beta OS=Rattus norvegicus GN=Atp5b PE=3 SV=1 - [G3V6D3_RAT]	P10719;G3V6D3	793.145		0.00519604	0.0438215		0.791244	-1.26383
nFTDVHPDYGAR	Cat	Catalase OS=Rattus norvegicus GN=Cat PE=1 SV=3 - [CATA_RAT]	P04762	540.937		0.00519604	0.0438215		1.30931	1.30931
aELNEFLTR	Rps3	40S ribosomal protein S3 OS=Rattus norvegicus GN=Rps3 PE=1 SV=1 - [RS3_RAT]|Protein RGD1560831 OS=Rattus norvegicus GN=RGD1560831 PE=3 SV=1 - [D3ZVH2_RAT]	P62909;D3ZVH2	661.369		0.00519604	0.0438215		1.27785	1.27785
gRIPVNTR	Dld	Dihydrolipoyl dehydrogenase, mitochondrial OS=Rattus norvegicus GN=Dld PE=1 SV=1 - [DLDH_RAT]|Uncharacterized protein (Fragment) OS=Rattus norvegicus PE=4 SV=1 - [M0R6F5_RAT]	Q6P6R2;M0R6F5	381.238		0.00519604	0.0438215		0.839729	-1.19086
iTITNDQNR	Hspa5	78 kDa glucose-regulated protein OS=Rattus norvegicus GN=Hspa5 PE=1 SV=1 - [GRP78_RAT]	P06761	652.363		0.00519604	0.0438215		1.1385	1.1385
gTPLDTEVPLER	Pc	Pyruvate carboxylase, mitochondrial OS=Rattus norvegicus GN=Pc PE=1 SV=2 - [PYC_RAT]	P52873	778.429		0.00684146	0.0519515		1.35039	1.35039
eQFYHk	Hmgcs2	Hydroxymethylglutaryl-CoA synthase, mitochondrial OS=Rattus norvegicus GN=Hmgcs2 PE=2 SV=1 - [HMCS2_RAT]|3-hydroxy-3-methylglutaryl-Coenzyme A synthase 2 (Mitochondrial) OS=Rattus norvegicus GN=Hmgcs2 PE=2 SV=1 - [Q68G44_RAT]	P22791;Q68G44	437.248		0.00684146	0.0519515		1.40459	1.40459
rEDIFYTSk	Akr1c9	3-alpha-hydroxysteroid dehydrogenase OS=Rattus norvegicus GN=Akr1c9 PE=1 SV=1 - [DIDH_RAT]|Aldo-keto reductase family 1 member C18 OS=Rattus norvegicus GN=Akr1c18 PE=1 SV=1 - [AKC1H_RAT]|Aldo-keto reductase family 1, member C1 (Dihydrodiol dehydrogenase 1	P23457;P51652;Q3MHS3;Q6AYQ2	539.639		0.00684146	0.0519515		1.18196	1.18196
dTELAEELLQWFLQEEk	Cltc	Clathrin heavy chain 1 OS=Rattus norvegicus GN=Cltc PE=1 SV=3 - [CLH1_RAT]|Clathrin heavy chain OS=Rattus norvegicus GN=Cltc PE=3 SV=1 - [F1M779_RAT]	P11442;F1M779	860.46		0.00684146	0.0519515		1.604	1.604
hNLYTcEVVHk	#VALUE!	Ig kappa chain C region, A allele OS=Rattus norvegicus PE=1 SV=1 - [KACA_RAT]	P01836	620.006		0.00684146	0.0519515		0.612735	-1.63203
gFIGPGIDVPAPDMSTGER	Glud1	Glutamate dehydrogenase 1, mitochondrial OS=Rattus norvegicus GN=Glud1 PE=1 SV=2 - [DHE3_RAT]	P10860	1073.05		0.00684146	0.0519515		1.34192	1.34192
tLADAEGDVFR	Aldh6a1	Methylmalonate-semialdehyde dehydrogenase [acylating], mitochondrial OS=Rattus norvegicus GN=Aldh6a1 PE=1 SV=1 - [MMSA_RAT]|Aldehyde dehydrogenase family 6, subfamily A1, isoform CRA_b OS=Rattus norvegicus GN=Aldh6a1 PE=3 SV=1 - [G3V7J0_RAT]	Q02253;G3V7J0	711.874		0.00684146	0.0519515		1.34841	1.34841
iDTIEIITDR	Hnrnpa2b1	Heterogeneous nuclear ribonucleoproteins A2/B1 OS=Rattus norvegicus GN=Hnrnpa2b1 PE=4 SV=1 - [M0R6J9_RAT]|Heterogeneous nuclear ribonucleoproteins A2/B1 OS=Rattus norvegicus GN=Hnrnpa2b1 PE=1 SV=1 - [ROA2_RAT]|Isoform A2 of Heterogeneous nuclear ribonucle	M0R6J9;A7VJC2;A7VJC2-2;A7VJC2-3;A7VJC2-4;F1LM82;F1LNF1	709.409		0.00684146	0.0519515		1.3297	1.3297
sGTSEFLNk	Hsp90b1	Endoplasmin OS=Rattus norvegicus GN=Hsp90b1 PE=1 SV=2 - [ENPL_RAT]|Endoplasmin OS=Rattus norvegicus GN=Hsp90b1 PE=4 SV=1 - [A0A0A0MY09_RAT]|Isoform 2 of Endoplasmin OS=Rattus norvegicus GN=Hsp90b1 - [ENPL_RAT]	Q66HD0;A0A0A0MY09;Q66HD0-2	720.908		0.00684146	0.0519515		1.30227	1.30227
lEDLIVk	Acat1	Acetyl-CoA acetyltransferase, mitochondrial OS=Rattus norvegicus GN=Acat1 PE=1 SV=1 - [THIL_RAT]	P17764	644.418		0.00684146	0.0519515		1.21616	1.21616
yLAEkYEWDVAEAR	Eef2	Elongation factor 2 OS=Rattus norvegicus GN=Eef2 PE=1 SV=4 - [EF2_RAT]	P05197	734.392		0.00684146	0.0519515		1.30803	1.30803
lAELEEFINGPNNAHIQQVGDR	Cltc	Clathrin heavy chain 1 OS=Rattus norvegicus GN=Cltc PE=1 SV=3 - [CLH1_RAT]|Clathrin heavy chain OS=Rattus norvegicus GN=Cltc PE=3 SV=1 - [F1M779_RAT]	P11442;F1M779	898.466		0.00684146	0.0519515		1.38378	1.38378
lYPNDEDIHTANER	Asl	Argininosuccinate lyase OS=Rattus norvegicus GN=Asl PE=2 SV=1 - [ARLY_RAT]|Argininosuccinate lyase OS=Rattus norvegicus GN=Asl PE=3 SV=1 - [Z4YND9_RAT]	P20673;Z4YND9	639.316		0.00684146	0.0519515		1.28833	1.28833
lHDALSAk	Fh	Fumarate hydratase, mitochondrial OS=Rattus norvegicus GN=Fh PE=1 SV=1 - [FUMH_RAT]|Isoform Cytoplasmic of Fumarate hydratase, mitochondrial OS=Rattus norvegicus GN=Fh - [FUMH_RAT]|Fumarate hydratase 1 OS=Rattus norvegicus GN=Fh PE=2 SV=1 - [Q5M964_RAT]	P14408;P14408-2;Q5M964	438.271		0.00684146	0.0519515		1.31951	1.31951
vAPEEHPVLLTEAPLNPk	Actb	Actin, cytoplasmic 1 OS=Rattus norvegicus GN=Actb PE=1 SV=1 - [ACTB_RAT]|Actin, cytoplasmic 2 OS=Rattus norvegicus GN=Actg1 PE=1 SV=1 - [ACTG_RAT]|Actin, cytoplasmic 2 (Fragment) OS=Rattus norvegicus GN=LOC100361457 PE=3 SV=1 - [V9GZ85_RAT]	P60711;P63259;V9GZ85	804.801		0.00684146	0.0519515		1.23457	1.23457
vNAGDQPGADLGPLITPQAk	Aldh6a1	Methylmalonate-semialdehyde dehydrogenase [acylating], mitochondrial OS=Rattus norvegicus GN=Aldh6a1 PE=1 SV=1 - [MMSA_RAT]|Aldehyde dehydrogenase family 6, subfamily A1, isoform CRA_b OS=Rattus norvegicus GN=Aldh6a1 PE=3 SV=1 - [G3V7J0_RAT]	Q02253;G3V7J0	807.456		0.00684146	0.0519515		1.27141	1.27141
lFDHPEVPIPAESESVSR	Fasn	Fatty acid synthase OS=Rattus norvegicus GN=Fasn PE=1 SV=3 - [FAS_RAT]	P12785	746.725		0.00684146	0.0519515		1.36175	1.36175
eLPSGVEELLNLGHDPLADR	Mvp	Major vault protein OS=Rattus norvegicus GN=Mvp PE=1 SV=4 - [MVP_RAT]	Q62667	801.762		0.00684146	0.0519515		1.37771	1.37771
nDLMEYAk	Ass1	Argininosuccinate synthase OS=Rattus norvegicus GN=Ass1 PE=2 SV=1 - [ASSY_RAT]	P09034	721.391		0.00684146	0.0519515		1.28721	1.28721
tYFSHIDVSPGSAQVk	Hba1	Hemoglobin subunit alpha-1/2 OS=Rattus norvegicus GN=Hba1 PE=1 SV=3 - [HBA_RAT]	P01946	732.068		0.00684146	0.0519515		0.723615	-1.38195
eMLQALGLASIDELIEk	LOC100911814	Protein LOC100911814 OS=Rattus norvegicus GN=LOC100911814 PE=4 SV=2 - [D3ZJJ9_RAT]|Glycine decarboxylase (Predicted), isoform CRA_a OS=Rattus norvegicus GN=Gldc PE=4 SV=1 - [D4A5Q9_RAT]	D3ZJJ9;D4A5Q9	777.779		0.00684146	0.0519515		1.17904	1.17904
gNSMQEALR	Khk	Ketohexokinase OS=Rattus norvegicus GN=Khk PE=1 SV=1 - [KHK_RAT]|Ketohexokinase OS=Rattus norvegicus GN=Khk PE=4 SV=1 - [D3ZN65_RAT]|Isoform A of Ketohexokinase OS=Rattus norvegicus GN=Khk - [KHK_RAT]	Q02974;D3ZN65;Q02974-2	617.823		0.00684146	0.0519515		0.840618	-1.1896
tIPIDGDFFSYTR	Aldh2	Aldehyde dehydrogenase, mitochondrial OS=Rattus norvegicus GN=Aldh2 PE=1 SV=1 - [ALDH2_RAT]|Aldehyde dehydrogenase, mitochondrial OS=Rattus norvegicus GN=Aldh2 PE=3 SV=2 - [F1LN88_RAT]	P11884;F1LN88	880.956		0.00684146	0.0519515		1.24402	1.24402
vIPELNGk	Gapdh	Glyceraldehyde-3-phosphate dehydrogenase OS=Rattus norvegicus GN=Gapdh PE=1 SV=3 - [G3P_RAT]|Glyceraldehyde-3-phosphate dehydrogenase, testis-specific OS=Rattus norvegicus GN=Gapdhs PE=1 SV=1 - [G3PT_RAT]|Glyceraldehyde-3-phosphate dehydrogenase OS=Rattus	P04797;Q9ESV6;B1WBQ8;D3Z8U8;D3ZEN2;D3ZGY4;D3ZHE9;D3ZKR3;D3ZME3;D3ZPI7;D3ZQT0;D3ZW22;D3ZWP0;D3ZWV2;D4A3W5;D4A6J7;D4A7E5;D4AB12;E9PTV9;F1LTV2;F1LTX3;F1LUI2;F1LUV3;F1LUZ8;F1LVS0;F1LZ22;F1M269;F1M2N4;F1M4G6;F1M5I8;F1M8P6;F1M9J9;M0R451;M0R590;M0R660;M0R7H7;M0R	664.42		0.00684146	0.0519515		0.878263	-1.13861
fEELNADLFR	Hspa2	Heat shock-related 70 kDa protein 2 OS=Rattus norvegicus GN=Hspa2 PE=1 SV=2 - [HSP72_RAT]|Heat shock cognate 71 kDa protein OS=Rattus norvegicus GN=Hspa8 PE=1 SV=1 - [HSP7C_RAT]|Uncharacterized protein (Fragment) OS=Rattus norvegicus PE=3 SV=2 - [D4A4S3_R	P14659;P63018;D4A4S3;F1LZI1;M0R8M9;M0RCB1	741.893		0.00684146	0.0519515		1.14997	1.14997
sAYALGGLGSGIcPNk	Cps1	Carbamoyl-phosphate synthase [ammonia], mitochondrial OS=Rattus norvegicus GN=Cps1 PE=1 SV=1 - [CPSM_RAT]	P07756	675.039		0.0089307	0.0610104		1.29825	1.29825
sEDYALPSYVDR	Cox4i1	Cytochrome c oxidase subunit 4 isoform 1, mitochondrial OS=Rattus norvegicus GN=Cox4i1 PE=1 SV=1 - [COX41_RAT]	P10888	822.409		0.0089307	0.0610104		1.4135	1.4135
vADVLEQSLEELAQAESk	Aldh8a1	Protein Aldh8a1 OS=Rattus norvegicus GN=Aldh8a1 PE=3 SV=2 - [D3ZXY4_RAT]	D3ZXY4	806.444		0.0089307	0.0610104		1.24751	1.24751
gDIPVFQEYk	Cyp2e1	Cytochrome P450 2E1 OS=Rattus norvegicus GN=Cyp2e1 PE=1 SV=4 - [CP2E1_RAT]	P05182	827.465		0.0089307	0.0610104		1.74034	1.74034
aLSSQHQAR	Hspa5	78 kDa glucose-regulated protein OS=Rattus norvegicus GN=Hspa5 PE=1 SV=1 - [GRP78_RAT]	P06761	409.565		0.0089307	0.0610104		0.694244	-1.44042
lGPNEQYk	Ndufa4	Ndufa4 protein OS=Rattus norvegicus GN=Ndufa4 PE=2 SV=1 - [B2RZD6_RAT]	B2RZD6	703.905		0.0089307	0.0610104		1.20369	1.20369
dGLTDVYNk	Acat1	Acetyl-CoA acetyltransferase, mitochondrial OS=Rattus norvegicus GN=Acat1 PE=1 SV=1 - [THIL_RAT]	P17764	741.913		0.0089307	0.0610104		1.20694	1.20694
iRELETQISELQEDLESER	Myh9	Myosin-9 OS=Rattus norvegicus GN=Myh9 PE=1 SV=3 - [MYH9_RAT]|Myosin, heavy polypeptide 9, non-muscle OS=Rattus norvegicus GN=LOC100911597 PE=4 SV=1 - [G3V6P7_RAT]	Q62812;G3V6P7	849.442		0.0089307	0.0610104		1.44492	1.44492
vIDkDGIHNLENITFTk	Psmb2	Proteasome subunit beta type-2 OS=Rattus norvegicus GN=Psmb2 PE=1 SV=1 - [PSB2_RAT]	P40307	661.887		0.0089307	0.0610104		1.2425	1.2425
qIDLSTVDLk	Manf	Mesencephalic astrocyte-derived neurotrophic factor OS=Rattus norvegicus GN=Manf PE=1 SV=1 - [MANF_RAT]	P0C5H9	795.479		0.0089307	0.0610104		1.11638	1.11638
nILGGTVFR	Idh1	Isocitrate dehydrogenase [NADP] cytoplasmic OS=Rattus norvegicus GN=Idh1 PE=1 SV=1 - [IDHC_RAT]|Isocitrate dehydrogenase [NADP], mitochondrial OS=Rattus norvegicus GN=Idh2 PE=1 SV=2 - [IDHP_RAT]	P41562;P56574	603.364		0.0089307	0.0610104		1.24697	1.24697
lEETYTNk	Hmgcs2	Hydroxymethylglutaryl-CoA synthase, mitochondrial OS=Rattus norvegicus GN=Hmgcs2 PE=2 SV=1 - [HMCS2_RAT]|3-hydroxy-3-methylglutaryl-Coenzyme A synthase 2 (Mitochondrial) OS=Rattus norvegicus GN=Hmgcs2 PE=2 SV=1 - [Q68G44_RAT]	P22791;Q68G44	728.406		0.0089307	0.0610104		1.87277	1.87277
lcDVLAQAGHR	Suox	Sulfite oxidase, mitochondrial OS=Rattus norvegicus GN=Suox PE=1 SV=2 - [SUOX_RAT]|Sulfite oxidase OS=Rattus norvegicus GN=Suox PE=4 SV=1 - [G3V6R5_RAT]	Q07116;G3V6R5	490.268		0.0089307	0.0610104		1.2178	1.2178
aERPDGLILGMGGQTALNcGVELFk	Cps1	Carbamoyl-phosphate synthase [ammonia], mitochondrial OS=Rattus norvegicus GN=Cps1 PE=1 SV=1 - [CPSM_RAT]	P07756	1035.56		0.0089307	0.0610104		1.45159	1.45159
dYFEEYGk	Hnrnpa2b1	Heterogeneous nuclear ribonucleoproteins A2/B1 OS=Rattus norvegicus GN=Hnrnpa2b1 PE=4 SV=1 - [M0R6J9_RAT]|Heterogeneous nuclear ribonucleoproteins A2/B1 OS=Rattus norvegicus GN=Hnrnpa2b1 PE=1 SV=1 - [ROA2_RAT]|Isoform A2 of Heterogeneous nuclear ribonucle	M0R6J9;A7VJC2;A7VJC2-2;A7VJC2-3;A7VJC2-4;F1LM82;F1LNF1	754.886		0.0089307	0.0610104		1.22121	1.22121
fVIGGPQGDAGVTGR	Mat1a	S-adenosylmethionine synthase isoform type-1 OS=Rattus norvegicus GN=Mat1a PE=1 SV=2 - [METK1_RAT]|Uncharacterized protein (Fragment) OS=Rattus norvegicus GN=Mat1a PE=3 SV=2 - [F1LZ34_RAT]	P13444;F1LZ34	830.453		0.0089307	0.0610104		1.2825	1.2825
lRVDPVNFk	Hba1	Hemoglobin subunit alpha-1/2 OS=Rattus norvegicus GN=Hba1 PE=1 SV=3 - [HBA_RAT]|Alpha globin OS=Rattus norvegicus GN=LOC287167 PE=3 SV=2 - [Q63910_RAT]	P01946;Q63910	515.989		0.0089307	0.0610104		0.62645	-1.5963
eFTPcAQAAFQk	Hbb	Hemoglobin subunit beta-1 OS=Rattus norvegicus GN=Hbb PE=1 SV=3 - [HBB1_RAT]|Hemoglobin subunit beta-2 OS=Rattus norvegicus PE=1 SV=2 - [HBB2_RAT]	P02091;P11517	619.33		0.0089307	0.0610104		0.652144	-1.5334
iSSLPNVk	Gsta1	Glutathione S-transferase alpha-1 OS=Rattus norvegicus GN=Gsta1 PE=1 SV=3 - [GSTA1_RAT]|Glutathione S-transferase alpha-2 OS=Rattus norvegicus GN=Gsta2 PE=2 SV=2 - [GSTA2_RAT]|Glutathione S-transferase (Fragment) OS=Rattus norvegicus GN=Gsta5 PE=3 SV=1 -	P00502;P04903;F7F2H5;Q4FZZ3	439.283		0.0089307	0.0610104		1.30534	1.30534
kVINAFNDGLk	Hbb	Hemoglobin subunit beta-1 OS=Rattus norvegicus GN=Hbb PE=1 SV=3 - [HBB1_RAT]|Hemoglobin subunit beta-2 OS=Rattus norvegicus PE=1 SV=2 - [HBB2_RAT]	P02091;P11517	636.062		0.0089307	0.0610104		0.671359	-1.48952
dLPEHAVLk	Hnrnpu	Heterogeneous nuclear ribonucleoprotein U OS=Rattus norvegicus GN=Hnrnpu PE=2 SV=1 - [Q6IMY8_RAT]	Q6IMY8	493.969		0.0089307	0.0610104		1.17949	1.17949
fGGGSVELLk	Hadha	Trifunctional enzyme subunit alpha, mitochondrial OS=Rattus norvegicus GN=Hadha PE=1 SV=2 - [ECHA_RAT]	Q64428	732.945		0.0089307	0.0610104		1.18818	1.18818
fEnENFILk	#VALUE!	Uncharacterized protein (Fragment) OS=Rattus norvegicus PE=3 SV=1 - [M0RA48_RAT]	M0RA48	806.952		0.0089307	0.0610104		1.36718	1.36718
tIGGGDDSFNTFFSETGAGk	Tuba1b	Tubulin alpha-1B chain OS=Rattus norvegicus GN=Tuba1b PE=1 SV=1 - [TBA1B_RAT]|Tubulin alpha-1C chain OS=Rattus norvegicus GN=Tuba1c PE=1 SV=1 - [TBA1C_RAT]|Tubulin alpha-1A chain OS=Rattus norvegicus GN=Tuba1a PE=1 SV=1 - [TBA1A_RAT]|Tubulin alpha-3 chain	Q6P9V9;Q6AYZ1;P68370;Q68FR8;M0R5B4	822.744		0.0089307	0.0610104		1.30384	1.30384
aTDVMIAGk	Ahcy	Adenosylhomocysteinase OS=Rattus norvegicus GN=Ahcy PE=1 SV=3 - [SAHH_RAT]	P10760	682.404		0.0089307	0.0610104		1.22944	1.22944
kWLPELVER	Aldh6a1	Methylmalonate-semialdehyde dehydrogenase [acylating], mitochondrial OS=Rattus norvegicus GN=Aldh6a1 PE=1 SV=1 - [MMSA_RAT]|Aldehyde dehydrogenase family 6, subfamily A1, isoform CRA_b OS=Rattus norvegicus GN=Aldh6a1 PE=3 SV=1 - [G3V7J0_RAT]	Q02253;G3V7J0	543.336		0.0089307	0.0610104		1.21234	1.21234
fkDLGEQHFk	Alb	Serum albumin OS=Rattus norvegicus GN=Alb PE=1 SV=2 - [ALBU_RAT]	P02770	646.052		0.0089307	0.0610104		0.787993	-1.26905
tQLEELEDELQATEDAk	Myh9	Myosin-9 OS=Rattus norvegicus GN=Myh9 PE=1 SV=3 - [MYH9_RAT]|Myosin-11 (Fragments) OS=Rattus norvegicus GN=Myh11 PE=2 SV=3 - [MYH11_RAT]|Myosin-10 OS=Rattus norvegicus GN=Myh10 PE=2 SV=1 - [MYH10_RAT]|Myosin-11 OS=Rattus norvegicus GN=Myh11 PE=4 SV=2 - [E	Q62812;Q63862;Q9JLT0;E9PTU4;G3V6P7;G3V9Y1;Q63862-2;Q63862-3	807.42		0.0089307	0.0610104		1.17029	1.17029
eTDLLLDDSLVSLFGNRR	Prdx5	Peroxiredoxin-5, mitochondrial (Fragment) OS=Rattus norvegicus GN=Prdx5 PE=4 SV=2 - [D3ZEN5_RAT]|Peroxiredoxin-5, mitochondrial OS=Rattus norvegicus GN=Prdx5 PE=1 SV=1 - [PRDX5_RAT]|Isoform Cytoplasmic+peroxisomal of Peroxiredoxin-5, mitochondrial OS=Ratt	D3ZEN5;Q9R063;Q9R063-2	764.751		0.0114962	0.0689052		0.463773	-2.15623
eTLMDLGTk	Cps1	Carbamoyl-phosphate synthase [ammonia], mitochondrial OS=Rattus norvegicus GN=Cps1 PE=1 SV=1 - [CPSM_RAT]	P07756	733.42		0.0114962	0.0689052		1.40503	1.40503
aMGPLVLTEVLFDEk	Eif5	Eukaryotic translation initiation factor 5 OS=Rattus norvegicus GN=Eif5 PE=1 SV=1 - [IF5_RAT]	Q07205	707.407		0.0114962	0.0689052		1.20213	1.20213
eWPANLDLR	Cps1	Carbamoyl-phosphate synthase [ammonia], mitochondrial OS=Rattus norvegicus GN=Cps1 PE=1 SV=1 - [CPSM_RAT]	P07756	671.869		0.0114962	0.0689052		1.34737	1.34737
yVRPGGGFEPNFTLFEk	Gpx1	Glutathione peroxidase 1 OS=Rattus norvegicus GN=Gpx1 PE=1 SV=4 - [GPX1_RAT]|Glutathione peroxidase OS=Rattus norvegicus GN=Gpx1 PE=2 SV=1 - [Q6PDW8_RAT]	P04041;Q6PDW8	806.106		0.0114962	0.0689052		0.729475	-1.37085
tGAIVDVPVGDELLGR	Atp5a1	ATP synthase subunit alpha, mitochondrial OS=Rattus norvegicus GN=Atp5a1 PE=1 SV=2 - [ATPA_RAT]|ATP synthase subunit alpha OS=Rattus norvegicus GN=Atp5a1 PE=3 SV=1 - [F1LP05_RAT]	P15999;F1LP05	920.522		0.0114962	0.0689052		1.27432	1.27432
gLLPEELTPLILETQk	Etfa	Electron transfer flavoprotein subunit alpha, mitochondrial OS=Rattus norvegicus GN=Etfa PE=1 SV=4 - [ETFA_RAT]	P13803	751.455		0.0114962	0.0689052		0.832555	-1.20112
scNcLLLk	Eno1	Alpha-enolase OS=Rattus norvegicus GN=Eno1 PE=1 SV=4 - [ENOA_RAT]|Enolase OS=Rattus norvegicus PE=3 SV=1 - [D4A0Q2_RAT]|Enolase (Fragment) OS=Rattus norvegicus PE=3 SV=1 - [F1M2K7_RAT]|Enolase (Fragment) OS=Rattus norvegicus PE=3 SV=1 - [F1M383_RAT]|Uncha	P04764;D4A0Q2;F1M2K7;F1M383;M0R5J4;M0RAU4	733.417		0.0114962	0.0689052		0.830399	-1.20424
eQEVSILk	Myh9	Myosin-9 OS=Rattus norvegicus GN=Myh9 PE=1 SV=3 - [MYH9_RAT]|Myosin, heavy polypeptide 9, non-muscle OS=Rattus norvegicus GN=LOC100911597 PE=4 SV=1 - [G3V6P7_RAT]	Q62812;G3V6P7	702.428		0.0114962	0.0689052		1.23435	1.23435
vmIGESVDEk	Cps1	Carbamoyl-phosphate synthase [ammonia], mitochondrial OS=Rattus norvegicus GN=Cps1 PE=1 SV=1 - [CPSM_RAT]	P07756	790.933		0.0114962	0.0689052		1.31382	1.31382
lNEINEk	Cps1	Carbamoyl-phosphate synthase [ammonia], mitochondrial OS=Rattus norvegicus GN=Cps1 PE=1 SV=1 - [CPSM_RAT]	P07756	659.393		0.0114962	0.0689052		1.51353	1.51353
yAEEDRR	Hspa9	Stress-70 protein, mitochondrial OS=Rattus norvegicus GN=Hspa9 PE=1 SV=3 - [GRP75_RAT]|Stress-70 protein, mitochondrial OS=Rattus norvegicus GN=Hspa9 PE=3 SV=1 - [F1M953_RAT]	P48721;F1M953	389.87		0.0114962	0.0689052		0.687098	-1.4554
lYTLVLTDPDAPSR	Pebp1	Phosphatidylethanolamine-binding protein 1 OS=Rattus norvegicus GN=Pebp1 PE=1 SV=3 - [PEBP1_RAT]	P31044	895.498		0.0114962	0.0689052		1.25964	1.25964
iQSSLGGk	Acsl1	Long-chain-fatty-acid--CoA ligase 1 OS=Rattus norvegicus GN=Acsl1 PE=1 SV=1 - [ACSL1_RAT]|Long-chain-fatty-acid--CoA ligase 5 OS=Rattus norvegicus GN=Acsl5 PE=1 SV=1 - [ACSL5_RAT]|Long-chain-fatty-acid--CoA ligase 5 OS=Rattus norvegicus GN=Acsl5 PE=4 SV=2	P18163;O88813;F1LPB3	624.39		0.0114962	0.0689052		1.29868	1.29868
iNVNEIFYDLVR	Rap1a	Ras-related protein Rap-1A OS=Rattus norvegicus GN=Rap1a PE=1 SV=1 - [RAP1A_RAT]|Ras-related protein Rap-1b OS=Rattus norvegicus GN=Rap1b PE=2 SV=2 - [RAP1B_RAT]	P62836;Q62636	862.484		0.0114962	0.0689052		1.34919	1.34919
iGFFQGDIR	Acsl1	Long-chain-fatty-acid--CoA ligase 1 OS=Rattus norvegicus GN=Acsl1 PE=1 SV=1 - [ACSL1_RAT]|Long-chain-fatty-acid--CoA ligase 5 OS=Rattus norvegicus GN=Acsl5 PE=1 SV=1 - [ACSL5_RAT]|Long-chain-fatty-acid--CoA ligase 5 OS=Rattus norvegicus GN=Acsl5 PE=4 SV=2	P18163;O88813;F1LPB3	641.361		0.0114962	0.0689052		1.25333	1.25333
gAAELMQQk	Bhmt	Betaine--homocysteine S-methyltransferase 1 OS=Rattus norvegicus GN=Bhmt PE=1 SV=1 - [BHMT1_RAT]	O09171	717.412		0.0114962	0.0689052		0.742988	-1.34592
kVADALAk	Hba1	Hemoglobin subunit alpha-1/2 OS=Rattus norvegicus GN=Hba1 PE=1 SV=3 - [HBA_RAT]	P01946	751.996		0.0114962	0.0689052		0.443116	-2.25674
lLFETVDIcDTWEAMEk	Akr1c9	3-alpha-hydroxysteroid dehydrogenase OS=Rattus norvegicus GN=Akr1c9 PE=1 SV=1 - [DIDH_RAT]	P23457	1279.65		0.0114962	0.0689052		1.41474	1.41474
gVQYLNEIk	Eef2	Elongation factor 2 OS=Rattus norvegicus GN=Eef2 PE=1 SV=4 - [EF2_RAT]	P05197	761.454		0.0114962	0.0689052		1.25436	1.25436
aTVSGLWGk	#VALUE!	Hemoglobin subunit beta-2 OS=Rattus norvegicus PE=1 SV=2 - [HBB2_RAT]	P11517	688.919		0.0114962	0.0689052		0.51539	-1.94028
wIPQNDLLGHPk	Ugt2b	UDP-glucuronosyltransferase 2B2 OS=Rattus norvegicus GN=Ugt2b PE=3 SV=2 - [F1LM22_RAT]|UDP-glucuronosyltransferase 2B1 OS=Rattus norvegicus GN=Ugt2b1 PE=2 SV=1 - [UD2B1_RAT]|UDP-glucuronosyltransferase 2B7 OS=Rattus norvegicus GN=Ugt2b7 PE=2 SV=1 - [UD2B7	F1LM22;P09875;Q62789;D4A132;F1LTB8;M3ZCP2;P36511;Q64550;P08541;P08542;P19488;Q64638;F1LLV5;F1M7N8;F7ELD4;P08430;P20720;Q64633;Q64634;Q64637;Q68G19;Q6T5E7;Q6T5E8;Q6T5E9;Q6T5F1;Q6T5F2	626.033		0.0114962	0.0689052		1.39142	1.39142
fFQEEVIPYHEEWEk	Acadl	Long-chain specific acyl-CoA dehydrogenase, mitochondrial OS=Rattus norvegicus GN=Acadl PE=1 SV=1 - [ACADL_RAT]	P15650	823.422		0.0114962	0.0689052		1.40973	1.40973
rEDLFIVSk	Akr1b7	Aldose reductase-related protein 1 OS=Rattus norvegicus GN=Akr1b7 PE=1 SV=1 - [ALD1_RAT]|Protein Akr1b10 (Fragment) OS=Rattus norvegicus GN=Akr1b10 PE=4 SV=1 - [F7EMK8_RAT]|Protein Akr1b8 OS=Rattus norvegicus GN=Akr1b8 PE=4 SV=1 - [G3V786_RAT]|Aldo-keto r	Q5RJP0;F7EMK8;G3V786;Q6AY99;F1M4A6	522.32		0.0114962	0.0689052		1.31709	1.31709
rEDLFLVSk	Akr1b7	Aldose reductase-related protein 1 OS=Rattus norvegicus GN=Akr1b7 PE=1 SV=1 - [ALD1_RAT]|Protein Akr1b10 (Fragment) OS=Rattus norvegicus GN=Akr1b10 PE=4 SV=1 - [F7EMK8_RAT]|Protein Akr1b8 OS=Rattus norvegicus GN=Akr1b8 PE=4 SV=1 - [G3V786_RAT]|Aldo-keto r	Q5RJP0;F7EMK8;G3V786;Q6AY99;F1M4A6	522.32		0.0114962	0.0689052		1.31709	1.31709
eVEMDAVGk	Cps1	Carbamoyl-phosphate synthase [ammonia], mitochondrial OS=Rattus norvegicus GN=Cps1 PE=1 SV=1 - [CPSM_RAT]	P07756	718.397		0.0114962	0.0689052		1.35885	1.35885
eLLEVVNk	Mat1a	Uncharacterized protein (Fragment) OS=Rattus norvegicus GN=Mat1a PE=3 SV=2 - [F1LZ34_RAT]	F1LZ34	701.439		0.0114962	0.0689052		1.23067	1.23067
gSFSEQGINEFLR	Pdia6	Protein disulfide-isomerase A6 OS=Rattus norvegicus GN=Pdia6 PE=1 SV=2 - [PDIA6_RAT]	Q63081	856.943		0.0114962	0.0689052		1.17475	1.17475
eGMSAFVEk	Echs1	Enoyl-CoA hydratase, mitochondrial OS=Rattus norvegicus GN=Echs1 PE=1 SV=1 - [ECHM_RAT]	P14604	728.399		0.0114962	0.0689052		0.805803	-1.241
vTLTPDEEAR	Ldha	L-lactate dehydrogenase A chain OS=Rattus norvegicus GN=Ldha PE=1 SV=1 - [LDHA_RAT]|Uncharacterized protein OS=Rattus norvegicus PE=3 SV=1 - [M0RBY5_RAT]	P04642;M0RBY5	680.369		0.0114962	0.0689052		1.38748	1.38748
cLDAFPNLk	Gstm2	Glutathione S-transferase Mu 2 OS=Rattus norvegicus GN=Gstm2 PE=1 SV=2 - [GSTM2_RAT]|Glutathione S-transferase Mu 1 OS=Rattus norvegicus GN=Gstm1 PE=1 SV=2 - [GSTM1_RAT]|Protein Gstm6l OS=Rattus norvegicus GN=Gstm6l PE=3 SV=2 - [D4AB87_RAT]|Glutathione S-	P08010;P04905;D4AB87;G3V983;Q5BK56	768.436		0.0114962	0.0689052		1.3429	1.3429
lIQSPEDLEk	Gsta2	Glutathione S-transferase alpha-2 OS=Rattus norvegicus GN=Gsta2 PE=2 SV=2 - [GSTA2_RAT]|Glutathione S-transferase OS=Rattus norvegicus GN=Gsta5 PE=2 SV=1 - [Q4FZZ3_RAT]	P04903;Q4FZZ3	815.475		0.0114962	0.0689052		1.27341	1.27341
aTQEAFMk	Aldob	Fructose-bisphosphate aldolase B OS=Rattus norvegicus GN=Aldob PE=1 SV=2 - [ALDOB_RAT]|Fructose-bisphosphate aldolase OS=Rattus norvegicus GN=Aldob PE=2 SV=1 - [Q66HT1_RAT]	P00884;Q66HT1	692.388		0.0114962	0.0689052		0.745729	-1.34097
dGQEGIEAFIQk	Echdc3	Enoyl-CoA hydratase domain-containing protein 3, mitochondrial OS=Rattus norvegicus GN=Echdc3 PE=2 SV=1 - [ECHD3_RAT]|Enoyl-CoA hydratase domain-containing protein 3, mitochondrial (Fragment) OS=Rattus norvegicus GN=Echdc3 PE=4 SV=1 - [M0RDR1_RAT]	Q3MIE0;M0RDR1	598.333		0.0114962	0.0689052		1.29179	1.29179
aVAALDGAk	Cth	Cystathionine gamma-lyase OS=Rattus norvegicus GN=Cth PE=1 SV=2 - [CGL_RAT]|Cystathionase (Cystathionine gamma-lyase) OS=Rattus norvegicus GN=Cth PE=2 SV=2 - [Q9EQS4_RAT]	P18757;Q9EQS4	637.397		0.0114962	0.0689052		0.827137	-1.20899
qEPERNEcFLQHk	Alb	Serum albumin OS=Rattus norvegicus GN=Alb PE=1 SV=2 - [ALBU_RAT]	P02770	544.036		0.0114962	0.0689052		0.804517	-1.24298
aFAMTNQILVER	Cps1	Carbamoyl-phosphate synthase [ammonia], mitochondrial OS=Rattus norvegicus GN=Cps1 PE=1 SV=1 - [CPSM_RAT]	P07756	811.449		0.0114962	0.0689052		1.23633	1.23633
vGTDIQDNk	Fdps	Farnesyl pyrophosphate synthase OS=Rattus norvegicus GN=Fdps PE=2 SV=2 - [FPPS_RAT]|Farnesyl pyrophosphate synthase OS=Rattus norvegicus GN=Fdps PE=3 SV=2 - [F1LND7_RAT]	P05369;F1LND7	724.411		0.0114962	0.0689052		1.22059	1.22059
gGEIQPVSVk	Hspe1	10 kDa heat shock protein, mitochondrial OS=Rattus norvegicus GN=Hspe1 PE=1 SV=3 - [CH10_RAT]	P26772	736.447		0.0114962	0.0689052		0.935676	-1.06875
iFFYDSENPPGSEVLR	Pon1	Serum paraoxonase/arylesterase 1 OS=Rattus norvegicus GN=Pon1 PE=1 SV=3 - [PON1_RAT]	P55159	1050.04		0.0146896	0.0790917		1.31251	1.31251
aISFVGSNQAGEYIFER	Aldh6a1	Methylmalonate-semialdehyde dehydrogenase [acylating], mitochondrial OS=Rattus norvegicus GN=Aldh6a1 PE=1 SV=1 - [MMSA_RAT]|Aldehyde dehydrogenase family 6, subfamily A1, isoform CRA_b OS=Rattus norvegicus GN=Aldh6a1 PE=3 SV=1 - [G3V7J0_RAT]	Q02253;G3V7J0	1059.05		0.0146896	0.0790917		1.3147	1.3147
gLLLFVDEADAFLR	Atad3	ATPase family AAA domain-containing protein 3 OS=Rattus norvegicus GN=Atad3 PE=1 SV=1 - [ATAD3_RAT]	Q3KRE0	904.511		0.0146896	0.0790917		1.25886	1.25886
tHEAQIQEMR	Myh9	Myosin-9 OS=Rattus norvegicus GN=Myh9 PE=1 SV=3 - [MYH9_RAT]|Myosin, heavy polypeptide 9, non-muscle OS=Rattus norvegicus GN=LOC100911597 PE=4 SV=1 - [G3V6P7_RAT]	Q62812;G3V6P7	491.255		0.0146896	0.0790917		1.31561	1.31561
lVIPSELGYGER	Fkbp2	Peptidyl-prolyl cis-trans isomerase OS=Rattus norvegicus GN=Fkbp2 PE=4 SV=1 - [D3ZZR9_RAT]	D3ZZR9	781.443		0.0146896	0.0790917		1.15408	1.15408
vLPLETLVTDAGEVMETGk	Gcn1l1	Protein Gcn1l1 OS=Rattus norvegicus GN=Gcn1l1 PE=4 SV=2 - [F1LRI5_RAT]	F1LRI5	820.794		0.0146896	0.0790917		1.2353	1.2353
dPEAPIFQVADYGIVADLFk	Etfa	Electron transfer flavoprotein subunit alpha, mitochondrial OS=Rattus norvegicus GN=Etfa PE=1 SV=4 - [ETFA_RAT]	P13803	889.488		0.0146896	0.0790917		1.38641	1.38641
iAPSFAVESmEDALk	Cps1	Carbamoyl-phosphate synthase [ammonia], mitochondrial OS=Rattus norvegicus GN=Cps1 PE=1 SV=1 - [CPSM_RAT]	P07756	694.711		0.0146896	0.0790917		1.22493	1.22493
cLGLTEAQTR	Cps1	Carbamoyl-phosphate synthase [ammonia], mitochondrial OS=Rattus norvegicus GN=Cps1 PE=1 SV=1 - [CPSM_RAT]	P07756	689.37		0.0146896	0.0790917		1.34824	1.34824
dIMLALk	Eci3	Protein Eci3 OS=Rattus norvegicus GN=Eci3 PE=2 SV=1 - [Q5M884_RAT]	Q5M884	631.401		0.0146896	0.0790917		1.34211	1.34211
vMDHPGNYVEPTIVTGLVHDAPIVHk	Aldh7a1	Alpha-aminoadipic semialdehyde dehydrogenase OS=Rattus norvegicus GN=Aldh7a1 PE=1 SV=2 - [AL7A1_RAT]	Q64057	660.163		0.0146896	0.0790917		1.43782	1.43782
aMEIAEALGR	Ugt1a1	UDP-glucuronosyltransferase 1-1 OS=Rattus norvegicus GN=Ugt1a1 PE=1 SV=1 - [UD11_RAT]|UDP-glucuronosyltransferase 1-5 OS=Rattus norvegicus GN=Ugt1a5 PE=2 SV=1 - [UD15_RAT]|Protein LOC100912040 OS=Rattus norvegicus GN=Ugt1a1 PE=3 SV=1 - [F7ELD4_RAT]|UDP-gl	Q64550;Q64638;F7ELD4;P08430;P20720;Q64633;Q64634;Q64637;Q6T5E7;Q6T5E8;Q6T5E9;Q6T5F1;Q6T5F2	645.357		0.0146896	0.0790917		1.39125	1.39125
lEVELGNMQGLVEDFk	Krt8	Keratin, type II cytoskeletal 8 OS=Rattus norvegicus GN=Krt8 PE=1 SV=3 - [K2C8_RAT]	Q10758	760.416		0.0146896	0.0790917		1.21918	1.21918
dNPLVNYTHLPTEIMDHSk	Sult1b1	Sulfotransferase family cytosolic 1B member 1 OS=Rattus norvegicus GN=Sult1b1 PE=1 SV=2 - [ST1B1_RAT]	P52847	671.355		0.0146896	0.0790917		1.45309	1.45309
eEIVDkYDLFVGSQATDFGEALVR	Calu	Calumenin OS=Rattus norvegicus GN=Calu PE=1 SV=1 - [CALU_RAT]|Calumenin OS=Rattus norvegicus GN=Calu PE=4 SV=1 - [G3V6S3_RAT]|Calumenin OS=Rattus norvegicus GN=Calu PE=2 SV=1 - [Q3MID6_RAT]	O35783;G3V6S3;Q3MID6	1053.89		0.0146896	0.0790917		1.31932	1.31932
mDSTANEVEAVk	P4hb	Protein disulfide-isomerase OS=Rattus norvegicus GN=P4hb PE=1 SV=2 - [PDIA1_RAT]	P04785	584.647		0.0146896	0.0790917		1.24602	1.24602
wNDYDSPEEFNFASHVLDYWAQMEGEGk	Acsm1	Protein Acsm1 OS=Rattus norvegicus GN=Acsm1 PE=4 SV=2 - [F1M1W1_RAT]	F1M1W1	1274.92		0.0146896	0.0790917		1.49187	1.49187
hLPTLEQPIIPSDYVAIk	Cps1	Carbamoyl-phosphate synthase [ammonia], mitochondrial OS=Rattus norvegicus GN=Cps1 PE=1 SV=1 - [CPSM_RAT]	P07756	831.489		0.0146896	0.0790917		1.44388	1.44388
dADPILR	Cps1	Carbamoyl-phosphate synthase [ammonia], mitochondrial OS=Rattus norvegicus GN=Cps1 PE=1 SV=1 - [CPSM_RAT]	P07756	514.801		0.0146896	0.0790917		1.3402	1.3402
vDLEYFEEGVEFLLR	Baat	Bile acid-CoA:amino acid N-acyltransferase OS=Rattus norvegicus GN=Baat PE=1 SV=2 - [BAAT_RAT]	Q63276	1044.05		0.0146896	0.0790917		1.27024	1.27024
vEQIAAIAQELNELDYYDSHNVNTR	Actn4	Alpha-actinin-4 OS=Rattus norvegicus GN=Actn4 PE=1 SV=2 - [ACTN4_RAT]	Q9QXQ0	784.395		0.0146896	0.0790917		1.44405	1.44405
dFELDVLEEAYTTEHWLVR	Stt3a	Protein Stt3a OS=Rattus norvegicus GN=Stt3a PE=2 SV=1 - [B4F7C9_RAT]	B4F7C9	865.437		0.0146896	0.0790917		1.46705	1.46705
dIINMLFYHDR	Pygl	Glycogen phosphorylase, liver form OS=Rattus norvegicus GN=Pygl PE=1 SV=5 - [PYGL_RAT]	P09811	555.958		0.0146896	0.0790917		1.3034	1.3034
vINAFnDGLk	Hbb	Hemoglobin subunit beta-1 OS=Rattus norvegicus GN=Hbb PE=1 SV=3 - [HBB1_RAT]|Hemoglobin subunit beta-2 OS=Rattus norvegicus PE=1 SV=2 - [HBB2_RAT]	P02091;P11517	775.453		0.0146896	0.0790917		0.700658	-1.42723
iMGTSPLQIDR	Cps1	Carbamoyl-phosphate synthase [ammonia], mitochondrial OS=Rattus norvegicus GN=Cps1 PE=1 SV=1 - [CPSM_RAT]	P07756	730.41		0.0146896	0.0790917		1.49328	1.49328
eGGTVVYGGk	Aldh7a1	Alpha-aminoadipic semialdehyde dehydrogenase OS=Rattus norvegicus GN=Aldh7a1 PE=1 SV=2 - [AL7A1_RAT]	Q64057	712.911		0.0146896	0.0790917		1.36345	1.36345
tWNDPSVQQDIk	Hspa5	78 kDa glucose-regulated protein OS=Rattus norvegicus GN=Hspa5 PE=1 SV=1 - [GRP78_RAT]	P06761	630.343		0.0146896	0.0790917		1.14207	1.14207
dcGEDAAQWISGFLk	36951	Protein Marc1 OS=Rattus norvegicus GN=Marc1 PE=4 SV=1 - [G3V6I4_RAT]	G3V6I4	719.034		0.0146896	0.0790917		1.36093	1.36093
dIFQEIYDk	Idh1	Isocitrate dehydrogenase [NADP] cytoplasmic OS=Rattus norvegicus GN=Idh1 PE=1 SV=1 - [IDHC_RAT]	P41562	814.951		0.0146896	0.0790917		1.30387	1.30387
hEQNIDcGGGYVk	Calr	Calreticulin OS=Rattus norvegicus GN=Calr PE=1 SV=1 - [CALR_RAT]	P18418	645.664		0.0146896	0.0790917		1.27235	1.27235
yMESDGIk	Cps1	Carbamoyl-phosphate synthase [ammonia], mitochondrial OS=Rattus norvegicus GN=Cps1 PE=1 SV=1 - [CPSM_RAT]	P07756	700.878		0.0146896	0.0790917		1.23053	1.23053
eTAENYLGHTAk	Hspa9	Stress-70 protein, mitochondrial OS=Rattus norvegicus GN=Hspa9 PE=1 SV=3 - [GRP75_RAT]|Stress-70 protein, mitochondrial OS=Rattus norvegicus GN=Hspa9 PE=3 SV=1 - [F1M953_RAT]	P48721;F1M953	597.992		0.0146896	0.0790917		1.13609	1.13609
vLQPTIFPVVPR	Acsl1	Long-chain-fatty-acid--CoA ligase 1 OS=Rattus norvegicus GN=Acsl1 PE=1 SV=1 - [ACSL1_RAT]	P18163	797.997		0.0146896	0.0790917		1.24887	1.24887
aIEAAVLAR	Aldh4a1	Delta-1-pyrroline-5-carboxylate dehydrogenase, mitochondrial OS=Rattus norvegicus GN=Aldh4a1 PE=1 SV=1 - [AL4A1_RAT]|Delta-1-pyrroline-5-carboxylate dehydrogenase, mitochondrial OS=Rattus norvegicus GN=Tas1r2 PE=3 SV=2 - [F1LQ99_RAT]|Delta-1-pyrroline-5-c	P0C2X9;F1LQ99;F8WFI0;R9PY10	571.858		0.0146896	0.0790917		1.13011	1.13011
eVQTNDLk	Rps3a	40S ribosomal protein S3a OS=Rattus norvegicus GN=Rps3a PE=1 SV=2 - [RS3A_RAT]|40S ribosomal protein S3a OS=Rattus norvegicus GN=Rps3a PE=3 SV=1 - [D3ZFW0_RAT]|40S ribosomal protein S3a OS=Rattus norvegicus GN=LOC100365839 PE=3 SV=1 - [M0R6L4_RAT]	P49242;D3ZFW0;M0R6L4	702.908		0.0146896	0.0790917		1.10614	1.10614
kDGVDFGk	Aldob	Fructose-bisphosphate aldolase B OS=Rattus norvegicus GN=Aldob PE=1 SV=2 - [ALDOB_RAT]|Fructose-bisphosphate aldolase OS=Rattus norvegicus GN=Aldob PE=2 SV=1 - [Q66HT1_RAT]	P00884;Q66HT1	518.315		0.0146896	0.0790917		0.918882	-1.08828
fEDENFILk	Ppia	Peptidyl-prolyl cis-trans isomerase A OS=Rattus norvegicus GN=Ppia PE=1 SV=2 - [PPIA_RAT]|Peptidyl-prolyl cis-trans isomerase OS=Rattus norvegicus PE=3 SV=1 - [M0RA23_RAT]	P10111;M0RA23	806.952		0.0155255	0.0833567		1.34452	1.34452
icDFLGk	St2a2	Alcohol sulfotransferase A OS=Rattus norvegicus GN=St2a2 PE=1 SV=2 - [ST2A2_RAT]|Alcohol sulfotransferase OS=Rattus norvegicus PE=2 SV=1 - [SUH3_RAT]|Sulfotransferase OS=Rattus norvegicus PE=3 SV=1 - [D4AE35_RAT]|Sulfotransferase OS=Rattus norvegicus GN=S	P22789;P50235;D4AE35;F1M7G5;M3ZCQ0;P07631;P15709	655.881		0.0172155	0.0918018		1.28871	1.28871
yYTLEEIQk	Cyb5a	Cytochrome b5 OS=Rattus norvegicus GN=Cyb5a PE=1 SV=2 - [CYB5_RAT]|Cytochrome b5 OS=Rattus norvegicus GN=Cyb5a PE=3 SV=1 - [D4A1G4_RAT]|Isoform Short of Cytochrome b5 OS=Rattus norvegicus GN=Cyb5a - [CYB5_RAT]	P00173;D4A1G4;P00173-2	548.98		0.0172155	0.0918018		1.28899	1.28899
yQVDPDAcFSAk	Vdac1	Voltage-dependent anion-selective channel protein 1 OS=Rattus norvegicus GN=Vdac1 PE=1 SV=4 - [VDAC1_RAT]|Uncharacterized protein (Fragment) OS=Rattus norvegicus PE=4 SV=2 - [F1LU13_RAT]|Uncharacterized protein OS=Rattus norvegicus GN=Vdac1 PE=4 SV=2 - [F	Q9Z2L0;F1LU13;F1M2D3	620.318		0.0185434	0.0918018		1.17565	1.17565
eEVGALAk	Pah	Phenylalanine-4-hydroxylase OS=Rattus norvegicus GN=Pah PE=1 SV=3 - [PH4H_RAT]|Phenylalanine hydroxylase OS=Rattus norvegicus GN=Pah PE=2 SV=1 - [Q6AYW2_RAT]	P04176;Q6AYW2	637.889		0.0185434	0.0918018		1.24097	1.24097
vTYLVHDFEEGGGVAMGMYNQDk	Idh1	Isocitrate dehydrogenase [NADP] cytoplasmic OS=Rattus norvegicus GN=Idh1 PE=1 SV=1 - [IDHC_RAT]	P41562	1006.83		0.0185434	0.0918018		1.3516	1.3516
amGIMNSFVNDIFER	Hist1h2bk	Histone H2B OS=Rattus norvegicus GN=Hist1h2bk PE=3 SV=1 - [G3V9C7_RAT]|Histone H2B OS=Rattus norvegicus GN=LOC100910200 PE=3 SV=1 - [G3V8B3_RAT]|Histone H2B OS=Rattus norvegicus GN=Hist3h2bb PE=3 SV=1 - [M0RBQ5_RAT]|Histone H2B type 1 OS=Rattus norvegicus	G3V9C7;G3V8B3;M0RBQ5;Q00715;D3ZNZ9;D3ZLY9;D3ZNH4;D3ZWM5;D4A817;M0R4L7	663.664		0.0185434	0.0918018		1.27236	1.27236
dYTEMNDLQk	Gpx1	Glutathione peroxidase 1 OS=Rattus norvegicus GN=Gpx1 PE=1 SV=4 - [GPX1_RAT]	P04041	572.296		0.0185434	0.0918018		0.694293	-1.44031
dGVLDSVTDQDSk	#VALUE!	Ig kappa chain C region, A allele OS=Rattus norvegicus PE=1 SV=1 - [KACA_RAT]|Ig kappa chain C region, B allele OS=Rattus norvegicus PE=1 SV=1 - [KACB_RAT]	P01836;P01835	612.991		0.0185434	0.0918018		0.743841	-1.34437
dGMTIAk	Aldh2	Aldehyde dehydrogenase, mitochondrial OS=Rattus norvegicus GN=Aldh2 PE=1 SV=1 - [ALDH2_RAT]|Aldehyde dehydrogenase, mitochondrial OS=Rattus norvegicus GN=Aldh2 PE=3 SV=2 - [F1LN88_RAT]	P11884;F1LN88	597.352		0.0185434	0.0918018		1.24828	1.24828
dASVVGFFR	Pdia3	Protein disulfide-isomerase A3 OS=Rattus norvegicus GN=Pdia3 PE=1 SV=2 - [PDIA3_RAT]	P11598	613.84		0.0185434	0.0918018		1.43976	1.43976
lLLPEDPLISGLLNSQALk	Fasn	Fatty acid synthase OS=Rattus norvegicus GN=Fasn PE=1 SV=3 - [FAS_RAT]	P12785	831.509		0.0185434	0.0918018		1.29938	1.29938
vDFNVPMk	Pgk1	Phosphoglycerate kinase 1 OS=Rattus norvegicus GN=Pgk1 PE=1 SV=2 - [PGK1_RAT]|Phosphoglycerate kinase OS=Rattus norvegicus GN=Pgk2 PE=2 SV=1 - [Q5XIV1_RAT]	P16617;Q5XIV1	704.406		0.0185434	0.0918018		0.845414	-1.18285
aLYEELDLR	Fdps	Farnesyl pyrophosphate synthase OS=Rattus norvegicus GN=Fdps PE=2 SV=2 - [FPPS_RAT]|Farnesyl pyrophosphate synthase OS=Rattus norvegicus GN=LOC100360417 PE=3 SV=2 - [F1LMQ2_RAT]|Farnesyl pyrophosphate synthase OS=Rattus norvegicus GN=Fdps PE=3 SV=2 - [F1L	P05369;F1LMQ2;F1LND7	675.877		0.0185434	0.0918018		1.18524	1.18524
sYELPDGQVITIGNER	Acta2	Actin, aortic smooth muscle OS=Rattus norvegicus GN=Acta2 PE=2 SV=1 - [ACTA_RAT]|Actin, cytoplasmic 1 OS=Rattus norvegicus GN=Actb PE=1 SV=1 - [ACTB_RAT]|Actin, alpha cardiac muscle 1 OS=Rattus norvegicus GN=Actc1 PE=2 SV=1 - [ACTC_RAT]|Actin, cytoplasmic	P62738;P60711;P68035;P63259;P63269;P68136;D3ZRN3;F1LTQ2;V9GZ85	1010.53		0.0185434	0.0918018		1.3761	1.3761
gYPVYNHTEk	Glyatl1	Protein RGD1564894 OS=Rattus norvegicus GN=Glyatl1 PE=2 SV=1 - [B1H250_RAT]	B1H250	555.971		0.0185434	0.0918018		1.17745	1.17745
gNPGNISSR	Acaa1b	3-ketoacyl-CoA thiolase B, peroxisomal OS=Rattus norvegicus GN=Acaa1b PE=1 SV=2 - [THIKB_RAT]|3-ketoacyl-CoA thiolase A, peroxisomal OS=Rattus norvegicus GN=Acaa1a PE=1 SV=2 - [THIKA_RAT]|3-ketoacyl-CoA thiolase A, peroxisomal OS=Rattus norvegicus GN=Acaa	P07871;P21775;D4AB84;F1LPD6;P21775-2	565.809		0.0185434	0.0918018		0.733127	-1.36402
vFIEDVSk	Ass1	Argininosuccinate synthase OS=Rattus norvegicus GN=Ass1 PE=2 SV=1 - [ASSY_RAT]	P09034	697.918		0.0185434	0.0918018		1.33806	1.33806
fkDIFQEIYDk	Idh1	Isocitrate dehydrogenase [NADP] cytoplasmic OS=Rattus norvegicus GN=Idh1 PE=1 SV=1 - [IDHC_RAT]	P41562	711.745		0.0185434	0.0918018		1.28916	1.28916
eAALTSEEVGADLEQVEVLQk	Sptan1	Spectrin alpha chain, non-erythrocytic 1 OS=Rattus norvegicus GN=Sptan1 PE=1 SV=2 - [SPTN1_RAT]|Spectrin alpha chain, non-erythrocytic 1 OS=Rattus norvegicus GN=Sptan1 PE=1 SV=2 - [E9PSZ3_RAT]	P16086;E9PSZ3	906.16		0.0185434	0.0918018		1.24492	1.24492
tGEAIVDAALSALR	Pdia6	Protein disulfide-isomerase A6 OS=Rattus norvegicus GN=Pdia6 PE=1 SV=2 - [PDIA6_RAT]	Q63081	539.312		0.0185434	0.0918018		1.32445	1.32445
eDFEEAR	Ass1	Argininosuccinate synthase OS=Rattus norvegicus GN=Ass1 PE=2 SV=1 - [ASSY_RAT]	P09034	562.774		0.0185434	0.0918018		1.3546	1.3546
dGNLMFDQVPMVEIDGMk	Gsta1	Glutathione S-transferase alpha-1 OS=Rattus norvegicus GN=Gsta1 PE=1 SV=3 - [GSTA1_RAT]|Glutathione S-transferase alpha-2 OS=Rattus norvegicus GN=Gsta2 PE=2 SV=2 - [GSTA2_RAT]|Glutathione S-transferase (Fragment) OS=Rattus norvegicus GN=Gsta5 PE=3 SV=1 -	P00502;P04903;F7F2H5;Q4FZZ3	833.09		0.0185434	0.0918018		1.35543	1.35543
eGLEAAR	Bhmt	Betaine--homocysteine S-methyltransferase 1 OS=Rattus norvegicus GN=Bhmt PE=1 SV=1 - [BHMT1_RAT]	O09171	487.777		0.0185434	0.0918018		0.790897	-1.26439
kVFIEDVSk	Ass1	Argininosuccinate synthase OS=Rattus norvegicus GN=Ass1 PE=2 SV=1 - [ASSY_RAT]	P09034	584.701		0.0185434	0.0918018		1.17643	1.17643
qIFLGGVDkR	Slc25a5	ADP/ATP translocase 2 OS=Rattus norvegicus GN=Slc25a5 PE=1 SV=3 - [ADT2_RAT]|Uncharacterized protein (Fragment) OS=Rattus norvegicus PE=3 SV=2 - [D3ZE29_RAT]|Uncharacterized protein (Fragment) OS=Rattus norvegicus PE=3 SV=1 - [M0R5W3_RAT]	Q09073;D3ZE29;M0R5W3	530.995		0.0185434	0.0918018		1.16541	1.16541
mIAEAIPELk	Mdh2	Malate dehydrogenase, mitochondrial OS=Rattus norvegicus GN=Mdh2 PE=1 SV=2 - [MDHM_RAT]	P04636	786.977		0.0185434	0.0918018		0.787257	-1.27023
aDLINNLGTIAk	Hsp90ab1	Heat shock protein HSP 90-beta OS=Rattus norvegicus GN=Hsp90ab1 PE=1 SV=4 - [HS90B_RAT]|Heat shock protein HSP 90-alpha OS=Rattus norvegicus GN=Hsp90aa1 PE=1 SV=3 - [HS90A_RAT]|Uncharacterized protein (Fragment) OS=Rattus norvegicus PE=3 SV=2 - [F1LYW7_RA	P34058;P82995;F1LYW7;M0R5I7	851.018		0.0185434	0.0918018		1.12319	1.12319
sEGGFIWAck	Idh1	Isocitrate dehydrogenase [NADP] cytoplasmic OS=Rattus norvegicus GN=Idh1 PE=1 SV=1 - [IDHC_RAT]	P41562	538.29		0.0185434	0.0918018		1.18495	1.18495
iILDELVQR	Ugt2b7	UDP-glucuronosyltransferase 2B7 OS=Rattus norvegicus GN=Ugt2b7 PE=2 SV=1 - [UD2B7_RAT]|UDP-glucuronosyltransferase 2B2 OS=Rattus norvegicus GN=Ugt2b PE=1 SV=1 - [UD2B2_RAT]|UDP-glucuronosyltransferase 2B2 OS=Rattus norvegicus GN=Ugt2b PE=3 SV=2 - [F1LM22_	Q62789;P08541;F1LM22;F1M3E3	664.411		0.0185434	0.0918018		1.18369	1.18369
iLDSVGIEADDER	Rplp2	60S acidic ribosomal protein P2 OS=Rattus norvegicus GN=Rplp2 PE=1 SV=2 - [RLA2_RAT]|Protein LOC100362751 OS=Rattus norvegicus GN=LOC498555 PE=3 SV=1 - [D4A4D5_RAT]	P02401;D4A4D5	830.932		0.0185434	0.0918018		1.16866	1.16866
nFDLRPGVIVR	Mat1a	S-adenosylmethionine synthase isoform type-1 OS=Rattus norvegicus GN=Mat1a PE=1 SV=2 - [METK1_RAT]|Uncharacterized protein (Fragment) OS=Rattus norvegicus GN=Mat1a PE=3 SV=2 - [F1LZ34_RAT]	P13444;F1LZ34	505.638		0.0210855	0.104116		1.36604	1.36604
dNLEFFLTNLGk	Fasn	Fatty acid synthase OS=Rattus norvegicus GN=Fasn PE=1 SV=3 - [FAS_RAT]	P12785	935.028		0.0232306	0.105423		1.64669	1.64669
fAPPQPAEPWNFVk	Ces1d	Carboxylesterase 1D OS=Rattus norvegicus GN=Ces1d PE=1 SV=2 - [CES1D_RAT]|Carboxylesterase 1D OS=Rattus norvegicus GN=Ces1d PE=3 SV=2 - [G3V822_RAT]	P16303;G3V822	696.056		0.0232306	0.105423		1.29363	1.29363
lDPGSSELQk	Fasn	Fatty acid synthase OS=Rattus norvegicus GN=Fasn PE=1 SV=3 - [FAS_RAT]	P12785	766.439		0.0232306	0.105423		1.55443	1.55443
eSVQVPDDQDFR	Stard10	Protein Stard10 OS=Rattus norvegicus GN=Stard10 PE=2 SV=1 - [Q5BJN1_RAT]	Q5BJN1	832.409		0.0232306	0.105423		1.19206	1.19206
eIADLGEVLATAVIPQWQk	Aars	Alanine--tRNA ligase, cytoplasmic OS=Rattus norvegicus GN=Aars PE=1 SV=3 - [SYAC_RAT]	P50475	847.156		0.0232306	0.105423		1.24877	1.24877
eSLIDGIk	Ahcy	Adenosylhomocysteinase OS=Rattus norvegicus GN=Ahcy PE=1 SV=3 - [SAHH_RAT]|Adenosylhomocysteinase OS=Rattus norvegicus GN=Ahcyl2 PE=3 SV=2 - [D3ZWL6_RAT]|Protein Ahcyl1 OS=Rattus norvegicus GN=Ahcyl1 PE=3 SV=1 - [D4A5X8_RAT]	P10760;D3ZWL6;D4A5X8	666.91		0.0232306	0.105423		1.20252	1.20252
lDILSNDLVINMLk	Fbp1	Fructose-1,6-bisphosphatase 1 OS=Rattus norvegicus GN=Fbp1 PE=1 SV=2 - [F16P1_RAT]|Fructose-1,6-bisphosphatase 1 OS=Rattus norvegicus GN=Fbp1 PE=3 SV=2 - [F1LRT1_RAT]	P19112;F1LRT1	687.079		0.0232306	0.105423		1.24428	1.24428
vLSSMTDAVLAR	Otc	Ornithine carbamoyltransferase, mitochondrial OS=Rattus norvegicus GN=Otc PE=1 SV=1 - [OTC_RAT]	P00481	746.423		0.0232306	0.105423		1.22805	1.22805
aMLSTGFk	Cps1	Carbamoyl-phosphate synthase [ammonia], mitochondrial OS=Rattus norvegicus GN=Cps1 PE=1 SV=1 - [CPSM_RAT]|DNA fragmentation factor subunit beta OS=Rattus norvegicus GN=Cad PE=3 SV=2 - [D4A8A0_RAT]	P07756;D4A8A0	656.888		0.0232306	0.105423		1.27841	1.27841
hHLcGETEEER	Gstm1	Glutathione S-transferase Mu 1 OS=Rattus norvegicus GN=Gstm1 PE=1 SV=2 - [GSTM1_RAT]|Glutathione S-transferase Mu 1 OS=Rattus norvegicus GN=Gstm1 PE=3 SV=1 - [G3V983_RAT]	P04905;G3V983	542.589		0.0232306	0.105423		1.52577	1.52577
aGDLGVDLTSk	Etfb	Electron transfer flavoprotein subunit beta OS=Rattus norvegicus GN=Etfb PE=2 SV=3 - [ETFB_RAT]	Q68FU3	767.447		0.0232306	0.105423		0.922745	-1.08372
lEVDPNIQAVR	Krt8	Keratin, type II cytoskeletal 8 OS=Rattus norvegicus GN=Krt8 PE=1 SV=3 - [K2C8_RAT]	Q10758	741.927		0.0232306	0.105423		1.28963	1.28963
rDELFIVSk	#VALUE!	0	0	522.32		0.0232306	0.105423		1.2825	1.2825
rqDLFIVSk	Akr1b1	Aldose reductase OS=Rattus norvegicus GN=Akr1b1 PE=1 SV=3 - [ALDR_RAT]|Uncharacterized protein OS=Rattus norvegicus PE=4 SV=1 - [M0RC16_RAT]	P07943;M0RC16	522.32		0.0232306	0.105423		1.2825	1.2825
iEWLESHQDADIEDFk	Hspa5	78 kDa glucose-regulated protein OS=Rattus norvegicus GN=Hspa5 PE=1 SV=1 - [GRP78_RAT]	P06761	811.749		0.0232306	0.105423		1.19816	1.19816
eSILDGLk	Ahcy	Adenosylhomocysteinase OS=Rattus norvegicus GN=Ahcy PE=1 SV=3 - [SAHH_RAT]|Adenosylhomocysteinase OS=Rattus norvegicus GN=Ahcyl2 PE=3 SV=2 - [D3ZWL6_RAT]|Protein Ahcyl1 OS=Rattus norvegicus GN=Ahcyl1 PE=3 SV=1 - [D4A5X8_RAT]	P10760;D3ZWL6;D4A5X8	666.91		0.0232306	0.105423		1.19422	1.19422
aVEHINk	Eno1	Alpha-enolase OS=Rattus norvegicus GN=Eno1 PE=1 SV=4 - [ENOA_RAT]|Beta-enolase OS=Rattus norvegicus GN=Eno3 PE=1 SV=3 - [ENOB_RAT]|Uncharacterized protein OS=Rattus norvegicus PE=3 SV=1 - [M0R5J4_RAT]|Uncharacterized protein (Fragment) OS=Rattus norvegicu	P04764;P15429;M0R5J4;M0RAU4	423.596		0.0232306	0.105423		0.842076	-1.18754
qLAPIWDk	P4hb	Protein disulfide-isomerase OS=Rattus norvegicus GN=P4hb PE=1 SV=2 - [PDIA1_RAT]	P04785	714.934		0.0232306	0.105423		1.2383	1.2383
iGGVQQDTILAEGLHFR	Phb2	Prohibitin-2 OS=Rattus norvegicus GN=Phb2 PE=1 SV=1 - [PHB2_RAT]	Q5XIH7	695.055		0.0232306	0.105423		1.22565	1.22565
dILNMDk	Cps1	Carbamoyl-phosphate synthase [ammonia], mitochondrial OS=Rattus norvegicus GN=Cps1 PE=1 SV=1 - [CPSM_RAT]	P07756	653.875		0.0232306	0.105423		1.44607	1.44607
dDGSWEVIEGYR	Glud1	Glutamate dehydrogenase 1, mitochondrial OS=Rattus norvegicus GN=Glud1 PE=1 SV=2 - [DHE3_RAT]	P10860	827.898		0.0232306	0.105423		1.30714	1.30714
eALELLk	Eno1	Alpha-enolase OS=Rattus norvegicus GN=Eno1 PE=1 SV=4 - [ENOA_RAT]|Enolase OS=Rattus norvegicus PE=3 SV=1 - [D4A0B8_RAT]|Enolase OS=Rattus norvegicus PE=3 SV=1 - [D4A0Q2_RAT]|Enolase (Fragment) OS=Rattus norvegicus PE=3 SV=1 - [F1M2K7_RAT]|Enolase (Fragmen	P04764;D4A0B8;D4A0Q2;F1M2K7;F1M383;F1M6P0;M0R5J4	637.41		0.0232306	0.105423		0.797534	-1.25387
dFFGEHVk	Gstk1	Glutathione S-transferase kappa 1 OS=Rattus norvegicus GN=Gstk1 PE=1 SV=3 - [GSTK1_RAT]	P24473	479.603		0.0232306	0.105423		1.21314	1.21314
iSSLLQEAk	Ftcd	Formimidoyltransferase-cyclodeaminase OS=Rattus norvegicus GN=Ftcd PE=1 SV=4 - [FTCD_RAT]	O88618	723.951		0.0232306	0.105423		1.15832	1.15832
vILHLkEDQTEYLEER	Hsp90ab1	Heat shock protein HSP 90-beta OS=Rattus norvegicus GN=Hsp90ab1 PE=1 SV=4 - [HS90B_RAT]|Heat shock protein HSP 90-alpha OS=Rattus norvegicus GN=Hsp90aa1 PE=1 SV=3 - [HS90A_RAT]|Uncharacterized protein OS=Rattus norvegicus PE=4 SV=2 - [D3ZSM0_RAT]	P34058;P82995;D3ZSM0	619.098		0.0232306	0.105423		1.20796	1.20796
iLcGEGVDQLSLPLR	Aldh8a1	Protein Aldh8a1 OS=Rattus norvegicus GN=Aldh8a1 PE=3 SV=2 - [D3ZXY4_RAT]	D3ZXY4	633.69		0.0232306	0.105423		1.30147	1.30147
vINAFDDGLk	LOC100910765	Protein LOC100910765 OS=Rattus norvegicus GN=LOC100910765 PE=3 SV=1 - [M3ZCQ3_RAT]|Protein Hbb-b1 OS=Rattus norvegicus GN=Hbb-b1 PE=3 SV=1 - [Q62669_RAT]	M3ZCQ3;Q62669	775.452		0.0232306	0.105423		0.741361	-1.34887
ikVENTEENRR	Aldob	Fructose-bisphosphate aldolase B OS=Rattus norvegicus GN=Aldob PE=1 SV=2 - [ALDOB_RAT]|Fructose-bisphosphate aldolase OS=Rattus norvegicus GN=Aldob PE=2 SV=1 - [Q66HT1_RAT]	P00884;Q66HT1	616.022		0.0232306	0.105423		0.767308	-1.30326
ySTDVSVDEVk	Glud1	Glutamate dehydrogenase 1, mitochondrial OS=Rattus norvegicus GN=Glud1 PE=1 SV=2 - [DHE3_RAT]	P10860	850.461		0.0232306	0.105423		1.31115	1.31115
vMIGESVDEk	Cps1	Carbamoyl-phosphate synthase [ammonia], mitochondrial OS=Rattus norvegicus GN=Cps1 PE=1 SV=1 - [CPSM_RAT]	P07756	790.933		0.0232306	0.105423		1.29357	1.29357
aGLWTPEAVVEYPSAVR	Bhmt2	S-methylmethionine--homocysteine S-methyltransferase BHMT2 OS=Rattus norvegicus GN=Bhmt2 PE=2 SV=1 - [BHMT2_RAT]|S-methylmethionine--homocysteine S-methyltransferase BHMT2 OS=Rattus norvegicus GN=Bhmt2 PE=4 SV=2 - [F1LMG2_RAT]	Q68FT5;F1LMG2	1037.56		0.0232306	0.105423		0.817608	-1.22308
aIAEELAPER	Bhmt	Betaine--homocysteine S-methyltransferase 1 OS=Rattus norvegicus GN=Bhmt PE=1 SV=1 - [BHMT1_RAT]|S-methylmethionine--homocysteine S-methyltransferase BHMT2 OS=Rattus norvegicus GN=Bhmt2 PE=2 SV=1 - [BHMT2_RAT]|S-methylmethionine--homocysteine S-methyltran	O09171;Q68FT5;F1LMG2	664.374		0.0232306	0.105423		0.79326	-1.26062
aIDVGQGQTR	Fah	Fumarylacetoacetase OS=Rattus norvegicus GN=Fah PE=1 SV=1 - [FAAA_RAT]|Fumarylacetoacetase OS=Rattus norvegicus GN=Fah PE=4 SV=2 - [F1M6W1_RAT]	P25093;F1M6W1	637.357		0.0232306	0.105423		0.890848	-1.12253
tIAQDYGVLk	Prdx1	Peroxiredoxin-1 OS=Rattus norvegicus GN=Prdx1 PE=1 SV=1 - [PRDX1_RAT]	Q63716	783.468		0.0232306	0.105423		1.16161	1.16161
gYSFTTTAER	Actb	Actin, cytoplasmic 1 OS=Rattus norvegicus GN=Actb PE=1 SV=1 - [ACTB_RAT]|Actin, cytoplasmic 2 OS=Rattus norvegicus GN=Actg1 PE=1 SV=1 - [ACTG_RAT]|Actin, cytoplasmic 2 (Fragment) OS=Rattus norvegicus GN=LOC100361457 PE=3 SV=1 - [V9GZ85_RAT]	P60711;P63259;V9GZ85	681.347		0.0232902	0.105442		1.20762	1.20762
sLVFPEAENR	Otc	Ornithine carbamoyltransferase, mitochondrial OS=Rattus norvegicus GN=Otc PE=1 SV=1 - [OTC_RAT]	P00481	695.88		0.0256924	0.116042		1.30685	1.30685
lcYVALDFEQEMATAASSSSLEk	Actb	Actin, cytoplasmic 1 OS=Rattus norvegicus GN=Actb PE=1 SV=1 - [ACTB_RAT]|Actin, cytoplasmic 2 OS=Rattus norvegicus GN=Actg1 PE=1 SV=1 - [ACTG_RAT]|Actin, cytoplasmic 2 (Fragment) OS=Rattus norvegicus GN=LOC100361457 PE=3 SV=1 - [V9GZ85_RAT]	P60711;P63259;V9GZ85	1003.5		0.0288056	0.122008		1.31471	1.31471
vkEDEDDkTVMDLAVVLFETATLR	Hsp90b1	Endoplasmin OS=Rattus norvegicus GN=Hsp90b1 PE=1 SV=2 - [ENPL_RAT]|Endoplasmin OS=Rattus norvegicus GN=Hsp90b1 PE=4 SV=1 - [A0A0A0MY09_RAT]	Q66HD0;A0A0A0MY09	856.976		0.0288056	0.122008		1.29953	1.29953
iPSAVGYQPTLATDMGTMQER	Atp5b	ATP synthase subunit beta, mitochondrial OS=Rattus norvegicus GN=Atp5b PE=1 SV=2 - [ATPB_RAT]|ATP synthase subunit beta OS=Rattus norvegicus GN=Atp5b PE=3 SV=1 - [G3V6D3_RAT]	P10719;G3V6D3	832.42		0.0288056	0.122008		1.17365	1.17365
eHDLVLPIR	Fasn	Fatty acid synthase OS=Rattus norvegicus GN=Fasn PE=1 SV=3 - [FAS_RAT]	P12785	440.933		0.0288056	0.122008		1.34881	1.34881
sADTIWGIQk	Ldha	Uncharacterized protein OS=Rattus norvegicus PE=3 SV=1 - [M0RBY5_RAT]|L-lactate dehydrogenase A chain OS=Rattus norvegicus GN=Ldha PE=1 SV=1 - [LDHA_RAT]	M0RBY5;P04642	526.308		0.0288056	0.122008		1.32708	1.32708
eNTLNQLVGAAFGAAGQR	Aldh6a1	Methylmalonate-semialdehyde dehydrogenase [acylating], mitochondrial OS=Rattus norvegicus GN=Aldh6a1 PE=1 SV=1 - [MMSA_RAT]|Aldehyde dehydrogenase family 6, subfamily A1, isoform CRA_b OS=Rattus norvegicus GN=Aldh6a1 PE=3 SV=1 - [G3V7J0_RAT]	Q02253;G3V7J0	682.702		0.0288056	0.122008		1.25185	1.25185
cELLYEGPPDDEAAMGIk	Eef2	Elongation factor 2 OS=Rattus norvegicus GN=Eef2 PE=1 SV=4 - [EF2_RAT]	P05197	822.747		0.0288056	0.122008		1.30512	1.30512
iEDVTPIPSDSTR	Rps14	Protein LOC100911847 OS=Rattus norvegicus GN=Rps14 PE=2 SV=1 - [Q6PDV6_RAT]|40S ribosomal protein S14 OS=Rattus norvegicus GN=Rps14 PE=2 SV=3 - [RS14_RAT]	Q6PDV6;P13471	829.942		0.0288056	0.122008		1.15485	1.15485
iEDVGsDEEDDSGkDk	Hsp90ab1	Heat shock protein HSP 90-beta OS=Rattus norvegicus GN=Hsp90ab1 PE=1 SV=4 - [HS90B_RAT]	P34058	835.732		0.0288056	0.122008		1.71623	1.71623
sLGQWLQEEk	Cps1	Carbamoyl-phosphate synthase [ammonia], mitochondrial OS=Rattus norvegicus GN=Cps1 PE=1 SV=1 - [CPSM_RAT]	P07756	838.474		0.0288056	0.122008		1.25612	1.25612
eDIFYTSk	Akr1c9	3-alpha-hydroxysteroid dehydrogenase OS=Rattus norvegicus GN=Akr1c9 PE=1 SV=1 - [DIDH_RAT]|Aldo-keto reductase family 1 member C18 OS=Rattus norvegicus GN=Akr1c18 PE=1 SV=1 - [AKC1H_RAT]|Aldo-keto reductase family 1, member C1 (Dihydrodiol dehydrogenase 1	P23457;P51652;Q3MHS3;Q6AYQ2	730.905		0.0288056	0.122008		1.2206	1.2206
lPESENLQEFWANLIGGVDMVTDDDRR	Fasn	Fatty acid synthase OS=Rattus norvegicus GN=Fasn PE=1 SV=3 - [FAS_RAT]	P12785	1116.88		0.0288056	0.122008		1.24529	1.24529
aELAESR	Tpm3	Tropomyosin alpha-3 chain OS=Rattus norvegicus GN=Tpm3 PE=1 SV=2 - [TPM3_RAT]	Q63610	502.782		0.0288056	0.122008		0.808711	-1.23654
eAESSPFVER	Hsp90b1	Endoplasmin OS=Rattus norvegicus GN=Hsp90b1 PE=1 SV=2 - [ENPL_RAT]|Endoplasmin OS=Rattus norvegicus GN=Hsp90b1 PE=4 SV=1 - [A0A0A0MY09_RAT]|Isoform 2 of Endoplasmin OS=Rattus norvegicus GN=Hsp90b1 - [ENPL_RAT]	Q66HD0;A0A0A0MY09;Q66HD0-2	690.354		0.0288056	0.122008		1.14689	1.14689
lYFEELSLER	Cps1	Carbamoyl-phosphate synthase [ammonia], mitochondrial OS=Rattus norvegicus GN=Cps1 PE=1 SV=1 - [CPSM_RAT]	P07756	764.416		0.0288056	0.122008		1.42018	1.42018
eYDDNGEGITIFRPLHLANk	Pdia3	Protein disulfide-isomerase A3 OS=Rattus norvegicus GN=Pdia3 PE=1 SV=2 - [PDIA3_RAT]	P11598	690.873		0.0288056	0.122008		1.26129	1.26129
iAPSFAVESMEDALk	Cps1	Carbamoyl-phosphate synthase [ammonia], mitochondrial OS=Rattus norvegicus GN=Cps1 PE=1 SV=1 - [CPSM_RAT]	P07756	694.711		0.0288056	0.122008		1.27528	1.27528
nYTDNELEk	Glud1	Glutamate dehydrogenase 1, mitochondrial OS=Rattus norvegicus GN=Glud1 PE=1 SV=2 - [DHE3_RAT]	P10860	792.419		0.0288056	0.122008		1.45856	1.45856
dGPLNMILDDGGDLTNLIHTk	Ahcy	Adenosylhomocysteinase OS=Rattus norvegicus GN=Ahcy PE=1 SV=3 - [SAHH_RAT]	P10760	678.368		0.0288056	0.122008		1.34353	1.34353
eLNDFISYLQR	Pdia3	Protein disulfide-isomerase A3 OS=Rattus norvegicus GN=Pdia3 PE=1 SV=2 - [PDIA3_RAT]	P11598	542.961		0.0288056	0.122008		1.26973	1.26973
lGADMEDLR	Apoe	Apolipoprotein E OS=Rattus norvegicus GN=Apoe PE=1 SV=2 - [APOE_RAT]	P02650	624.826		0.0288056	0.122008		1.13149	1.13149
lVSSVSDLPk	Hmgcs2	Hydroxymethylglutaryl-CoA synthase, mitochondrial OS=Rattus norvegicus GN=Hmgcs2 PE=2 SV=1 - [HMCS2_RAT]|3-hydroxy-3-methylglutaryl-Coenzyme A synthase 2 (Mitochondrial) OS=Rattus norvegicus GN=Hmgcs2 PE=2 SV=1 - [Q68G44_RAT]	P22791;Q68G44	751.963		0.0288056	0.122008		1.27826	1.27826
eIEVGGGR	Rps7	40S ribosomal protein S7 OS=Rattus norvegicus GN=Rps7 PE=1 SV=1 - [RS7_RAT]|Uncharacterized protein (Fragment) OS=Rattus norvegicus PE=4 SV=2 - [D3ZK18_RAT]|Uncharacterized protein (Fragment) OS=Rattus norvegicus PE=4 SV=1 - [M0R7W1_RAT]	P62083;D3ZK18;M0R7W1	523.295		0.0288056	0.122008		1.11059	1.11059
dADFHVDk	Serpina1	Alpha-1-antiproteinase OS=Rattus norvegicus GN=Serpina1 PE=1 SV=2 - [A1AT_RAT]	P17475	468.922		0.0288056	0.122008		1.09408	1.09408
gGNIGDGGGAADR	Vcp	Transitional endoplasmic reticulum ATPase OS=Rattus norvegicus GN=Vcp PE=1 SV=3 - [TERA_RAT]	P46462	673.336		0.0288056	0.122008		0.84157	-1.18826
vVFEQTk	Tpi1	Triosephosphate isomerase OS=Rattus norvegicus GN=Tpi1 PE=1 SV=2 - [TPIS_RAT]|Uncharacterized protein (Fragment) OS=Rattus norvegicus PE=3 SV=1 - [M0RCN4_RAT]	P48500;M0RCN4	654.9		0.0288056	0.122008		0.864664	-1.15652
aGELTEDEVER	Rps18	40S ribosomal protein S18 OS=Rattus norvegicus GN=Rps18 PE=1 SV=3 - [RS18_RAT]|Protein RGD1561919 OS=Rattus norvegicus GN=RGD1561919 PE=3 SV=1 - [D3ZAU6_RAT]|Protein RGD1562404 OS=Rattus norvegicus GN=RGD1562404 PE=3 SV=1 - [D3ZII2_RAT]|Protein LOC1003622	P62271;D3ZAU6;D3ZII2;D3ZM33;M0R5K9	738.872		0.0288056	0.122008		1.09836	1.09836
eLSEIAQR	Aldob	Fructose-bisphosphate aldolase B OS=Rattus norvegicus GN=Aldob PE=1 SV=2 - [ALDOB_RAT]|Fructose-bisphosphate aldolase OS=Rattus norvegicus GN=Aldob PE=2 SV=1 - [Q66HT1_RAT]	P00884;Q66HT1	587.835		0.0288056	0.122008		0.955395	-1.04669
dLLLDPAWEk	Actn4	Alpha-actinin-4 OS=Rattus norvegicus GN=Actn4 PE=1 SV=2 - [ACTN4_RAT]|Alpha-actinin-1 OS=Rattus norvegicus GN=Actn1 PE=1 SV=1 - [ACTN1_RAT]|Protein Actn2 OS=Rattus norvegicus GN=Actn2 PE=4 SV=1 - [D3ZCV0_RAT]|Actinin alpha 3, isoform CRA_a OS=Rattus norve	Q9QXQ0;Q9Z1P2;D3ZCV0;Q8R4I6	829.481		0.0311456	0.131335		1.18801	1.18801
vQDDEVGDGTTSVTVLAAELLR	Cct2	T-complex protein 1 subunit beta OS=Rattus norvegicus GN=Cct2 PE=1 SV=3 - [TCPB_RAT]	Q5XIM9	839.779		0.0311456	0.131335		1.21007	1.21007
sFPFVSk	Cps1	Carbamoyl-phosphate synthase [ammonia], mitochondrial OS=Rattus norvegicus GN=Cps1 PE=1 SV=1 - [CPSM_RAT]|DNA fragmentation factor subunit beta OS=Rattus norvegicus GN=Cad PE=3 SV=2 - [D4A8A0_RAT]	P07756;D4A8A0	635.384		0.035463	0.139654		1.28595	1.28595
eEWDVIEGLIR	Decr1	2,4-dienoyl-CoA reductase, mitochondrial OS=Rattus norvegicus GN=Decr1 PE=1 SV=2 - [DECR_RAT]|2,4-dienoyl CoA reductase 1, mitochondrial, isoform CRA_a OS=Rattus norvegicus GN=Decr1 PE=4 SV=1 - [G3V734_RAT]	Q64591;G3V734	794.432		0.035463	0.139654		1.36037	1.36037
yRPGTVALR	Hist2h3c2	Histone H3.1 OS=Rattus norvegicus PE=1 SV=3 - [H31_RAT]|Histone H3 OS=Rattus norvegicus GN=Hist2h3c2 PE=1 SV=1 - [D3ZJ08_RAT]|Histone H3.3 OS=Rattus norvegicus GN=H3f3b PE=1 SV=2 - [H33_RAT]|Histone H3 OS=Rattus norvegicus GN=H3f3c PE=3 SV=1 - [D3ZK97_RAT	Q6LED0;D3ZJ08;P84245;D3ZK97;D3ZQN4;M0R537;M0RBX6;M0RCB8	421.258		0.035463	0.139654		0.854713	-1.16998
sDPVEEAIk	Ehhadh	Peroxisomal bifunctional enzyme OS=Rattus norvegicus GN=Ehhadh PE=1 SV=2 - [ECHP_RAT]	P07896	723.415		0.035463	0.139654		1.19107	1.19107
vANEPILAFTQGSPER	Aldh4a1	Delta-1-pyrroline-5-carboxylate dehydrogenase, mitochondrial OS=Rattus norvegicus GN=Aldh4a1 PE=1 SV=1 - [AL4A1_RAT]|Delta-1-pyrroline-5-carboxylate dehydrogenase, mitochondrial OS=Rattus norvegicus GN=Tas1r2 PE=3 SV=2 - [F1LQ99_RAT]|Delta-1-pyrroline-5-c	P0C2X9;F1LQ99;F8WFI0;R9PY10	653.356		0.035463	0.139654		1.21141	1.21141
fAMEPEEFDSDALQEFVMAFk	Pdia4	Protein disulfide-isomerase A4 OS=Rattus norvegicus GN=Pdia4 PE=1 SV=2 - [PDIA4_RAT]	P38659	980.479		0.035463	0.139654		1.23704	1.23704
dFTPAELR	Pgrmc1	Membrane-associated progesterone receptor component 1 OS=Rattus norvegicus GN=Pgrmc1 PE=1 SV=3 - [PGRC1_RAT]	P70580	589.324		0.035463	0.139654		1.22302	1.22302
iGEDYVk	Pygl	Glycogen phosphorylase, liver form OS=Rattus norvegicus GN=Pygl PE=1 SV=5 - [PYGL_RAT]	P09811	641.376		0.035463	0.139654		1.21794	1.21794
eLEEIVQPIISk	Hspa5	78 kDa glucose-regulated protein OS=Rattus norvegicus GN=Hspa5 PE=1 SV=1 - [GRP78_RAT]	P06761	619.376		0.035463	0.139654		1.31904	1.31904
tVIGDHGDELFSVFGSPFLk	Ces1d	Carboxylesterase 1D OS=Rattus norvegicus GN=Ces1d PE=1 SV=2 - [CES1D_RAT]|Carboxylesterase 1D OS=Rattus norvegicus GN=Ces1d PE=3 SV=2 - [G3V822_RAT]	P16303;G3V822	656.61		0.035463	0.139654		1.19212	1.19212
fEVGDIMLIR	Pnp	Purine nucleoside phosphorylase OS=Rattus norvegicus GN=Pnp PE=1 SV=1 - [PNPH_RAT]|Purine nucleoside phosphorylase (Fragment) OS=Rattus norvegicus GN=Pnp PE=4 SV=2 - [D3ZXK9_RAT]	P85973;D3ZXK9	711.404		0.035463	0.139654		1.31971	1.31971
tQLVSNLk	Got2	Aspartate aminotransferase, mitochondrial OS=Rattus norvegicus GN=Got2 PE=1 SV=2 - [AATM_RAT]|Uncharacterized protein (Fragment) OS=Rattus norvegicus PE=4 SV=2 - [F1LXI9_RAT]	P00507;F1LXI9	680.931		0.035463	0.139654		1.18577	1.18577
iIAEGANGPTTPEADkIFLER	Glud1	Glutamate dehydrogenase 1, mitochondrial OS=Rattus norvegicus GN=Glud1 PE=1 SV=2 - [DHE3_RAT]	P10860	900.837		0.035463	0.139654		1.33907	1.33907
aYNMLDIIHAVIDER	Pccb	Propionyl-CoA carboxylase beta chain, mitochondrial OS=Rattus norvegicus GN=Pccb PE=2 SV=1 - [PCCB_RAT]|Propionyl coenzyme A carboxylase, beta polypeptide OS=Rattus norvegicus GN=Pccb PE=2 SV=1 - [Q68FZ8_RAT]	P07633;Q68FZ8	668.026		0.035463	0.139654		1.23346	1.23346
tELTADcETk	Map1	T-kininogen 1 OS=Rattus norvegicus GN=Map1 PE=1 SV=2 - [KNT1_RAT]	P01048	813.429		0.035463	0.139654		1.34412	1.34412
eAILIDPVLETAHR	Ethe1	Ethylmalonic encephalopathy 1 OS=Rattus norvegicus GN=Ethe1 PE=2 SV=1 - [B0BNJ4_RAT]	B0BNJ4	602.682		0.035463	0.139654		0.777458	-1.28624
eQLEEEEEAkR	LOC100911597	Myosin, heavy polypeptide 9, non-muscle OS=Rattus norvegicus GN=LOC100911597 PE=4 SV=1 - [G3V6P7_RAT]	G3V6P7	616.663		0.035463	0.139654		1.1665	1.1665
iMDPNIVGSEHYDVAR	Atp5b	ATP synthase subunit beta, mitochondrial OS=Rattus norvegicus GN=Atp5b PE=1 SV=2 - [ATPB_RAT]|ATP synthase subunit beta OS=Rattus norvegicus GN=Atp5b PE=3 SV=1 - [G3V6D3_RAT]	P10719;G3V6D3	682.348		0.035463	0.139654		0.891454	-1.12176
eQAGGDATENFEDVGHSTDAR	Cyb5a	Cytochrome b5 OS=Rattus norvegicus GN=Cyb5a PE=1 SV=2 - [CYB5_RAT]|Cytochrome b5 OS=Rattus norvegicus GN=Cyb5a PE=3 SV=1 - [D4A1G4_RAT]|Isoform Short of Cytochrome b5 OS=Rattus norvegicus GN=Cyb5a - [CYB5_RAT]	P00173;D4A1G4;P00173-2	812.367		0.035463	0.139654		1.45304	1.45304
aFAAGADIk	Echs1	Enoyl-CoA hydratase, mitochondrial OS=Rattus norvegicus GN=Echs1 PE=1 SV=1 - [ECHM_RAT]	P14604	661.396		0.035463	0.139654		0.867146	-1.15321
sADTLWGIQk	Ldha	Uncharacterized protein OS=Rattus norvegicus PE=3 SV=1 - [M0RBY5_RAT]|L-lactate dehydrogenase A chain OS=Rattus norvegicus GN=Ldha PE=1 SV=1 - [LDHA_RAT]	M0RBY5;P04642	788.958		0.035463	0.139654		1.35495	1.35495
aVFVDLEPTVIDEIR	Tuba4a	Tubulin alpha-4A chain OS=Rattus norvegicus GN=Tuba4a PE=2 SV=1 - [TBA4A_RAT]	Q5XIF6	973.045		0.035463	0.139654		1.28536	1.28536
wLPELVER	Aldh6a1	Methylmalonate-semialdehyde dehydrogenase [acylating], mitochondrial OS=Rattus norvegicus GN=Aldh6a1 PE=1 SV=1 - [MMSA_RAT]|Aldehyde dehydrogenase family 6, subfamily A1, isoform CRA_b OS=Rattus norvegicus GN=Aldh6a1 PE=3 SV=1 - [G3V7J0_RAT]	Q02253;G3V7J0	635.871		0.035463	0.139654		1.23288	1.23288
vVLDDkDYFLFR	Hspe1	10 kDa heat shock protein, mitochondrial OS=Rattus norvegicus GN=Hspe1 PE=1 SV=3 - [CH10_RAT]	P26772	663.38		0.035463	0.139654		0.879957	-1.13642
tAFDEAIAELDTLNEESYk	Ywhab	14-3-3 protein beta/alpha OS=Rattus norvegicus GN=Ywhab PE=1 SV=3 - [1433B_RAT]|Isoform Short of 14-3-3 protein beta/alpha OS=Rattus norvegicus GN=Ywhab - [1433B_RAT]	P35213;P35213-2	873.114		0.035463	0.139654		1.23005	1.23005
aAVDAGFVPNDMQVGQTGk	Etfa	Electron transfer flavoprotein subunit alpha, mitochondrial OS=Rattus norvegicus GN=Etfa PE=1 SV=4 - [ETFA_RAT]	P13803	788.419		0.035463	0.139654		0.863545	-1.15802
vGASFLQR	Got2	Aspartate aminotransferase, mitochondrial OS=Rattus norvegicus GN=Got2 PE=1 SV=2 - [AATM_RAT]|Uncharacterized protein (Fragment) OS=Rattus norvegicus PE=4 SV=2 - [F1LXI9_RAT]	P00507;F1LXI9	553.829		0.035463	0.139654		1.09111	1.09111
dGNLMFDQVPmVEIDGMk	Gsta1	Glutathione S-transferase alpha-1 OS=Rattus norvegicus GN=Gsta1 PE=1 SV=3 - [GSTA1_RAT]|Glutathione S-transferase alpha-2 OS=Rattus norvegicus GN=Gsta2 PE=2 SV=2 - [GSTA2_RAT]|Glutathione S-transferase (Fragment) OS=Rattus norvegicus GN=Gsta5 PE=3 SV=1 -	P00502;P04903;F7F2H5;Q4FZZ3	833.09		0.035463	0.139654		1.17797	1.17797
yYVGDTEDVLFEk	Haao	3-hydroxyanthranilate 3,4-dioxygenase OS=Rattus norvegicus GN=Haao PE=1 SV=2 - [3HAO_RAT]	P46953	1018.53		0.035463	0.139654		0.850685	-1.17552
lcVLHEk	Alb	Serum albumin OS=Rattus norvegicus GN=Alb PE=1 SV=2 - [ALBU_RAT]	P02770	452.94		0.035463	0.139654		0.86469	-1.15648
vQPIYGGTNEIMk	Acadl	Long-chain specific acyl-CoA dehydrogenase, mitochondrial OS=Rattus norvegicus GN=Acadl PE=1 SV=1 - [ACADL_RAT]	P15650	636.693		0.035463	0.139654		1.15046	1.15046
aLESPERPFLAILGGAk	Pgk1	Phosphoglycerate kinase 1 OS=Rattus norvegicus GN=Pgk1 PE=1 SV=2 - [PGK1_RAT]|Phosphoglycerate kinase OS=Rattus norvegicus GN=RGD1560402 PE=3 SV=1 - [M0R6Y8_RAT]	P16617;M0R6Y8	743.112		0.035463	0.139654		0.922972	-1.08346
fLQPGSQR	Gsta3	Glutathione S-transferase alpha-3 OS=Rattus norvegicus GN=Gsta3 PE=1 SV=3 - [GSTA3_RAT]|Glutathione S-transferase alpha-5 OS=Rattus norvegicus GN=Gsta5 PE=1 SV=2 - [GSTA5_RAT]|Glutathione S-transferase alpha-1 OS=Rattus norvegicus GN=Gsta1 PE=1 SV=3 - [GS	P04904;P46418;P00502;P04903;P14942;Q6AXY0;D3ZD94;F1LVC6;F7F2H5;Q4FZZ3	581.332		0.0432571	0.157343		1.25043	1.25043
mEccDVPAETLYDVLHDIEYR	Stard10	Protein Stard10 OS=Rattus norvegicus GN=Stard10 PE=2 SV=1 - [Q5BJN1_RAT]	Q5BJN1	953.105		0.0432571	0.157343		1.20855	1.20855
sENEPIENEAAR	Suclg2	Succinyl-CoA ligase subunit beta OS=Rattus norvegicus GN=Suclg2 PE=3 SV=2 - [F1LPV8_RAT]	F1LPV8	794.394		0.0432571	0.157343		1.44468	1.44468
vEFEELcADLFDR	Hyou1	Hypoxia up-regulated protein 1 OS=Rattus norvegicus GN=Hyou1 PE=1 SV=1 - [HYOU1_RAT]|Hypoxia up-regulated protein 1 OS=Rattus norvegicus GN=Hyou1 PE=3 SV=1 - [F1LN18_RAT]	Q63617;F1LN18	936.455		0.0432571	0.157343		1.48711	1.48711
lQVELDSVTGLLNQSDSk	Myh9	Myosin-9 OS=Rattus norvegicus GN=Myh9 PE=1 SV=3 - [MYH9_RAT]|Myosin, heavy polypeptide 9, non-muscle OS=Rattus norvegicus GN=LOC100911597 PE=4 SV=1 - [G3V6P7_RAT]	Q62812;G3V6P7	802.115		0.0432571	0.157343		1.22071	1.22071
lADVMEQHQEELATIEALDAGAVYTLALk	Aldh1l1	Cytosolic 10-formyltetrahydrofolate dehydrogenase OS=Rattus norvegicus GN=Aldh1l1 PE=1 SV=3 - [AL1L1_RAT]|10-formyltetrahydrofolate dehydrogenase OS=Rattus norvegicus GN=Aldh1l1 PE=1 SV=1 - [M0R8T2_RAT]	P28037;M0R8T2	900.986		0.0432571	0.157343		1.22621	1.22621
dVNVNFEk	Ptges3	Prostaglandin E synthase 3 OS=Rattus norvegicus GN=Ptges3 PE=1 SV=2 - [TEBP_RAT]|Protein Ptges3l1 OS=Rattus norvegicus GN=Ptges3l1 PE=2 SV=1 - [Q5PQL9_RAT]|Prostaglandin E synthase 3 (Fragment) OS=Rattus norvegicus GN=Ptges3 PE=1 SV=1 - [R9PXR7_RAT]	P83868;Q5PQL9;R9PXR7	711.902		0.0432571	0.157343		1.22644	1.22644
aGSNVMQTFTFYASEDkLENR	Bhmt	Betaine--homocysteine S-methyltransferase 1 OS=Rattus norvegicus GN=Bhmt PE=1 SV=1 - [BHMT1_RAT]	O09171	956.152		0.0432571	0.157343		0.785936	-1.27237
lFYSTFATDDRR	Echs1	Enoyl-CoA hydratase, mitochondrial OS=Rattus norvegicus GN=Echs1 PE=1 SV=1 - [ECHM_RAT]	P14604	574.299		0.0432571	0.157343		0.69948	-1.42963
aQDTAELFFEDVR	Acadl	Long-chain specific acyl-CoA dehydrogenase, mitochondrial OS=Rattus norvegicus GN=Acadl PE=1 SV=1 - [ACADL_RAT]	P15650	885.448		0.0432571	0.157343		1.51448	1.51448
vMQEEIFGPILPIVSVk	Aldh3a2	Aldehyde dehydrogenase OS=Rattus norvegicus GN=Aldh3a2 PE=3 SV=1 - [G3V9W6_RAT]|Fatty aldehyde dehydrogenase OS=Rattus norvegicus GN=Aldh3a2 PE=1 SV=1 - [AL3A2_RAT]	G3V9W6;P30839	786.468		0.0432571	0.157343		1.3148	1.3148
lEEMINELAVAMTAVk	Tmed2	Transmembrane emp24 domain-containing protein 2 OS=Rattus norvegicus GN=Tmed2 PE=1 SV=1 - [TMED2_RAT]	Q63524	740.751		0.0432571	0.157343		1.27581	1.27581
aYLPVNESFGFTADLR	Eef2	Elongation factor 2 OS=Rattus norvegicus GN=Eef2 PE=1 SV=4 - [EF2_RAT]	P05197	1015.03		0.0432571	0.157343		1.25295	1.25295
tSYQDcIk	Tf	Serotransferrin OS=Rattus norvegicus GN=Tf PE=1 SV=3 - [TRFE_RAT]|Ab2-417 OS=Rattus norvegicus GN=Tf PE=2 SV=1 - [Q7TMC7_RAT]	P12346;Q7TMC7	736.894		0.0432571	0.157343		1.19788	1.19788
gTVLLADNVIVPGTPDFLAYVR	Comt	Catechol O-methyltransferase OS=Rattus norvegicus GN=Comt PE=1 SV=2 - [COMT_RAT]|Isoform 2 of Catechol O-methyltransferase OS=Rattus norvegicus GN=Comt - [COMT_RAT]	P22734;P22734-2	853.817		0.0432571	0.157343		1.28587	1.28587
hEAGDVMGGHAIR	Ctsb	Cathepsin B OS=Rattus norvegicus GN=Ctsb PE=1 SV=2 - [CATB_RAT]|Cathepsin B OS=Rattus norvegicus GN=Ctsb PE=2 SV=1 - [Q6IN22_RAT]	P00787;Q6IN22	395.455		0.0432571	0.157343		1.19143	1.19143
qFLLAAEAVDDIPFGITSNSDVFSk	P4hb	Protein disulfide-isomerase OS=Rattus norvegicus GN=P4hb PE=1 SV=2 - [PDIA1_RAT]	P04785	1048.23		0.0432571	0.157343		1.40735	1.40735
eLGEYGLQAYTEVk	Aldh2	Aldehyde dehydrogenase, mitochondrial OS=Rattus norvegicus GN=Aldh2 PE=1 SV=1 - [ALDH2_RAT]|Aldehyde dehydrogenase, mitochondrial OS=Rattus norvegicus GN=Aldh2 PE=3 SV=2 - [F1LN88_RAT]	P11884;F1LN88	1029.56		0.0432571	0.157343		1.14201	1.14201
dVLNLVYLcEALNLPEVAR	Ugdh	UDP-glucose 6-dehydrogenase OS=Rattus norvegicus GN=Ugdh PE=2 SV=1 - [UGDH_RAT]|UDP-glucose 6-dehydrogenase OS=Rattus norvegicus GN=Ugdh PE=3 SV=1 - [G3V6C4_RAT]	O70199;G3V6C4	810.78		0.0432571	0.157343		1.13768	1.13768
aVDFAER	Rpl8	60S ribosomal protein L8 OS=Rattus norvegicus GN=Rpl8 PE=2 SV=2 - [RL8_RAT]|Protein RGD1561333 OS=Rattus norvegicus GN=RGD1561333 PE=3 SV=1 - [D4A6W6_RAT]	P62919;D4A6W6	518.785		0.0432571	0.157343		1.12855	1.12855
lIPEMDQIFTDVEmTTLEk	Hyou1	Hypoxia up-regulated protein 1 OS=Rattus norvegicus GN=Hyou1 PE=1 SV=1 - [HYOU1_RAT]|Hypoxia up-regulated protein 1 OS=Rattus norvegicus GN=Hyou1 PE=3 SV=1 - [F1LN18_RAT]	Q63617;F1LN18	909.812		0.0432571	0.157343		1.20709	1.20709
kQELEEIcHDLEAR	Myh9	Myosin-9 OS=Rattus norvegicus GN=Myh9 PE=1 SV=3 - [MYH9_RAT]|Myosin, heavy polypeptide 9, non-muscle OS=Rattus norvegicus GN=LOC100911597 PE=4 SV=1 - [G3V6P7_RAT]	Q62812;G3V6P7	557.799		0.0432571	0.157343		1.35706	1.35706
lkDVLLQVEDERR	Myh9	Myosin-9 OS=Rattus norvegicus GN=Myh9 PE=1 SV=3 - [MYH9_RAT]|Myosin, heavy polypeptide 9, non-muscle OS=Rattus norvegicus GN=LOC100911597 PE=4 SV=1 - [G3V6P7_RAT]	Q62812;G3V6P7	518.562		0.0432571	0.157343		0.769827	-1.29899
aAVPSGASTGIYEALELR	Eno1	Alpha-enolase OS=Rattus norvegicus GN=Eno1 PE=1 SV=4 - [ENOA_RAT]|Beta-enolase OS=Rattus norvegicus GN=Eno3 PE=1 SV=3 - [ENOB_RAT]|Gamma-enolase OS=Rattus norvegicus GN=Eno2 PE=1 SV=2 - [ENOG_RAT]|Enolase OS=Rattus norvegicus PE=3 SV=1 - [D3ZYU0_RAT]|Unch	P04764;P15429;P07323;D3ZYU0;M0R5J4;M0RAU4	678.707		0.0432571	0.157343		1.26085	1.26085
aLENNMSLDEIVk	Cps1	Carbamoyl-phosphate synthase [ammonia], mitochondrial OS=Rattus norvegicus GN=Cps1 PE=1 SV=1 - [CPSM_RAT]	P07756	967.536		0.0432571	0.157343		1.23287	1.23287
vGEALVSHPEVPVISFTGSQPTAER	Aldh8a1	Protein Aldh8a1 OS=Rattus norvegicus GN=Aldh8a1 PE=3 SV=2 - [D3ZXY4_RAT]	D3ZXY4	946.172		0.0432571	0.157343		1.20376	1.20376
dVMPEVNk	Gpi	Glucose-6-phosphate isomerase OS=Rattus norvegicus GN=Gpi PE=1 SV=1 - [G6PI_RAT]	Q6P6V0	695.394		0.0432571	0.157343		1.17373	1.17373
eIFLSQPILLELEAPLk	Ppp1ca	Serine/threonine-protein phosphatase PP1-alpha catalytic subunit OS=Rattus norvegicus GN=Ppp1ca PE=1 SV=1 - [PP1A_RAT]|Serine/threonine-protein phosphatase PP1-beta catalytic subunit OS=Rattus norvegicus GN=Ppp1cb PE=1 SV=3 - [PP1B_RAT]|Serine/threonine-p	P62138;P62142;P63088;P63088-2	804.491		0.0432571	0.157343		1.18629	1.18629
qVAEMAEcIGSALIQk	Acsl1	Long-chain-fatty-acid--CoA ligase 1 OS=Rattus norvegicus GN=Acsl1 PE=1 SV=1 - [ACSL1_RAT]	P18163	736.071		0.0432571	0.157343		1.19031	1.19031
mSPEEFTEIMNQR	Hmgcs2	Hydroxymethylglutaryl-CoA synthase, mitochondrial OS=Rattus norvegicus GN=Hmgcs2 PE=2 SV=1 - [HMCS2_RAT]|3-hydroxy-3-methylglutaryl-Coenzyme A synthase 2 (Mitochondrial) OS=Rattus norvegicus GN=Hmgcs2 PE=2 SV=1 - [Q68G44_RAT]	P22791;Q68G44	614.297		0.0432571	0.157343		1.41962	1.41962
scHTGLGR	Tf	Serotransferrin OS=Rattus norvegicus GN=Tf PE=1 SV=3 - [TRFE_RAT]|Ab2-417 OS=Rattus norvegicus GN=Tf PE=2 SV=1 - [Q7TMC7_RAT]	P12346;Q7TMC7	558.792		0.0432571	0.157343		0.784849	-1.27413
gTEDFIVESLDASFR	Ssr1	Translocon-associated protein subunit alpha OS=Rattus norvegicus GN=Ssr1 PE=2 SV=1 - [SSRA_RAT]|Signal sequence receptor, alpha OS=Rattus norvegicus GN=Ssr1 PE=2 SV=1 - [Q4V7D1_RAT]	Q7TPJ0;Q4V7D1	957.985		0.0432571	0.157343		1.32498	1.32498
vDPVNFk	Hba1	Hemoglobin subunit alpha-1/2 OS=Rattus norvegicus GN=Hba1 PE=1 SV=3 - [HBA_RAT]|Protein Hbz OS=Rattus norvegicus GN=Hbz PE=3 SV=1 - [G3V8R3_RAT]|Alpha globin OS=Rattus norvegicus GN=LOC287167 PE=3 SV=2 - [Q63910_RAT]	P01946;G3V8R3;Q63910	638.886		0.0432571	0.157343		0.729057	-1.37164
aVFVDLEPTVIDEVR	Tuba1b	Tubulin alpha-1B chain OS=Rattus norvegicus GN=Tuba1b PE=1 SV=1 - [TBA1B_RAT]|Tubulin alpha-1C chain OS=Rattus norvegicus GN=Tuba1c PE=1 SV=1 - [TBA1C_RAT]|Tubulin alpha-1A chain OS=Rattus norvegicus GN=Tuba1a PE=1 SV=1 - [TBA1A_RAT]|Uncharacterized prote	Q6P9V9;Q6AYZ1;P68370;M0R5B4	966.037		0.0432571	0.157343		1.37348	1.37348
vGAAEEELQk	Rrbp1	Protein Rrbp1 OS=Rattus norvegicus GN=Rrbp1 PE=4 SV=2 - [F1M5X1_RAT]|Protein Rrbp1 OS=Rattus norvegicus GN=Rrbp1 PE=4 SV=2 - [F1M853_RAT]	F1M5X1;F1M853	766.439		0.0432571	0.157343		1.13817	1.13817
iGGIGTVPVGR	Eef1a1	Elongation factor 1-alpha 1 OS=Rattus norvegicus GN=Eef1a1 PE=1 SV=1 - [EF1A1_RAT]|Elongation factor 1-alpha 2 OS=Rattus norvegicus GN=Eef1a2 PE=2 SV=1 - [EF1A2_RAT]|Elongation factor 1-alpha OS=Rattus norvegicus GN=RGD1566344 PE=3 SV=1 - [D3ZXS6_RAT]|Elo	P62630;P62632;D3ZXS6;F1M6C2;M0R757;M0RAS8	627.89		0.0432571	0.157343		1.26751	1.26751
gQNQPVLNITNR	Cps1	Carbamoyl-phosphate synthase [ammonia], mitochondrial OS=Rattus norvegicus GN=Cps1 PE=1 SV=1 - [CPSM_RAT]	P07756	791.946		0.0432571	0.157343		1.22933	1.22933
sIQESTGGIIEVLHk	Hsd17b4	Peroxisomal multifunctional enzyme type 2 OS=Rattus norvegicus GN=Hsd17b4 PE=1 SV=3 - [DHB4_RAT]	P97852	690.404		0.0432571	0.157343		1.21642	1.21642
lLQDSGAPDGTLNIIHGQHEAVNFIcDHPDIk	Aldh6a1	Methylmalonate-semialdehyde dehydrogenase [acylating], mitochondrial OS=Rattus norvegicus GN=Aldh6a1 PE=1 SV=1 - [MMSA_RAT]|Aldehyde dehydrogenase family 6, subfamily A1, isoform CRA_b OS=Rattus norvegicus GN=Aldh6a1 PE=3 SV=1 - [G3V7J0_RAT]	Q02253;G3V7J0	797.415		0.0432571	0.157343		1.19691	1.19691
tYIIGELHPDDR	Cyb5a	Cytochrome b5 OS=Rattus norvegicus GN=Cyb5a PE=1 SV=2 - [CYB5_RAT]|Cytochrome b5 OS=Rattus norvegicus GN=Cyb5a PE=3 SV=1 - [D4A1G4_RAT]|Isoform Short of Cytochrome b5 OS=Rattus norvegicus GN=Cyb5a - [CYB5_RAT]	P00173;D4A1G4;P00173-2	553.296		0.0432571	0.157343		1.1945	1.1945
aEELGLPILGVLR	Acaa1b	3-ketoacyl-CoA thiolase B, peroxisomal OS=Rattus norvegicus GN=Acaa1b PE=1 SV=2 - [THIKB_RAT]|3-ketoacyl-CoA thiolase A, peroxisomal OS=Rattus norvegicus GN=Acaa1a PE=1 SV=2 - [THIKA_RAT]|3-ketoacyl-CoA thiolase A, peroxisomal OS=Rattus norvegicus GN=Acaa	P07871;P21775;D4AB84;F1LPD6;P21775-2	537.001		0.0450738	0.163018		1.21944	1.21944
dGVDFGk	Aldob	Fructose-bisphosphate aldolase B OS=Rattus norvegicus GN=Aldob PE=1 SV=2 - [ALDOB_RAT]|Fructose-bisphosphate aldolase OS=Rattus norvegicus GN=Aldob PE=2 SV=1 - [Q66HT1_RAT]	P00884;Q66HT1	598.339		0.0450738	0.163018		0.857523	-1.16615
iIAVDINk	Adh6	Alcohol dehydrogenase 6 OS=Rattus norvegicus GN=Adh6 PE=2 SV=1 - [ADH6_RAT]|Alcohol dehydrogenase 1 OS=Rattus norvegicus GN=Adh1 PE=1 SV=3 - [ADH1_RAT]|Alcohol dehydrogenase 1 OS=Rattus norvegicus GN=Adh1 PE=4 SV=2 - [F1LSR9_RAT]	Q5XI95;P06757;F1LSR9	672.437		0.0450738	0.163018		1.21234	1.21234
nVATDALGALEAR	Reep6	Receptor expression-enhancing protein 6 OS=Rattus norvegicus GN=Reep6 PE=2 SV=1 - [REEP6_RAT]	Q5XI60	765.427		0.0492808	0.174998		1.23184	1.23184
fLVGPDGVPVRR	Gpx1	Glutathione peroxidase 1 OS=Rattus norvegicus GN=Gpx1 PE=1 SV=4 - [GPX1_RAT]|Glutathione peroxidase OS=Rattus norvegicus GN=Gpx1 PE=2 SV=1 - [Q6PDW8_RAT]	P04041;Q6PDW8	514.31		0.0524259	0.174998		0.739736	-1.35183
eNPPVEDsSDEDDRR	Stt3b	Protein Stt3b OS=Rattus norvegicus GN=Stt3b PE=2 SV=1 - [B2RYD7_RAT]	B2RYD7	690.293		0.0524259	0.174998		1.5819	1.5819
eNPPVEDSsDEDDRR	Stt3b	Protein Stt3b OS=Rattus norvegicus GN=Stt3b PE=2 SV=1 - [B2RYD7_RAT]	B2RYD7	690.293		0.0524259	0.174998		1.5819	1.5819
dVLTITLTPk	Igg-2a	Ig gamma-2A chain C region OS=Rattus norvegicus GN=Igg-2a PE=1 SV=1 - [IGG2A_RAT]|Ig gamma-1 chain C region OS=Rattus norvegicus PE=1 SV=1 - [IGHG1_RAT]|Uncharacterized protein OS=Rattus norvegicus PE=4 SV=2 - [F1LN61_RAT]	P20760;P20759;F1LN61	779.994		0.0524259	0.174998		0.60455	-1.65412
sVTEFNGDTITNTMTLGDIVYk	Fabp1	Fatty acid-binding protein, liver OS=Rattus norvegicus GN=Fabp1 PE=1 SV=1 - [FABPL_RAT]	P02692	1439.25		0.0524259	0.174998		1.32825	1.32825
wDSISNR	Rgn	Regucalcin OS=Rattus norvegicus GN=Rgn PE=1 SV=3 - [RGN_RAT]	Q03336	553.793		0.0524259	0.174998		1.29183	1.29183
eDTEEHHLR	Hnrnpa2b1	Heterogeneous nuclear ribonucleoproteins A2/B1 OS=Rattus norvegicus GN=Hnrnpa2b1 PE=4 SV=1 - [M0R6J9_RAT]|Heterogeneous nuclear ribonucleoproteins A2/B1 OS=Rattus norvegicus GN=Hnrnpa2b1 PE=1 SV=1 - [ROA2_RAT]|Heterogeneous nuclear ribonucleoprotein A1 OS	M0R6J9;A7VJC2;P04256;A7VJC2-2;A7VJC2-3;A7VJC2-4;F1LM82;F1LNF1;F1LUF2;F1M6C7;F1M6M1;F7FEZ6	465.567		0.0524259	0.174998		1.25112	1.25112
qEDFQLLcPDGTk	Tf	Serotransferrin OS=Rattus norvegicus GN=Tf PE=1 SV=3 - [TRFE_RAT]|Isoform 2 of Serotransferrin OS=Rattus norvegicus GN=Tf - [TRFE_RAT]|Ab2-417 OS=Rattus norvegicus GN=Tf PE=2 SV=1 - [Q7TMC7_RAT]	P12346;P12346-2;Q7TMC7	670.351		0.0524259	0.174998		1.23817	1.23817
gTDIMYTGTLDcWR	Slc25a5	ADP/ATP translocase 2 OS=Rattus norvegicus GN=Slc25a5 PE=1 SV=3 - [ADT2_RAT]	Q09073	959.455		0.0524259	0.174998		1.32576	1.32576
lQSLQLQPDk	Scp2	Non-specific lipid-transfer protein OS=Rattus norvegicus GN=Scp2 PE=4 SV=2 - [F1LQ55_RAT]|Non-specific lipid-transfer protein OS=Rattus norvegicus GN=Scp2 PE=1 SV=3 - [NLTP_RAT]|Isoform SCP2 of Non-specific lipid-transfer protein OS=Rattus norvegicus GN=S	F1LQ55;P11915;P11915-2	543.331		0.0524259	0.174998		1.27727	1.27727
iTITNDk	Hspa1l	Heat shock 70 kDa protein 1-like OS=Rattus norvegicus GN=Hspa1l PE=2 SV=2 - [HS71L_RAT]|Heat shock 70 kDa protein 1A/1B OS=Rattus norvegicus GN=Hspa1a PE=2 SV=2 - [HSP71_RAT]|Heat shock-related 70 kDa protein 2 OS=Rattus norvegicus GN=Hspa2 PE=1 SV=2 - [H	P55063;Q07439;P14659;P63018;D4A4S3;F1LZI1;M0R8M9;M0RCB1	631.889		0.0524259	0.174998		1.21972	1.21972
nQNINLENNLGEVEAR	Krt18	Keratin, type I cytoskeletal 18 OS=Rattus norvegicus GN=Krt18 PE=1 SV=3 - [K1C18_RAT]	Q5BJY9	686.025		0.0524259	0.174998		1.24339	1.24339
sHGQDYLVGNR	Gsta3	Glutathione S-transferase alpha-3 OS=Rattus norvegicus GN=Gsta3 PE=1 SV=3 - [GSTA3_RAT]|Glutathione S-transferase alpha-1 OS=Rattus norvegicus GN=Gsta1 PE=1 SV=3 - [GSTA1_RAT]|Glutathione S-transferase alpha-2 OS=Rattus norvegicus GN=Gsta2 PE=2 SV=2 - [GS	P04904;P00502;P04903;F7F2H5;M0RDI1;Q4FZZ3	492.258		0.0524259	0.174998		1.23848	1.23848
dGIEPGHIPGSVNIPFTEFLTSEGLEk	Mpst	3-mercaptopyruvate sulfurtransferase OS=Rattus norvegicus GN=Mpst PE=1 SV=3 - [THTM_RAT]	P97532	1114.59		0.0524259	0.174998		1.29116	1.29116
iDAAAPLDk	Adh1	Alcohol dehydrogenase 1 OS=Rattus norvegicus GN=Adh1 PE=1 SV=3 - [ADH1_RAT]|Alcohol dehydrogenase 1 OS=Rattus norvegicus GN=Adh1 PE=4 SV=2 - [F1LSR9_RAT]	P06757;F1LSR9	686.416		0.0524259	0.174998		1.43771	1.43771
eYFGQFGEIEAIELPIDPk	Hnrnpab	CArG-binding factor A OS=Rattus norvegicus GN=Hnrnpab PE=2 SV=1 - [Q9QX80_RAT]|Protein Hnrnpab OS=Rattus norvegicus GN=Hnrnpab PE=2 SV=1 - [Q9QX81_RAT]	Q9QX80;Q9QX81	885.144		0.0524259	0.174998		1.24094	1.24094
iMEMAAk	Aldh9a1	4-trimethylaminobutyraldehyde dehydrogenase OS=Rattus norvegicus GN=Aldh9a1 PE=1 SV=1 - [AL9A1_RAT]	Q9JLJ3	626.364		0.0524259	0.174998		1.18916	1.18916
vMEETFSYLLGR	Arg1	Arginase-1 OS=Rattus norvegicus GN=Arg1 PE=1 SV=2 - [ARGI1_RAT]	P07824	837.427		0.0524259	0.174998		0.840455	-1.18983
iIPLLTDPk	Ephx1	Epoxide hydrolase 1 OS=Rattus norvegicus GN=Ephx1 PE=1 SV=1 - [HYEP_RAT]	P07687	734.481		0.0524259	0.174998		1.63774	1.63774
aDMVIEAVFEDLAVk	Hadha	Trifunctional enzyme subunit alpha, mitochondrial OS=Rattus norvegicus GN=Hadha PE=1 SV=2 - [ECHA_RAT]	Q64428	703.395		0.0524259	0.174998		1.54267	1.54267
eVQSEFVEVMNEIWANDQIR	Hadha	Trifunctional enzyme subunit alpha, mitochondrial OS=Rattus norvegicus GN=Hadha PE=1 SV=2 - [ECHA_RAT]	Q64428	889.108		0.0524259	0.174998		1.27987	1.27987
sDYLNTFEFMDk	Idh1	Isocitrate dehydrogenase [NADP] cytoplasmic OS=Rattus norvegicus GN=Idh1 PE=1 SV=1 - [IDHC_RAT]	P41562	656.666		0.0524259	0.174998		1.52992	1.52992
dMLEASILDTYLGk	Cct8	Chaperonin subunit 8 (Theta) (Predicted), isoform CRA_a OS=Rattus norvegicus GN=Cct8 PE=3 SV=1 - [D4ACB8_RAT]	D4ACB8	676.376		0.0524259	0.174998		1.17179	1.17179
sTFLDAWEGMEELVDQGLVk	Akr1b7	Aldose reductase-related protein 1 OS=Rattus norvegicus GN=Akr1b7 PE=1 SV=1 - [ALD1_RAT]	Q5RJP0	909.143		0.0524259	0.174998		1.57931	1.57931
eAEAAVYHR	Pklr	Pyruvate kinase PKLR OS=Rattus norvegicus GN=Pklr PE=2 SV=2 - [KPYR_RAT]|Isoform L-type of Pyruvate kinase PKLR OS=Rattus norvegicus GN=Pklr - [KPYR_RAT]	P12928;P12928-2	425.561		0.0524259	0.174998		0.84511	-1.18328
aVDSQILPk	Rpl6	60S ribosomal protein L6 OS=Rattus norvegicus GN=Rpl6 PE=1 SV=5 - [RL6_RAT]|60S ribosomal protein L6 OS=Rattus norvegicus GN=Rpl6 PE=3 SV=1 - [F1LQS3_RAT]|60S ribosomal protein L6 OS=Rattus norvegicus GN=Rpl6 PE=3 SV=1 - [H7C5Y5_RAT]	P21533;F1LQS3;H7C5Y5	714.944		0.0524259	0.174998		1.18203	1.18203
nGFLLDGFPR	Ak2	Adenylate kinase 2, mitochondrial OS=Rattus norvegicus GN=Ak2 PE=2 SV=2 - [KAD2_RAT]|Isoform 2 of Adenylate kinase 2, mitochondrial OS=Rattus norvegicus GN=Ak2 - [KAD2_RAT]	P29410;P29410-2	683.371		0.0524259	0.174998		0.913279	-1.09496
vTkEEWDVIEGLIR	Decr1	2,4-dienoyl-CoA reductase, mitochondrial OS=Rattus norvegicus GN=Decr1 PE=1 SV=2 - [DECR_RAT]|2,4-dienoyl CoA reductase 1, mitochondrial, isoform CRA_a OS=Rattus norvegicus GN=Decr1 PE=4 SV=1 - [G3V734_RAT]	Q64591;G3V734	715.749		0.0524259	0.174998		1.39867	1.39867
lFLEYTDTSYEDk	Gstm2	Glutathione S-transferase Mu 2 OS=Rattus norvegicus GN=Gstm2 PE=1 SV=2 - [GSTM2_RAT]	P08010	1041.54		0.0524259	0.174998		1.32767	1.32767
nVQAEEMVEFSSGLk	Atp5a1	ATP synthase subunit alpha, mitochondrial OS=Rattus norvegicus GN=Atp5a1 PE=1 SV=2 - [ATPA_RAT]|ATP synthase subunit alpha OS=Rattus norvegicus GN=Atp5a1 PE=3 SV=1 - [F1LP05_RAT]|Protein LOC100910820 OS=Rattus norvegicus GN=LOC100910820 PE=3 SV=1 - [M0R4D	P15999;F1LP05;M0R4D7	709.38		0.0524259	0.174998		1.409	1.409
aDGYVDNLAEAVDLLLQHMDk	Lhpp	Phospholysine phosphohistidine inorganic pyrophosphate phosphatase OS=Rattus norvegicus GN=Lhpp PE=2 SV=1 - [LHPP_RAT]	Q5I0D5	697.87		0.0524259	0.174998		0.848599	-1.17841
eFEEDLTGIDDR	Rbp1	Retinol-binding protein 1 OS=Rattus norvegicus GN=Rbp1 PE=1 SV=2 - [RET1_RAT]	P02696	834.401		0.0524259	0.174998		1.26182	1.26182
dHGDLAFVDVPNDSPFQIVk	Arg1	Arginase-1 OS=Rattus norvegicus GN=Arg1 PE=1 SV=2 - [ARGI1_RAT]	P07824	668.609		0.0524259	0.174998		0.771138	-1.29679
qVHPDTGISSk	Hist1h2bk	Histone H2B OS=Rattus norvegicus GN=Hist1h2bk PE=3 SV=1 - [G3V9C7_RAT]|Histone H2B OS=Rattus norvegicus GN=LOC100910200 PE=3 SV=1 - [G3V8B3_RAT]|Histone H2B OS=Rattus norvegicus GN=Hist3h2bb PE=3 SV=1 - [M0RBQ5_RAT]|Histone H2B type 1-A OS=Rattus norvegic	G3V9C7;G3V8B3;M0RBQ5;Q00729;Q00715;D3ZNZ9;D3ZLY9;D3ZNH4;D3ZWM5;D4A817;M0R4L7	542.979		0.0524259	0.174998		0.789047	-1.26735
lIDDMVAQAMk	Idh1	Isocitrate dehydrogenase [NADP] cytoplasmic OS=Rattus norvegicus GN=Idh1 PE=1 SV=1 - [IDHC_RAT]	P41562	564.986		0.0524259	0.174998		1.31992	1.31992
sVDEILR	Prdx1	Peroxiredoxin-1 OS=Rattus norvegicus GN=Prdx1 PE=1 SV=1 - [PRDX1_RAT]	Q63716	530.814		0.0524259	0.174998		1.15673	1.15673
gDTNFYGk	Aldh6a1	Methylmalonate-semialdehyde dehydrogenase [acylating], mitochondrial OS=Rattus norvegicus GN=Aldh6a1 PE=1 SV=1 - [MMSA_RAT]|Aldehyde dehydrogenase family 6, subfamily A1, isoform CRA_b OS=Rattus norvegicus GN=Aldh6a1 PE=3 SV=1 - [G3V7J0_RAT]	Q02253;G3V7J0	680.369		0.0524259	0.174998		1.10625	1.10625
gIQVSNDGPcLGSR	Acsl1	Long-chain-fatty-acid--CoA ligase 1 OS=Rattus norvegicus GN=Acsl1 PE=1 SV=1 - [ACSL1_RAT]	P18163	844.932		0.0524259	0.174998		1.17309	1.17309
lAPEYEAAATR	Pdia3	Protein disulfide-isomerase A3 OS=Rattus norvegicus GN=Pdia3 PE=1 SV=2 - [PDIA3_RAT]	P11598	710.885		0.0524259	0.174998		1.07679	1.07679
qGEIFLLPAR	Haao	3-hydroxyanthranilate 3,4-dioxygenase OS=Rattus norvegicus GN=Haao PE=1 SV=2 - [3HAO_RAT]	P46953	686.911		0.0524259	0.174998		0.833633	-1.19957
vTMWVFEEDIGGR	Gpd1	Glycerol-3-phosphate dehydrogenase [NAD(+)], cytoplasmic OS=Rattus norvegicus GN=Gpd1 PE=1 SV=4 - [GPDA_RAT]	O35077	884.45		0.0524259	0.174998		1.14721	1.14721
vIDFAVk	Etfb	Electron transfer flavoprotein subunit beta OS=Rattus norvegicus GN=Etfb PE=2 SV=3 - [ETFB_RAT]	Q68FU3	625.399		0.0524259	0.174998		0.860871	-1.16161
dLTDYLMk	Acta2	Actin, aortic smooth muscle OS=Rattus norvegicus GN=Acta2 PE=2 SV=1 - [ACTA_RAT]|Actin, cytoplasmic 1 OS=Rattus norvegicus GN=Actb PE=1 SV=1 - [ACTB_RAT]|Actin, alpha cardiac muscle 1 OS=Rattus norvegicus GN=Actc1 PE=2 SV=1 - [ACTC_RAT]|Actin, cytoplasmic	P62738;P60711;P68035;P63259;P63269;P68136;D3ZRN3;V9GZ85	736.907		0.0524259	0.174998		1.16145	1.16145
sMEAEMIQLQEELAAAER	Myh9	Myosin-9 OS=Rattus norvegicus GN=Myh9 PE=1 SV=3 - [MYH9_RAT]|Myosin, heavy polypeptide 9, non-muscle OS=Rattus norvegicus GN=LOC100911597 PE=4 SV=1 - [G3V6P7_RAT]	Q62812;G3V6P7	1139.57		0.0538124	0.178687		1.21913	1.21913
qAVSMFVQAVEEAk	Aldh7a1	Alpha-aminoadipic semialdehyde dehydrogenase OS=Rattus norvegicus GN=Aldh7a1 PE=1 SV=2 - [AL7A1_RAT]	Q64057	665.705		0.0538124	0.178687		1.56957	1.56957
vENTEENRR	Aldob	Fructose-bisphosphate aldolase B OS=Rattus norvegicus GN=Aldob PE=1 SV=2 - [ALDOB_RAT]|Fructose-bisphosphate aldolase OS=Rattus norvegicus GN=Aldob PE=2 SV=1 - [Q66HT1_RAT]	P00884;Q66HT1	459.242		0.0538124	0.178687		0.79777	-1.25349
fLEEHPGGEEVLR	Cyb5a	Cytochrome b5 OS=Rattus norvegicus GN=Cyb5a PE=1 SV=2 - [CYB5_RAT]|Cytochrome b5 OS=Rattus norvegicus GN=Cyb5a PE=3 SV=1 - [D4A1G4_RAT]|Isoform Short of Cytochrome b5 OS=Rattus norvegicus GN=Cyb5a - [CYB5_RAT]	P00173;D4A1G4;P00173-2	580.976		0.0586867	0.194534		1.19842	1.19842
eEIVYLPcIYR	Selenbp1	Selenium-binding protein 1 OS=Rattus norvegicus GN=Selenbp1 PE=1 SV=1 - [SBP1_RAT]|Uncharacterized protein (Fragment) OS=Rattus norvegicus GN=Selenbp1 PE=4 SV=1 - [F1LRJ9_RAT]	Q8VIF7;F1LRJ9	842.452		0.0630128	0.196567		0.694566	-1.43975
gILAADEsVGTmGNR	Aldob	Fructose-bisphosphate aldolase B OS=Rattus norvegicus GN=Aldob PE=1 SV=2 - [ALDOB_RAT]|Fructose-bisphosphate aldolase OS=Rattus norvegicus GN=Aldob PE=2 SV=1 - [Q66HT1_RAT]	P00884;Q66HT1	605.955		0.0630128	0.196567		0.595309	-1.6798
eLETVcNDVLALLDk	Ywhah	14-3-3 protein eta OS=Rattus norvegicus GN=Ywhah PE=1 SV=2 - [1433F_RAT]	P68511	730.741		0.0630128	0.196567		1.23516	1.23516
dGVVLFk	P4hb	Protein disulfide-isomerase OS=Rattus norvegicus GN=P4hb PE=1 SV=2 - [PDIA1_RAT]	P04785	618.392		0.0630128	0.196567		1.23035	1.23035
iAPLEEGMLPFNLAEAQR	Slc25a13	Protein Slc25a13 (Fragment) OS=Rattus norvegicus GN=Slc25a13 PE=3 SV=1 - [F1LZW6_RAT]	F1LZW6	1114.6		0.0630128	0.196567		1.20115	1.20115
qIDNPDYk	Calr	Calreticulin OS=Rattus norvegicus GN=Calr PE=1 SV=1 - [CALR_RAT]	P18418	725.9		0.0630128	0.196567		1.1084	1.1084
tAEEEDEADPkR	Ptms	Parathymosin OS=Rattus norvegicus GN=Ptms PE=4 SV=2 - [F8WG89_RAT]	F8WG89	616.651		0.0630128	0.196567		0.783043	-1.27707
qLEQVIAk	Fga	Fibrinogen alpha chain OS=Rattus norvegicus GN=Fga PE=1 SV=3 - [FIBA_RAT]|Fibrinogen alpha chain OS=Rattus norvegicus GN=Fga PE=4 SV=1 - [F7EUB6_RAT]|Isoform 2 of Fibrinogen alpha chain OS=Rattus norvegicus GN=Fga - [FIBA_RAT]|Ac1873 OS=Rattus norvegicus	P06399;F7EUB6;P06399-2;Q7TQ70	693.939		0.0630128	0.196567		1.14623	1.14623
aAEMLLFGk	Eci2	Enoyl-CoA delta isomerase 2, mitochondrial OS=Rattus norvegicus GN=Eci2 PE=1 SV=1 - [ECI2_RAT]|Protein Eci3 OS=Rattus norvegicus GN=Eci3 PE=2 SV=1 - [Q5M884_RAT]	Q5XIC0;Q5M884	719.43		0.0630128	0.196567		1.16958	1.16958
mVEEILk	Fgg	Fibrinogen gamma chain OS=Rattus norvegicus GN=Fgg PE=1 SV=3 - [FIBG_RAT]|Isoform Gamma-A of Fibrinogen gamma chain OS=Rattus norvegicus GN=Fgg - [FIBG_RAT]	P02680;P02680-2	660.404		0.0630128	0.196567		1.33452	1.33452
hVVLcVSSLk	Kcnt1	Potassium channel subfamily T member 1 OS=Rattus norvegicus GN=Kcnt1 PE=1 SV=1 - [KCNT1_RAT]|Potassium channel subfamily T member 1 OS=Rattus norvegicus GN=Kcnt1 PE=4 SV=1 - [D3ZNI9_RAT]|Potassium channel subfamily T member 1 OS=Rattus norvegicus GN=Kcnt1	Q9Z258;D3ZNI9;F1LSG1;Q6UVM4;Q9Z258-2	400.747		0.0630128	0.196567		0.52366	-1.90964
tSAcFEPSLDYMVTk	Cps1	Carbamoyl-phosphate synthase [ammonia], mitochondrial OS=Rattus norvegicus GN=Cps1 PE=1 SV=1 - [CPSM_RAT]	P07756	736.375		0.0630128	0.196567		1.39405	1.39405
sGELAVQALEQFATVVEAk	Acadvl	Very long-chain specific acyl-CoA dehydrogenase, mitochondrial OS=Rattus norvegicus GN=Acadvl PE=1 SV=1 - [ACADV_RAT]|Acyl-Coenzyme A dehydrogenase, very long chain OS=Rattus norvegicus GN=Acadvl PE=2 SV=1 - [Q5M9H2_RAT]	P45953;Q5M9H2	816.797		0.0630128	0.196567		1.4282	1.4282
gDTVLLk	Vcp	Transitional endoplasmic reticulum ATPase OS=Rattus norvegicus GN=Vcp PE=1 SV=3 - [TERA_RAT]	P46462	602.389		0.0630128	0.196567		0.893655	-1.119
gEPMPSELkL	Grhpr	Grhpr protein OS=Rattus norvegicus GN=Grhpr PE=2 SV=1 - [B0BN46_RAT]	B0BN46	779.948		0.0630128	0.196567		0.858812	-1.1644
aQTSHANLR	Rrbp1	Protein Rrbp1 OS=Rattus norvegicus GN=Rrbp1 PE=4 SV=2 - [F1M5X1_RAT]|Protein Rrbp1 OS=Rattus norvegicus GN=Rrbp1 PE=4 SV=2 - [F1M853_RAT]	F1M5X1;F1M853	409.565		0.0630128	0.196567		0.837328	-1.19427
iNkEccHGDLLEcADDR	Alb	Serum albumin OS=Rattus norvegicus GN=Alb PE=1 SV=2 - [ALBU_RAT]	P02770	641.558		0.0630128	0.196567		0.676125	-1.47902
fHVEEEGk	Pgk1	Phosphoglycerate kinase 1 OS=Rattus norvegicus GN=Pgk1 PE=1 SV=2 - [PGK1_RAT]|Phosphoglycerate kinase OS=Rattus norvegicus GN=Pgk2 PE=2 SV=1 - [Q5XIV1_RAT]	P16617;Q5XIV1	478.266		0.0630128	0.196567		1.11716	1.11716
lGETYkDHENIVIAk	P4hb	Protein disulfide-isomerase OS=Rattus norvegicus GN=P4hb PE=1 SV=2 - [PDIA1_RAT]	P04785	605.105		0.0630128	0.196567		1.25032	1.25032
rDDGSWEVIEGYR	Glud1	Glutamate dehydrogenase 1, mitochondrial OS=Rattus norvegicus GN=Glud1 PE=1 SV=2 - [DHE3_RAT]	P10860	604.302		0.0630128	0.196567		1.18579	1.18579
wLPQNDILGHPk	Ugt2b	UDP-glucuronosyltransferase 2B2 OS=Rattus norvegicus GN=Ugt2b PE=3 SV=2 - [F1LM22_RAT]|UDP-glucuronosyltransferase 2B1 OS=Rattus norvegicus GN=Ugt2b1 PE=2 SV=1 - [UD2B1_RAT]|UDP-glucuronosyltransferase 2B7 OS=Rattus norvegicus GN=Ugt2b7 PE=2 SV=1 - [UD2B7	F1LM22;P09875;Q62789;D4A132;F1LTB8;M3ZCP2;P36511;Q64550;P08541;P08542;P19488;Q64638;F1LLV5;F1M7N8;F7ELD4;P08430;P20720;Q64633;Q64634;Q64637;Q68G19;Q6T5E7;Q6T5E8;Q6T5E9;Q6T5F1;Q6T5F2	626.033		0.0630128	0.196567		1.32271	1.32271
wLPQNDLLGHPk	Ugt2b	UDP-glucuronosyltransferase 2B2 OS=Rattus norvegicus GN=Ugt2b PE=3 SV=2 - [F1LM22_RAT]|UDP-glucuronosyltransferase 2B1 OS=Rattus norvegicus GN=Ugt2b1 PE=2 SV=1 - [UD2B1_RAT]|UDP-glucuronosyltransferase 2B7 OS=Rattus norvegicus GN=Ugt2b7 PE=2 SV=1 - [UD2B7	F1LM22;P09875;Q62789;D4A132;F1LTB8;M3ZCP2;P36511;Q64550;P08541;P08542;P19488;Q64638;F1LLV5;F1M7N8;F7ELD4;P08430;P20720;Q64633;Q64634;Q64637;Q68G19;Q6T5E7;Q6T5E8;Q6T5E9;Q6T5F1;Q6T5F2	626.033		0.0630128	0.196567		1.32271	1.32271
sTFVLDEFkR	Eef1g	Elongation factor 1-gamma OS=Rattus norvegicus GN=Eef1g PE=1 SV=3 - [EF1G_RAT]	Q68FR6	567.331		0.0630128	0.196567		1.15034	1.15034
fTDEEVDELYR	Myl12b	Myosin regulatory light chain 12B OS=Rattus norvegicus GN=Myl12b PE=1 SV=3 - [ML12B_RAT]|Myosin regulatory light chain RLC-A OS=Rattus norvegicus GN=Rlc-a PE=2 SV=2 - [MRLCA_RAT]	P18666;P13832	822.9		0.0630128	0.196567		1.17886	1.17886
gAEEMETVIPVDIMR	Park7	Protein DJ-1 OS=Rattus norvegicus GN=Park7 PE=1 SV=1 - [PARK7_RAT]|Protein LOC365828 (Fragment) OS=Rattus norvegicus GN=LOC365828 PE=4 SV=1 - [M0R3K9_RAT]	O88767;M0R3K9	959.994		0.0630128	0.196567		0.867825	-1.15231
kQWLQEVk	Got2	Aspartate aminotransferase, mitochondrial OS=Rattus norvegicus GN=Got2 PE=1 SV=2 - [AATM_RAT]|Uncharacterized protein (Fragment) OS=Rattus norvegicus PE=4 SV=2 - [F1LXI9_RAT]	P00507;F1LXI9	582.701		0.0630128	0.196567		0.874316	-1.14375
dYEETIGk	Aldh7a1	Alpha-aminoadipic semialdehyde dehydrogenase OS=Rattus norvegicus GN=Aldh7a1 PE=1 SV=2 - [AL7A1_RAT]	Q64057	706.887		0.0630128	0.196567		1.32678	1.32678
sLDLDPSk	Acaa2	3-ketoacyl-CoA thiolase, mitochondrial OS=Rattus norvegicus GN=Acaa2 PE=2 SV=1 - [THIM_RAT]|3-ketoacyl-CoA thiolase, mitochondrial OS=Rattus norvegicus GN=Acaa2 PE=3 SV=2 - [G3V9U2_RAT]	P13437;G3V9U2	666.892		0.0630128	0.196567		1.28013	1.28013
lGVIEDHSNR	Hsp90b1	Endoplasmin OS=Rattus norvegicus GN=Hsp90b1 PE=1 SV=2 - [ENPL_RAT]|Endoplasmin OS=Rattus norvegicus GN=Hsp90b1 PE=4 SV=1 - [A0A0A0MY09_RAT]|Isoform 2 of Endoplasmin OS=Rattus norvegicus GN=Hsp90b1 - [ENPL_RAT]	Q66HD0;A0A0A0MY09;Q66HD0-2	456.919		0.0630128	0.196567		1.16105	1.16105
tLGVDFIDVATk	Cps1	Carbamoyl-phosphate synthase [ammonia], mitochondrial OS=Rattus norvegicus GN=Cps1 PE=1 SV=1 - [CPSM_RAT]	P07756	579.678		0.0630128	0.196567		1.29834	1.29834
dVMNRPHk	Baat	Bile acid-CoA:amino acid N-acyltransferase OS=Rattus norvegicus GN=Baat PE=1 SV=2 - [BAAT_RAT]	Q63276	364.463		0.0630128	0.196567		1.17401	1.17401
iIVIMDSYDNDLVER	Acsl1	Long-chain-fatty-acid--CoA ligase 1 OS=Rattus norvegicus GN=Acsl1 PE=1 SV=1 - [ACSL1_RAT]	P18163	1012.53		0.0630128	0.196567		1.20684	1.20684
eTPHDIAk	Sord	Sorbitol dehydrogenase OS=Rattus norvegicus GN=Sord PE=2 SV=4 - [DHSO_RAT]	P27867	456.934		0.0630128	0.196567		0.89592	-1.11617
kVNLAELFk	Prdx5	Peroxiredoxin-5, mitochondrial (Fragment) OS=Rattus norvegicus GN=Prdx5 PE=4 SV=2 - [D3ZEN5_RAT]|Peroxiredoxin-5, mitochondrial OS=Rattus norvegicus GN=Prdx5 PE=1 SV=1 - [PRDX5_RAT]|Isoform Cytoplasmic+peroxisomal of Peroxiredoxin-5, mitochondrial OS=Ratt	D3ZEN5;Q9R063;Q9R063-2	583.713		0.0630128	0.196567		0.88906	-1.12478
aGGFLMk	Pgk1	Phosphoglycerate kinase 1 OS=Rattus norvegicus GN=Pgk1 PE=1 SV=2 - [PGK1_RAT]|Phosphoglycerate kinase (Fragment) OS=Rattus norvegicus PE=3 SV=2 - [D4A9Z5_RAT]|Phosphoglycerate kinase OS=Rattus norvegicus GN=RGD1560402 PE=3 SV=1 - [M0R6Y8_RAT]	P16617;D4A9Z5;M0R6Y8	591.358		0.0630128	0.196567		0.946964	-1.05601
vDATEESDLAQQYGVR	P4hb	Protein disulfide-isomerase OS=Rattus norvegicus GN=P4hb PE=1 SV=2 - [PDIA1_RAT]	P04785	1005.5		0.0630128	0.196567		1.13739	1.13739
eSVNAAFEMTLTEGNkLEk	Echs1	Enoyl-CoA hydratase, mitochondrial OS=Rattus norvegicus GN=Echs1 PE=1 SV=1 - [ECHM_RAT]	P14604	933.511		0.0695375	0.215861		0.845455	-1.1828
gIIDPTk	Hspd1	60 kDa heat shock protein, mitochondrial OS=Rattus norvegicus GN=Hspd1 PE=1 SV=1 - [CH60_RAT]|Uncharacterized protein (Fragment) OS=Rattus norvegicus PE=3 SV=2 - [D3Z9X1_RAT]	P63039;D3Z9X1	601.38		0.0695375	0.215861		0.878505	-1.1383
aQSELSGAADEAAR	Atp5d	ATP synthase subunit delta, mitochondrial OS=Rattus norvegicus GN=Atp5d PE=1 SV=2 - [ATPD_RAT]|ATP synthase subunit delta, mitochondrial OS=Rattus norvegicus GN=Atp5d PE=3 SV=1 - [G3V7Y3_RAT]	P35434;G3V7Y3	802.908		0.0695375	0.215861		0.89644	-1.11552
nQAPPGLYTk	Ass1	Argininosuccinate synthase OS=Rattus norvegicus GN=Ass1 PE=2 SV=1 - [ASSY_RAT]	P09034	773.953		0.075256	0.21766		1.21572	1.21572
gAGVTLNVLEMTADDLENALk	Ugt1a1	UDP-glucuronosyltransferase 1-1 OS=Rattus norvegicus GN=Ugt1a1 PE=1 SV=1 - [UD11_RAT]|UDP-glucuronosyltransferase 1-5 OS=Rattus norvegicus GN=Ugt1a5 PE=2 SV=1 - [UD15_RAT]|Protein LOC100912040 OS=Rattus norvegicus GN=Ugt1a1 PE=3 SV=1 - [F7ELD4_RAT]|UDP-gl	Q64550;Q64638;F7ELD4;P08430;P20720;Q64633;Q64634;Q64637;Q6T5E7;Q6T5E8;Q6T5E9;Q6T5F1;Q6T5F2	878.147		0.075256	0.21766		1.39477	1.39477
cEMASTGEVAcFGEGIHTAFLk	Cps1	Carbamoyl-phosphate synthase [ammonia], mitochondrial OS=Rattus norvegicus GN=Cps1 PE=1 SV=1 - [CPSM_RAT]	P07756	958.472		0.075256	0.21766		1.42802	1.42802
dGAETLYSFk	Map1	T-kininogen 2 OS=Rattus norvegicus PE=1 SV=2 - [KNT2_RAT]|T-kininogen 1 OS=Rattus norvegicus GN=Map1 PE=1 SV=2 - [KNT1_RAT]|Kininogen-1 OS=Rattus norvegicus GN=Kng1l1 PE=4 SV=1 - [F7EUK4_RAT]	P08932;P01048;F7EUK4	794.934		0.075256	0.21766		1.3219	1.3219
aMGIMNSFVNDIFER	Hist1h2bk	Histone H2B OS=Rattus norvegicus GN=Hist1h2bk PE=3 SV=1 - [G3V9C7_RAT]|Histone H2B OS=Rattus norvegicus GN=LOC100910200 PE=3 SV=1 - [G3V8B3_RAT]|Histone H2B OS=Rattus norvegicus GN=Hist3h2bb PE=3 SV=1 - [M0RBQ5_RAT]|Histone H2B type 1 OS=Rattus norvegicus	G3V9C7;G3V8B3;M0RBQ5;Q00715;D3ZNZ9;D3ZLY9;D3ZNH4;D3ZWM5;D4A817;M0R4L7	663.664		0.075256	0.21766		0.838002	-1.19331
aGEYEALPEk	Ftcd	Formimidoyltransferase-cyclodeaminase OS=Rattus norvegicus GN=Ftcd PE=1 SV=4 - [FTCD_RAT]	O88618	782.934		0.075256	0.21766		1.19429	1.19429
tMTDcDFk	Sult1a1	Sulfotransferase 1A1 OS=Rattus norvegicus GN=Sult1a1 PE=1 SV=1 - [ST1A1_RAT]	P17988	738.368		0.075256	0.21766		1.20933	1.20933
gTHMENAYDFYkPNLASEYPLVDGk	Hmgcs2	Hydroxymethylglutaryl-CoA synthase, mitochondrial OS=Rattus norvegicus GN=Hmgcs2 PE=2 SV=1 - [HMCS2_RAT]|3-hydroxy-3-methylglutaryl-Coenzyme A synthase 2 (Mitochondrial) OS=Rattus norvegicus GN=Hmgcs2 PE=2 SV=1 - [Q68G44_RAT]	P22791;Q68G44	887.46		0.075256	0.21766		1.36554	1.36554
eSSTVFELk	Tceb2	Transcription elongation factor B polypeptide 2 OS=Rattus norvegicus GN=Tceb2 PE=1 SV=1 - [ELOB_RAT]|Protein LOC100909963 (Fragment) OS=Rattus norvegicus GN=LOC684822 PE=4 SV=2 - [F1M937_RAT]|Uncharacterized protein OS=Rattus norvegicus GN=LOC502622 PE=4	P62870;F1M937;M0R4L2;M0R6V0;M0RCF0	749.428		0.075256	0.21766		1.18383	1.18383
kVEEEQEADEEDVSEEEtENR	Tmx1	Protein Tmx1 OS=Rattus norvegicus GN=Tmx1 PE=2 SV=1 - [Q52KJ9_RAT]	Q52KJ9	1021.12		0.075256	0.21766		1.74208	1.74208
tEQGPQVDETQFk	Aldh2	Aldehyde dehydrogenase, mitochondrial OS=Rattus norvegicus GN=Aldh2 PE=1 SV=1 - [ALDH2_RAT]|Aldehyde dehydrogenase, mitochondrial OS=Rattus norvegicus GN=Aldh2 PE=3 SV=2 - [F1LN88_RAT]	P11884;F1LN88	655.682		0.075256	0.21766		1.16398	1.16398
nVEDIELWLYEVEGHLASDDYGk	Sptan1	Spectrin alpha chain, non-erythrocytic 1 OS=Rattus norvegicus GN=Sptan1 PE=1 SV=2 - [SPTN1_RAT]|Spectrin alpha chain, non-erythrocytic 1 OS=Rattus norvegicus GN=Sptan1 PE=1 SV=2 - [E9PSZ3_RAT]	P16086;E9PSZ3	1051.53		0.075256	0.21766		1.47699	1.47699
vGEVTYVELLMDAEGk	Hnrnpm	Heterogeneous nuclear ribonucleoprotein M OS=Rattus norvegicus GN=Hnrnpm PE=1 SV=4 - [HNRPM_RAT]|Heterogeneous nuclear ribonucleoprotein M OS=Rattus norvegicus GN=Hnrnpm PE=4 SV=1 - [F1LV13_RAT]|Heterogeneous nuclear ribonucleoprotein M OS=Rattus norvegic	Q62826;F1LV13;F1M3D3	737.738		0.075256	0.21766		1.15694	1.15694
eDLIWEILk	Tf	Serotransferrin OS=Rattus norvegicus GN=Tf PE=1 SV=3 - [TRFE_RAT]|Isoform 2 of Serotransferrin OS=Rattus norvegicus GN=Tf - [TRFE_RAT]|Ab2-417 OS=Rattus norvegicus GN=Tf PE=2 SV=1 - [Q7TMC7_RAT]	P12346;P12346-2;Q7TMC7	808.986		0.075256	0.21766		1.6354	1.6354
tAFDDAIAELDTLNEDSYk	Ywhag	14-3-3 protein gamma OS=Rattus norvegicus GN=Ywhag PE=1 SV=2 - [1433G_RAT]	P61983	863.77		0.075256	0.21766		1.36103	1.36103
aGSDTELAAPk	Fasn	Fatty acid synthase OS=Rattus norvegicus GN=Fasn PE=1 SV=3 - [FAS_RAT]	P12785	759.432		0.075256	0.21766		1.36154	1.36154
tPGPGAQSALR	Rps14	Protein LOC100911847 OS=Rattus norvegicus GN=Rps14 PE=2 SV=1 - [Q6PDV6_RAT]|40S ribosomal protein S14 OS=Rattus norvegicus GN=Rps14 PE=2 SV=3 - [RS14_RAT]	Q6PDV6;P13471	428.574		0.075256	0.21766		1.4469	1.4469
dAGMQLQGYR	Got2	Aspartate aminotransferase, mitochondrial OS=Rattus norvegicus GN=Got2 PE=1 SV=2 - [AATM_RAT]|Uncharacterized protein (Fragment) OS=Rattus norvegicus PE=4 SV=2 - [F1LXI9_RAT]	P00507;F1LXI9	684.35		0.075256	0.21766		1.19334	1.19334
vTHAVVTVPAYFNDAQR	Hspa5	78 kDa glucose-regulated protein OS=Rattus norvegicus GN=Hspa5 PE=1 SV=1 - [GRP78_RAT]	P06761	706.382		0.075256	0.21766		1.2775	1.2775
vPTANLEDVLPLAEDLTEILSR	Gc	Vitamin D-binding protein OS=Rattus norvegicus GN=Gc PE=1 SV=3 - [VTDB_RAT]|Group specific component OS=Rattus norvegicus GN=Gc PE=2 SV=1 - [Q68FY4_RAT]	P04276;Q68FY4	879.823		0.075256	0.21766		1.17656	1.17656
eLSEPSSTR	Cps1	Carbamoyl-phosphate synthase [ammonia], mitochondrial OS=Rattus norvegicus GN=Cps1 PE=1 SV=1 - [CPSM_RAT]	P07756	617.827		0.075256	0.21766		1.23974	1.23974
vIGSGcNLDSAR	Ldhb	L-lactate dehydrogenase B chain OS=Rattus norvegicus GN=Ldhb PE=1 SV=2 - [LDHB_RAT]|L-lactate dehydrogenase A chain OS=Rattus norvegicus GN=Ldha PE=1 SV=1 - [LDHA_RAT]	P42123;P04642	739.386		0.075256	0.21766		1.40581	1.40581
lYDIDVAk	Rpl23a	60S ribosomal protein L23a OS=Rattus norvegicus GN=Rpl23a PE=2 SV=1 - [RL23A_RAT]|Protein LOC690335 OS=Rattus norvegicus GN=LOC690335 PE=3 SV=2 - [D3ZFK7_RAT]|Protein RGD1562755 OS=Rattus norvegicus GN=RGD1562755 PE=3 SV=1 - [D3ZNM1_RAT]|Protein LOC680441	P62752;D3ZFK7;D3ZNM1;D3ZSR8;D3ZTH8;D3ZTX9;D4AAL7;F1LT35;F1M1E5;M0RE17	697.918		0.075256	0.21766		1.0901	1.0901
mFAAFPTTk	Hba1	Hemoglobin subunit alpha-1/2 OS=Rattus norvegicus GN=Hba1 PE=1 SV=3 - [HBA_RAT]	P01946	744.419		0.075256	0.21766		0.789144	-1.2672
sVGEVMAIGR	Cps1	Carbamoyl-phosphate synthase [ammonia], mitochondrial OS=Rattus norvegicus GN=Cps1 PE=1 SV=1 - [CPSM_RAT]	P07756	624.352		0.075256	0.21766		1.16737	1.16737
eccHGDLLEcADDRAELAk	Alb	Serum albumin OS=Rattus norvegicus GN=Alb PE=1 SV=2 - [ALBU_RAT]	P02770	680.826		0.075256	0.21766		0.732288	-1.36558
dFTPSGIAGAFR	Atp5j2	ATP synthase subunit f, mitochondrial OS=Rattus norvegicus GN=Atp5j2 PE=1 SV=1 - [ATPK_RAT]	D3ZAF6	734.393		0.075256	0.21766		1.20126	1.20126
eIGFSDk	Cps1	Carbamoyl-phosphate synthase [ammonia], mitochondrial OS=Rattus norvegicus GN=Cps1 PE=1 SV=1 - [CPSM_RAT]	P07756	627.361		0.075256	0.21766		1.2081	1.2081
gSVLPDSDk	Scp2	Non-specific lipid-transfer protein OS=Rattus norvegicus GN=Scp2 PE=4 SV=2 - [F1LQ55_RAT]|Non-specific lipid-transfer protein OS=Rattus norvegicus GN=Scp2 PE=1 SV=3 - [NLTP_RAT]|Isoform SCP2 of Non-specific lipid-transfer protein OS=Rattus norvegicus GN=S	F1LQ55;P11915;P11915-2	688.395		0.075256	0.21766		0.898009	-1.11358
lFAEAVQk	Cps1	Carbamoyl-phosphate synthase [ammonia], mitochondrial OS=Rattus norvegicus GN=Cps1 PE=1 SV=1 - [CPSM_RAT]	P07756	682.42		0.075256	0.21766		1.20196	1.20196
sTVAQLVk	Atp5a1	ATP synthase subunit alpha, mitochondrial OS=Rattus norvegicus GN=Atp5a1 PE=1 SV=2 - [ATPA_RAT]|ATP synthase subunit alpha OS=Rattus norvegicus GN=Atp5a1 PE=3 SV=1 - [F1LP05_RAT]|Protein LOC100910820 OS=Rattus norvegicus GN=LOC100910820 PE=3 SV=1 - [M0R4D	P15999;F1LP05;M0R4D7	652.421		0.075256	0.21766		1.16457	1.16457
aWLESHSR	Haao	3-hydroxyanthranilate 3,4-dioxygenase OS=Rattus norvegicus GN=Haao PE=1 SV=2 - [3HAO_RAT]	P46953	405.554		0.075256	0.21766		0.815806	-1.22578
tIVQEATR	Aldh4a1	Delta-1-pyrroline-5-carboxylate dehydrogenase, mitochondrial OS=Rattus norvegicus GN=Aldh4a1 PE=1 SV=1 - [AL4A1_RAT]|Delta-1-pyrroline-5-carboxylate dehydrogenase, mitochondrial OS=Rattus norvegicus GN=Tas1r2 PE=3 SV=2 - [F1LQ99_RAT]|Delta-1-pyrroline-5-c	P0C2X9;F1LQ99;F8WFI0;R9PY10	573.838		0.075256	0.21766		1.20666	1.20666
vVYEAGVFDVTAGHGk	Dpys	Dihydropyrimidinase OS=Rattus norvegicus GN=Dpys PE=1 SV=2 - [DPYS_RAT]	Q63150	703.058		0.075256	0.21766		1.10375	1.10375
scYEDGWLIk	Gcsh	Glycine cleavage system H protein, mitochondrial OS=Rattus norvegicus GN=Gcsh PE=2 SV=1 - [GCSH_RAT]	Q5I0P2	864.955		0.075256	0.21766		0.906537	-1.1031
vNEAAcDIAR	Bhmt	Betaine--homocysteine S-methyltransferase 1 OS=Rattus norvegicus GN=Bhmt PE=1 SV=1 - [BHMT1_RAT]	O09171	674.347		0.075256	0.21766		0.827076	-1.20908
tcVADENAENcDk	Alb	Serum albumin OS=Rattus norvegicus GN=Alb PE=1 SV=2 - [ALBU_RAT]	P02770	661.976		0.075256	0.21766		0.823987	-1.21361
kGVITVk	Hspd1	60 kDa heat shock protein, mitochondrial OS=Rattus norvegicus GN=Hspd1 PE=1 SV=1 - [CH60_RAT]|Uncharacterized protein (Fragment) OS=Rattus norvegicus PE=3 SV=1 - [F1M6U4_RAT]	P63039;F1M6U4	478		0.075256	0.21766		0.892039	-1.12103
iQLVEEELDR	Tpm1	Tropomyosin alpha-1 chain OS=Rattus norvegicus GN=Tpm1 PE=1 SV=3 - [TPM1_RAT]|Tropomyosin beta chain OS=Rattus norvegicus GN=Tpm2 PE=3 SV=1 - [TPM2_RAT]|Tropomyosin alpha-3 chain OS=Rattus norvegicus GN=Tpm3 PE=1 SV=2 - [TPM3_RAT]|Tropomyosin alpha-4 chai	P04692;P58775;Q63610;P09495;F7FK40;P04692-2;P04692-3;P04692-4;P04692-5;P04692-6;P04692-7;P04692-8;P58775-2;Q63610-2;Q63610-3;Q6AZ25;Q91XN6	736.911		0.075256	0.21766		1.15412	1.15412
dGLIPLEIR	Selenbp1	Selenium-binding protein 1 OS=Rattus norvegicus GN=Selenbp1 PE=1 SV=1 - [SBP1_RAT]|Uncharacterized protein (Fragment) OS=Rattus norvegicus GN=Selenbp1 PE=4 SV=1 - [F1LRJ9_RAT]	Q8VIF7;F1LRJ9	627.884		0.075256	0.21766		0.870856	-1.1483
aILAELTGR	Pdha1	Pyruvate dehydrogenase E1 component subunit alpha, somatic form, mitochondrial OS=Rattus norvegicus GN=Pdha1 PE=1 SV=2 - [ODPA_RAT]|Pyruvate dehydrogenase E1 component subunit alpha OS=Rattus norvegicus GN=Pdha1l1 PE=1 SV=2 - [D4A5G8_RAT]|Pyruvate dehydro	P26284;D4A5G8;F7FKI5	586.864		0.075256	0.21766		0.938323	-1.06573
gAAQNIIPASTGAAk	Gapdh	Glyceraldehyde-3-phosphate dehydrogenase OS=Rattus norvegicus GN=Gapdh PE=1 SV=3 - [G3P_RAT]|Glyceraldehyde-3-phosphate dehydrogenase OS=Rattus norvegicus PE=3 SV=1 - [D3ZEN2_RAT]|Glyceraldehyde-3-phosphate dehydrogenase OS=Rattus norvegicus GN=Gapdh-ps2	P04797;D3ZEN2;D3ZGY4;D3ZKR3;D3ZME3;M0R590;M0R634;M0R660	914.538		0.075256	0.21766		0.8921	-1.12095
lEALELNEcIDHTPk	Gsto1	Glutathione S-transferase omega-1 OS=Rattus norvegicus GN=Gsto1 PE=1 SV=2 - [GSTO1_RAT]|Glutathione S-transferase omega 1, isoform CRA_a OS=Rattus norvegicus GN=Gsto1 PE=4 SV=1 - [A0A096MJ04_RAT]|Glutathione S-transferase omega 1 OS=Rattus norvegicus GN=G	Q9Z339;A0A096MJ04;Q6AXR6	747.404		0.075256	0.21766		0.917376	-1.09007
eISESTPVEEVEALFk	Larp4b	Protein Larp4b OS=Rattus norvegicus GN=Larp4b PE=4 SV=2 - [D3ZF45_RAT]	D3ZF45	755.747		0.075256	0.21766		1.10656	1.10656
sEPIPETNEGPVk	Pdia3	Protein disulfide-isomerase A3 OS=Rattus norvegicus GN=Pdia3 PE=1 SV=2 - [PDIA3_RAT]	P11598	928.013		0.075256	0.21766		1.06857	1.06857
gGFVDLPEYPFGLEPR	Bhmt2	S-methylmethionine--homocysteine S-methyltransferase BHMT2 OS=Rattus norvegicus GN=Bhmt2 PE=2 SV=1 - [BHMT2_RAT]|S-methylmethionine--homocysteine S-methyltransferase BHMT2 OS=Rattus norvegicus GN=Bhmt2 PE=4 SV=2 - [F1LMG2_RAT]	Q68FT5;F1LMG2	1011.53		0.0819837	0.236759		0.792346	-1.26207
iFGGEIk	P4hb	Protein disulfide-isomerase OS=Rattus norvegicus GN=P4hb PE=1 SV=2 - [PDIA1_RAT]	P04785	611.383		0.0888529	0.238811		1.21677	1.21677
vDLSVLGk	Pgm1	Phosphoglucomutase 1 OS=Rattus norvegicus GN=Pgm1 PE=2 SV=2 - [Q499Q4_RAT]	Q499Q4	644.915		0.0888529	0.238811		1.13622	1.13622
lLLEYTDSSYEEk	Gstm3	Glutathione S-transferase Yb-3 OS=Rattus norvegicus GN=Gstm3 PE=1 SV=2 - [GSTM4_RAT]|Glutathione S-transferase Mu 1 OS=Rattus norvegicus GN=Gstm1 PE=1 SV=2 - [GSTM1_RAT]|Glutathione S-transferase Mu 1 OS=Rattus norvegicus GN=Gstm1 PE=3 SV=1 - [G3V983_RAT]	P08009;P04905;G3V983;Q5BK56	683.367		0.0892096	0.238811		1.31034	1.31034
aVADAHGPAR	Prodh2	Probable proline dehydrogenase 2 OS=Rattus norvegicus GN=Prodh2 PE=2 SV=1 - [PROD2_RAT]	Q2V057	398.558		0.0892096	0.238811		1.27537	1.27537
iDIIPNPQER	Hsp90ab1	Heat shock protein HSP 90-beta OS=Rattus norvegicus GN=Hsp90ab1 PE=1 SV=4 - [HS90B_RAT]	P34058	712.408		0.0892096	0.238811		1.10357	1.10357
dVVDYIIFGTVIQEVk	Hadhb	Trifunctional enzyme subunit beta, mitochondrial OS=Rattus norvegicus GN=Hadhb PE=1 SV=1 - [ECHB_RAT]	Q60587	766.111		0.0892096	0.238811		1.46103	1.46103
aIYQGPsSPDkS	Comt	Catechol O-methyltransferase OS=Rattus norvegicus GN=Comt PE=1 SV=2 - [COMT_RAT]|Isoform 2 of Catechol O-methyltransferase OS=Rattus norvegicus GN=Comt - [COMT_RAT]	P22734;P22734-2	596.637		0.0892096	0.238811		0.716053	-1.39654
aIYQGPSsPDkS	Comt	Catechol O-methyltransferase OS=Rattus norvegicus GN=Comt PE=1 SV=2 - [COMT_RAT]|Isoform 2 of Catechol O-methyltransferase OS=Rattus norvegicus GN=Comt - [COMT_RAT]	P22734;P22734-2	596.637		0.0892096	0.238811		0.716053	-1.39654
yNEDLELEDAIHTAILTLk	Psma2	Proteasome subunit alpha type-2 OS=Rattus norvegicus GN=Psma2 PE=1 SV=3 - [PSA2_RAT]	P17220	887.157		0.0892096	0.238811		1.17372	1.17372
mQQQLDEYQELLDIk	Lmna	Prelamin-A/C OS=Rattus norvegicus GN=Lmna PE=1 SV=1 - [LMNA_RAT]|Lamin A, isoform CRA_b OS=Rattus norvegicus GN=Lmna PE=1 SV=1 - [G3V8L3_RAT]	P48679;G3V8L3	784.755		0.0892096	0.238811		1.22934	1.22934
nSTFSELFk	Tkt	Transketolase OS=Rattus norvegicus GN=Tkt PE=1 SV=1 - [TKT_RAT]|Transketolase OS=Rattus norvegicus GN=Tkt PE=3 SV=1 - [G3V826_RAT]	P50137;G3V826	765.932		0.0892096	0.238811		1.20193	1.20193
hSMNPFcEIAVEEAVR	Etfb	Electron transfer flavoprotein subunit beta OS=Rattus norvegicus GN=Etfb PE=2 SV=3 - [ETFB_RAT]	Q68FU3	706.681		0.0892096	0.238811		1.20964	1.20964
eGIPALDNFLDkL	Eef2	Elongation factor 2 OS=Rattus norvegicus GN=Eef2 PE=1 SV=4 - [EF2_RAT]	P05197	952.051		0.0892096	0.238811		1.21852	1.21852
tSSSPVVk	#VALUE!	Ig kappa chain C region, A allele OS=Rattus norvegicus PE=1 SV=1 - [KACA_RAT]|Ig kappa chain C region, B allele OS=Rattus norvegicus PE=1 SV=1 - [KACB_RAT]	P01836;P01835	631.889		0.0892096	0.238811		0.533885	-1.87306
hLEINPDHPIVETLR	Hsp90ab1	Heat shock protein HSP 90-beta OS=Rattus norvegicus GN=Hsp90ab1 PE=1 SV=4 - [HS90B_RAT]|Protein LOC100909504 (Fragment) OS=Rattus norvegicus GN=LOC100909504 PE=4 SV=2 - [F1LTA7_RAT]	P34058;F1LTA7	503.783		0.0892096	0.238811		1.16642	1.16642
lRDNYGELADccAk	Alb	Serum albumin OS=Rattus norvegicus GN=Alb PE=1 SV=2 - [ALBU_RAT]	P02770	715.026		0.0892096	0.238811		0.681173	-1.46806
eFNEDGALAVLQQFk	#VALUE!	Uncharacterized protein (Fragment) OS=Rattus norvegicus PE=4 SV=1 - [M0R735_RAT]	M0R735	723.065		0.0892096	0.238811		1.20805	1.20805
cHPDLAGR	Urad	Protein Urad OS=Rattus norvegicus GN=Urad PE=4 SV=1 - [M0RCU5_RAT]	M0RCU5	385.536		0.0892096	0.238811		1.18754	1.18754
aMVASGSELGk	Ak2	Adenylate kinase 2, mitochondrial OS=Rattus norvegicus GN=Ak2 PE=2 SV=2 - [KAD2_RAT]|Isoform 2 of Adenylate kinase 2, mitochondrial OS=Rattus norvegicus GN=Ak2 - [KAD2_RAT]	P29410;P29410-2	754.431		0.0892096	0.238811		0.884143	-1.13104
gDVAVIR	Hadha	Trifunctional enzyme subunit alpha, mitochondrial OS=Rattus norvegicus GN=Hadha PE=1 SV=2 - [ECHA_RAT]	Q64428	479.796		0.0892096	0.238811		1.14392	1.14392
fSWFIDDVEVHTAQTHAPEk	Igg-2a	Ig gamma-2A chain C region OS=Rattus norvegicus GN=Igg-2a PE=1 SV=1 - [IGG2A_RAT]|Uncharacterized protein OS=Rattus norvegicus PE=4 SV=2 - [F1LN61_RAT]	P20760;F1LN61	704.617		0.0892096	0.238811		0.759161	-1.31724
kYDVDTLDMVFLDHWk	Comt	Catechol O-methyltransferase OS=Rattus norvegicus GN=Comt PE=1 SV=2 - [COMT_RAT]|Isoform 2 of Catechol O-methyltransferase OS=Rattus norvegicus GN=Comt - [COMT_RAT]	P22734;P22734-2	678.872		0.0892096	0.238811		1.33394	1.33394
aDLIAYLk	Cycs	Cytochrome c, somatic OS=Rattus norvegicus GN=Cycs PE=1 SV=2 - [CYC_RAT]|Protein LOC690675 OS=Rattus norvegicus GN=LOC679794 PE=3 SV=1 - [D4A5L9_RAT]	P62898;D4A5L9	682.931		0.0892096	0.238811		1.25141	1.25141
lVTLEEFLASTQR	Nucb1	Nucleobindin-1 OS=Rattus norvegicus GN=Nucb1 PE=1 SV=1 - [NUCB1_RAT]	Q63083	579.331		0.0892096	0.238811		0.874645	-1.14332
dEILPTTPISEQk	Rps3	40S ribosomal protein S3 OS=Rattus norvegicus GN=Rps3 PE=1 SV=1 - [RS3_RAT]|Protein RGD1560831 OS=Rattus norvegicus GN=RGD1560831 PE=3 SV=1 - [D3ZVH2_RAT]	P62909;D3ZVH2	965.048		0.0892096	0.238811		1.18469	1.18469
gIDYEIVPINLIk	Gstz1	Maleylacetoacetate isomerase OS=Rattus norvegicus GN=Gstz1 PE=1 SV=2 - [MAAI_RAT]	P57113	973.091		0.0892096	0.238811		1.19524	1.19524
eVDIGIPDATGR	Vcp	Transitional endoplasmic reticulum ATPase OS=Rattus norvegicus GN=Vcp PE=1 SV=3 - [TERA_RAT]	P46462	736.401		0.0892096	0.238811		0.93917	-1.06477
nLPVEEAGR	Cat	Catalase OS=Rattus norvegicus GN=Cat PE=1 SV=3 - [CATA_RAT]	P04762	607.34		0.0892096	0.238811		1.0622	1.0622
mkETAEAYLGk	Hspa5	78 kDa glucose-regulated protein OS=Rattus norvegicus GN=Hspa5 PE=1 SV=1 - [GRP78_RAT]	P06761	643.377		0.0892096	0.238811		0.842787	-1.18654
kELSEPSSTR	Cps1	Carbamoyl-phosphate synthase [ammonia], mitochondrial OS=Rattus norvegicus GN=Cps1 PE=1 SV=1 - [CPSM_RAT]	P07756	531.306		0.0892096	0.238811		1.18026	1.18026
eGEHMINWVEk	Atp5f1	ATP synthase F(0) complex subunit B1, mitochondrial OS=Rattus norvegicus GN=Atp5f1 PE=1 SV=1 - [AT5F1_RAT]	P19511	610.658		0.0892096	0.238811		1.14576	1.14576
aTDFVVPGPGk	Idh1	Isocitrate dehydrogenase [NADP] cytoplasmic OS=Rattus norvegicus GN=Idh1 PE=1 SV=1 - [IDHC_RAT]	P41562	773.455		0.0892096	0.238811		1.27673	1.27673
nFEEVAFDEk	P4hb	Protein disulfide-isomerase OS=Rattus norvegicus GN=P4hb PE=1 SV=2 - [PDIA1_RAT]	P04785	562.631		0.0892096	0.238811		1.28246	1.28246
skIEDGTVk	Akr1c9	3-alpha-hydroxysteroid dehydrogenase OS=Rattus norvegicus GN=Akr1c9 PE=1 SV=1 - [DIDH_RAT]	P23457	555.344		0.0892096	0.238811		1.151	1.151
qTALAELVk	Alb	Serum albumin OS=Rattus norvegicus GN=Alb PE=1 SV=2 - [ALBU_RAT]	P02770	715.952		0.0892096	0.238811		0.786012	-1.27224
gFLPPASEk	Bhmt	Betaine--homocysteine S-methyltransferase 1 OS=Rattus norvegicus GN=Bhmt PE=1 SV=1 - [BHMT1_RAT]|S-methylmethionine--homocysteine S-methyltransferase BHMT2 OS=Rattus norvegicus GN=Bhmt2 PE=2 SV=1 - [BHMT2_RAT]|S-methylmethionine--homocysteine S-methyltran	O09171;Q68FT5;F1LMG2	702.418		0.0892096	0.238811		0.80181	-1.24718
ykPESDELTAEk	P4hb	Protein disulfide-isomerase OS=Rattus norvegicus GN=P4hb PE=1 SV=2 - [PDIA1_RAT]	P04785	699.727		0.0892096	0.238811		1.25322	1.25322
dLAPIGIR	Hsd17b10	3-hydroxyacyl-CoA dehydrogenase type-2 OS=Rattus norvegicus GN=Hsd17b10 PE=1 SV=3 - [HCD2_RAT]|3-hydroxyacyl-CoA dehydrogenase type-2 OS=Rattus norvegicus GN=Hsd17b10 PE=2 SV=1 - [B0BMW2_RAT]	O70351;B0BMW2	542.339		0.0892096	0.238811		1.10454	1.10454
kLDEAVAEAHLGk	Ahcy	Adenosylhomocysteinase OS=Rattus norvegicus GN=Ahcy PE=1 SV=3 - [SAHH_RAT]|Uncharacterized protein OS=Rattus norvegicus PE=3 SV=1 - [D3ZQH8_RAT]	P10760;D3ZQH8	517.814		0.0892096	0.238811		1.16871	1.16871
gLVVPVIR	Dlst	Dihydrolipoyllysine-residue succinyltransferase component of 2-oxoglutarate dehydrogenase complex, mitochondrial OS=Rattus norvegicus GN=Dlst PE=1 SV=2 - [ODO2_RAT]|Dihydrolipoamide S-succinyltransferase (E2 component of 2-oxo-glutarate complex), isoform	Q01205;G3V6P2	541.368		0.0892096	0.238811		0.905786	-1.10401
vIPELnGk	Gapdh	Glyceraldehyde-3-phosphate dehydrogenase OS=Rattus norvegicus GN=Gapdh PE=1 SV=3 - [G3P_RAT]|Glyceraldehyde-3-phosphate dehydrogenase, testis-specific OS=Rattus norvegicus GN=Gapdhs PE=1 SV=1 - [G3PT_RAT]|Glyceraldehyde-3-phosphate dehydrogenase OS=Rattus	P04797;Q9ESV6;B1WBQ8;D3Z8U8;D3ZEN2;D3ZGY4;D3ZHE9;D3ZKR3;D3ZME3;D3ZPI7;D3ZQT0;D3ZW22;D3ZWP0;D3ZWV2;D4A3W5;D4A6J7;D4A7E5;D4AB12;E9PTV9;F1LTV2;F1LTX3;F1LUI2;F1LUV3;F1LUZ8;F1LVS0;F1LZ22;F1M269;F1M2N4;F1M4G6;F1M5I8;F1M8P6;F1M9J9;M0R451;M0R590;M0R660;M0R7H7;M0R	664.42		0.0892096	0.238811		0.964362	-1.03695
vLLPEYGGTk	Hspe1	10 kDa heat shock protein, mitochondrial OS=Rattus norvegicus GN=Hspe1 PE=1 SV=3 - [CH10_RAT]	P26772	767.965		0.0892096	0.238811		0.862717	-1.15913
iLDDWGEMck	Manf	Mesencephalic astrocyte-derived neurotrophic factor OS=Rattus norvegicus GN=Manf PE=1 SV=1 - [MANF_RAT]	P0C5H9	862.94		0.0892096	0.238811		1.09744	1.09744
gLNSESVTEETLR	Cps1	Carbamoyl-phosphate synthase [ammonia], mitochondrial OS=Rattus norvegicus GN=Cps1 PE=1 SV=1 - [CPSM_RAT]	P07756	555.295		0.0892096	0.238811		1.16292	1.16292
eIDEFck	Sord	Sorbitol dehydrogenase OS=Rattus norvegicus GN=Sord PE=2 SV=4 - [DHSO_RAT]	P27867	699.87		0.0892096	0.238811		0.869605	-1.14995
hLnGGIk	Ttc39d	Protein Ttc39d OS=Rattus norvegicus GN=Ttc39d PE=4 SV=1 - [D4A7N7_RAT]	D4A7N7	399.917		0.0892096	0.238811		0.865319	-1.15564
lVSDEMVVELIEk	Ak2	Adenylate kinase 2, mitochondrial OS=Rattus norvegicus GN=Ak2 PE=2 SV=2 - [KAD2_RAT]|Isoform 2 of Adenylate kinase 2, mitochondrial OS=Rattus norvegicus GN=Ak2 - [KAD2_RAT]	P29410;P29410-2	981.564		0.0892096	0.238811		0.881806	-1.13404
eInEFck	LOC100911895	Uncharacterized protein OS=Rattus norvegicus GN=LOC100911895 PE=4 SV=1 - [M0R5A3_RAT]	M0R5A3	699.87		0.0892096	0.238811		0.911896	-1.09662
aQSEEDLSALFEASMk	Adhfe1	Hydroxyacid-oxoacid transhydrogenase, mitochondrial OS=Rattus norvegicus GN=Adhfe1 PE=1 SV=1 - [HOT_RAT]	Q4QQW3	738.716		0.0892096	0.238811		0.890545	-1.12291
vDLLFLGk	Etfb	Electron transfer flavoprotein subunit beta OS=Rattus norvegicus GN=Etfb PE=2 SV=3 - [ETFB_RAT]	Q68FU3	681.941		0.0892096	0.238811		0.896038	-1.11602
gVVDSDDLPLNVSR	Hsp90b1	Endoplasmin OS=Rattus norvegicus GN=Hsp90b1 PE=1 SV=2 - [ENPL_RAT]|Endoplasmin OS=Rattus norvegicus GN=Hsp90b1 PE=4 SV=1 - [A0A0A0MY09_RAT]|Isoform 2 of Endoplasmin OS=Rattus norvegicus GN=Hsp90b1 - [ENPL_RAT]	Q66HD0;A0A0A0MY09;Q66HD0-2	857.961		0.0892096	0.238811		1.08373	1.08373
cVESAVk	Gsta3	Glutathione S-transferase alpha-3 OS=Rattus norvegicus GN=Gsta3 PE=1 SV=3 - [GSTA3_RAT]	P04904	625.862		0.0892096	0.238811		0.984421	-1.01583
lTDADAMk	Atp5a1	ATP synthase subunit alpha, mitochondrial OS=Rattus norvegicus GN=Atp5a1 PE=1 SV=2 - [ATPA_RAT]|ATP synthase subunit alpha OS=Rattus norvegicus GN=Atp5a1 PE=3 SV=1 - [F1LP05_RAT]|Protein LOC100910820 OS=Rattus norvegicus GN=LOC100910820 PE=3 SV=1 - [M0R4D	P15999;F1LP05;M0R4D7	661.873		0.10398	0.264681		1.2029	1.2029
yDVDTLDMVFLDHWk	Comt	Catechol O-methyltransferase OS=Rattus norvegicus GN=Comt PE=1 SV=2 - [COMT_RAT]|Isoform 2 of Catechol O-methyltransferase OS=Rattus norvegicus GN=Comt - [COMT_RAT]	P22734;P22734-2	785.741		0.105122	0.264681		1.26465	1.26465
eEILAQAk	Myh9	Myosin-9 OS=Rattus norvegicus GN=Myh9 PE=1 SV=3 - [MYH9_RAT]|Myosin, heavy polypeptide 9, non-muscle OS=Rattus norvegicus GN=LOC100911597 PE=4 SV=1 - [G3V6P7_RAT]	Q62812;G3V6P7	680.415		0.105122	0.264681		1.18843	1.18843
vDDFLAk	Pgd	6-phosphogluconate dehydrogenase, decarboxylating OS=Rattus norvegicus GN=Pgd PE=1 SV=1 - [6PGD_RAT]|6-phosphogluconate dehydrogenase, decarboxylating OS=Rattus norvegicus GN=Kif1b PE=3 SV=2 - [F1M9K9_RAT]	P85968;F1M9K9	633.379		0.105122	0.264681		1.32865	1.32865
aLIAEATk	Fasn	Fatty acid synthase OS=Rattus norvegicus GN=Fasn PE=1 SV=3 - [FAS_RAT]	P12785	637.908		0.105122	0.264681		1.36333	1.36333
lDIDPETITWQR	Mthfd1	C-1-tetrahydrofolate synthase, cytoplasmic OS=Rattus norvegicus GN=Mthfd1 PE=1 SV=3 - [C1TC_RAT]|Uncharacterized protein OS=Rattus norvegicus PE=3 SV=1 - [D3ZZM8_RAT]|C-1-tetrahydrofolate synthase, cytoplasmic OS=Rattus norvegicus GN=Mthfd1 PE=3 SV=1 - [G	P27653;D3ZZM8;G3V6S5	858.462		0.105122	0.264681		1.19848	1.19848
qGQYSPMAIEEQVAVIYAGVR	Atp5a1	ATP synthase subunit alpha, mitochondrial OS=Rattus norvegicus GN=Atp5a1 PE=1 SV=2 - [ATPA_RAT]|ATP synthase subunit alpha OS=Rattus norvegicus GN=Atp5a1 PE=3 SV=1 - [F1LP05_RAT]|Protein LOC100910820 OS=Rattus norvegicus GN=LOC100910820 PE=3 SV=1 - [M0R4D	P15999;F1LP05;M0R4D7	846.779		0.105122	0.264681		0.808001	-1.23762
eTDLLLDDSLVSLFGNR	Prdx5	Peroxiredoxin-5, mitochondrial (Fragment) OS=Rattus norvegicus GN=Prdx5 PE=4 SV=2 - [D3ZEN5_RAT]|Peroxiredoxin-5, mitochondrial OS=Rattus norvegicus GN=Prdx5 PE=1 SV=1 - [PRDX5_RAT]|Isoform Cytoplasmic+peroxisomal of Peroxiredoxin-5, mitochondrial OS=Ratt	D3ZEN5;Q9R063;Q9R063-2	1068.57		0.105122	0.264681		1.16774	1.16774
dRVTDALNATR	Hspd1	60 kDa heat shock protein, mitochondrial OS=Rattus norvegicus GN=Hspd1 PE=1 SV=1 - [CH60_RAT]|Uncharacterized protein (Fragment) OS=Rattus norvegicus PE=3 SV=2 - [D3Z9X1_RAT]	P63039;D3Z9X1	487.605		0.105122	0.264681		0.898457	-1.11302
gRPIAGQGR	Ccs	Copper chaperone for superoxide dismutase OS=Rattus norvegicus GN=Ccs PE=1 SV=1 - [CCS_RAT]|Superoxide dismutase [Cu-Zn] OS=Rattus norvegicus GN=Ccs PE=3 SV=1 - [E9PSS2_RAT]	Q9JK72;E9PSS2	380.898		0.105122	0.264681		0.840265	-1.1901
aVELAANTk	Tkt	Transketolase OS=Rattus norvegicus GN=Tkt PE=1 SV=1 - [TKT_RAT]|Transketolase OS=Rattus norvegicus GN=Tkt PE=3 SV=1 - [G3V826_RAT]	P50137;G3V826	687.921		0.105122	0.264681		0.901379	-1.10941
ekIEAELQDIcSDVLELLDk	Ywhab	14-3-3 protein beta/alpha OS=Rattus norvegicus GN=Ywhab PE=1 SV=3 - [1433B_RAT]|Isoform Short of 14-3-3 protein beta/alpha OS=Rattus norvegicus GN=Ywhab - [1433B_RAT]	P35213;P35213-2	762.675		0.105122	0.264681		1.15294	1.15294
aTLGISDTLIR	Cth	Cystathionine gamma-lyase OS=Rattus norvegicus GN=Cth PE=1 SV=2 - [CGL_RAT]|Cystathionase (Cystathionine gamma-lyase) OS=Rattus norvegicus GN=Cth PE=2 SV=2 - [Q9EQS4_RAT]	P18757;Q9EQS4	694.919		0.105122	0.264681		0.850439	-1.17586
dIEEIIDELR	Ndufv2	NADH dehydrogenase [ubiquinone] flavoprotein 2, mitochondrial OS=Rattus norvegicus GN=Ndufv2 PE=1 SV=2 - [NDUV2_RAT]	P19234	737.403		0.105122	0.264681		0.914126	-1.09394
eLDNFLLLYYEDMk	St2a2	Alcohol sulfotransferase A OS=Rattus norvegicus GN=St2a2 PE=1 SV=2 - [ST2A2_RAT]	P22789	755.402		0.105122	0.264681		1.59109	1.59109
iTYVDFLVYDVLDQHR	Gstm2	Glutathione S-transferase Mu 2 OS=Rattus norvegicus GN=Gstm2 PE=1 SV=2 - [GSTM2_RAT]	P08010	742.398		0.105122	0.264681		1.25655	1.25655
eIVQDGDHMIIR	Rbp1	Retinol-binding protein 1 OS=Rattus norvegicus GN=Rbp1 PE=1 SV=2 - [RET1_RAT]	P02696	552.298		0.105122	0.264681		1.20992	1.20992
vSQEHPVVLTk	Cps1	Carbamoyl-phosphate synthase [ammonia], mitochondrial OS=Rattus norvegicus GN=Cps1 PE=1 SV=1 - [CPSM_RAT]	P07756	565.678		0.105122	0.264681		1.13954	1.13954
sLEQWVTEEAGHLcDTFAk	Cyp2d26	Cytochrome P450 2D26 OS=Rattus norvegicus GN=Cyp2d26 PE=2 SV=2 - [CP2DQ_RAT]	P10634	893.787		0.105122	0.264681		1.51795	1.51795
gDLPGDSR	Fga	Fibrinogen alpha chain OS=Rattus norvegicus GN=Fga PE=1 SV=3 - [FIBA_RAT]|Fibrinogen alpha chain OS=Rattus norvegicus GN=Fga PE=4 SV=1 - [F7EUB6_RAT]|Isoform 2 of Fibrinogen alpha chain OS=Rattus norvegicus GN=Fga - [FIBA_RAT]|Ac1873 OS=Rattus norvegicus	P06399;F7EUB6;P06399-2;Q7TQ70	523.277		0.105122	0.264681		1.14617	1.14617
rHsYENDGGQPHk	Ncbp1	Nuclear cap-binding protein subunit 1 OS=Rattus norvegicus GN=Ncbp1 PE=2 SV=1 - [NCBP1_RAT]	Q56A27	516.502		0.105122	0.264681		1.2396	1.2396
aDHGEPIGR	Hsp90ab1	Heat shock protein HSP 90-beta OS=Rattus norvegicus GN=Hsp90ab1 PE=1 SV=4 - [HS90B_RAT]	P34058	394.215		0.105122	0.264681		1.16961	1.16961
lITLEEEMTk	P4hb	Protein disulfide-isomerase OS=Rattus norvegicus GN=P4hb PE=1 SV=2 - [PDIA1_RAT]	P04785	832.98		0.105122	0.264681		1.14303	1.14303
hQGVMVGmGQk	Acta2	Actin, aortic smooth muscle OS=Rattus norvegicus GN=Acta2 PE=2 SV=1 - [ACTA_RAT]|Actin, cytoplasmic 1 OS=Rattus norvegicus GN=Actb PE=1 SV=1 - [ACTB_RAT]|Actin, alpha cardiac muscle 1 OS=Rattus norvegicus GN=Actc1 PE=2 SV=1 - [ACTC_RAT]|Actin, cytoplasmic	P62738;P60711;P68035;P63259;P63269;P68136;D3ZRN3;F1LTQ2;V9GZ85	549.302		0.105122	0.264681		1.21392	1.21392
hLDNLk	Hbb	Hemoglobin subunit beta-1 OS=Rattus norvegicus GN=Hbb PE=1 SV=3 - [HBB1_RAT]|Hemoglobin subunit beta-2 OS=Rattus norvegicus PE=1 SV=2 - [HBB2_RAT]|Protein LOC100910765 OS=Rattus norvegicus GN=LOC100910765 PE=3 SV=1 - [M3ZCQ3_RAT]|Protein Hbb-b1 OS=Rattus	P02091;P11517;M3ZCQ3;Q62669	399.918		0.105122	0.264681		0.722158	-1.38474
iSELDAFLkEPALNEANLSNLk	Psme1	Proteasome activator complex subunit 1 OS=Rattus norvegicus GN=Psme1 PE=2 SV=1 - [PSME1_RAT]|Proteasome (Prosome, macropain) activator subunit 1 OS=Rattus norvegicus GN=Psme1 PE=2 SV=1 - [Q6P9V7_RAT]	Q63797;Q6P9V7	779.95		0.105122	0.264681		1.29872	1.29872
mLIYTILPDGEVIADSVk	A1i3	Alpha-1-inhibitor 3 OS=Rattus norvegicus GN=A1i3 PE=1 SV=1 - [A1I3_RAT]|Murinoglobulin-2 OS=Rattus norvegicus GN=Mug2 PE=1 SV=1 - [MUG2_RAT]|Protein Cpamd8 OS=Rattus norvegicus GN=Cpamd8 PE=4 SV=2 - [D4AA52_RAT]|Uncharacterized protein OS=Rattus norvegicu	P14046;Q6IE52;D4AA52;F1LP69;G3V9J1;M0R5V7	812.467		0.105122	0.264681		0.837442	-1.19411
aADTIGYPVMIR	Cps1	Carbamoyl-phosphate synthase [ammonia], mitochondrial OS=Rattus norvegicus GN=Cps1 PE=1 SV=1 - [CPSM_RAT]	P07756	768.426		0.105122	0.264681		1.1382	1.1382
hQGVmVGMGQk	Acta2	Actin, aortic smooth muscle OS=Rattus norvegicus GN=Acta2 PE=2 SV=1 - [ACTA_RAT]|Actin, cytoplasmic 1 OS=Rattus norvegicus GN=Actb PE=1 SV=1 - [ACTB_RAT]|Actin, alpha cardiac muscle 1 OS=Rattus norvegicus GN=Actc1 PE=2 SV=1 - [ACTC_RAT]|Actin, cytoplasmic	P62738;P60711;P68035;P63259;P63269;P68136;D3ZRN3;F1LTQ2;V9GZ85	549.302		0.105122	0.264681		1.20589	1.20589
sDDHAVSGSLFTPLPAVLGHEGAGIVESIGEGVTcVkPGDk	Adh1	Alcohol dehydrogenase 1 OS=Rattus norvegicus GN=Adh1 PE=1 SV=3 - [ADH1_RAT]	P06757	958.911		0.105122	0.264681		0.772157	-1.29507
yLPAFEk	Gsta1	Glutathione S-transferase alpha-1 OS=Rattus norvegicus GN=Gsta1 PE=1 SV=3 - [GSTA1_RAT]|Glutathione S-transferase alpha-2 OS=Rattus norvegicus GN=Gsta2 PE=2 SV=2 - [GSTA2_RAT]|Glutathione S-transferase (Fragment) OS=Rattus norvegicus GN=Gsta5 PE=3 SV=1 -	P00502;P04903;F7F2H5;Q4FZZ3	663.397		0.105122	0.264681		1.14269	1.14269
dGASEEETNLSk	Ces1d	Carboxylesterase 1D OS=Rattus norvegicus GN=Ces1d PE=1 SV=2 - [CES1D_RAT]|Carboxylesterase 1D OS=Rattus norvegicus GN=Ces1d PE=3 SV=2 - [G3V822_RAT]	P16303;G3V822	579.968		0.105122	0.264681		1.3584	1.3584
eATTEQQLR	Bhmt	Betaine--homocysteine S-methyltransferase 1 OS=Rattus norvegicus GN=Bhmt PE=1 SV=1 - [BHMT1_RAT]	O09171	652.853		0.105122	0.264681		0.772003	-1.29533
tFIAIkPDGVQR	Nme1	Nucleoside diphosphate kinase A OS=Rattus norvegicus GN=Nme1 PE=1 SV=1 - [NDKA_RAT]|Nucleoside diphosphate kinase B OS=Rattus norvegicus GN=Nme2 PE=1 SV=1 - [NDKB_RAT]	Q05982;P19804	601.701		0.105122	0.264681		1.24782	1.24782
fNSANEDNVTQVR	Cat	Catalase OS=Rattus norvegicus GN=Cat PE=1 SV=3 - [CATA_RAT]	P04762	861.934		0.105122	0.264681		1.24014	1.24014
vLDPFTIkPLDk	Tkt	Transketolase OS=Rattus norvegicus GN=Tkt PE=1 SV=1 - [TKT_RAT]|Transketolase OS=Rattus norvegicus GN=Tkt PE=3 SV=1 - [G3V826_RAT]	P50137;G3V826	691.769		0.105122	0.264681		0.843015	-1.18622
gALVVVNDLGGDFk	Hsd17b4	Peroxisomal multifunctional enzyme type 2 OS=Rattus norvegicus GN=Hsd17b4 PE=1 SV=3 - [DHB4_RAT]	P97852	931.542		0.105122	0.264681		1.11363	1.11363
dGNLMFDQVPMVEIDGmk	Gsta1	Glutathione S-transferase alpha-1 OS=Rattus norvegicus GN=Gsta1 PE=1 SV=3 - [GSTA1_RAT]|Glutathione S-transferase alpha-2 OS=Rattus norvegicus GN=Gsta2 PE=2 SV=2 - [GSTA2_RAT]|Glutathione S-transferase (Fragment) OS=Rattus norvegicus GN=Gsta5 PE=3 SV=1 -	P00502;P04903;F7F2H5;Q4FZZ3	833.09		0.105122	0.264681		1.20005	1.20005
lDLLGNPk	Ces1d	Carboxylesterase 1D OS=Rattus norvegicus GN=Ces1d PE=1 SV=2 - [CES1D_RAT]|Carboxylesterase 1D OS=Rattus norvegicus GN=Ces1d PE=3 SV=2 - [G3V822_RAT]	P16303;G3V822	664.421		0.105122	0.264681		1.12077	1.12077
rkEPAFDk	LOC100911564	Glycine N-methyltransferase OS=Rattus norvegicus GN=LOC100911564 PE=3 SV=1 - [M0RDH0_RAT]|Glycine N-methyltransferase OS=Rattus norvegicus GN=Gnmt PE=1 SV=2 - [GNMT_RAT]	M0RDH0;P13255	420.262		0.105122	0.264681		0.862773	-1.15905
tVIDYNGER	P4hb	Protein disulfide-isomerase OS=Rattus norvegicus GN=P4hb PE=1 SV=2 - [PDIA1_RAT]	P04785	648.343		0.105122	0.264681		1.08782	1.08782
vGGTSDVEVNEk	Hspd1	60 kDa heat shock protein, mitochondrial OS=Rattus norvegicus GN=Hspd1 PE=1 SV=1 - [CH60_RAT]|Uncharacterized protein (Fragment) OS=Rattus norvegicus PE=3 SV=2 - [D3Z9X1_RAT]	P63039;D3Z9X1	564.645		0.105122	0.264681		0.851022	-1.17506
aFEPATGR	Aldh9a1	4-trimethylaminobutyraldehyde dehydrogenase OS=Rattus norvegicus GN=Aldh9a1 PE=1 SV=1 - [AL9A1_RAT]	Q9JLJ3	539.297		0.105122	0.264681		1.12961	1.12961
nQLTSNPENTVFDAk	Hspa5	78 kDa glucose-regulated protein OS=Rattus norvegicus GN=Hspa5 PE=1 SV=1 - [GRP78_RAT]	P06761	1068.57		0.105122	0.264681		1.13001	1.13001
fSTVAGESGSADTVRDPR	Cat	Catalase OS=Rattus norvegicus GN=Cat PE=1 SV=3 - [CATA_RAT]	P04762	694.353		0.105122	0.264681		1.10972	1.10972
eVVDSYLPVILDMIk	Psap	Sulfated glycoprotein 1 OS=Rattus norvegicus GN=Psap PE=1 SV=1 - [SAP_RAT]|Sulfated glycoprotein 1 OS=Rattus norvegicus GN=Psap PE=4 SV=1 - [F7EPE0_RAT]	P10960;F7EPE0	731.426		0.112276	0.281575		1.27239	1.27239
kLTDIGIR	Acadl	Long-chain specific acyl-CoA dehydrogenase, mitochondrial OS=Rattus norvegicus GN=Acadl PE=1 SV=1 - [ACADL_RAT]	P15650	458.634		0.112276	0.281575		1.11696	1.11696
qGFIDLPEFPFGLEPR	Bhmt	Betaine--homocysteine S-methyltransferase 1 OS=Rattus norvegicus GN=Bhmt PE=1 SV=1 - [BHMT1_RAT]	O09171	1046.06		0.112276	0.281575		0.844865	-1.18362
aQFGQPEILLGTIPGAGGTQR	Echs1	Enoyl-CoA hydratase, mitochondrial OS=Rattus norvegicus GN=Echs1 PE=1 SV=1 - [ECHM_RAT]	P14604	780.767		0.121085	0.292695		0.766843	-1.30405
lQSSEVEVk	Rrbp1	Protein Rrbp1 OS=Rattus norvegicus GN=Rrbp1 PE=4 SV=2 - [F1M5X1_RAT]|Protein Rrbp1 OS=Rattus norvegicus GN=Rrbp1 PE=4 SV=2 - [F1M853_RAT]	F1M5X1;F1M853	738.937		0.121085	0.292695		1.0819	1.0819
eFAQVIk	Fh	Fumarate hydratase, mitochondrial OS=Rattus norvegicus GN=Fh PE=1 SV=1 - [FUMH_RAT]|Isoform Cytoplasmic of Fumarate hydratase, mitochondrial OS=Rattus norvegicus GN=Fh - [FUMH_RAT]|Fumarate hydratase 1 OS=Rattus norvegicus GN=Fh PE=2 SV=1 - [Q5M964_RAT]	P14408;P14408-2;Q5M964	646.903		0.123005	0.292695		1.16404	1.16404
kDSETGENIR	Hspa9	Stress-70 protein, mitochondrial OS=Rattus norvegicus GN=Hspa9 PE=1 SV=3 - [GRP75_RAT]|Stress-70 protein, mitochondrial OS=Rattus norvegicus GN=Hspa9 PE=3 SV=1 - [F1M953_RAT]	P48721;F1M953	536.298		0.123005	0.292695		0.85706	-1.16678
gTFAHLSELHcDk	Hbb	Hemoglobin subunit beta-1 OS=Rattus norvegicus GN=Hbb PE=1 SV=3 - [HBB1_RAT]|Hemoglobin subunit beta-2 OS=Rattus norvegicus PE=1 SV=2 - [HBB2_RAT]	P02091;P11517	494.013		0.123005	0.292695		0.657342	-1.52128
dLEFTIYDDDDVSPFLDGLEERPQR	Psma1	Proteasome subunit alpha type-1 OS=Rattus norvegicus GN=Psma1 PE=1 SV=2 - [PSA1_RAT]	P18420	1071.85		0.123005	0.292695		1.2248	1.2248
aADEVAEGk	Fh	Fumarate hydratase, mitochondrial OS=Rattus norvegicus GN=Fh PE=1 SV=1 - [FUMH_RAT]|Isoform Cytoplasmic of Fumarate hydratase, mitochondrial OS=Rattus norvegicus GN=Fh - [FUMH_RAT]|Fumarate hydratase 1 OS=Rattus norvegicus GN=Fh PE=2 SV=1 - [Q5M964_RAT]	P14408;P14408-2;Q5M964	674.379		0.123005	0.292695		0.740788	-1.34991
dGEEAGAYDGPR	Pdia3	Protein disulfide-isomerase A3 OS=Rattus norvegicus GN=Pdia3 PE=1 SV=2 - [PDIA3_RAT]	P11598	733.341		0.123005	0.292695		1.10403	1.10403
tILAETEGMLk	Rrbp1	Protein Rrbp1 OS=Rattus norvegicus GN=Rrbp1 PE=4 SV=2 - [F1M5X1_RAT]|Protein Rrbp1 OS=Rattus norvegicus GN=Rrbp1 PE=4 SV=2 - [F1M853_RAT]	F1M5X1;F1M853	832.488		0.123005	0.292695		1.09869	1.09869
qVEIAQR	Ass1	Argininosuccinate synthase OS=Rattus norvegicus GN=Ass1 PE=2 SV=1 - [ASSY_RAT]	P09034	536.819		0.123005	0.292695		1.19865	1.19865
fVHDNYVIR	Cps1	Carbamoyl-phosphate synthase [ammonia], mitochondrial OS=Rattus norvegicus GN=Cps1 PE=1 SV=1 - [CPSM_RAT]	P07756	464.592		0.123005	0.292695		1.24173	1.24173
aEEQLPPLLSPPsPSTPHSR	Mprip	Myosin phosphatase Rho-interacting protein OS=Rattus norvegicus GN=Mprip PE=2 SV=1 - [MPRIP_RAT]|Myosin phosphatase Rho-interacting protein OS=Rattus norvegicus GN=Mprip PE=4 SV=1 - [G3V9F3_RAT]|Isoform 2 of Myosin phosphatase Rho-interacting protein OS=R	Q9ERE6;G3V9F3;Q9ERE6-2	817.083		0.123005	0.292695		0.791355	-1.26366
aERPDGLILGMGGQTALNcGVELFkR	Cps1	Carbamoyl-phosphate synthase [ammonia], mitochondrial OS=Rattus norvegicus GN=Cps1 PE=1 SV=1 - [CPSM_RAT]	P07756	815.946		0.123005	0.292695		0.729546	-1.37072
aIDSLSIEk	Sardh	Sarcosine dehydrogenase, mitochondrial OS=Rattus norvegicus GN=Sardh PE=1 SV=2 - [SARDH_RAT]|RCG45398 OS=Rattus norvegicus GN=Sardh PE=3 SV=2 - [F1LRY5_RAT]	Q64380;F1LRY5	717.433		0.123005	0.292695		0.926826	-1.07895
kHGGPADEER	Sod1	Superoxide dismutase [Cu-Zn] OS=Rattus norvegicus GN=Sod1 PE=1 SV=2 - [SODC_RAT]	P07632	518.619		0.123005	0.292695		0.68577	-1.45821
aTAEEITSk	Decr1	2,4-dienoyl-CoA reductase, mitochondrial OS=Rattus norvegicus GN=Decr1 PE=1 SV=2 - [DECR_RAT]|2,4-dienoyl CoA reductase 1, mitochondrial, isoform CRA_a OS=Rattus norvegicus GN=Decr1 PE=4 SV=1 - [G3V734_RAT]	Q64591;G3V734	704.407		0.123005	0.292695		1.13743	1.13743
iINEPTAAAIAYGLDkk	Hspa2	Heat shock-related 70 kDa protein 2 OS=Rattus norvegicus GN=Hspa2 PE=1 SV=2 - [HSP72_RAT]|Heat shock cognate 71 kDa protein OS=Rattus norvegicus GN=Hspa8 PE=1 SV=1 - [HSP7C_RAT]|Protein LOC102549957 OS=Rattus norvegicus GN=LOC102549957 PE=3 SV=1 - [M0RCB1	P14659;P63018;M0RCB1;M0RDZ9	825.83		0.123005	0.292695		0.780129	-1.28184
lSVGLEDEkDLLEDLGQALk	Cth	Cystathionine gamma-lyase OS=Rattus norvegicus GN=Cth PE=1 SV=2 - [CGL_RAT]|Cystathionase (Cystathionine gamma-lyase) OS=Rattus norvegicus GN=Cth PE=2 SV=2 - [Q9EQS4_RAT]	P18757;Q9EQS4	958.219		0.123005	0.292695		0.84943	-1.17726
iIEYLVPDSGPEQSLLDASLR	Ftcd	Formimidoyltransferase-cyclodeaminase OS=Rattus norvegicus GN=Ftcd PE=1 SV=4 - [FTCD_RAT]	O88618	1272.69		0.123005	0.292695		1.17041	1.17041
lEEETGQVVGFHQPGSIR	Dmgdh	Dimethylglycine dehydrogenase, mitochondrial OS=Rattus norvegicus GN=Dmgdh PE=1 SV=1 - [M2GD_RAT]|Dimethylglycine dehydrogenase OS=Rattus norvegicus GN=Dmgdh PE=2 SV=1 - [Q5RKL4_RAT]	Q63342;Q5RKL4	738.057		0.123005	0.292695		1.20034	1.20034
qGLLGINIAEk	Acadl	Long-chain specific acyl-CoA dehydrogenase, mitochondrial OS=Rattus norvegicus GN=Acadl PE=1 SV=1 - [ACADL_RAT]	P15650	807.503		0.123005	0.292695		1.12532	1.12532
fTQAGSEVSALLGR	Atp5b	ATP synthase subunit beta, mitochondrial OS=Rattus norvegicus GN=Atp5b PE=1 SV=2 - [ATPB_RAT]|ATP synthase subunit beta OS=Rattus norvegicus GN=Atp5b PE=3 SV=1 - [G3V6D3_RAT]	P10719;G3V6D3	832.961		0.123005	0.292695		1.1242	1.1242
vISELNGk	Rplp2	60S acidic ribosomal protein P2 OS=Rattus norvegicus GN=Rplp2 PE=1 SV=2 - [RLA2_RAT]|Protein LOC100362751 OS=Rattus norvegicus GN=LOC100362751 PE=3 SV=1 - [D3ZN03_RAT]|Protein LOC100362751 OS=Rattus norvegicus GN=LOC498555 PE=3 SV=1 - [D4A4D5_RAT]|Glycera	P02401;D3ZN03;D4A4D5;F1M4D1;F1M5P4;M0R8V5	659.41		0.123005	0.292695		1.06646	1.06646
mDATANDVPSPYEVk	Pdia3	Protein disulfide-isomerase A3 OS=Rattus norvegicus GN=Pdia3 PE=1 SV=2 - [PDIA3_RAT]	P11598	699.031		0.123005	0.292695		1.20028	1.20028
fLTEELSLDQDR	Ddt	D-dopachrome decarboxylase OS=Rattus norvegicus GN=Ddt PE=1 SV=3 - [DOPD_RAT]	P80254	847.943		0.123005	0.292695		0.867287	-1.15302
gIYETPAGTILYHAHLDIEAFTMDR	Ass1	Argininosuccinate synthase OS=Rattus norvegicus GN=Ass1 PE=2 SV=1 - [ASSY_RAT]	P09034	766.642		0.123005	0.292695		1.19761	1.19761
ekVDLLFLGk	Etfb	Electron transfer flavoprotein subunit beta OS=Rattus norvegicus GN=Etfb PE=2 SV=3 - [ETFB_RAT]	Q68FU3	617.064		0.123005	0.292695		0.924161	-1.08206
qVAQNLDR	Aldh4a1	Delta-1-pyrroline-5-carboxylate dehydrogenase, mitochondrial OS=Rattus norvegicus GN=Aldh4a1 PE=1 SV=1 - [AL4A1_RAT]|Delta-1-pyrroline-5-carboxylate dehydrogenase, mitochondrial OS=Rattus norvegicus GN=Tas1r2 PE=3 SV=2 - [F1LQ99_RAT]|Delta-1-pyrroline-5-c	P0C2X9;F1LQ99;F8WFI0;R9PY10	586.832		0.123005	0.292695		1.11319	1.11319
aADEFVEk	Hadh	Hydroxyacyl-coenzyme A dehydrogenase, mitochondrial OS=Rattus norvegicus GN=Hadh PE=2 SV=1 - [HCDH_RAT]	Q9WVK7	683.884		0.123005	0.292695		0.835372	-1.19707
aLEALVAk	Akr1a1	Alcohol dehydrogenase [NADP(+)] OS=Rattus norvegicus GN=Akr1a1 PE=1 SV=2 - [AK1A1_RAT]	P51635	636.918		0.123005	0.292695		1.09087	1.09087
dNYGELADccAk	Alb	Serum albumin OS=Rattus norvegicus GN=Alb PE=1 SV=2 - [ALBU_RAT]	P02770	625.298		0.123005	0.292695		1.20765	1.20765
vSQLYGDLQHLk	Sdha	Succinate dehydrogenase [ubiquinone] flavoprotein subunit, mitochondrial OS=Rattus norvegicus GN=Sdha PE=1 SV=1 - [SDHA_RAT]	Q920L2	620.364		0.123005	0.292695		1.12177	1.12177
eAYNLGVR	Bhmt	Betaine--homocysteine S-methyltransferase 1 OS=Rattus norvegicus GN=Bhmt PE=1 SV=1 - [BHMT1_RAT]|S-methylmethionine--homocysteine S-methyltransferase BHMT2 OS=Rattus norvegicus GN=Bhmt2 PE=2 SV=1 - [BHMT2_RAT]|S-methylmethionine--homocysteine S-methyltran	O09171;Q68FT5;F1LMG2	575.824		0.123005	0.292695		0.88731	-1.127
eIQEHVk	Acsm3	Acyl-coenzyme A synthetase ACSM3, mitochondrial OS=Rattus norvegicus GN=Acsm3 PE=2 SV=1 - [ACSM3_RAT]|Acyl-coenzyme A synthetase ACSM5, mitochondrial OS=Rattus norvegicus GN=Acsm5 PE=2 SV=1 - [ACSM5_RAT]|Aa2-174 OS=Rattus norvegicus GN=Acsm5 PE=2 SV=1 - [	Q6SKG1;Q6AYT9;Q7TMB6	447.603		0.123005	0.292695		1.11602	1.11602
eLQEHVk	Acsm3	Acyl-coenzyme A synthetase ACSM3, mitochondrial OS=Rattus norvegicus GN=Acsm3 PE=2 SV=1 - [ACSM3_RAT]|Acyl-coenzyme A synthetase ACSM5, mitochondrial OS=Rattus norvegicus GN=Acsm5 PE=2 SV=1 - [ACSM5_RAT]|Aa2-174 OS=Rattus norvegicus GN=Acsm5 PE=2 SV=1 - [	Q6SKG1;Q6AYT9;Q7TMB6	447.603		0.123005	0.292695		1.11602	1.11602
yLDEDTIYHLQPSGR	Mat1a	S-adenosylmethionine synthase isoform type-1 OS=Rattus norvegicus GN=Mat1a PE=1 SV=2 - [METK1_RAT]|S-adenosylmethionine synthase isoform type-2 OS=Rattus norvegicus GN=Mat2a PE=1 SV=1 - [METK2_RAT]|S-adenosylmethionine synthase OS=Rattus norvegicus GN=LOC	P13444;P18298;F1LRB8;F1LZ34	679.347		0.123005	0.292695		1.09492	1.09492
tFESLVDFck	Hadh	Hydroxyacyl-coenzyme A dehydrogenase, mitochondrial OS=Rattus norvegicus GN=Hadh PE=2 SV=1 - [HCDH_RAT]	Q9WVK7	568.641		0.123005	0.292695		1.12714	1.12714
vLAAVYk	Aldoa	Fructose-bisphosphate aldolase A OS=Rattus norvegicus GN=Aldoa PE=1 SV=2 - [ALDOA_RAT]|Fructose-bisphosphate aldolase B OS=Rattus norvegicus GN=Aldob PE=1 SV=2 - [ALDOB_RAT]|Fructose-bisphosphate aldolase C OS=Rattus norvegicus GN=Aldoc PE=1 SV=3 - [ALDOC	P05065;P00884;P09117;Q66HT1;Q6AY07	611.402		0.123005	0.292695		0.887541	-1.12671
lENYPIPELGPNDVLLk	Sord	Sorbitol dehydrogenase OS=Rattus norvegicus GN=Sord PE=2 SV=4 - [DHSO_RAT]|Uncharacterized protein OS=Rattus norvegicus GN=LOC100911895 PE=4 SV=1 - [M0R5A3_RAT]	P27867;M0R5A3	1191.69		0.123005	0.292695		0.918005	-1.08932
skAEELGLPILGVLR	Acaa1b	3-ketoacyl-CoA thiolase B, peroxisomal OS=Rattus norvegicus GN=Acaa1b PE=1 SV=2 - [THIKB_RAT]|3-ketoacyl-CoA thiolase A, peroxisomal OS=Rattus norvegicus GN=Acaa1a PE=1 SV=2 - [THIKA_RAT]|3-ketoacyl-CoA thiolase A, peroxisomal OS=Rattus norvegicus GN=Acaa	P07871;P21775;D4AB84;F1LPD6;P21775-2	685.098		0.123005	0.292695		0.941912	-1.06167
iTLPVDFVTADkFDENAk	Pgk1	Phosphoglycerate kinase 1 OS=Rattus norvegicus GN=Pgk1 PE=1 SV=2 - [PGK1_RAT]|Phosphoglycerate kinase (Fragment) OS=Rattus norvegicus PE=3 SV=2 - [D4A9Z5_RAT]|Phosphoglycerate kinase OS=Rattus norvegicus GN=RGD1560402 PE=3 SV=1 - [M0R6Y8_RAT]	P16617;D4A9Z5;M0R6Y8	678.387		0.123005	0.292695		0.957077	-1.04485
qWLQEVk	Got2	Aspartate aminotransferase, mitochondrial OS=Rattus norvegicus GN=Got2 PE=1 SV=2 - [AATM_RAT]|Uncharacterized protein (Fragment) OS=Rattus norvegicus PE=4 SV=2 - [F1LXI9_RAT]	P00507;F1LXI9	694.92		0.14314	0.32402		1.14092	1.14092
dYFEqYGk	Hnrnpa1	Heterogeneous nuclear ribonucleoprotein A1 OS=Rattus norvegicus GN=Hnrnpa1 PE=1 SV=3 - [ROA1_RAT]|Uncharacterized protein (Fragment) OS=Rattus norvegicus PE=4 SV=2 - [F1LUF2_RAT]|Uncharacterized protein (Fragment) OS=Rattus norvegicus PE=4 SV=2 - [F1M6M1_	P04256;F1LUF2;F1M6M1;F7FEZ6	754.886		0.14314	0.32402		1.19379	1.19379
sIEQLEk	Gpd1	Glycerol-3-phosphate dehydrogenase [NAD(+)], cytoplasmic OS=Rattus norvegicus GN=Gpd1 PE=1 SV=4 - [GPDA_RAT]	O35077	652.894		0.14314	0.32402		1.15578	1.15578
tIEYLEEVAVNFAk	Hadha	Trifunctional enzyme subunit alpha, mitochondrial OS=Rattus norvegicus GN=Hadha PE=1 SV=2 - [ECHA_RAT]	Q64428	695.394		0.14314	0.32402		1.23987	1.23987
fVMQEEFSR	Pdia3	Protein disulfide-isomerase A3 OS=Rattus norvegicus GN=Pdia3 PE=1 SV=2 - [PDIA3_RAT]	P11598	701.354		0.14314	0.32402		1.1237	1.1237
dNELLIYk	Apcs	Serum amyloid P-component OS=Rattus norvegicus GN=Apcs PE=2 SV=2 - [SAMP_RAT]	P23680	733.437		0.14314	0.32402		1.29185	1.29185
yHGHsmSDPGVSYR	Pdha1	Pyruvate dehydrogenase E1 component subunit alpha, somatic form, mitochondrial OS=Rattus norvegicus GN=Pdha1 PE=1 SV=2 - [ODPA_RAT]|Pyruvate dehydrogenase E1 component subunit alpha OS=Rattus norvegicus GN=Pdha1l1 PE=1 SV=2 - [D4A5G8_RAT]|Pyruvate dehydro	P26284;D4A5G8;F7FKI5	639.943		0.14314	0.32402		0.632635	-1.58069
tVLIMELINNVAk	Atp5b	ATP synthase subunit beta, mitochondrial OS=Rattus norvegicus GN=Atp5b PE=1 SV=2 - [ATPB_RAT]|ATP synthase subunit beta OS=Rattus norvegicus GN=Atp5b PE=3 SV=1 - [G3V6D3_RAT]	P10719;G3V6D3	639.394		0.14314	0.32402		1.11491	1.11491
eLISNASDALDkIR	Hsp90ab1	Heat shock protein HSP 90-beta OS=Rattus norvegicus GN=Hsp90ab1 PE=1 SV=4 - [HS90B_RAT]|Endoplasmin OS=Rattus norvegicus GN=Hsp90b1 PE=1 SV=2 - [ENPL_RAT]|Endoplasmin OS=Rattus norvegicus GN=Hsp90b1 PE=4 SV=1 - [A0A0A0MY09_RAT]|Isoform 2 of Endoplasmin OS	P34058;Q66HD0;A0A0A0MY09;Q66HD0-2	668.389		0.14314	0.32402		0.696486	-1.43578
tIFLDLIELQR	Acox3	Peroxisomal acyl-coenzyme A oxidase 3 OS=Rattus norvegicus GN=Acox3 PE=1 SV=1 - [ACOX3_RAT]|Acyl-coenzyme A oxidase OS=Rattus norvegicus GN=Acox3 PE=3 SV=1 - [F1M9A7_RAT]	Q63448;F1M9A7	795.477		0.14314	0.32402		1.1757	1.1757
gFYYLMQELPQER	Acadl	Long-chain specific acyl-CoA dehydrogenase, mitochondrial OS=Rattus norvegicus GN=Acadl PE=1 SV=1 - [ACADL_RAT]	P15650	634.992		0.14314	0.32402		1.47489	1.47489
tVIQAEIDAAAELIDFFR	Aldh4a1	Delta-1-pyrroline-5-carboxylate dehydrogenase, mitochondrial OS=Rattus norvegicus GN=Aldh4a1 PE=1 SV=1 - [AL4A1_RAT]|Delta-1-pyrroline-5-carboxylate dehydrogenase, mitochondrial OS=Rattus norvegicus GN=Tas1r2 PE=3 SV=2 - [F1LQ99_RAT]|Delta-1-pyrroline-5-c	P0C2X9;F1LQ99;F8WFI0;R9PY10	751.077		0.14314	0.32402		1.20654	1.20654
gQILTMANPIIGNGGAPDTTAR	Cps1	Carbamoyl-phosphate synthase [ammonia], mitochondrial OS=Rattus norvegicus GN=Cps1 PE=1 SV=1 - [CPSM_RAT]	P07756	1199.14		0.14314	0.32402		1.14697	1.14697
eAGITEk	Tpi1	Triosephosphate isomerase OS=Rattus norvegicus GN=Tpi1 PE=1 SV=2 - [TPIS_RAT]	P48500	603.361		0.14314	0.32402		0.716852	-1.39499
dFLIPVAWYEDR	Hgd	Protein Hgd OS=Rattus norvegicus GN=Hgd PE=4 SV=1 - [G3V6C2_RAT]	G3V6C2	876.961		0.14314	0.32402		1.11675	1.11675
aSQPPSSSTQVTAIQcNIR	Pecr	Peroxisomal trans-2-enoyl-CoA reductase OS=Rattus norvegicus GN=Pecr PE=2 SV=1 - [PECR_RAT]|Peroxisomal trans-2-enoyl-CoA reductase OS=Rattus norvegicus GN=Pecr PE=4 SV=1 - [A0A096MIT3_RAT]	Q9WVK3;A0A096MIT3	758.729		0.14314	0.32402		0.942559	-1.06094
gVDLVLNSLAEEk	Fasn	Fatty acid synthase OS=Rattus norvegicus GN=Fasn PE=1 SV=3 - [FAS_RAT]	P12785	615.696		0.14314	0.32402		1.28682	1.28682
dLAILLGMLDPAEk	Prdx6	Peroxiredoxin-6 OS=Rattus norvegicus GN=Prdx6 PE=1 SV=3 - [PRDX6_RAT]	O35244	653.053		0.14314	0.32402		1.13383	1.13383
rFDDAVVQSDMk	Hspa8	Heat shock cognate 71 kDa protein OS=Rattus norvegicus GN=Hspa8 PE=1 SV=1 - [HSP7C_RAT]|Protein LOC680121 OS=Rattus norvegicus GN=LOC680121 PE=3 SV=2 - [F1LZI1_RAT]|Heat shock cognate 71 kDa protein OS=Rattus norvegicus GN=Hspa8 PE=3 SV=1 - [M0R8M9_RAT]|P	P63018;F1LZI1;M0R8M9;M0RCB1;M0RDZ9	623.669		0.14314	0.32402		0.895058	-1.11725
kQDAESLQR	Fdps	Farnesyl pyrophosphate synthase OS=Rattus norvegicus GN=Fdps PE=2 SV=2 - [FPPS_RAT]|Farnesyl pyrophosphate synthase OS=Rattus norvegicus GN=LOC100360417 PE=3 SV=2 - [F1LMQ2_RAT]|Farnesyl pyrophosphate synthase OS=Rattus norvegicus GN=Fdps PE=3 SV=2 - [F1L	P05369;F1LMQ2;F1LND7	511.631		0.14314	0.32402		1.23131	1.23131
sRPSLPLPQSR	Fbp1	Fructose-1,6-bisphosphatase 1 OS=Rattus norvegicus GN=Fbp1 PE=1 SV=2 - [F16P1_RAT]|Fructose-1,6-bisphosphatase 1 OS=Rattus norvegicus GN=Fbp1 PE=3 SV=2 - [F1LRT1_RAT]	P19112;F1LRT1	489.626		0.14314	0.32402		1.12223	1.12223
aRPEFMLPVHFYGR	Pygl	Glycogen phosphorylase, liver form OS=Rattus norvegicus GN=Pygl PE=1 SV=5 - [PYGL_RAT]	P09811	488.015		0.14314	0.32402		1.17053	1.17053
qNLIAEVSTk	Cps1	Carbamoyl-phosphate synthase [ammonia], mitochondrial OS=Rattus norvegicus GN=Cps1 PE=1 SV=1 - [CPSM_RAT]	P07756	780.971		0.14314	0.32402		1.34513	1.34513
eLSLDDFk	Prdx3	Thioredoxin-dependent peroxide reductase, mitochondrial OS=Rattus norvegicus GN=Prdx3 PE=1 SV=2 - [PRDX3_RAT]|Peroxiredoxin 3 OS=Rattus norvegicus GN=Prdx3 PE=4 SV=1 - [G3V7I0_RAT]	Q9Z0V6;G3V7I0	712.905		0.14314	0.32402		1.19809	1.19809
vLGTSVESIMATEDR	Cps1	Carbamoyl-phosphate synthase [ammonia], mitochondrial OS=Rattus norvegicus GN=Cps1 PE=1 SV=1 - [CPSM_RAT]	P07756	612.99		0.14314	0.32402		1.28238	1.28238
sGDAAIVDMVPGkPMcVESFSDYPPLGR	Eef1a1	Elongation factor 1-alpha 1 OS=Rattus norvegicus GN=Eef1a1 PE=1 SV=1 - [EF1A1_RAT]|Elongation factor 1-alpha (Fragment) OS=Rattus norvegicus GN=LOC100360150 PE=3 SV=1 - [F1M6C2_RAT]|Elongation factor 1-alpha OS=Rattus norvegicus GN=LOC100360413 PE=3 SV=1	P62630;F1M6C2;M0R757	1151.91		0.14314	0.32402		1.19317	1.19317
dFGSFEk	Sod2	Superoxide dismutase [Mn], mitochondrial OS=Rattus norvegicus GN=Sod2 PE=1 SV=2 - [SODM_RAT]	P07895	644.353		0.14314	0.32402		0.945244	-1.05793
mQQNIQELEEQLEEEESAR	Myh9	Myosin-9 OS=Rattus norvegicus GN=Myh9 PE=1 SV=3 - [MYH9_RAT]|Myosin, heavy polypeptide 9, non-muscle OS=Rattus norvegicus GN=LOC100911597 PE=4 SV=1 - [G3V6P7_RAT]	Q62812;G3V6P7	854.744		0.14314	0.32402		1.29816	1.29816
vLNEEER	Cat	Catalase OS=Rattus norvegicus GN=Cat PE=1 SV=3 - [CATA_RAT]	P04762	559.306		0.14314	0.32402		1.06173	1.06173
tFEESFQk	Cps1	Carbamoyl-phosphate synthase [ammonia], mitochondrial OS=Rattus norvegicus GN=Cps1 PE=1 SV=1 - [CPSM_RAT]	P07756	737.403		0.14314	0.32402		1.26414	1.26414
dFIYVSQDPk	Hadhb	Trifunctional enzyme subunit beta, mitochondrial OS=Rattus norvegicus GN=Hadhb PE=1 SV=1 - [ECHB_RAT]	Q60587	557.312		0.14314	0.32402		1.17883	1.17883
dELGLNk	Cps1	Carbamoyl-phosphate synthase [ammonia], mitochondrial OS=Rattus norvegicus GN=Cps1 PE=1 SV=1 - [CPSM_RAT]	P07756	623.874		0.14314	0.32402		1.17857	1.17857
gLETIASDVVSLASk	Dlat	Dihydrolipoyllysine-residue acetyltransferase component of pyruvate dehydrogenase complex, mitochondrial OS=Rattus norvegicus GN=Dlat PE=1 SV=3 - [ODP2_RAT]|Acetyltransferase component of pyruvate dehydrogenase complex OS=Rattus norvegicus PE=3 SV=1 - [M0	P08461;M0RAP9	650.05		0.14314	0.32402		0.9169	-1.09063
aVEAFETAk	Sord	Sorbitol dehydrogenase OS=Rattus norvegicus GN=Sord PE=2 SV=4 - [DHSO_RAT]|Uncharacterized protein OS=Rattus norvegicus GN=LOC100911895 PE=4 SV=1 - [M0R5A3_RAT]	P27867;M0R5A3	712.413		0.14314	0.32402		0.876206	-1.14128
mNLGVGAYR	Got2	Aspartate aminotransferase, mitochondrial OS=Rattus norvegicus GN=Got2 PE=1 SV=2 - [AATM_RAT]	P00507	605.334		0.14314	0.32402		1.11112	1.11112
eLNYFAk	Pgk1	Phosphoglycerate kinase 1 OS=Rattus norvegicus GN=Pgk1 PE=1 SV=2 - [PGK1_RAT]	P16617	671.892		0.14314	0.32402		0.967608	-1.03348
iETIEVMEDR	Hnrnpa3	Heterogeneous nuclear ribonucleoprotein A3 OS=Rattus norvegicus GN=Hnrnpa3 PE=1 SV=1 - [ROA3_RAT]|Uncharacterized protein (Fragment) OS=Rattus norvegicus GN=Hnrnpa3-ps1 PE=4 SV=2 - [D3ZJF4_RAT]|Heterogeneous nuclear ribonucleoprotein A3 OS=Rattus norvegic	Q6URK4;D3ZJF4;D4A6A2;E9PSU5;F1LZZ2;Q6URK4-2	732.384		0.14314	0.32402		1.09016	1.09016
eVLHGNQR	Rpl10a	60S ribosomal protein L10a OS=Rattus norvegicus GN=Rpl10a PE=1 SV=2 - [RL10A_RAT]|Ribosomal protein OS=Rattus norvegicus GN=RGD1559639 PE=3 SV=1 - [D3ZBX4_RAT]|Ribosomal protein (Fragment) OS=Rattus norvegicus GN=RGD1566137 PE=3 SV=2 - [D4A7Y6_RAT]|Riboso	P62907;D3ZBX4;D4A7Y6;F1LYQ7	394.558		0.14314	0.32402		1.05262	1.05262
kSDIDEIVLVGGSTR	Hspa5	78 kDa glucose-regulated protein OS=Rattus norvegicus GN=Hspa5 PE=1 SV=1 - [GRP78_RAT]	P06761	683.064		0.14314	0.32402		1.07826	1.07826
gGHFAAFEEPk	Ephx1	Epoxide hydrolase 1 OS=Rattus norvegicus GN=Ephx1 PE=1 SV=1 - [HYEP_RAT]|Uncharacterized protein (Fragment) OS=Rattus norvegicus PE=4 SV=2 - [F1LTS8_RAT]	P07687;F1LTS8	549.968		0.14314	0.32402		1.03968	1.03968
fGcQVAGk	Khk	Ketohexokinase OS=Rattus norvegicus GN=Khk PE=1 SV=1 - [KHK_RAT]|Ketohexokinase OS=Rattus norvegicus GN=Khk PE=4 SV=1 - [D3ZN65_RAT]|Isoform A of Ketohexokinase OS=Rattus norvegicus GN=Khk - [KHK_RAT]	Q02974;D3ZN65;Q02974-2	662.876		0.14314	0.32402		0.974833	-1.02582
dQEGQDVLLFIDNIFR	Atp5b	ATP synthase subunit beta, mitochondrial OS=Rattus norvegicus GN=Atp5b PE=1 SV=2 - [ATPB_RAT]|ATP synthase subunit beta OS=Rattus norvegicus GN=Atp5b PE=3 SV=1 - [G3V6D3_RAT]	P10719;G3V6D3	1076.07		0.150773	0.34049		1.2626	1.2626
fLGVAEQLHNEGFk	Cps1	Carbamoyl-phosphate synthase [ammonia], mitochondrial OS=Rattus norvegicus GN=Cps1 PE=1 SV=1 - [CPSM_RAT]	P07756	683.05		0.150773	0.34049		1.22275	1.22275
iFPVETLVEEAIQcAEk	Echs1	Enoyl-CoA hydratase, mitochondrial OS=Rattus norvegicus GN=Echs1 PE=1 SV=1 - [ECHM_RAT]	P14604	1217.67		0.165494	0.35642		0.879324	-1.13724
aTDDIIVNWVNGTLSEAGk	Pls3	Plastin-3 OS=Rattus norvegicus GN=Pls3 PE=2 SV=2 - [PLST_RAT]|Plastin 3 (T-isoform), isoform CRA_a OS=Rattus norvegicus GN=Pls3 PE=4 SV=2 - [F1LPK7_RAT]	Q63598;F1LPK7	821.116		0.165494	0.35642		1.26423	1.26423
aYDATcLVk	Esd	S-formylglutathione hydrolase OS=Rattus norvegicus GN=Esd PE=1 SV=1 - [ESTD_RAT]	B0BNE5	749.92		0.165494	0.35642		1.15714	1.15714
lVTLEEFLR	Nucb2	Nucleobindin-2 OS=Rattus norvegicus GN=Nucb2 PE=2 SV=1 - [NUCB2_RAT]|Nucleobindin 2, isoform CRA_b OS=Rattus norvegicus GN=Nucb2 PE=4 SV=1 - [G3V8R1_RAT]	Q9JI85;G3V8R1	674.905		0.165494	0.35642		1.15361	1.15361
sQIHDIVLVGGSTR	Hspa8	Heat shock cognate 71 kDa protein OS=Rattus norvegicus GN=Hspa8 PE=1 SV=1 - [HSP7C_RAT]|Uncharacterized protein (Fragment) OS=Rattus norvegicus PE=3 SV=2 - [D4A4S3_RAT]|Protein LOC680121 OS=Rattus norvegicus GN=LOC680121 PE=3 SV=2 - [F1LZI1_RAT]|Heat shoc	P63018;D4A4S3;F1LZI1;M0R8M9;M0RCB1	570.995		0.165494	0.35642		1.13022	1.13022
lLVVYPWTQR	Hbb	Hemoglobin subunit beta-1 OS=Rattus norvegicus GN=Hbb PE=1 SV=3 - [HBB1_RAT]|Hemoglobin subunit beta-2 OS=Rattus norvegicus PE=1 SV=2 - [HBB2_RAT]|Epsilon 1 globin OS=Rattus norvegicus GN=Hbe1 PE=2 SV=1 - [O88752_RAT]	P02091;P11517;O88752	752.447		0.165494	0.35642		0.688688	-1.45204
lGDVYVNDAFGTAHR	Pgk1	Phosphoglycerate kinase 1 OS=Rattus norvegicus GN=Pgk1 PE=1 SV=2 - [PGK1_RAT]|Phosphoglycerate kinase OS=Rattus norvegicus GN=RGD1560402 PE=3 SV=1 - [M0R6Y8_RAT]|Phosphoglycerate kinase OS=Rattus norvegicus GN=Pgk2 PE=2 SV=1 - [Q5XIV1_RAT]	P16617;M0R6Y8;Q5XIV1	621.99		0.165494	0.35642		1.17723	1.17723
dFQLFGSPLGk	Tf	Serotransferrin OS=Rattus norvegicus GN=Tf PE=1 SV=3 - [TRFE_RAT]|Isoform 2 of Serotransferrin OS=Rattus norvegicus GN=Tf - [TRFE_RAT]|Ab2-417 OS=Rattus norvegicus GN=Tf PE=2 SV=1 - [Q7TMC7_RAT]	P12346;P12346-2;Q7TMC7	833.981		0.165494	0.35642		1.18969	1.18969
eVAAFAQFGSDLDAATQQLLSR	Atp5a1	ATP synthase subunit alpha, mitochondrial OS=Rattus norvegicus GN=Atp5a1 PE=1 SV=2 - [ATPA_RAT]|ATP synthase subunit alpha OS=Rattus norvegicus GN=Atp5a1 PE=3 SV=1 - [F1LP05_RAT]|Protein LOC100910820 OS=Rattus norvegicus GN=LOC100910820 PE=3 SV=1 - [M0R4D	P15999;F1LP05;M0R4D7	1284.17		0.165494	0.35642		1.14006	1.14006
sLPADILYEDQQcLVFR	Hint2	Histidine triad nucleotide binding protein 2 (Predicted), isoform CRA_a OS=Rattus norvegicus GN=Hint2 PE=4 SV=1 - [D4AB01_RAT]	D4AB01	766.066		0.165494	0.35642		1.17698	1.17698
dQLLLGPTYATPk	Hadhb	Trifunctional enzyme subunit beta, mitochondrial OS=Rattus norvegicus GN=Hadhb PE=1 SV=1 - [ECHB_RAT]	Q60587	625.704		0.165494	0.35642		1.12115	1.12115
vINAFNDGLk	Hbb	Hemoglobin subunit beta-1 OS=Rattus norvegicus GN=Hbb PE=1 SV=3 - [HBB1_RAT]|Hemoglobin subunit beta-2 OS=Rattus norvegicus PE=1 SV=2 - [HBB2_RAT]	P02091;P11517	775.453		0.165494	0.35642		0.750745	-1.33201
vVNDDFSQVADVLVEDGVVR	Dpys	Dihydropyrimidinase OS=Rattus norvegicus GN=Dpys PE=1 SV=2 - [DPYS_RAT]	Q63150	802.089		0.165494	0.35642		0.914113	-1.09396
rLEDLSESIVNDFAYMk	Tmed10	Transmembrane emp24 domain-containing protein 10 OS=Rattus norvegicus GN=Tmed10 PE=1 SV=2 - [TMEDA_RAT]	Q63584	830.11		0.165494	0.35642		1.12153	1.12153
iSFVDcSk	Cth	Cystathionine gamma-lyase OS=Rattus norvegicus GN=Cth PE=1 SV=2 - [CGL_RAT]|Cystathionase (Cystathionine gamma-lyase) OS=Rattus norvegicus GN=Cth PE=2 SV=2 - [Q9EQS4_RAT]	P18757;Q9EQS4	707.394		0.165494	0.35642		0.900865	-1.11004
fTLDcTHPVEDGIMDAANFEQFLQER	Rpl22	60S ribosomal protein L22 OS=Rattus norvegicus GN=Rpl22 PE=2 SV=2 - [RL22_RAT]|Protein LOC100360057 (Fragment) OS=Rattus norvegicus GN=LOC100363800 PE=4 SV=1 - [F7FLF2_RAT]	P47198;F7FLF2	828.893		0.165494	0.35642		1.29594	1.29594
sVFDQDPFLLR	Ugt1a1	UDP-glucuronosyltransferase 1-1 OS=Rattus norvegicus GN=Ugt1a1 PE=1 SV=1 - [UD11_RAT]	Q64550	783.43		0.165494	0.35642		1.33896	1.33896
vNPDDVGGEALGR	Hbb	Hemoglobin subunit beta-1 OS=Rattus norvegicus GN=Hbb PE=1 SV=3 - [HBB1_RAT]	P02091	764.401		0.165494	0.35642		0.738624	-1.35387
rTLQTLEIDLDSMk	Krt18	Keratin, type I cytoskeletal 18 OS=Rattus norvegicus GN=Krt18 PE=1 SV=3 - [K1C18_RAT]	Q5BJY9	707.737		0.165494	0.35642		0.86286	-1.15894
qTVAVGVIk	Eef1a1	Elongation factor 1-alpha 1 OS=Rattus norvegicus GN=Eef1a1 PE=1 SV=1 - [EF1A1_RAT]|Elongation factor 1-alpha 2 OS=Rattus norvegicus GN=Eef1a2 PE=2 SV=1 - [EF1A2_RAT]|Uncharacterized protein OS=Rattus norvegicus PE=4 SV=1 - [D3ZA96_RAT]|Elongation factor 1	P62630;P62632;D3ZA96;D3ZXS6;D4A0X4;F1M6C2;M0R757	686.95		0.165494	0.35642		1.1438	1.1438
lVWIETPTNPTLk	Cth	Cystathionine gamma-lyase OS=Rattus norvegicus GN=Cth PE=1 SV=2 - [CGL_RAT]|Cystathionase (Cystathionine gamma-lyase) OS=Rattus norvegicus GN=Cth PE=2 SV=2 - [Q9EQS4_RAT]	P18757;Q9EQS4	985.589		0.165494	0.35642		0.915973	-1.09174
gMEFLAVPSSYYR	Hpd	4-hydroxyphenylpyruvate dioxygenase OS=Rattus norvegicus GN=Hpd PE=1 SV=3 - [HPPD_RAT]	P32755	874.947		0.165494	0.35642		0.943362	-1.06004
vcNPIITk	Hspa8	Heat shock cognate 71 kDa protein OS=Rattus norvegicus GN=Hspa8 PE=1 SV=1 - [HSP7C_RAT]|Uncharacterized protein OS=Rattus norvegicus PE=3 SV=1 - [D3ZH98_RAT]|Uncharacterized protein (Fragment) OS=Rattus norvegicus PE=3 SV=2 - [D4A4S3_RAT]|Protein LOC68012	P63018;D3ZH98;D4A4S3;F1LZI1;M0R8M9;M0RCB1	701.928		0.165494	0.35642		1.11241	1.11241
lIEPNTAVTR	Hoga1	Protein Hoga1 OS=Rattus norvegicus GN=Hoga1 PE=3 SV=1 - [D4A2K1_RAT]	D4A2K1	671.898		0.165494	0.35642		0.909994	-1.09891
dHINLPGFcGQNPLR	Pnp	Purine nucleoside phosphorylase OS=Rattus norvegicus GN=Pnp PE=1 SV=1 - [PNPH_RAT]|Purine nucleoside phosphorylase (Fragment) OS=Rattus norvegicus GN=Pnp PE=4 SV=2 - [D3ZXK9_RAT]|Uncharacterized protein (Fragment) OS=Rattus norvegicus PE=4 SV=1 - [F1M5F6_	P85973;D3ZXK9;F1M5F6	656.341		0.165494	0.35642		1.09518	1.09518
aQYEEIANR	Krt8	Keratin, type II cytoskeletal 8 OS=Rattus norvegicus GN=Krt8 PE=1 SV=3 - [K2C8_RAT]	Q10758	661.848		0.165494	0.35642		0.805624	-1.24127
eHcEQLEk	Uqcrh	Cytochrome b-c1 complex subunit 6, mitochondrial OS=Rattus norvegicus GN=Uqcrh PE=3 SV=1 - [QCR6_RAT]	Q5M9I5	510.938		0.165494	0.35642		0.911504	-1.09709
fNPFVTSDR	Rpl26	60S ribosomal protein L26 OS=Rattus norvegicus GN=Rpl26 PE=3 SV=1 - [G3V6I9_RAT]|60S ribosomal protein L26 OS=Rattus norvegicus GN=Rpl26 PE=1 SV=1 - [RL26_RAT]|Uncharacterized protein OS=Rattus norvegicus GN=Rpl26-ps2 PE=3 SV=1 - [D4A1Z2_RAT]|Uncharacteri	G3V6I9;P12749;D4A1Z2;D4AE42	656.348		0.165494	0.35642		1.07498	1.07498
tYVEkVEELk	Dbi	Acyl-CoA-binding protein OS=Rattus norvegicus GN=Dbi PE=1 SV=3 - [ACBP_RAT]|Acyl-CoA-binding protein (Fragment) OS=Rattus norvegicus GN=Dbi PE=4 SV=1 - [M0RDC5_RAT]	P11030;M0RDC5	642.39		0.165494	0.35642		0.888469	-1.12553
eLEELLESALDDFDk	Pex19	Peroxisomal biogenesis factor 19 OS=Rattus norvegicus GN=Pex19 PE=2 SV=1 - [PEX19_RAT]|Protein LOC100911356 OS=Rattus norvegicus GN=LOC100911356 PE=4 SV=1 - [G3V907_RAT]	Q9QYU1;G3V907	742.059		0.165494	0.35642		1.11341	1.11341
lVAIVDVIDQNR	Rpl14	60S ribosomal protein L14 OS=Rattus norvegicus GN=Rpl14 PE=1 SV=3 - [RL14_RAT]|60S ribosomal protein L14 OS=Rattus norvegicus GN=Rpl14 PE=4 SV=1 - [F1LSW7_RAT]|LRRGT00066 OS=Rattus norvegicus GN=LOC306079 PE=2 SV=1 - [Q6TUH8_RAT]	Q63507;F1LSW7;Q6TUH8	528.976		0.165494	0.35642		1.17914	1.17914
sATEQSGTGIR	Aifm1	Apoptosis-inducing factor 1, mitochondrial OS=Rattus norvegicus GN=Aifm1 PE=1 SV=1 - [AIFM1_RAT]	Q9JM53	668.356		0.165494	0.35642		0.865232	-1.15576
rDPLHEELLGQGcVFQER	Sardh	Sarcosine dehydrogenase, mitochondrial OS=Rattus norvegicus GN=Sardh PE=1 SV=2 - [SARDH_RAT]|RCG45398 OS=Rattus norvegicus GN=Sardh PE=3 SV=2 - [F1LRY5_RAT]	Q64380;F1LRY5	603.812		0.165494	0.35642		1.18018	1.18018
eVNLAVENAk	Aldh9a1	4-trimethylaminobutyraldehyde dehydrogenase OS=Rattus norvegicus GN=Aldh9a1 PE=1 SV=1 - [AL9A1_RAT]	Q9JLJ3	772.955		0.165494	0.35642		1.17673	1.17673
aNEQLAAVVAETQk	Arg1	Arginase-1 OS=Rattus norvegicus GN=Arg1 PE=1 SV=2 - [ARGI1_RAT]	P07824	644.038		0.165494	0.35642		0.847432	-1.18004
eDTTMYLLALk	Mttp	Microsomal triglyceride transfer protein OS=Rattus norvegicus GN=Mttp PE=4 SV=1 - [D4A1W8_RAT]	D4A1W8	878.501		0.165494	0.35642		1.14201	1.14201
vVDALGNAIDGk	Atp5a1	ATP synthase subunit alpha, mitochondrial OS=Rattus norvegicus GN=Atp5a1 PE=1 SV=2 - [ATPA_RAT]|ATP synthase subunit alpha OS=Rattus norvegicus GN=Atp5a1 PE=3 SV=1 - [F1LP05_RAT]|Protein LOC100910820 OS=Rattus norvegicus GN=LOC100910820 PE=3 SV=1 - [M0R4D	P15999;F1LP05;M0R4D7	543.991		0.165494	0.35642		1.14759	1.14759
vHEEIDEVIGQVR	Cyp2d26	Cytochrome P450 2D26 OS=Rattus norvegicus GN=Cyp2d26 PE=2 SV=2 - [CP2DQ_RAT]	P10634	584.654		0.165494	0.35642		1.10783	1.10783
ekLPWTEFAESAEDGLTTR	Upb1	Beta-ureidopropionase OS=Rattus norvegicus GN=Upb1 PE=1 SV=1 - [BUP1_RAT]|Uncharacterized protein OS=Rattus norvegicus GN=Upb1 PE=4 SV=2 - [D3Z8J1_RAT]	Q03248;D3Z8J1	880.129		0.165494	0.35642		0.941909	-1.06167
dLGEQHFk	Alb	Serum albumin OS=Rattus norvegicus GN=Alb PE=1 SV=2 - [ALBU_RAT]	P02770	477.938		0.165494	0.35642		1.04189	1.04189
kIEVIk	Etfb	Electron transfer flavoprotein subunit beta OS=Rattus norvegicus GN=Etfb PE=2 SV=3 - [ETFB_RAT]	Q68FU3	472.996		0.165494	0.35642		0.982997	-1.0173
mFGIDkDAIVQAVk	Tkt	Transketolase OS=Rattus norvegicus GN=Tkt PE=1 SV=1 - [TKT_RAT]|Transketolase OS=Rattus norvegicus GN=Tkt PE=3 SV=1 - [G3V826_RAT]	P50137;G3V826	741.444		0.173456	0.371886		0.882675	-1.13292
ikDPDAAkPEDWDER	Calr	Calreticulin OS=Rattus norvegicus GN=Calr PE=1 SV=1 - [CALR_RAT]	P18418	618.838		0.173456	0.371886		1.15516	1.15516
gTDFQLNQLQGk	Tf	Serotransferrin OS=Rattus norvegicus GN=Tf PE=1 SV=3 - [TRFE_RAT]|Ab2-417 OS=Rattus norvegicus GN=Tf PE=2 SV=1 - [Q7TMC7_RAT]	P12346;Q7TMC7	603.009		0.173456	0.371886		0.928554	-1.07694
iFVGGIkEDTEEYNLR	Hnrnpa3	Heterogeneous nuclear ribonucleoprotein A3 OS=Rattus norvegicus GN=Hnrnpa3 PE=1 SV=1 - [ROA3_RAT]|Uncharacterized protein (Fragment) OS=Rattus norvegicus GN=Hnrnpa3-ps1 PE=4 SV=2 - [D3ZJF4_RAT]|Protein Gm17190 OS=Rattus norvegicus GN=Gm17190 PE=4 SV=2 - [	Q6URK4;D3ZJF4;D3ZTB7;F1LZZ2;Q6URK4-2	781.097		0.173456	0.371886		0.937788	-1.06634
mVEGFFDR	Glud1	Glutamate dehydrogenase 1, mitochondrial OS=Rattus norvegicus GN=Glud1 PE=1 SV=2 - [DHE3_RAT]	P10860	615.313		0.190316	0.385896		1.31885	1.31885
hWPFMVVNDAGRPk	Hspa8	Heat shock cognate 71 kDa protein OS=Rattus norvegicus GN=Hspa8 PE=1 SV=1 - [HSP7C_RAT]|Protein LOC680121 OS=Rattus norvegicus GN=LOC680121 PE=3 SV=2 - [F1LZI1_RAT]|Heat shock cognate 71 kDa protein OS=Rattus norvegicus GN=Hspa8 PE=3 SV=1 - [M0R8M9_RAT]|P	P63018;F1LZI1;M0R8M9;M0RCB1;M0RDZ9	528.794		0.190316	0.385896		0.79994	-1.25009
nDVITVQTPAFAESVTEGDVR	Dlst	Dihydrolipoyllysine-residue succinyltransferase component of 2-oxoglutarate dehydrogenase complex, mitochondrial OS=Rattus norvegicus GN=Dlst PE=1 SV=2 - [ODO2_RAT]|Dihydrolipoamide S-succinyltransferase (E2 component of 2-oxo-glutarate complex), isoform	Q01205;G3V6P2	826.757		0.190316	0.385896		0.865323	-1.15564
aILEVLQTk	Dak	Bifunctional ATP-dependent dihydroxyacetone kinase/FAD-AMP lyase (cyclizing) OS=Rattus norvegicus GN=Dak PE=1 SV=1 - [DHAK_RAT]	Q4KLZ6	736.976		0.190316	0.385896		0.873732	-1.14452
vkEGMSIVEAMER	Ppia	Peptidyl-prolyl cis-trans isomerase A OS=Rattus norvegicus GN=Ppia PE=1 SV=2 - [PPIA_RAT]	P10111	646.358		0.190316	0.385896		0.692999	-1.443
eAFSLFDkDGDGTITTk	Calm1	Calmodulin OS=Rattus norvegicus GN=Calm1 PE=1 SV=2 - [CALM_RAT]|Uncharacterized protein OS=Rattus norvegicus PE=4 SV=1 - [D4A5H3_RAT]|Calmodulin OS=Rattus norvegicus GN=Calm2 PE=4 SV=1 - [D4ABV5_RAT]	P62161;D4A5H3;D4ABV5	844.797		0.190316	0.385896		1.15332	1.15332
kLEMDLk	Myh9	Myosin-9 OS=Rattus norvegicus GN=Myh9 PE=1 SV=3 - [MYH9_RAT]|Myosin, heavy polypeptide 9, non-muscle OS=Rattus norvegicus GN=LOC100911597 PE=4 SV=1 - [G3V6P7_RAT]	Q62812;G3V6P7	521.997		0.190316	0.385896		1.14898	1.14898
yGVSGYPTLk	Pdia3	Protein disulfide-isomerase A3 OS=Rattus norvegicus GN=Pdia3 PE=1 SV=2 - [PDIA3_RAT]	P11598	771.949		0.190316	0.385896		1.05988	1.05988
lMcPQEIVDYIADk	LOC683884	Acyl carrier protein OS=Rattus norvegicus GN=LOC683884 PE=3 SV=1 - [D3ZF13_RAT]	D3ZF13	718.384		0.190316	0.385896		1.17596	1.17596
kGDEVQcEIEELGVIINk	Fahd2	Fumarylacetoacetate hydrolase domain-containing protein 2 OS=Rattus norvegicus GN=Fahd2 PE=1 SV=1 - [FAHD2_RAT]	B2RYW9	690.891		0.190316	0.385896		0.841414	-1.18848
vLSIGDGIAR	Atp5a1	ATP synthase subunit alpha, mitochondrial OS=Rattus norvegicus GN=Atp5a1 PE=1 SV=2 - [ATPA_RAT]|ATP synthase subunit alpha OS=Rattus norvegicus GN=Atp5a1 PE=3 SV=1 - [F1LP05_RAT]|Protein LOC100910820 OS=Rattus norvegicus GN=LOC100910820 PE=3 SV=1 - [M0R4D	P15999;F1LP05;M0R4D7	615.374		0.190316	0.385896		1.13449	1.13449
dTTSLNQAALYR	Hsd17b4	Peroxisomal multifunctional enzyme type 2 OS=Rattus norvegicus GN=Hsd17b4 PE=1 SV=3 - [DHB4_RAT]	P97852	791.424		0.190316	0.385896		1.16315	1.16315
yFSMTEVDk	Arg1	Arginase-1 OS=Rattus norvegicus GN=Arg1 PE=1 SV=2 - [ARGI1_RAT]	P07824	789.417		0.190316	0.385896		1.21546	1.21546
nENTFLDLTVQQIEHLNk	Ugp2	Protein Ugp2 OS=Rattus norvegicus GN=Ugp2 PE=2 SV=1 - [Q4V8I9_RAT]	Q4V8I9	872.145		0.190316	0.385896		1.12513	1.12513
iLDLIESGkk	Aldh1a7	Aldehyde dehydrogenase, cytosolic 1 OS=Rattus norvegicus GN=Aldh1a7 PE=1 SV=2 - [AL1A7_RAT]|Retinal dehydrogenase 1 OS=Rattus norvegicus GN=Aldh1a1 PE=1 SV=3 - [AL1A1_RAT]|Aldehyde dehydrogenase, cytosolic 1 OS=Rattus norvegicus GN=Aldh1a7 PE=3 SV=2 - [D3	P13601;P51647;D3ZCV5	601.723		0.190316	0.385896		0.629464	-1.58865
qLFSDkLNEINEk	Cps1	Carbamoyl-phosphate synthase [ammonia], mitochondrial OS=Rattus norvegicus GN=Cps1 PE=1 SV=1 - [CPSM_RAT]	P07756	755.773		0.190316	0.385896		1.204	1.204
eLIIGDR	Atp5a1	ATP synthase subunit alpha, mitochondrial OS=Rattus norvegicus GN=Atp5a1 PE=1 SV=2 - [ATPA_RAT]|ATP synthase subunit alpha OS=Rattus norvegicus GN=Atp5a1 PE=3 SV=1 - [F1LP05_RAT]	P15999;F1LP05	522.816		0.190316	0.385896		1.06443	1.06443
aDVSLVELLYHVEEMDPGIVDNFPLLk	Gsta5	Glutathione S-transferase alpha-5 OS=Rattus norvegicus GN=Gsta5 PE=1 SV=2 - [GSTA5_RAT]	P46418	879.229		0.190316	0.385896		1.10348	1.10348
aEAEcEVLFPGYTHLQR	Asl	Argininosuccinate lyase OS=Rattus norvegicus GN=Asl PE=2 SV=1 - [ARLY_RAT]|Argininosuccinate lyase OS=Rattus norvegicus GN=Asl PE=3 SV=1 - [Z4YND9_RAT]	P20673;Z4YND9	750.379		0.190316	0.385896		1.21882	1.21882
dSETGENIR	Hspa9	Stress-70 protein, mitochondrial OS=Rattus norvegicus GN=Hspa9 PE=1 SV=3 - [GRP75_RAT]|Stress-70 protein, mitochondrial OS=Rattus norvegicus GN=Hspa9 PE=3 SV=1 - [F1M953_RAT]	P48721;F1M953	625.313		0.190316	0.385896		1.1755	1.1755
kGESVMVLPTLPEEEAk	Prdx6	Peroxiredoxin-6 OS=Rattus norvegicus GN=Prdx6 PE=1 SV=3 - [PRDX6_RAT]	O35244	848.823		0.190316	0.385896		1.09422	1.09422
eLAEAEDVSIFk	Atp5i	ATP synthase subunit e, mitochondrial OS=Rattus norvegicus GN=Atp5i PE=1 SV=3 - [ATP5I_RAT]	P29419	603.673		0.190316	0.385896		1.12007	1.12007
lRDEFDIVGDVR	Agxt2	Alanine--glyoxylate aminotransferase 2, mitochondrial OS=Rattus norvegicus GN=Agxt2 PE=1 SV=2 - [AGT2_RAT]	Q64565	554.972		0.190316	0.385896		1.09943	1.09943
tIDIEPDIEALLSk	Gpx1	Glutathione peroxidase 1 OS=Rattus norvegicus GN=Gpx1 PE=1 SV=4 - [GPX1_RAT]|Glutathione peroxidase OS=Rattus norvegicus GN=Gpx1 PE=2 SV=1 - [Q6PDW8_RAT]	P04041;Q6PDW8	1008.09		0.190316	0.385896		0.793047	-1.26096
eLPSWILMR	Atp5j2	ATP synthase subunit f, mitochondrial OS=Rattus norvegicus GN=Atp5j2 PE=1 SV=1 - [ATPK_RAT]	D3ZAF6	687.394		0.190316	0.385896		1.16559	1.16559
gGNVLITDTWISMGQEDEkk	Otc	Ornithine carbamoyltransferase, mitochondrial OS=Rattus norvegicus GN=Otc PE=1 SV=1 - [OTC_RAT]	P00481	727.898		0.190316	0.385896		1.18283	1.18283
eNAPAIIFIDEIDAIATk	Psmc4	26S protease regulatory subunit 6B OS=Rattus norvegicus GN=Psmc4 PE=1 SV=1 - [PRS6B_RAT]	Q63570	1201.68		0.190316	0.385896		1.21064	1.21064
fLVGPDGVPVR	Gpx1	Glutathione peroxidase 1 OS=Rattus norvegicus GN=Gpx1 PE=1 SV=4 - [GPX1_RAT]|Glutathione peroxidase OS=Rattus norvegicus GN=Gpx1 PE=2 SV=1 - [Q6PDW8_RAT]	P04041;Q6PDW8	692.911		0.190316	0.385896		0.849362	-1.17735
dLYPLMNVDDLYGTLYVPR	Sardh	Sarcosine dehydrogenase, mitochondrial OS=Rattus norvegicus GN=Sardh PE=1 SV=2 - [SARDH_RAT]|RCG45398 OS=Rattus norvegicus GN=Sardh PE=3 SV=2 - [F1LRY5_RAT]	Q64380;F1LRY5	829.433		0.190316	0.385896		1.09244	1.09244
eLLMLENFIGGk	Aldh8a1	Protein Aldh8a1 OS=Rattus norvegicus GN=Aldh8a1 PE=3 SV=2 - [D3ZXY4_RAT]	D3ZXY4	608.023		0.190316	0.385896		1.23871	1.23871
aPNTPDVLEIEFk	Ass1	Argininosuccinate synthase OS=Rattus norvegicus GN=Ass1 PE=2 SV=1 - [ASSY_RAT]	P09034	966.047		0.190316	0.385896		1.1305	1.1305
lLYEcNPIAYVMEk	Fbp1	Fructose-1,6-bisphosphatase 1 OS=Rattus norvegicus GN=Fbp1 PE=1 SV=2 - [F16P1_RAT]|Fructose-1,6-bisphosphatase 1 OS=Rattus norvegicus GN=Fbp1 PE=3 SV=2 - [F1LRT1_RAT]	P19112;F1LRT1	1101.09		0.190316	0.385896		0.865058	-1.15599
sLGVAAEGIPDQYADGEAAR	LOC100911564	Glycine N-methyltransferase OS=Rattus norvegicus GN=LOC100911564 PE=3 SV=1 - [M0RDH0_RAT]|Glycine N-methyltransferase OS=Rattus norvegicus GN=Gnmt PE=1 SV=2 - [GNMT_RAT]	M0RDH0;P13255	740.375		0.190316	0.385896		1.20264	1.20264
aVEIVAQEMVTDMPSTFEEk	Scp2	Non-specific lipid-transfer protein OS=Rattus norvegicus GN=Scp2 PE=4 SV=2 - [F1LQ55_RAT]|Non-specific lipid-transfer protein OS=Rattus norvegicus GN=Scp2 PE=1 SV=3 - [NLTP_RAT]	F1LQ55;P11915	904.8		0.190316	0.385896		1.08858	1.08858
dSYVGDEAQSk	Acta2	Actin, aortic smooth muscle OS=Rattus norvegicus GN=Acta2 PE=2 SV=1 - [ACTA_RAT]|Actin, cytoplasmic 1 OS=Rattus norvegicus GN=Actb PE=1 SV=1 - [ACTB_RAT]|Actin, alpha cardiac muscle 1 OS=Rattus norvegicus GN=Actc1 PE=2 SV=1 - [ACTC_RAT]|Actin, cytoplasmic	P62738;P60711;P68035;P63259;P63269;P68136;V9GZ85	552.954		0.190316	0.385896		1.16349	1.16349
eTTIQGLDGLSER	Aldob	Fructose-bisphosphate aldolase B OS=Rattus norvegicus GN=Aldob PE=1 SV=2 - [ALDOB_RAT]|Fructose-bisphosphate aldolase OS=Rattus norvegicus GN=Aldob PE=2 SV=1 - [Q66HT1_RAT]	P00884;Q66HT1	824.44		0.190316	0.385896		0.872526	-1.1461
vLPSITTEILk	Phb	Prohibitin OS=Rattus norvegicus GN=Phb PE=1 SV=1 - [PHB_RAT]|Uncharacterized protein OS=Rattus norvegicus PE=4 SV=1 - [D4AD84_RAT]	P67779;D4AD84	836.536		0.190316	0.385896		0.952802	-1.04954
dGVTVAk	Hspd1	60 kDa heat shock protein, mitochondrial OS=Rattus norvegicus GN=Hspd1 PE=1 SV=1 - [CH60_RAT]|Uncharacterized protein (Fragment) OS=Rattus norvegicus PE=3 SV=2 - [D3Z9X1_RAT]|Uncharacterized protein (Fragment) OS=Rattus norvegicus PE=3 SV=1 - [M0RBL5_RAT]	P63039;D3Z9X1;M0RBL5	574.358		0.190316	0.385896		0.896506	-1.11544
vYEGERPLTk	Hspa5	78 kDa glucose-regulated protein OS=Rattus norvegicus GN=Hspa5 PE=1 SV=1 - [GRP78_RAT]	P06761	550.659		0.190316	0.385896		1.13672	1.13672
tVLPADGPR	Tf	Serotransferrin OS=Rattus norvegicus GN=Tf PE=1 SV=3 - [TRFE_RAT]|Isoform 2 of Serotransferrin OS=Rattus norvegicus GN=Tf - [TRFE_RAT]|Ab2-417 OS=Rattus norvegicus GN=Tf PE=2 SV=1 - [Q7TMC7_RAT]	P12346;P12346-2;Q7TMC7	577.84		0.190316	0.385896		1.11218	1.11218
hVGDLGNVAAGk	Sod1	Superoxide dismutase [Cu-Zn] OS=Rattus norvegicus GN=Sod1 PE=1 SV=2 - [SODC_RAT]	P07632	532.647		0.190316	0.385896		0.903767	-1.10648
tmVVHEk	Sod1	Superoxide dismutase [Cu-Zn] OS=Rattus norvegicus GN=Sod1 PE=1 SV=2 - [SODC_RAT]	P07632	439.925		0.190316	0.385896		0.941477	-1.06216
iIAVDINkDk	Adh1	Alcohol dehydrogenase 1 OS=Rattus norvegicus GN=Adh1 PE=1 SV=3 - [ADH1_RAT]|Alcohol dehydrogenase 1 OS=Rattus norvegicus GN=Adh1 PE=4 SV=2 - [F1LSR9_RAT]	P06757;F1LSR9	606.055		0.190316	0.385896		1.11106	1.11106
vGDTIPSVEVFEGEPGkk	Prdx5	Peroxiredoxin-5, mitochondrial (Fragment) OS=Rattus norvegicus GN=Prdx5 PE=4 SV=2 - [D3ZEN5_RAT]|Peroxiredoxin-5, mitochondrial OS=Rattus norvegicus GN=Prdx5 PE=1 SV=1 - [PRDX5_RAT]|Isoform Cytoplasmic+peroxisomal of Peroxiredoxin-5, mitochondrial OS=Ratt	D3ZEN5;Q9R063;Q9R063-2	859.157		0.190316	0.385896		0.92807	-1.0775
eIQTAVR	Hist1h2bk	Histone H2B OS=Rattus norvegicus GN=Hist1h2bk PE=3 SV=1 - [G3V9C7_RAT]|Histone H2B OS=Rattus norvegicus GN=LOC100910200 PE=3 SV=1 - [G3V8B3_RAT]|Histone H2B type 1-A OS=Rattus norvegicus GN=Hist1h2ba PE=1 SV=2 - [H2B1A_RAT]|Histone H2B type 1 OS=Rattus no	G3V9C7;G3V8B3;Q00729;Q00715;D3ZNH4;D3ZWM5;D4A817;M0R4L7	523.313		0.190316	0.385896		0.932046	-1.07291
kLEAAEDIAYQLSR	Phb	Prohibitin OS=Rattus norvegicus GN=Phb PE=1 SV=1 - [PHB_RAT]	P67779	689.061		0.190316	0.385896		0.940107	-1.06371
vHGHsDEEEEEEQPR	Dcaf8	DDB1- and CUL4-associated factor 8 OS=Rattus norvegicus GN=Dcaf8 PE=2 SV=1 - [DCAF8_RAT]	Q5U2M6	705.965		0.190316	0.385896		1.06016	1.06016
yADLTEDQLPScESLk	Pgam1	Phosphoglycerate mutase 1 OS=Rattus norvegicus GN=Pgam1 PE=1 SV=4 - [PGAM1_RAT]	P25113	776.399		0.190316	0.385896		1.06464	1.06464
lFPGGLDQk	Calr	Calreticulin OS=Rattus norvegicus GN=Calr PE=1 SV=1 - [CALR_RAT]	P18418	716.931		0.190316	0.385896		1.04589	1.04589
lQAEIFQAR	Apoe	Apolipoprotein E OS=Rattus norvegicus GN=Apoe PE=1 SV=2 - [APOE_RAT]	P02650	652.879		0.190316	0.385896		1.02696	1.02696
lDQLIYIPLPDEk	Vcp	Transitional endoplasmic reticulum ATPase OS=Rattus norvegicus GN=Vcp PE=1 SV=3 - [TERA_RAT]	P46462	672.399		0.190316	0.385896		0.958372	-1.04344
yLSTPIFSk	Gstm1	Glutathione S-transferase Mu 1 OS=Rattus norvegicus GN=Gstm1 PE=1 SV=2 - [GSTM1_RAT]	P04905	757.454		0.217563	0.41844		1.25684	1.25684
kLEPDELDLVLk	St2a2	Alcohol sulfotransferase A OS=Rattus norvegicus GN=St2a2 PE=1 SV=2 - [ST2A2_RAT]|Sulfotransferase OS=Rattus norvegicus GN=Sult2a2 PE=3 SV=2 - [F1M7G5_RAT]|Sulfotransferase OS=Rattus norvegicus GN=Sult2a1 PE=3 SV=1 - [M3ZCQ0_RAT]|Bile salt sulfotransferase	P22789;F1M7G5;M3ZCQ0;P15709	700.435		0.217563	0.41844		1.22226	1.22226
aLLALEAFQVSHPcR	Gstz1	Maleylacetoacetate isomerase OS=Rattus norvegicus GN=Gstz1 PE=1 SV=2 - [MAAI_RAT]	P57113	647.691		0.217563	0.41844		1.11565	1.11565
dSNYHLLMSVQESLER	Glud1	Glutamate dehydrogenase 1, mitochondrial OS=Rattus norvegicus GN=Glud1 PE=1 SV=2 - [DHE3_RAT]	P10860	717.363		0.217563	0.41844		0.83822	-1.193
eTPEEVAAEVLAEVITAAVk	Akap8	A-kinase anchor protein 8 OS=Rattus norvegicus GN=Akap8 PE=2 SV=1 - [AKAP8_RAT]	Q63014	843.147		0.217563	0.41844		1.17995	1.17995
iREYLEk	Krt18	Keratin, type I cytoskeletal 18 OS=Rattus norvegicus GN=Krt18 PE=1 SV=3 - [K1C18_RAT]	Q5BJY9	470.29		0.217563	0.41844		0.796745	-1.25511
dLAILLGMLDPAEkDEk	Prdx6	Peroxiredoxin-6 OS=Rattus norvegicus GN=Prdx6 PE=1 SV=3 - [PRDX6_RAT]	O35244	640.373		0.217563	0.41844		1.12934	1.12934
lATDVTk	Alb	Serum albumin OS=Rattus norvegicus GN=Alb PE=1 SV=2 - [ALBU_RAT]	P02770	603.379		0.217563	0.41844		0.835854	-1.19638
gDASkEDIDTAMk	Hadh	Hydroxyacyl-coenzyme A dehydrogenase, mitochondrial OS=Rattus norvegicus GN=Hadh PE=2 SV=1 - [HCDH_RAT]	Q9WVK7	690.043		0.217563	0.41844		0.921673	-1.08498
tIAPALVSk	Eno1	Alpha-enolase OS=Rattus norvegicus GN=Eno1 PE=1 SV=4 - [ENOA_RAT]|Uncharacterized protein OS=Rattus norvegicus PE=3 SV=1 - [M0R5J4_RAT]|Uncharacterized protein (Fragment) OS=Rattus norvegicus PE=3 SV=1 - [M0RAU4_RAT]	P04764;M0R5J4;M0RAU4	679.444		0.217563	0.41844		0.885878	-1.12882
hLEINPDHSIIETLR	Hsp90aa1	Heat shock protein HSP 90-alpha OS=Rattus norvegicus GN=Hsp90aa1 PE=1 SV=3 - [HS90A_RAT]|Uncharacterized protein OS=Rattus norvegicus PE=4 SV=2 - [D3ZSM0_RAT]	P82995;D3ZSM0	672.707		0.217563	0.41844		1.11933	1.11933
gVSEIVHEGkk	Fabp1	Fatty acid-binding protein, liver OS=Rattus norvegicus GN=Fabp1 PE=1 SV=1 - [FABPL_RAT]	P02692	468.289		0.217563	0.41844		0.626775	-1.59547
vEPGMAPVAk	A1m	Alpha-1-macroglobulin OS=Rattus norvegicus GN=A1m PE=1 SV=1 - [A1M_RAT]	Q63041	728.933		0.217563	0.41844		1.17056	1.17056
vEPVDASGTEk	Aldh9a1	4-trimethylaminobutyraldehyde dehydrogenase OS=Rattus norvegicus GN=Aldh9a1 PE=1 SV=1 - [AL9A1_RAT]	Q9JLJ3	795.443		0.217563	0.41844		1.32339	1.32339
tIQVDNTDAEGR	Lap3	Cytosol aminopeptidase OS=Rattus norvegicus GN=Lap3 PE=1 SV=1 - [AMPL_RAT]|Cytosol aminopeptidase (Fragment) OS=Rattus norvegicus GN=Lap3 PE=3 SV=1 - [M0R9Q9_RAT]|Isoform 2 of Cytosol aminopeptidase OS=Rattus norvegicus GN=Lap3 - [AMPL_RAT]	Q68FS4;M0R9Q9;Q68FS4-2	774.397		0.217563	0.41844		1.09133	1.09133
tGLLSGLDIMEVNPTLGk	Arg1	Arginase-1 OS=Rattus norvegicus GN=Arg1 PE=1 SV=2 - [ARGI1_RAT]	P07824	772.779		0.217563	0.41844		1.26164	1.26164
gQETSTNPIASIFAWSR	Idh1	Isocitrate dehydrogenase [NADP] cytoplasmic OS=Rattus norvegicus GN=Idh1 PE=1 SV=1 - [IDHC_RAT]	P41562	1047.54		0.217563	0.41844		1.11909	1.11909
tGPAATTLSDTAAAESLVDSSEVTVIGFFk	P4hb	Protein disulfide-isomerase OS=Rattus norvegicus GN=P4hb PE=1 SV=2 - [PDIA1_RAT]	P04785	1148.61		0.217563	0.41844		1.30877	1.30877
lFQEDNGMPVHLk	Cox7a2	Cytochrome c oxidase subunit 7A2, mitochondrial OS=Rattus norvegicus GN=Cox7a2 PE=1 SV=1 - [CX7A2_RAT]	P35171	662.701		0.217563	0.41844		1.10924	1.10924
eGNDLYHEMIESGVINLk	Atp5b	ATP synthase subunit beta, mitochondrial OS=Rattus norvegicus GN=Atp5b PE=1 SV=2 - [ATPB_RAT]|ATP synthase subunit beta OS=Rattus norvegicus GN=Atp5b PE=3 SV=1 - [G3V6D3_RAT]	P10719;G3V6D3	840.445		0.217563	0.41844		1.24221	1.24221
tIYAGNALcTVk	Etfa	Electron transfer flavoprotein subunit alpha, mitochondrial OS=Rattus norvegicus GN=Etfa PE=1 SV=4 - [ETFA_RAT]	P13803	590.34		0.217563	0.41844		0.866023	-1.1547
gLQTSQDAR	Calr	Calreticulin OS=Rattus norvegicus GN=Calr PE=1 SV=1 - [CALR_RAT]	P18418	602.827		0.217563	0.41844		1.1388	1.1388
aADkDNcFATEGPNLVAR	Alb	Serum albumin OS=Rattus norvegicus GN=Alb PE=1 SV=2 - [ALBU_RAT]	P02770	803.085		0.217563	0.41844		0.794781	-1.25821
lLEPELLQEIAEIEQk	Dtx3l	Protein Dtx3l OS=Rattus norvegicus GN=Dtx3l PE=4 SV=1 - [D3Z8X6_RAT]	D3Z8X6	785.126		0.217563	0.41844		1.30137	1.30137
eSDDkPEIEDVGsDEEEEEk	Hsp90aa1	Heat shock protein HSP 90-alpha OS=Rattus norvegicus GN=Hsp90aa1 PE=1 SV=3 - [HS90A_RAT]	P82995	1025.81		0.217563	0.41844		1.17712	1.17712
rDFEQAAR	Ttc36	Tetratricopeptide repeat protein 36 OS=Rattus norvegicus GN=Ttc36 PE=2 SV=1 - [TTC36_RAT]	Q66H45	407.889		0.217563	0.41844		0.889218	-1.12458
lDPETGkR	Rgn	Regucalcin OS=Rattus norvegicus GN=Rgn PE=1 SV=3 - [RGN_RAT]	Q03336	458.61		0.217563	0.41844		0.832485	-1.20122
iLGAHILGPGAGEMVNEAALALEYGAScEDVAR	Dld	Dihydrolipoyl dehydrogenase, mitochondrial OS=Rattus norvegicus GN=Dld PE=1 SV=1 - [DLDH_RAT]	Q6P6R2	1195.27		0.217563	0.41844		0.908513	-1.1007
dLGLAQDSATSTk	Hibadh	3-hydroxyisobutyrate dehydrogenase, mitochondrial OS=Rattus norvegicus GN=Hibadh PE=1 SV=3 - [3HIDH_RAT]	P29266	588.996		0.217563	0.41844		0.888588	-1.12538
iSSVQSIVPALEIANAHR	Hspd1	60 kDa heat shock protein, mitochondrial OS=Rattus norvegicus GN=Hspd1 PE=1 SV=1 - [CH60_RAT]|Uncharacterized protein (Fragment) OS=Rattus norvegicus PE=3 SV=1 - [M0RBL5_RAT]	P63039;M0RBL5	712.077		0.217563	0.41844		1.09278	1.09278
vVLPMELPIR	Mtco2	Cytochrome c oxidase subunit 2 OS=Rattus norvegicus GN=Mtco2 PE=2 SV=2 - [COX2_RAT]|Cytochrome c oxidase subunit 2 OS=Rattus norvegicus GN=Mt-co2 PE=3 SV=1 - [Q8SEZ5_RAT]	P00406;Q8SEZ5	698.433		0.217563	0.41844		1.12397	1.12397
vHSFPTLk	P4hb	Protein disulfide-isomerase OS=Rattus norvegicus GN=P4hb PE=1 SV=2 - [PDIA1_RAT]	P04785	462.955		0.217563	0.41844		1.0806	1.0806
dLDVAVLVGSMPR	Mdh1	Malate dehydrogenase, cytoplasmic OS=Rattus norvegicus GN=Mdh1 PE=1 SV=3 - [MDHC_RAT]	O88989	534.303		0.217563	0.41844		1.22613	1.22613
aSLDMFNk	Hmgcs2	Hydroxymethylglutaryl-CoA synthase, mitochondrial OS=Rattus norvegicus GN=Hmgcs2 PE=2 SV=1 - [HMCS2_RAT]|3-hydroxy-3-methylglutaryl-Coenzyme A synthase 2 (Mitochondrial) OS=Rattus norvegicus GN=Hmgcs2 PE=2 SV=1 - [Q68G44_RAT]	P22791;Q68G44	692.388		0.217563	0.41844		1.18805	1.18805
wREEQTER	Clta	Clathrin light chain A OS=Rattus norvegicus GN=Clta PE=1 SV=1 - [CLCA_RAT]|Isoform Non-brain of Clathrin light chain A OS=Rattus norvegicus GN=Clta - [CLCA_RAT]	P08081;P08081-2	454.904		0.217563	0.41844		0.908291	-1.10097
lQAVEVVITHLAPGTk	Carhsp1	Calcium-regulated heat stable protein 1 OS=Rattus norvegicus GN=Carhsp1 PE=1 SV=1 - [CHSP1_RAT]	Q9WU49	712.105		0.217563	0.41844		1.12066	1.12066
fFPEDVSEELIQEITQR	Rdx	Protein Rdx OS=Rattus norvegicus GN=Rdx PE=4 SV=1 - [E9PT65_RAT]	E9PT65	770.4		0.217563	0.41844		1.14194	1.14194
fGEVVDcTIk	Hnrnpdl	Heterogeneous nuclear ribonucleoprotein D-like OS=Rattus norvegicus GN=Hnrnpdl PE=2 SV=1 - [HNRDL_RAT]|CArG-binding factor A OS=Rattus norvegicus GN=Hnrnpab PE=2 SV=1 - [Q9QX80_RAT]|Protein Hnrnpab OS=Rattus norvegicus GN=Hnrnpab PE=2 SV=1 - [Q9QX81_RAT]	Q3SWU3;Q9QX80;Q9QX81	813.452		0.217563	0.41844		1.07361	1.07361
iEIEAIAVQGPFTTAGL	Hrsp12	Ribonuclease UK114 OS=Rattus norvegicus GN=Hrsp12 PE=1 SV=3 - [UK114_RAT]	P52759	653.705		0.217563	0.41844		1.16706	1.16706
hFDSAYLYEVEEEVGQAIR	Akr1c9	3-alpha-hydroxysteroid dehydrogenase OS=Rattus norvegicus GN=Akr1c9 PE=1 SV=1 - [DIDH_RAT]	P23457	828.746		0.217563	0.41844		0.916912	-1.09062
lNVVEQEkIDQLMIEMDGTENk	Eno1	Alpha-enolase OS=Rattus norvegicus GN=Eno1 PE=1 SV=4 - [ENOA_RAT]|Uncharacterized protein OS=Rattus norvegicus PE=3 SV=1 - [M0R5J4_RAT]|Uncharacterized protein (Fragment) OS=Rattus norvegicus PE=3 SV=1 - [M0RAU4_RAT]	P04764;M0R5J4;M0RAU4	816.693		0.217563	0.41844		1.06156	1.06156
qHGIPIPVTPk	Ass1	Argininosuccinate synthase OS=Rattus norvegicus GN=Ass1 PE=2 SV=1 - [ASSY_RAT]	P09034	549.011		0.217563	0.41844		1.13038	1.13038
iDEPLEGSEDR	Hnrnpk	Heterogeneous nuclear ribonucleoprotein K OS=Rattus norvegicus GN=Hnrnpk PE=1 SV=1 - [HNRPK_RAT]|Hnrpk protein OS=Rattus norvegicus GN=Hnrnpk PE=2 SV=1 - [Q5D059_RAT]	P61980;Q5D059	744.872		0.217563	0.41844		1.15937	1.15937
gIAVHPELFSIDNGLLTPTLk	Acsl1	Long-chain-fatty-acid--CoA ligase 1 OS=Rattus norvegicus GN=Acsl1 PE=1 SV=1 - [ACSL1_RAT]	P18163	898.525		0.217563	0.41844		1.04149	1.04149
lQAccDkPVLQk	Alb	Serum albumin OS=Rattus norvegicus GN=Alb PE=1 SV=2 - [ALBU_RAT]	P02770	716.413		0.217563	0.41844		0.913894	-1.09422
vSVISVEEPPQR	Etfb	Electron transfer flavoprotein subunit beta OS=Rattus norvegicus GN=Etfb PE=2 SV=3 - [ETFB_RAT]	Q68FU3	523.633		0.217563	0.41844		1.09924	1.09924
dkGTMLGk	Cps1	Carbamoyl-phosphate synthase [ammonia], mitochondrial OS=Rattus norvegicus GN=Cps1 PE=1 SV=1 - [CPSM_RAT]	P07756	512.984		0.217563	0.41844		1.08286	1.08286
sVSDNDIR	Vcp	Transitional endoplasmic reticulum ATPase OS=Rattus norvegicus GN=Vcp PE=1 SV=3 - [TERA_RAT]	P46462	567.801		0.217563	0.41844		0.959853	-1.04183
fDEFFSQGcAPGYk	Tf	Serotransferrin OS=Rattus norvegicus GN=Tf PE=1 SV=3 - [TRFE_RAT]|Isoform 2 of Serotransferrin OS=Rattus norvegicus GN=Tf - [TRFE_RAT]|Ab2-417 OS=Rattus norvegicus GN=Tf PE=2 SV=1 - [Q7TMC7_RAT]	P12346;P12346-2;Q7TMC7	1056.02		0.217563	0.41844		1.07891	1.07891
qITLNDLPVGR	Prdx1	Peroxiredoxin-1 OS=Rattus norvegicus GN=Prdx1 PE=1 SV=1 - [PRDX1_RAT]|Peroxiredoxin-4 OS=Rattus norvegicus GN=Prdx4 PE=2 SV=1 - [PRDX4_RAT]	Q63716;Q9Z0V5	727.929		0.217563	0.41844		1.06402	1.06402
vVGNPFDSR	Aldh2	Aldehyde dehydrogenase, mitochondrial OS=Rattus norvegicus GN=Aldh2 PE=1 SV=1 - [ALDH2_RAT]|Aldehyde dehydrogenase, mitochondrial OS=Rattus norvegicus GN=Aldh2 PE=3 SV=2 - [F1LN88_RAT]	P11884;F1LN88	610.335		0.217563	0.41844		1.04806	1.04806
eILQEEEDLAEIVQLVGk	Atp6v1a	Protein Atp6v1a OS=Rattus norvegicus GN=Atp6v1a PE=3 SV=1 - [D4A133_RAT]|Uncharacterized protein OS=Rattus norvegicus PE=3 SV=1 - [M0RBP6_RAT]	D4A133;M0RBP6	838.474		0.241145	0.4509		1.16332	1.16332
yNEVLTQccTESDk	Alb	Serum albumin OS=Rattus norvegicus GN=Alb PE=1 SV=2 - [ALBU_RAT]	P02770	735.69		0.241145	0.4509		1.12941	1.12941
gLFIIDDk	Prdx1	Peroxiredoxin-1 OS=Rattus norvegicus GN=Prdx1 PE=1 SV=1 - [PRDX1_RAT]|Peroxiredoxin-4 OS=Rattus norvegicus GN=Prdx4 PE=2 SV=1 - [PRDX4_RAT]	Q63716;Q9Z0V5	689.921		0.241145	0.4509		1.15704	1.15704
wTSSDWTFNPQELESk	Ccbl2	Kynurenine--oxoglutarate transaminase 3 OS=Rattus norvegicus GN=Ccbl2 PE=2 SV=1 - [KAT3_RAT]	Q58FK9	805.073		0.247451	0.4509		1.16929	1.16929
dGFIDkEDLHDMLASMGk	Rlc-a	Myosin regulatory light chain RLC-A OS=Rattus norvegicus GN=Rlc-a PE=2 SV=2 - [MRLCA_RAT]	P13832	678.11		0.247451	0.4509		1.19909	1.19909
stSATDTHHVELAR	Bckdk	[3-methyl-2-oxobutanoate dehydrogenase [lipoamide]] kinase, mitochondrial OS=Rattus norvegicus GN=Bckdk PE=1 SV=2 - [BCKD_RAT]	Q00972	611.961		0.247451	0.4509		1.56506	1.56506
eEIFGPVQPLFk	Aldh1b1	Aldehyde dehydrogenase X, mitochondrial OS=Rattus norvegicus GN=Aldh1b1 PE=3 SV=1 - [G3V7I5_RAT]|Aldehyde dehydrogenase X, mitochondrial OS=Rattus norvegicus GN=Aldh1b1 PE=1 SV=1 - [AL1B1_RAT]	G3V7I5;Q66HF8	931.545		0.247451	0.4509		1.49051	1.49051
hSQAVEELAEQLEQTkR	Myh9	Myosin-9 OS=Rattus norvegicus GN=Myh9 PE=1 SV=3 - [MYH9_RAT]|Myosin, heavy polypeptide 9, non-muscle OS=Rattus norvegicus GN=LOC100911597 PE=4 SV=1 - [G3V6P7_RAT]	Q62812;G3V6P7	818.783		0.247451	0.4509		1.14168	1.14168
rPFTQNLGLEELGIELDPk	Dld	Dihydrolipoyl dehydrogenase, mitochondrial OS=Rattus norvegicus GN=Dld PE=1 SV=1 - [DLDH_RAT]	Q6P6R2	876.498		0.247451	0.4509		0.78091	-1.28056
iQEITEQLDITTSEYEk	Hspd1	60 kDa heat shock protein, mitochondrial OS=Rattus norvegicus GN=Hspd1 PE=1 SV=1 - [CH60_RAT]	P63039	833.447		0.247451	0.4509		1.30504	1.30504
aTVNGLWGk	LOC100910765	Protein LOC100910765 OS=Rattus norvegicus GN=LOC100910765 PE=3 SV=1 - [M3ZCQ3_RAT]|Protein Hbb-b1 OS=Rattus norvegicus GN=Hbb-b1 PE=3 SV=1 - [Q62669_RAT]	M3ZCQ3;Q62669	702.423		0.247451	0.4509		0.748615	-1.3358
dISTNYYASQk	Hsp90b1	Endoplasmin OS=Rattus norvegicus GN=Hsp90b1 PE=1 SV=2 - [ENPL_RAT]|Endoplasmin OS=Rattus norvegicus GN=Hsp90b1 PE=4 SV=1 - [A0A0A0MY09_RAT]	Q66HD0;A0A0A0MY09	874.466		0.247451	0.4509		1.10989	1.10989
dDNGkPYVLPSVR	Got2	Aspartate aminotransferase, mitochondrial OS=Rattus norvegicus GN=Got2 PE=1 SV=2 - [AATM_RAT]	P00507	640.031		0.247451	0.4509		1.08923	1.08923
hGGPADEER	Sod1	Superoxide dismutase [Cu-Zn] OS=Rattus norvegicus GN=Sod1 PE=1 SV=2 - [SODC_RAT]	P07632	598.796		0.247451	0.4509		0.773117	-1.29346
iGPEGLVTEVEHGGILGSR	Pklr	Pyruvate kinase PKLR OS=Rattus norvegicus GN=Pklr PE=2 SV=2 - [KPYR_RAT]|Isoform L-type of Pyruvate kinase PKLR OS=Rattus norvegicus GN=Pklr - [KPYR_RAT]	P12928;P12928-2	717.065		0.247451	0.4509		1.06767	1.06767
eLETQISELQEDLESER	Myh9	Myosin-9 OS=Rattus norvegicus GN=Myh9 PE=1 SV=3 - [MYH9_RAT]|Myosin, heavy polypeptide 9, non-muscle OS=Rattus norvegicus GN=LOC100911597 PE=4 SV=1 - [G3V6P7_RAT]	Q62812;G3V6P7	759.715		0.247451	0.4509		1.09594	1.09594
lISLTDENALAGNEELTVk	Hsp90b1	Endoplasmin OS=Rattus norvegicus GN=Hsp90b1 PE=1 SV=2 - [ENPL_RAT]|Endoplasmin OS=Rattus norvegicus GN=Hsp90b1 PE=4 SV=1 - [A0A0A0MY09_RAT]|Isoform 2 of Endoplasmin OS=Rattus norvegicus GN=Hsp90b1 - [ENPL_RAT]	Q66HD0;A0A0A0MY09;Q66HD0-2	830.135		0.247451	0.4509		1.09241	1.09241
kYTPEQVAMATVTALHR	Aldob	Fructose-bisphosphate aldolase B OS=Rattus norvegicus GN=Aldob PE=1 SV=2 - [ALDOB_RAT]|Fructose-bisphosphate aldolase OS=Rattus norvegicus GN=Aldob PE=2 SV=1 - [Q66HT1_RAT]	P00884;Q66HT1	594.338		0.247451	0.4509		0.888007	-1.12612
gSVNVPFMNFLTEDGFEk	Tst	Thiosulfate sulfurtransferase OS=Rattus norvegicus GN=Tst PE=1 SV=3 - [THTR_RAT]	P24329	1245.14		0.247451	0.4509		1.24213	1.24213
qSDLDILAk	Otc	Ornithine carbamoyltransferase, mitochondrial OS=Rattus norvegicus GN=Otc PE=1 SV=1 - [OTC_RAT]	P00481	730.939		0.247451	0.4509		1.10418	1.10418
kEWDLkPVADR	Aldh4a1	Delta-1-pyrroline-5-carboxylate dehydrogenase, mitochondrial OS=Rattus norvegicus GN=Aldh4a1 PE=1 SV=1 - [AL4A1_RAT]|Delta-1-pyrroline-5-carboxylate dehydrogenase, mitochondrial OS=Rattus norvegicus GN=Tas1r2 PE=3 SV=2 - [F1LQ99_RAT]|Delta-1-pyrroline-5-c	P0C2X9;F1LQ99;F8WFI0;R9PY10	511.809		0.247451	0.4509		1.06272	1.06272
iNVYYNEATGGk	Tubb4b	RCG45400 OS=Rattus norvegicus GN=Tubb4b PE=3 SV=1 - [G3V7C6_RAT]|Tubulin beta-4B chain OS=Rattus norvegicus GN=Tubb4b PE=1 SV=1 - [TBB4B_RAT]	G3V7C6;Q6P9T8	596.329		0.247451	0.4509		1.12714	1.12714
iLIPGINDAVAPVTDEEHELYDHIDFDMEEFAk	Cndp2	Cytosolic non-specific dipeptidase OS=Rattus norvegicus GN=Cndp2 PE=1 SV=1 - [CNDP2_RAT]	Q6Q0N1	1061.78		0.247451	0.4509		1.34222	1.34222
gLDVDSLVIEHIQVNk	Rpl17	60S ribosomal protein L17 OS=Rattus norvegicus GN=Rpl17 PE=2 SV=3 - [RL17_RAT]|Uncharacterized protein (Fragment) OS=Rattus norvegicus GN=RGD1560017 PE=3 SV=2 - [D3Z9G9_RAT]	P24049;D3Z9G9	746.434		0.247451	0.4509		1.11966	1.11966
hIADLAGNPEVILPVPAFNVINGGSHAGNk	Eno1	Alpha-enolase OS=Rattus norvegicus GN=Eno1 PE=1 SV=4 - [ENOA_RAT]|Uncharacterized protein OS=Rattus norvegicus PE=3 SV=1 - [M0R5J4_RAT]	P04764;M0R5J4	870.735		0.247451	0.4509		1.1895	1.1895
gcDVVVIPAGVPR	Mdh2	Malate dehydrogenase, mitochondrial OS=Rattus norvegicus GN=Mdh2 PE=1 SV=2 - [MDHM_RAT]	P04636	784.444		0.247451	0.4509		0.823002	-1.21506
qEMQEVQSSR	Hnrnpa2b1	Heterogeneous nuclear ribonucleoproteins A2/B1 OS=Rattus norvegicus GN=Hnrnpa2b1 PE=4 SV=1 - [M0R6J9_RAT]|Heterogeneous nuclear ribonucleoproteins A2/B1 OS=Rattus norvegicus GN=Hnrnpa2b1 PE=1 SV=1 - [ROA2_RAT]|Isoform A2 of Heterogeneous nuclear ribonucle	M0R6J9;A7VJC2;A7VJC2-2;A7VJC2-3;A7VJC2-4;F1LM82;F1LNF1	725.861		0.247451	0.4509		1.10679	1.10679
lRNDGSLMFQQVPMVEIDGMk	Gsta3	Glutathione S-transferase alpha-3 OS=Rattus norvegicus GN=Gsta3 PE=1 SV=3 - [GSTA3_RAT]|Glutathione S-transferase OS=Rattus norvegicus GN=LOC102550391 PE=3 SV=1 - [M0RDI1_RAT]	P04904;M0RDI1	956.172		0.247451	0.4509		0.925689	-1.08028
eYDDnGEGITIFRPLHLANk	Pdia3	Protein disulfide-isomerase A3 OS=Rattus norvegicus GN=Pdia3 PE=1 SV=2 - [PDIA3_RAT]	P11598	690.873		0.247451	0.4509		1.10077	1.10077
dGGGDVAFVk	Tf	Serotransferrin OS=Rattus norvegicus GN=Tf PE=1 SV=3 - [TRFE_RAT]|Ab2-417 OS=Rattus norvegicus GN=Tf PE=2 SV=1 - [Q7TMC7_RAT]	P12346;Q7TMC7	711.902		0.247451	0.4509		1.08285	1.08285
lLLEGVENk	Acsl1	Long-chain-fatty-acid--CoA ligase 1 OS=Rattus norvegicus GN=Acsl1 PE=1 SV=1 - [ACSL1_RAT]	P18163	736.958		0.247451	0.4509		1.18999	1.18999
aANEAGYFNEEmAPIEVk	Acaa2	3-ketoacyl-CoA thiolase, mitochondrial OS=Rattus norvegicus GN=Acaa2 PE=2 SV=1 - [THIM_RAT]|3-ketoacyl-CoA thiolase, mitochondrial OS=Rattus norvegicus GN=Acaa2 PE=3 SV=2 - [G3V9U2_RAT]	P13437;G3V9U2	819.75		0.247451	0.4509		1.18681	1.18681
eEHLcTQR	Tpm3	Tropomyosin alpha-3 chain OS=Rattus norvegicus GN=Tpm3 PE=1 SV=2 - [TPM3_RAT]|Uncharacterized protein (Fragment) OS=Rattus norvegicus PE=4 SV=1 - [M0R4A2_RAT]	Q63610;M0R4A2	434.554		0.247451	0.4509		0.894051	-1.1185
gITWGEDTLMEYLENPk	Cycs	Cytochrome c, somatic OS=Rattus norvegicus GN=Cycs PE=1 SV=2 - [CYC_RAT]|Protein LOC690675 OS=Rattus norvegicus GN=LOC679794 PE=3 SV=1 - [D4A5L9_RAT]|Uncharacterized protein OS=Rattus norvegicus PE=3 SV=1 - [M0RBT2_RAT]	P62898;D4A5L9;M0RBT2	818.759		0.247451	0.4509		1.165	1.165
iGDPLLEDTR	Aldh9a1	4-trimethylaminobutyraldehyde dehydrogenase OS=Rattus norvegicus GN=Aldh9a1 PE=1 SV=1 - [AL9A1_RAT]	Q9JLJ3	679.38		0.247451	0.4509		1.14587	1.14587
eYWQNLR	Bhmt	Betaine--homocysteine S-methyltransferase 1 OS=Rattus norvegicus GN=Bhmt PE=1 SV=1 - [BHMT1_RAT]	O09171	619.329		0.247451	0.4509		0.870044	-1.14937
dkGLQTSQDAR	Calr	Calreticulin OS=Rattus norvegicus GN=Calr PE=1 SV=1 - [CALR_RAT]	P18418	559.649		0.247451	0.4509		1.06773	1.06773
nLGEILk	Hrsp12	Ribonuclease UK114 OS=Rattus norvegicus GN=Hrsp12 PE=1 SV=3 - [UK114_RAT]	P52759	622.903		0.247451	0.4509		1.18008	1.18008
yITPDQLADLYk	Eno1	Alpha-enolase OS=Rattus norvegicus GN=Eno1 PE=1 SV=4 - [ENOA_RAT]|Uncharacterized protein (Fragment) OS=Rattus norvegicus PE=3 SV=2 - [F1M6P0_RAT]|Uncharacterized protein OS=Rattus norvegicus PE=3 SV=1 - [M0R5J4_RAT]	P04764;F1M6P0;M0R5J4	949.537		0.247451	0.4509		0.882926	-1.1326
rQPAPPR	LOC100361103	Protein LOC100361103 OS=Rattus norvegicus GN=LOC100361103 PE=4 SV=1 - [D3Z9G3_RAT]|Uncharacterized protein OS=Rattus norvegicus GN=RGD1562923 PE=4 SV=1 - [D3ZEK2_RAT]|Uncharacterized protein OS=Rattus norvegicus GN=RGD1564552 PE=4 SV=1 - [D3ZIM9_RAT]|Unch	D3Z9G3;D3ZEK2;D3ZIM9;D3ZPH0;D3ZPN7;D3ZRA9;D3ZZH9;D4A219;D4A4G7;D4A4G9;D4A4U4;D4A7B4;F1LWH4;M0R5R7;M0RCS9;Q6PDW2	350.884		0.247451	0.4509		0.896063	-1.11599
dVIEEYFk	LOC100360573	40S ribosomal protein S12 OS=Rattus norvegicus GN=LOC100360573 PE=2 SV=1 - [Q6PDW1_RAT]|40S ribosomal protein S12 OS=Rattus norvegicus GN=Rps12 PE=1 SV=2 - [RS12_RAT]|40S ribosomal protein S12 OS=Rattus norvegicus GN=LOC100360573 PE=3 SV=2 - [D3ZHB3_RAT]|	Q6PDW1;P63324;D3ZHB3;D3ZV36;M0R9I8	750.92		0.247451	0.4509		1.0883	1.0883
vVSETNDTR	Krt18	Keratin, type I cytoskeletal 18 OS=Rattus norvegicus GN=Krt18 PE=1 SV=3 - [K1C18_RAT]	Q5BJY9	625.332		0.247451	0.4509		0.846429	-1.18143
lEILQIHTk	Vcp	Transitional endoplasmic reticulum ATPase OS=Rattus norvegicus GN=Vcp PE=1 SV=3 - [TERA_RAT]	P46462	518.333		0.247451	0.4509		0.911006	-1.09769
dAGTIAGLNVMR	Hspa5	78 kDa glucose-regulated protein OS=Rattus norvegicus GN=Hspa5 PE=1 SV=1 - [GRP78_RAT]	P06761	723.899		0.247451	0.4509		1.09472	1.09472
lSDGVAVLk	Hspd1	60 kDa heat shock protein, mitochondrial OS=Rattus norvegicus GN=Hspd1 PE=1 SV=1 - [CH60_RAT]	P63039	680.434		0.247451	0.4509		1.10653	1.10653
cIGAIAMTEPGAGSDLQGVR	Acadl	Long-chain specific acyl-CoA dehydrogenase, mitochondrial OS=Rattus norvegicus GN=Acadl PE=1 SV=1 - [ACADL_RAT]	P15650	744.715		0.247451	0.4509		1.10738	1.10738
lTEMETMQSQLMAEk	Myh9	Myosin-9 OS=Rattus norvegicus GN=Myh9 PE=1 SV=3 - [MYH9_RAT]|Myosin, heavy polypeptide 9, non-muscle OS=Rattus norvegicus GN=LOC100911597 PE=4 SV=1 - [G3V6P7_RAT]	Q62812;G3V6P7	743.384		0.247451	0.4509		1.10577	1.10577
vVAVDcGIk	Cps1	Carbamoyl-phosphate synthase [ammonia], mitochondrial OS=Rattus norvegicus GN=Cps1 PE=1 SV=1 - [CPSM_RAT]	P07756	709.924		0.247451	0.4509		1.09056	1.09056
iTPSYVAFTPEGER	Hspa5	78 kDa glucose-regulated protein OS=Rattus norvegicus GN=Hspa5 PE=1 SV=1 - [GRP78_RAT]	P06761	898.475		0.247451	0.4509		1.0686	1.0686
vAEFTTNLMEEEEk	LOC100911597	Myosin, heavy polypeptide 9, non-muscle OS=Rattus norvegicus GN=LOC100911597 PE=4 SV=1 - [G3V6P7_RAT]	G3V6P7	710.034		0.247451	0.4509		1.07264	1.07264
eIDGGLETIR	Etfb	Electron transfer flavoprotein subunit beta OS=Rattus norvegicus GN=Etfb PE=2 SV=3 - [ETFB_RAT]	Q68FU3	666.372		0.247451	0.4509		0.992883	-1.00717
sQGAALEk	Mdh1	Malate dehydrogenase, cytoplasmic OS=Rattus norvegicus GN=Mdh1 PE=1 SV=3 - [MDHC_RAT]	O88989	631.378		0.247451	0.4509		0.955779	-1.04627
lcAATATILDkPEDR	Ddt	D-dopachrome decarboxylase OS=Rattus norvegicus GN=Ddt PE=1 SV=3 - [DOPD_RAT]	P80254	711.397		0.247451	0.4509		0.969627	-1.03132
aIEMLGGELGSk	Fh	Fumarate hydratase, mitochondrial OS=Rattus norvegicus GN=Fh PE=1 SV=1 - [FUMH_RAT]|Isoform Cytoplasmic of Fumarate hydratase, mitochondrial OS=Rattus norvegicus GN=Fh - [FUMH_RAT]|Fumarate hydratase 1 OS=Rattus norvegicus GN=Fh PE=2 SV=1 - [Q5M964_RAT]	P14408;P14408-2;Q5M964	554.989		0.247451	0.4509		1.02382	1.02382
iLPDILR	Cbs	Cystathionine beta-synthase OS=Rattus norvegicus GN=Cbs PE=1 SV=3 - [CBS_RAT]|Isoform III of Cystathionine beta-synthase OS=Rattus norvegicus GN=Cbs - [CBS_RAT]|Isoform IV of Cystathionine beta-synthase OS=Rattus norvegicus GN=Cbs - [CBS_RAT]	P32232;P32232-2;P32232-3	534.852		0.247451	0.4509		1.01206	1.01206
fLEEATR	Cps1	Carbamoyl-phosphate synthase [ammonia], mitochondrial OS=Rattus norvegicus GN=Cps1 PE=1 SV=1 - [CPSM_RAT]	P07756	547.805		0.25666	0.467235		0.999313	-1.00069
aDRDQYELLcLDNTR	Tf	Serotransferrin OS=Rattus norvegicus GN=Tf PE=1 SV=3 - [TRFE_RAT]|Ab2-417 OS=Rattus norvegicus GN=Tf PE=2 SV=1 - [Q7TMC7_RAT]	P12346;Q7TMC7	704.351		0.272856	0.487137		1.12924	1.12924
mLSNENFEEYLR	Rbp1	Retinol-binding protein 1 OS=Rattus norvegicus GN=Rbp1 PE=1 SV=2 - [RET1_RAT]	P02696	887.437		0.272856	0.487137		1.17196	1.17196
iVAYTEk	Pdia3	Protein disulfide-isomerase A3 OS=Rattus norvegicus GN=Pdia3 PE=1 SV=2 - [PDIA3_RAT]	P11598	641.394		0.272856	0.487137		1.02014	1.02014
lEAEIATYR	Krt18	Keratin, type I cytoskeletal 18 OS=Rattus norvegicus GN=Krt18 PE=1 SV=3 - [K1C18_RAT]	Q5BJY9	647.864		0.279861	0.487137		1.14038	1.14038
iLLAELEQLk	Vim	Vimentin OS=Rattus norvegicus GN=Vim PE=1 SV=2 - [VIME_RAT]|Vimentin OS=Rattus norvegicus GN=Vim PE=3 SV=1 - [G3V8C3_RAT]	P31000;G3V8C3	543.351		0.279861	0.487137		1.31406	1.31406
eALEALVPVTIEVEVPFDLHR	Hdlbp	Vigilin OS=Rattus norvegicus GN=Hdlbp PE=2 SV=1 - [VIGLN_RAT]|High density lipoprotein binding protein (Vigilin) OS=Rattus norvegicus GN=Hdlbp PE=2 SV=1 - [Q3KRF2_RAT]	Q9Z1A6;Q3KRF2	869.153		0.279861	0.487137		1.09069	1.09069
dLTDYLmk	Acta2	Actin, aortic smooth muscle OS=Rattus norvegicus GN=Acta2 PE=2 SV=1 - [ACTA_RAT]|Actin, cytoplasmic 1 OS=Rattus norvegicus GN=Actb PE=1 SV=1 - [ACTB_RAT]|Actin, alpha cardiac muscle 1 OS=Rattus norvegicus GN=Actc1 PE=2 SV=1 - [ACTC_RAT]|Actin, cytoplasmic	P62738;P60711;P68035;P63259;P63269;P68136;D3ZRN3;V9GZ85	736.907		0.279861	0.487137		1.33333	1.33333
vETGVLkPGMVVTFAPVNVTTEVk	Eef1a1	Elongation factor 1-alpha 1 OS=Rattus norvegicus GN=Eef1a1 PE=1 SV=1 - [EF1A1_RAT]|Elongation factor 1-alpha (Fragment) OS=Rattus norvegicus GN=LOC100360150 PE=3 SV=1 - [F1M6C2_RAT]|Elongation factor 1-alpha OS=Rattus norvegicus GN=LOC100360413 PE=3 SV=1	P62630;F1M6C2;M0R757	1068.3		0.279861	0.487137		1.13367	1.13367
iDASkNEEDEGHSNSsPR	Hnrnpd	Heterogeneous nuclear ribonucleoprotein D0 OS=Rattus norvegicus GN=Hnrnpd PE=1 SV=1 - [HNRPD_RAT]|Heterogeneous nuclear ribonucleoprotein D, isoform CRA_b OS=Rattus norvegicus GN=Hnrpd PE=1 SV=1 - [G3V6A4_RAT]|Heterogeneous nuclear ribonucleoprotein D, is	Q9JJ54;G3V6A4;G3V9G2;Q9JJ54-3	837.39		0.279861	0.487137		0.658149	-1.51941
sVPMSTVFYPSDGVATEk	Tkt	Transketolase OS=Rattus norvegicus GN=Tkt PE=1 SV=1 - [TKT_RAT]|Transketolase OS=Rattus norvegicus GN=Tkt PE=3 SV=1 - [G3V826_RAT]	P50137;G3V826	791.752		0.279861	0.487137		1.11705	1.11705
dTTPDELLSAVLTAVLQDVk	Acaa1b	3-ketoacyl-CoA thiolase B, peroxisomal OS=Rattus norvegicus GN=Acaa1b PE=1 SV=2 - [THIKB_RAT]|3-ketoacyl-CoA thiolase A, peroxisomal OS=Rattus norvegicus GN=Acaa1a PE=1 SV=2 - [THIKA_RAT]|3-ketoacyl-CoA thiolase A, peroxisomal OS=Rattus norvegicus GN=Acaa	P07871;P21775;D4AB84;F1LPD6;P21775-2	862.827		0.279861	0.487137		1.0995	1.0995
dVVLLEk	Dmgdh	Dimethylglycine dehydrogenase, mitochondrial OS=Rattus norvegicus GN=Dmgdh PE=1 SV=1 - [M2GD_RAT]|Dimethylglycine dehydrogenase OS=Rattus norvegicus GN=Dmgdh PE=2 SV=1 - [Q5RKL4_RAT]	Q63342;Q5RKL4	637.41		0.279861	0.487137		0.900933	-1.10996
tDDEVVQREEEAIQLDGLNASQIR	Hsp90b1	Endoplasmin OS=Rattus norvegicus GN=Hsp90b1 PE=1 SV=2 - [ENPL_RAT]|Endoplasmin OS=Rattus norvegicus GN=Hsp90b1 PE=4 SV=1 - [A0A0A0MY09_RAT]|Isoform 2 of Endoplasmin OS=Rattus norvegicus GN=Hsp90b1 - [ENPL_RAT]	Q66HD0;A0A0A0MY09;Q66HD0-2	986.504		0.279861	0.487137		1.2626	1.2626
vEGGTPLFTLR	Dlst	Dihydrolipoyllysine-residue succinyltransferase component of 2-oxoglutarate dehydrogenase complex, mitochondrial OS=Rattus norvegicus GN=Dlst PE=1 SV=2 - [ODO2_RAT]|Dihydrolipoamide S-succinyltransferase (E2 component of 2-oxo-glutarate complex), isoform	Q01205;G3V6P2	709.914		0.279861	0.487137		1.06652	1.06652
iILDLISESPIk	Hnrnpk	Heterogeneous nuclear ribonucleoprotein K OS=Rattus norvegicus GN=Hnrnpk PE=1 SV=1 - [HNRPK_RAT]|Hnrpk protein OS=Rattus norvegicus GN=Hnrnpk PE=2 SV=1 - [Q5D059_RAT]|Protein Gm7964 OS=Rattus norvegicus GN=Gm7964 PE=4 SV=1 - [M0R9K1_RAT]	P61980;Q5D059;M0R9K1	600.381		0.279861	0.487137		1.14879	1.14879
vINEPTAAALAYGLDkSEDk	Hspa9	Stress-70 protein, mitochondrial OS=Rattus norvegicus GN=Hspa9 PE=1 SV=3 - [GRP75_RAT]|Stress-70 protein, mitochondrial OS=Rattus norvegicus GN=Hspa9 PE=3 SV=1 - [F1M953_RAT]|Uncharacterized protein OS=Rattus norvegicus PE=3 SV=1 - [M0R972_RAT]	P48721;F1M953;M0R972	931.526		0.279861	0.487137		0.864431	-1.15683
gAAYSHAEDSIR	Hacl1	2-hydroxyacyl-CoA lyase 1 OS=Rattus norvegicus GN=Hacl1 PE=1 SV=1 - [HACL1_RAT]	Q8CHM7	502.59		0.279861	0.487137		0.947492	-1.05542
mATEVAADALGEEWk	Rps6	40S ribosomal protein S6 OS=Rattus norvegicus GN=Rps6 PE=1 SV=1 - [RS6_RAT]|Uncharacterized protein (Fragment) OS=Rattus norvegicus PE=4 SV=1 - [M0R4Q3_RAT]|Uncharacterized protein (Fragment) OS=Rattus norvegicus GN=Rps6 PE=4 SV=1 - [M0RD75_RAT]	P62755;M0R4Q3;M0RD75	693.699		0.279861	0.487137		1.11159	1.11159
kLEPDELnLVLk	#VALUE!	Alcohol sulfotransferase OS=Rattus norvegicus PE=2 SV=1 - [SUH3_RAT]	P50235	700.436		0.279861	0.487137		1.16988	1.16988
iEFEGQSVDFVDPNkQNLIAEVSTk	Cps1	Carbamoyl-phosphate synthase [ammonia], mitochondrial OS=Rattus norvegicus GN=Cps1 PE=1 SV=1 - [CPSM_RAT]	P07756	1165.64		0.279861	0.487137		1.1497	1.1497
aQTLLLEVEEIFk	Entpd5	Ectonucleoside triphosphate diphosphohydrolase 5 OS=Rattus norvegicus GN=Entpd5 PE=3 SV=2 - [F1LPB8_RAT]|Ectonucleoside triphosphate diphosphohydrolase 5 OS=Rattus norvegicus GN=Entpd5 PE=2 SV=1 - [ENTP5_RAT]	F1LPB8;Q6P6S9	664.399		0.279861	0.487137		1.07071	1.07071
tTVLLADINDFGTVNEIYk	Hrsp12	Ribonuclease UK114 OS=Rattus norvegicus GN=Hrsp12 PE=1 SV=3 - [UK114_RAT]	P52759	1292.72		0.279861	0.487137		1.164	1.164
eTEYNVR	Arg1	Arginase-1 OS=Rattus norvegicus GN=Arg1 PE=1 SV=2 - [ARGI1_RAT]	P07824	570.298		0.279861	0.487137		0.925961	-1.07996
iVSNAScTTNcLAPLAk	Gapdh	Glyceraldehyde-3-phosphate dehydrogenase OS=Rattus norvegicus GN=Gapdh PE=1 SV=3 - [G3P_RAT]|Glyceraldehyde-3-phosphate dehydrogenase OS=Rattus norvegicus PE=3 SV=2 - [D3ZWV2_RAT]|Glyceraldehyde-3-phosphate dehydrogenase OS=Rattus norvegicus GN=RGD1564688	P04797;D3ZWV2;E9PTN6;E9PTV9;F1LTU2;F1LW78;F1M4D1;F1M5I8;F1M5K4;M0R451;M0R634;M0R660;M0R6J1;M0RCH4	1139.62		0.279861	0.487137		0.8513	-1.17467
iVEMSTSk	Eif5a	Eukaryotic translation initiation factor 5A-1 OS=Rattus norvegicus GN=Eif5a PE=1 SV=3 - [IF5A1_RAT]|Eukaryotic translation initiation factor 5A2 (Predicted) OS=Rattus norvegicus GN=Eif5a2 PE=4 SV=1 - [G3V7J7_RAT]	Q3T1J1;G3V7J7	676.896		0.279861	0.487137		1.07796	1.07796
gMVQAVR	Aldh1l1	Cytosolic 10-formyltetrahydrofolate dehydrogenase OS=Rattus norvegicus GN=Aldh1l1 PE=1 SV=3 - [AL1L1_RAT]|10-formyltetrahydrofolate dehydrogenase OS=Rattus norvegicus GN=Aldh1l1 PE=1 SV=1 - [M0R8T2_RAT]	P28037;M0R8T2	495.292		0.279861	0.487137		0.931611	-1.07341
eYQELMNVk	Krt75	Keratin, type II cytoskeletal 75 OS=Rattus norvegicus GN=Krt75 PE=3 SV=2 - [K2C75_RAT]|Keratin, type II cytoskeletal 8 OS=Rattus norvegicus GN=Krt8 PE=1 SV=3 - [K2C8_RAT]|Keratin complex 2, basic, gene 7, isoform CRA_a OS=Rattus norvegicus GN=Krt7 PE=1 SV	Q6IG05;Q10758;G3V712;G3V908;Q6IFZ5	806.443		0.279861	0.487137		0.875908	-1.14167
vEVLDNTQQLk	Pah	Phenylalanine-4-hydroxylase OS=Rattus norvegicus GN=Pah PE=1 SV=3 - [PH4H_RAT]|Phenylalanine hydroxylase OS=Rattus norvegicus GN=Pah PE=2 SV=1 - [Q6AYW2_RAT]	P04176;Q6AYW2	582.345		0.279861	0.487137		1.11676	1.11676
iWDVVEk	C3	Complement C3 OS=Rattus norvegicus GN=C3 PE=1 SV=3 - [CO3_RAT]|Complement C3 OS=Rattus norvegicus GN=C3 PE=4 SV=1 - [M0RBF1_RAT]|Complement C3 OS=Rattus norvegicus GN=C3 PE=4 SV=1 - [M0RBJ7_RAT]	P01026;M0RBF1;M0RBJ7	673.908		0.279861	0.487137		1.05839	1.05839
aGLILFGNDDR	Aldh1l1	Cytosolic 10-formyltetrahydrofolate dehydrogenase OS=Rattus norvegicus GN=Aldh1l1 PE=1 SV=3 - [AL1L1_RAT]|10-formyltetrahydrofolate dehydrogenase OS=Rattus norvegicus GN=Aldh1l1 PE=1 SV=1 - [M0R8T2_RAT]	P28037;M0R8T2	710.393		0.279861	0.487137		0.938068	-1.06602
fQTMEEk	Rpl3	60S ribosomal protein L3 OS=Rattus norvegicus GN=Rpl3 PE=1 SV=3 - [RL3_RAT]	P21531	685.871		0.279861	0.487137		1.09914	1.09914
iFVGGLSPDTPEEk	Hnrnpc	Heterogeneous nuclear ribonucleoprotein C (Fragment) OS=Rattus norvegicus GN=Hnrnpc PE=2 SV=1 - [HNRPC_RAT]|Heterogeneous nuclear ribonucleoprotein D0 OS=Rattus norvegicus GN=Hnrnpd PE=1 SV=1 - [HNRPD_RAT]|Heterogeneous nuclear ribonucleoprotein D, isofor	P17132;Q9JJ54;G3V6A4;G3V6A5;G3V9G2;Q9JJ54-2;Q9JJ54-3;Q9JJ54-4	649.699		0.279861	0.487137		0.964375	-1.03694
vDVLENQAMDTR	Gstm2	Glutathione S-transferase Mu 2 OS=Rattus norvegicus GN=Gstm2 PE=1 SV=2 - [GSTM2_RAT]	P08010	810.416		0.279861	0.487137		1.15147	1.15147
iSTTLIGLEEHLNALDR	Dak	Bifunctional ATP-dependent dihydroxyacetone kinase/FAD-AMP lyase (cyclizing) OS=Rattus norvegicus GN=Dak PE=1 SV=1 - [DHAK_RAT]	Q4KLZ6	708.733		0.279861	0.487137		0.889731	-1.12394
iGPTELLIEMEDWk	Fgb	Fibrinogen beta chain OS=Rattus norvegicus GN=Fgb PE=1 SV=4 - [FIBB_RAT]|Isoform 2 of Fibrinogen beta chain OS=Rattus norvegicus GN=Fgb - [FIBB_RAT]	P14480;P14480-2	711.395		0.279861	0.487137		1.09332	1.09332
kELSEIAQR	Aldob	Fructose-bisphosphate aldolase B OS=Rattus norvegicus GN=Aldob PE=1 SV=2 - [ALDOB_RAT]|Fructose-bisphosphate aldolase OS=Rattus norvegicus GN=Aldob PE=2 SV=1 - [Q66HT1_RAT]	P00884;Q66HT1	511.312		0.279861	0.487137		0.961791	-1.03973
tIEEYAIcPDLk	Pgm1	Phosphoglucomutase-1 OS=Rattus norvegicus GN=Pgm1 PE=1 SV=2 - [PGM1_RAT]|Phosphoglucomutase 1 OS=Rattus norvegicus GN=Pgm1 PE=2 SV=2 - [Q499Q4_RAT]	P38652;Q499Q4	637.35		0.279861	0.487137		1.1087	1.1087
iGAEVYHNLk	Eno1	Alpha-enolase OS=Rattus norvegicus GN=Eno1 PE=1 SV=4 - [ENOA_RAT]|Enolase OS=Rattus norvegicus PE=3 SV=1 - [D3ZYU0_RAT]|Enolase (Fragment) OS=Rattus norvegicus PE=3 SV=1 - [F1M2K7_RAT]|Uncharacterized protein OS=Rattus norvegicus PE=3 SV=1 - [M0R5J4_RAT]|	P04764;D3ZYU0;F1M2K7;M0R5J4;M0RAU4	534.652		0.279861	0.487137		0.964526	-1.03678
lLTETEDWLYEEGEDQAk	Hsph1	Heat shock protein 105 kDa OS=Rattus norvegicus GN=Hsph1 PE=2 SV=1 - [HS105_RAT]	Q66HA8	876.442		0.279861	0.487137		1.10977	1.10977
iIDAALR	Cox5a	Cytochrome c oxidase subunit 5A, mitochondrial OS=Rattus norvegicus GN=Cox5a PE=1 SV=1 - [COX5A_RAT]	P11240	500.821		0.279861	0.487137		1.0721	1.0721
tFVQEDVYDEFVER	Aldh2	Aldehyde dehydrogenase, mitochondrial OS=Rattus norvegicus GN=Aldh2 PE=1 SV=1 - [ALDH2_RAT]|Aldehyde dehydrogenase, mitochondrial OS=Rattus norvegicus GN=Aldh2 PE=3 SV=2 - [F1LN88_RAT]	P11884;F1LN88	1002.99		0.279861	0.487137		1.06247	1.06247
lVRPPVQVYGIEGR	Atp5o	ATP synthase subunit O, mitochondrial OS=Rattus norvegicus GN=Atp5o PE=1 SV=1 - [ATPO_RAT]	Q06647	604.695		0.279861	0.487137		0.939275	-1.06465
iLEESGLk	Blvrb	Biliverdin reductase B (Flavin reductase (NADPH)) OS=Rattus norvegicus GN=Blvrb PE=2 SV=1 - [B5DF65_RAT]	B5DF65	673.918		0.279861	0.487137		0.932749	-1.0721
vNLAELFk	Prdx5	Peroxiredoxin-5, mitochondrial (Fragment) OS=Rattus norvegicus GN=Prdx5 PE=4 SV=2 - [D3ZEN5_RAT]|Peroxiredoxin-5, mitochondrial OS=Rattus norvegicus GN=Prdx5 PE=1 SV=1 - [PRDX5_RAT]|Isoform Cytoplasmic+peroxisomal of Peroxiredoxin-5, mitochondrial OS=Ratt	D3ZEN5;Q9R063;Q9R063-2	696.437		0.279861	0.487137		0.9619	-1.03961
lTAVPLSALVDEPVHIR	Baat	Bile acid-CoA:amino acid N-acyltransferase OS=Rattus norvegicus GN=Baat PE=1 SV=2 - [BAAT_RAT]	Q63276	687.074		0.279861	0.487137		1.06222	1.06222
aLFEEVPELLTEAEkk	Atic	Bifunctional purine biosynthesis protein PURH OS=Rattus norvegicus GN=Atic PE=1 SV=2 - [PUR9_RAT]	O35567	845.163		0.279861	0.487137		1.04126	1.04126
iEANEALVk	Atp5d	ATP synthase subunit delta, mitochondrial OS=Rattus norvegicus GN=Atp5d PE=1 SV=2 - [ATPD_RAT]|ATP synthase subunit delta, mitochondrial OS=Rattus norvegicus GN=Atp5d PE=3 SV=1 - [G3V7Y3_RAT]	P35434;G3V7Y3	722.942		0.279861	0.487137		0.94481	-1.05841
acAQIVHk	Cth	Cystathionine gamma-lyase OS=Rattus norvegicus GN=Cth PE=1 SV=2 - [CGL_RAT]|Cystathionase (Cystathionine gamma-lyase) OS=Rattus norvegicus GN=Cth PE=2 SV=2 - [Q9EQS4_RAT]	P18757;Q9EQS4	462.276		0.279861	0.487137		0.980702	-1.01968
vVEIAPATHLDPQLR	Pc	Pyruvate carboxylase, mitochondrial OS=Rattus norvegicus GN=Pc PE=1 SV=2 - [PYC_RAT]	P52873	630.033		0.289737	0.503868		1.07873	1.07873
vETTEDLVAk	Etfb	Electron transfer flavoprotein subunit beta OS=Rattus norvegicus GN=Etfb PE=2 SV=3 - [ETFB_RAT]	Q68FU3	781.956		0.314999	0.524815		1.06764	1.06764
wLLAAAGVEFEEQFLk	Gsta3	Glutathione S-transferase alpha-3 OS=Rattus norvegicus GN=Gsta3 PE=1 SV=3 - [GSTA3_RAT]|Glutathione S-transferase OS=Rattus norvegicus GN=LOC102550391 PE=3 SV=1 - [M0RDI1_RAT]	P04904;M0RDI1	770.436		0.314999	0.524815		1.13707	1.13707
fLPGFEAPTYk	Hpd	4-hydroxyphenylpyruvate dioxygenase OS=Rattus norvegicus GN=Hpd PE=1 SV=3 - [HPPD_RAT]	P32755	576.664		0.314999	0.524815		1.1349	1.1349
vEFMDDTSR	Rps28	40S ribosomal protein S28 OS=Rattus norvegicus GN=Rps28 PE=1 SV=1 - [RS28_RAT]|Protein LOC100359503 OS=Rattus norvegicus GN=LOC100359503 PE=4 SV=1 - [A0A0A0MY14_RAT]	P62859;A0A0A0MY14	664.821		0.314999	0.524815		1.06776	1.06776
hInNLk	Cep85	Coiled-coil domain containing 21 OS=Rattus norvegicus GN=Cep85 PE=2 SV=1 - [A1L1K5_RAT]	A1L1K5	399.917		0.314999	0.524815		0.531139	-1.88275
dIVYIGLR	Arg1	Arginase-1 OS=Rattus norvegicus GN=Arg1 PE=1 SV=2 - [ARGI1_RAT]	P07824	589.361		0.314999	0.524815		0.879831	-1.13658
hPDEPVLLEEPVVLALAEk	Akr1a1	Alcohol dehydrogenase [NADP(+)] OS=Rattus norvegicus GN=Akr1a1 PE=1 SV=2 - [AK1A1_RAT]	P51635	852.827		0.314999	0.524815		1.10265	1.10265
aLDFIASk	Actn4	Alpha-actinin-4 OS=Rattus norvegicus GN=Actn4 PE=1 SV=2 - [ACTN4_RAT]|Alpha-actinin-1 OS=Rattus norvegicus GN=Actn1 PE=1 SV=1 - [ACTN1_RAT]|Actinin alpha 3, isoform CRA_a OS=Rattus norvegicus GN=Actn3 PE=2 SV=1 - [Q8R4I6_RAT]	Q9QXQ0;Q9Z1P2;Q8R4I6	661.908		0.314999	0.524815		1.08617	1.08617
lRDADPILR	Cps1	Carbamoyl-phosphate synthase [ammonia], mitochondrial OS=Rattus norvegicus GN=Cps1 PE=1 SV=1 - [CPSM_RAT]	P07756	433.265		0.314999	0.524815		1.09166	1.09166
vVGVPVALDLITSGk	Ehhadh	Peroxisomal bifunctional enzyme OS=Rattus norvegicus GN=Ehhadh PE=1 SV=2 - [ECHP_RAT]	P07896	642.74		0.314999	0.524815		1.22239	1.22239
nALLPEGIPLLLk	Mttp	Microsomal triglyceride transfer protein OS=Rattus norvegicus GN=Mttp PE=4 SV=1 - [D4A1W8_RAT]	D4A1W8	617.069		0.314999	0.524815		1.15233	1.15233
mGALDVcPFIPVR	Ftcd	Formimidoyltransferase-cyclodeaminase OS=Rattus norvegicus GN=Ftcd PE=1 SV=4 - [FTCD_RAT]	O88618	852.462		0.314999	0.524815		1.13188	1.13188
lVQAFQFTDk	Prdx1	Peroxiredoxin-1 OS=Rattus norvegicus GN=Prdx1 PE=1 SV=1 - [PRDX1_RAT]	Q63716	827.981		0.314999	0.524815		1.06671	1.06671
eVYMGNVIQGGEGQAPTR	Acat1	Acetyl-CoA acetyltransferase, mitochondrial OS=Rattus norvegicus GN=Acat1 PE=1 SV=1 - [THIL_RAT]	P17764	1068.04		0.314999	0.524815		1.08854	1.08854
gEGEVcVk	Acsl1	Long-chain-fatty-acid--CoA ligase 1 OS=Rattus norvegicus GN=Acsl1 PE=1 SV=1 - [ACSL1_RAT]	P18163	668.37		0.314999	0.524815		1.0844	1.0844
vQmEQLNGVLLHLESELAQTR	Krt18	Keratin, type I cytoskeletal 18 OS=Rattus norvegicus GN=Krt18 PE=1 SV=3 - [K1C18_RAT]	Q5BJY9	885.144		0.314999	0.524815		1.14189	1.14189
sIFSAVLDELk	Cps1	Carbamoyl-phosphate synthase [ammonia], mitochondrial OS=Rattus norvegicus GN=Cps1 PE=1 SV=1 - [CPSM_RAT]	P07756	560.671		0.314999	0.524815		1.20103	1.20103
iEDLSQQAQLAAAEk	Naca	Naca protein OS=Rattus norvegicus GN=Naca PE=2 SV=1 - [B2RYX0_RAT]|Protein Naca OS=Rattus norvegicus GN=Naca PE=4 SV=1 - [M0R9L0_RAT]	B2RYX0;M0R9L0	691.725		0.314999	0.524815		1.11538	1.11538
gIkPITLELGGk	Aldh9a1	4-trimethylaminobutyraldehyde dehydrogenase OS=Rattus norvegicus GN=Aldh9a1 PE=1 SV=1 - [AL9A1_RAT]	Q9JLJ3	638.418		0.314999	0.524815		1.1315	1.1315
tcLLNETGDEPFQYkN	Glul	Glutamine synthetase OS=Rattus norvegicus GN=Glul PE=1 SV=3 - [GLNA_RAT]	P09606	796.403		0.314999	0.524815		1.08987	1.08987
fDAGELITQR	Phb	Prohibitin OS=Rattus norvegicus GN=Phb PE=1 SV=1 - [PHB_RAT]|Uncharacterized protein (Fragment) OS=Rattus norvegicus PE=4 SV=1 - [M0R725_RAT]	P67779;M0R725	689.88		0.314999	0.524815		0.937834	-1.06629
aGPWTPEAAVEHPEAVR	Bhmt	Betaine--homocysteine S-methyltransferase 1 OS=Rattus norvegicus GN=Bhmt PE=1 SV=1 - [BHMT1_RAT]	O09171	682.691		0.314999	0.524815		1.07335	1.07335
aTIAGGGVIPHIHk	H2afv	Histone H2A OS=Rattus norvegicus GN=H2afv PE=3 SV=1 - [D4AEC0_RAT]|Histone H2A.Z OS=Rattus norvegicus GN=H2afz PE=1 SV=2 - [H2AZ_RAT]|Histone H2A.Z (Fragment) OS=Rattus norvegicus GN=H2afz PE=4 SV=1 - [A0A0A0MXW3_RAT]	D4AEC0;P0C0S7;A0A0A0MXW3	458.034		0.314999	0.524815		0.929864	-1.07543
aIAELGIYPAVDPLDSTSR	Atp5b	ATP synthase subunit beta, mitochondrial OS=Rattus norvegicus GN=Atp5b PE=1 SV=2 - [ATPB_RAT]|ATP synthase subunit beta OS=Rattus norvegicus GN=Atp5b PE=3 SV=1 - [G3V6D3_RAT]	P10719;G3V6D3	1109.1		0.314999	0.524815		0.912474	-1.09592
dIVHSGLAYTMER	Glud1	Glutamate dehydrogenase 1, mitochondrial OS=Rattus norvegicus GN=Glud1 PE=1 SV=2 - [DHE3_RAT]|Glutamate dehydrogenase 1, mitochondrial (Fragment) OS=Rattus norvegicus GN=Glud1 PE=4 SV=1 - [M0RCH2_RAT]	P10860;M0RCH2	574.301		0.314999	0.524815		0.905785	-1.10401
dGLNEAWADLLELIDTR	Sptbn1	Protein Sptbn1 OS=Rattus norvegicus GN=Sptbn1 PE=4 SV=2 - [G3V6S0_RAT]	G3V6S0	725.049		0.314999	0.524815		1.09845	1.09845
lTGMAFR	Gapdh	Glyceraldehyde-3-phosphate dehydrogenase OS=Rattus norvegicus GN=Gapdh PE=1 SV=3 - [G3P_RAT]|Glyceraldehyde-3-phosphate dehydrogenase, testis-specific OS=Rattus norvegicus GN=Gapdhs PE=1 SV=1 - [G3PT_RAT]|Glyceraldehyde-3-phosphate dehydrogenase OS=Rattus	P04797;Q9ESV6;B1WBQ8;D3ZGY4;D3ZKR3;E9PTN6;F1LTU2;F1LUI2;F1M2N4;F1M4D1;M0R451;M0R590;M0R660	512.794		0.314999	0.524815		1.07326	1.07326
tSYAQHQQVR	Rps3a	40S ribosomal protein S3a OS=Rattus norvegicus GN=Rps3a PE=1 SV=2 - [RS3A_RAT]|40S ribosomal protein S3a OS=Rattus norvegicus GN=LOC100365839 PE=3 SV=1 - [M0R6L4_RAT]	P49242;M0R6L4	482.926		0.314999	0.524815		1.09581	1.09581
gHYTEGAELVDSVLDVVR	Tubb2a	Tubulin beta-2A chain OS=Rattus norvegicus GN=Tubb2a PE=1 SV=1 - [TBB2A_RAT]|Tubulin beta-2B chain OS=Rattus norvegicus GN=Tubb2b PE=1 SV=1 - [TBB2B_RAT]|Tubulin beta-3 chain OS=Rattus norvegicus GN=Tubb3 PE=1 SV=1 - [TBB3_RAT]|RCG45400 OS=Rattus norvegic	P85108;Q3KRE8;Q4QRB4;G3V7C6;Q6P9T8;P69897;Q4QQV0	730.053		0.314999	0.524815		1.06805	1.06805
eYYEALPELk	Pygl	Glycogen phosphorylase, liver form OS=Rattus norvegicus GN=Pygl PE=1 SV=5 - [PYGL_RAT]	P09811	571.655		0.314999	0.524815		1.13387	1.13387
lVDVEDMNYQAAk	Acsl1	Long-chain-fatty-acid--CoA ligase 1 OS=Rattus norvegicus GN=Acsl1 PE=1 SV=1 - [ACSL1_RAT]	P18163	652.016		0.314999	0.524815		1.05922	1.05922
eITALAPSTmk	Acta2	Actin, aortic smooth muscle OS=Rattus norvegicus GN=Acta2 PE=2 SV=1 - [ACTA_RAT]|Actin, cytoplasmic 1 OS=Rattus norvegicus GN=Actb PE=1 SV=1 - [ACTB_RAT]|Actin, alpha cardiac muscle 1 OS=Rattus norvegicus GN=Actc1 PE=2 SV=1 - [ACTC_RAT]|Actin, cytoplasmic	P62738;P60711;P68035;P63259;P63269;P68136;V9GZ85	810.475		0.314999	0.524815		1.13348	1.13348
aTFDAISk	Rps2	40S ribosomal protein S2 OS=Rattus norvegicus GN=Rps2 PE=1 SV=1 - [RS2_RAT]|Uncharacterized protein OS=Rattus norvegicus GN=RGD1562399 PE=3 SV=2 - [D3ZAS1_RAT]|Uncharacterized protein OS=Rattus norvegicus PE=3 SV=1 - [D3ZQW7_RAT]|Protein Gm8225 OS=Rattus	P27952;D3ZAS1;D3ZQW7;D3ZT78;D4A577;E9PT76;M0R865;O55215	655.889		0.314999	0.524815		1.02411	1.02411
aTFnAISk	#VALUE!	Uncharacterized protein OS=Rattus norvegicus PE=3 SV=1 - [M0RAJ8_RAT]	M0RAJ8	655.889		0.314999	0.524815		1.02411	1.02411
eATWVVDVk	Scp2	Non-specific lipid-transfer protein OS=Rattus norvegicus GN=Scp2 PE=4 SV=2 - [F1LQ55_RAT]|Non-specific lipid-transfer protein OS=Rattus norvegicus GN=Scp2 PE=1 SV=3 - [NLTP_RAT]|Isoform SCP2 of Non-specific lipid-transfer protein OS=Rattus norvegicus GN=S	F1LQ55;P11915;P11915-2	752.942		0.314999	0.524815		0.959179	-1.04256
aVDSLVPIGR	Atp5a1	ATP synthase subunit alpha, mitochondrial OS=Rattus norvegicus GN=Atp5a1 PE=1 SV=2 - [ATPA_RAT]|ATP synthase subunit alpha OS=Rattus norvegicus GN=Atp5a1 PE=3 SV=1 - [F1LP05_RAT]|Protein LOC100910820 OS=Rattus norvegicus GN=LOC100910820 PE=3 SV=1 - [M0R4D	P15999;F1LP05;M0R4D7	628.382		0.314999	0.524815		1.0942	1.0942
dGVANVSIEDR	Sod1	Superoxide dismutase [Cu-Zn] OS=Rattus norvegicus GN=Sod1 PE=1 SV=2 - [SODC_RAT]	P07632	702.369		0.314999	0.524815		0.947211	-1.05573
dIIHDPGR	Rpl8	60S ribosomal protein L8 OS=Rattus norvegicus GN=Rpl8 PE=2 SV=2 - [RL8_RAT]|Protein RGD1561333 OS=Rattus norvegicus GN=RGD1561333 PE=3 SV=1 - [D4A6W6_RAT]	P62919;D4A6W6	384.55		0.314999	0.524815		1.07323	1.07323
tLNDELEIIEGmk	Hspd1	60 kDa heat shock protein, mitochondrial OS=Rattus norvegicus GN=Hspd1 PE=1 SV=1 - [CH60_RAT]|Uncharacterized protein (Fragment) OS=Rattus norvegicus PE=3 SV=2 - [D3Z9X1_RAT]	P63039;D3Z9X1	660.364		0.314999	0.524815		1.07217	1.07217
gGFVLLDGETFEVk	Selenbp1	Selenium-binding protein 1 OS=Rattus norvegicus GN=Selenbp1 PE=1 SV=1 - [SBP1_RAT]|Uncharacterized protein (Fragment) OS=Rattus norvegicus GN=Selenbp1 PE=4 SV=1 - [F1LRJ9_RAT]	Q8VIF7;F1LRJ9	985.055		0.314999	0.524815		0.940924	-1.06278
aGLQFPVGR	Hist1h2ac	Histone H2A OS=Rattus norvegicus GN=Hist1h2ac PE=3 SV=1 - [G3V9C0_RAT]|Histone H2A type 1-C OS=Rattus norvegicus PE=1 SV=2 - [H2A1C_RAT]|Histone H2A type 2-A OS=Rattus norvegicus GN=Hist2h2aa3 PE=1 SV=1 - [H2A2A_RAT]|Histone H2A OS=Rattus norvegicus GN=Hi	G3V9C0;P0C169;P0CC09;D4ACV3;Q4FZT6;D4AEC0;P0C0S7;P0C170;Q64598;P02262;Q00728;A9UMV8;A0A0A0MXW3;D3ZVK7;D3ZWE0;D3ZXP3;M0RCL5;M0RDM4;Q6I8Q6	587.35		0.314999	0.524815		0.956931	-1.04501
cEFQDAYVLLSEk	Hspd1	60 kDa heat shock protein, mitochondrial OS=Rattus norvegicus GN=Hspd1 PE=1 SV=1 - [CH60_RAT]|Uncharacterized protein (Fragment) OS=Rattus norvegicus PE=3 SV=2 - [D3Z9X1_RAT]|Uncharacterized protein (Fragment) OS=Rattus norvegicus PE=3 SV=1 - [M0RBL5_RAT]	P63039;D3Z9X1;M0RBL5	687.364		0.314999	0.524815		1.04921	1.04921
aISSAVR	Fbp1	Fructose-1,6-bisphosphatase 1 OS=Rattus norvegicus GN=Fbp1 PE=1 SV=2 - [F16P1_RAT]|Fructose-1,6-bisphosphatase isozyme 2 OS=Rattus norvegicus GN=Fbp2 PE=2 SV=1 - [F16P2_RAT]|Fructose-1,6-bisphosphatase 1 OS=Rattus norvegicus GN=Fbp1 PE=3 SV=2 - [F1LRT1_RA	P19112;Q9Z1N1;F1LRT1	466.79		0.314999	0.524815		0.975584	-1.02503
iIALDGDTk	Tkt	Transketolase OS=Rattus norvegicus GN=Tkt PE=1 SV=1 - [TKT_RAT]|Transketolase OS=Rattus norvegicus GN=Tkt PE=3 SV=1 - [G3V826_RAT]	P50137;G3V826	702.429		0.314999	0.524815		0.958193	-1.04363
iEEELGSk	Eno1	Alpha-enolase OS=Rattus norvegicus GN=Eno1 PE=1 SV=4 - [ENOA_RAT]|Enolase (Fragment) OS=Rattus norvegicus PE=3 SV=1 - [F1M383_RAT]|Uncharacterized protein OS=Rattus norvegicus PE=3 SV=1 - [M0R5J4_RAT]|Uncharacterized protein (Fragment) OS=Rattus norvegicu	P04764;F1M383;M0R5J4;M0RAU4	681.896		0.314999	0.524815		0.9749	-1.02575
aDcTITmADSDLLALMTGk	Scp2	Non-specific lipid-transfer protein OS=Rattus norvegicus GN=Scp2 PE=4 SV=2 - [F1LQ55_RAT]|Non-specific lipid-transfer protein OS=Rattus norvegicus GN=Scp2 PE=1 SV=3 - [NLTP_RAT]|Isoform SCP2 of Non-specific lipid-transfer protein OS=Rattus norvegicus GN=S	F1LQ55;P11915;P11915-2	834.429		0.314999	0.524815		0.965534	-1.0357
fFPLEPWQIGk	Ddt	D-dopachrome decarboxylase OS=Rattus norvegicus GN=Ddt PE=1 SV=3 - [DOPD_RAT]	P80254	910.529		0.314999	0.524815		1.02903	1.02903
tLNNDIMLIk	Prss2	Anionic trypsin-2 OS=Rattus norvegicus GN=Prss2 PE=1 SV=2 - [TRY2_RAT]|Protein LOC102554637 OS=Rattus norvegicus GN=LOC102554637 PE=4 SV=1 - [A0A096P6M7_RAT]|Uncharacterized protein OS=Rattus norvegicus GN=Prss2 PE=3 SV=1 - [D4A7D9_RAT]|Protein LOC683849	P00763;A0A096P6M7;D4A7D9;W4VSR6;W4VSR7	816.991		0.314999	0.524815		0.987713	-1.01244
dRPFFPGLVk	Nme2	Nucleoside diphosphate kinase B OS=Rattus norvegicus GN=Nme2 PE=1 SV=1 - [NDKB_RAT]	P19804	545.332		0.325569	0.541479		1.1473	1.1473
lVFcEVFk	Glul	Glutamine synthetase OS=Rattus norvegicus GN=Glul PE=1 SV=3 - [GLNA_RAT]	P09606	750.438		0.325569	0.541479		1.20169	1.20169
kEEEVNNLVk	Pecr	Peroxisomal trans-2-enoyl-CoA reductase OS=Rattus norvegicus GN=Pecr PE=2 SV=1 - [PECR_RAT]|Peroxisomal trans-2-enoyl-CoA reductase OS=Rattus norvegicus GN=Pecr PE=4 SV=1 - [A0A096MIT3_RAT]	Q9WVK3;A0A096MIT3	630.381		0.344523	0.563935		1.11922	1.11922
qVVTLLNELk	Acaa1b	3-ketoacyl-CoA thiolase B, peroxisomal OS=Rattus norvegicus GN=Acaa1b PE=1 SV=2 - [THIKB_RAT]|3-ketoacyl-CoA thiolase A, peroxisomal OS=Rattus norvegicus GN=Acaa1a PE=1 SV=2 - [THIKA_RAT]|3-ketoacyl-CoA thiolase A, peroxisomal OS=Rattus norvegicus GN=Acaa	P07871;P21775;F1LPD6	808.013		0.344523	0.563935		0.994178	-1.00586
sVDALDDINRPGSTESGRsSPPSSGR	Lsr	Lipolysis-stimulated lipoprotein receptor OS=Rattus norvegicus GN=Lsr PE=1 SV=1 - [LSR_RAT]|Isoform 2 of Lipolysis-stimulated lipoprotein receptor OS=Rattus norvegicus GN=Lsr - [LSR_RAT]|Isoform 3 of Lipolysis-stimulated lipoprotein receptor OS=Rattus nor	Q9WU74;Q9WU74-2;Q9WU74-3	739.101		0.352681	0.563935		0.716816	-1.39506
tMLELLNQLDGFEATk	Psmc5	26S protease regulatory subunit 8 OS=Rattus norvegicus GN=Psmc5 PE=1 SV=1 - [PRS8_RAT]	P62198	761.088		0.352681	0.563935		1.10345	1.10345
sLAMEMVLTGDR	Echs1	Enoyl-CoA hydratase, mitochondrial OS=Rattus norvegicus GN=Echs1 PE=1 SV=1 - [ECHM_RAT]	P14604	776.406		0.352681	0.563935		0.90073	-1.11021
lGGEVScLVAGTk	Etfa	Electron transfer flavoprotein subunit alpha, mitochondrial OS=Rattus norvegicus GN=Etfa PE=1 SV=4 - [ETFA_RAT]	P13803	583.671		0.352681	0.563935		0.901025	-1.10985
qLEDLVIEAVYADVLR	Cops7a	Protein Cops7a OS=Rattus norvegicus GN=Cops7a PE=4 SV=1 - [F1MAA2_RAT]|COP9 (Constitutive photomorphogenic) homolog, subunit 7a (Arabidopsis thaliana) (Predicted) OS=Rattus norvegicus GN=Cops7a PE=4 SV=1 - [G3V8Z9_RAT]	F1MAA2;G3V8Z9	692.391		0.352681	0.563935		0.884323	-1.13081
dYPLIPVGk	Cat	Catalase OS=Rattus norvegicus GN=Cat PE=1 SV=3 - [CATA_RAT]	P04762	730.449		0.352681	0.563935		1.24808	1.24808
aLPFWNEEIVPQIk	Pgam1	Phosphoglycerate mutase 1 OS=Rattus norvegicus GN=Pgam1 PE=1 SV=4 - [PGAM1_RAT]|Uncharacterized protein (Fragment) OS=Rattus norvegicus PE=4 SV=1 - [M0R4I9_RAT]	P25113;M0R4I9	714.75		0.352681	0.563935		1.08942	1.08942
vTLELGGk	Aldh1a7	Aldehyde dehydrogenase, cytosolic 1 OS=Rattus norvegicus GN=Aldh1a7 PE=1 SV=2 - [AL1A7_RAT]|Retinal dehydrogenase 1 OS=Rattus norvegicus GN=Aldh1a1 PE=1 SV=3 - [AL1A1_RAT]|Aldehyde dehydrogenase, mitochondrial OS=Rattus norvegicus GN=Aldh2 PE=1 SV=1 - [AL	P13601;P51647;P11884;Q63639;F1LN88;G3V7I5;Q66HF8	637.908		0.352681	0.563935		1.0756	1.0756
aLVDELEWEIAR	Cnpy2	Canopy 2 homolog (Zebrafish) OS=Rattus norvegicus GN=Cnpy2 PE=2 SV=1 - [A0JN30_RAT]	A0JN30	836.958		0.352681	0.563935		1.0764	1.0764
eGEEPTVYsDDEEPkDEAAR	Pgrmc1	Membrane-associated progesterone receptor component 1 OS=Rattus norvegicus GN=Pgrmc1 PE=1 SV=3 - [PGRC1_RAT]	P70580	935.423		0.352681	0.563935		1.21851	1.21851
iYSEFLGk	Gstm3	Glutathione S-transferase Yb-3 OS=Rattus norvegicus GN=Gstm3 PE=1 SV=2 - [GSTM4_RAT]|Glutathione S-transferase Mu 2 OS=Rattus norvegicus GN=Gstm2 PE=1 SV=2 - [GSTM2_RAT]|Glutathione S-transferase Mu 1 OS=Rattus norvegicus GN=Gstm1 PE=1 SV=2 - [GSTM1_RAT]|	P08009;P08010;P04905;B0BN47;D3ZVQ8;D4AB87;F1LXL7;G3V983;G3V8H3	707.921		0.352681	0.563935		1.23282	1.23282
iGIEIIk	Hspd1	60 kDa heat shock protein, mitochondrial OS=Rattus norvegicus GN=Hspd1 PE=1 SV=1 - [CH60_RAT]	P63039	622.423		0.352681	0.563935		1.16983	1.16983
eLSHsPPR	Srrm2	Protein Srrm2 OS=Rattus norvegicus GN=Srrm2 PE=1 SV=2 - [F1LRJ2_RAT]	F1LRJ2	411.206		0.352681	0.563935		1.35817	1.35817
eGVkFDESEk	Hsp90b1	Endoplasmin OS=Rattus norvegicus GN=Hsp90b1 PE=1 SV=2 - [ENPL_RAT]|Endoplasmin OS=Rattus norvegicus GN=Hsp90b1 PE=4 SV=1 - [A0A0A0MY09_RAT]|Isoform 2 of Endoplasmin OS=Rattus norvegicus GN=Hsp90b1 - [ENPL_RAT]	Q66HD0;A0A0A0MY09;Q66HD0-2	619.018		0.352681	0.563935		0.825847	-1.21088
gGNVLITDTWISMGQEDEk	Otc	Ornithine carbamoyltransferase, mitochondrial OS=Rattus norvegicus GN=Otc PE=1 SV=1 - [OTC_RAT]	P00481	851.109		0.352681	0.563935		1.19225	1.19225
qGVLTHGR	Rps6	40S ribosomal protein S6 OS=Rattus norvegicus GN=Rps6 PE=1 SV=1 - [RS6_RAT]|Uncharacterized protein (Fragment) OS=Rattus norvegicus GN=Rps6 PE=4 SV=1 - [M0RD75_RAT]	P62755;M0RD75	366.219		0.352681	0.563935		0.94542	-1.05773
vIYPGLPSHPQHELAk	Cth	Cystathionine gamma-lyase OS=Rattus norvegicus GN=Cth PE=1 SV=2 - [CGL_RAT]|Cystathionase (Cystathionine gamma-lyase) OS=Rattus norvegicus GN=Cth PE=2 SV=2 - [Q9EQS4_RAT]	P18757;Q9EQS4	561.831		0.352681	0.563935		1.05937	1.05937
vQMEQLnGVLLHLESELAQTR	Krt18	Keratin, type I cytoskeletal 18 OS=Rattus norvegicus GN=Krt18 PE=1 SV=3 - [K1C18_RAT]	Q5BJY9	885.144		0.352681	0.563935		1.10538	1.10538
vALTGLTVAEYFR	Atp5b	ATP synthase subunit beta, mitochondrial OS=Rattus norvegicus GN=Atp5b PE=1 SV=2 - [ATPB_RAT]|ATP synthase subunit beta OS=Rattus norvegicus GN=Atp5b PE=3 SV=1 - [G3V6D3_RAT]	P10719;G3V6D3	834.98		0.352681	0.563935		1.07677	1.07677
iLIEEWk	Prkcsh	Protein Prkcsh OS=Rattus norvegicus GN=Prkcsh PE=2 SV=1 - [B1WC34_RAT]	B1WC34	694.931		0.352681	0.563935		1.18191	1.18191
lLIqqWk	#VALUE!	0	0	694.931		0.352681	0.563935		1.18191	1.18191
lNIMTAGPR	Cat	Catalase OS=Rattus norvegicus GN=Cat PE=1 SV=3 - [CATA_RAT]	P04762	601.35		0.352681	0.563935		1.10218	1.10218
vcYEGQPVGEFIccLQNHPEHM	Gpd1	Glycerol-3-phosphate dehydrogenase [NAD(+)], cytoplasmic OS=Rattus norvegicus GN=Gpd1 PE=1 SV=4 - [GPDA_RAT]	O35077	978.439		0.352681	0.563935		1.08608	1.08608
lDVHNQEk	Fdps	Farnesyl pyrophosphate synthase OS=Rattus norvegicus GN=Fdps PE=2 SV=2 - [FPPS_RAT]|Farnesyl pyrophosphate synthase OS=Rattus norvegicus GN=LOC100360417 PE=3 SV=2 - [F1LMQ2_RAT]|Farnesyl pyrophosphate synthase OS=Rattus norvegicus GN=Fdps PE=3 SV=2 - [F1L	P05369;F1LMQ2;F1LND7	480.944		0.352681	0.563935		1.09148	1.09148
aGYTDQVVIGMDVAASEFYR	Eno1	Alpha-enolase OS=Rattus norvegicus GN=Eno1 PE=1 SV=4 - [ENOA_RAT]|Enolase (Fragment) OS=Rattus norvegicus PE=3 SV=1 - [F1M383_RAT]|Uncharacterized protein (Fragment) OS=Rattus norvegicus PE=3 SV=2 - [F1M6P0_RAT]|Uncharacterized protein OS=Rattus norvegicu	P04764;F1M383;F1M6P0;M0R5J4	807.737		0.352681	0.563935		1.10162	1.10162
sQTEEDcTEELFDFLHAR	Uqcrh	Cytochrome b-c1 complex subunit 6, mitochondrial OS=Rattus norvegicus GN=Uqcrh PE=3 SV=1 - [QCR6_RAT]	Q5M9I5	819.379		0.352681	0.563935		1.13716	1.13716
sDVDEDIIPEEDIISR	C3	Complement C3 OS=Rattus norvegicus GN=C3 PE=1 SV=3 - [CO3_RAT]|Complement C3 OS=Rattus norvegicus GN=C3 PE=4 SV=1 - [M0RBF1_RAT]|Complement C3 OS=Rattus norvegicus GN=C3 PE=4 SV=1 - [M0RBJ7_RAT]	P01026;M0RBF1;M0RBJ7	1037.52		0.352681	0.563935		1.0658	1.0658
iEIESFFEGEDFSETLTR	Hspa5	78 kDa glucose-regulated protein OS=Rattus norvegicus GN=Hspa5 PE=1 SV=1 - [GRP78_RAT]	P06761	793.391		0.352681	0.563935		1.22818	1.22818
yMcENQATISSk	Alb	Serum albumin OS=Rattus norvegicus GN=Alb PE=1 SV=2 - [ALBU_RAT]	P02770	630.655		0.352681	0.563935		0.836326	-1.19571
tATPQQAQEVHEk	Tpi1	Triosephosphate isomerase OS=Rattus norvegicus GN=Tpi1 PE=1 SV=2 - [TPIS_RAT]|Triosephosphate isomerase (Fragment) OS=Rattus norvegicus PE=3 SV=1 - [M0R4U4_RAT]	P48500;M0R4U4	642.354		0.352681	0.563935		1.10277	1.10277
dLEPLILTIEEAIQHk	Aox1	Aldehyde oxidase 1 OS=Rattus norvegicus GN=Aox1 PE=4 SV=2 - [F1LRQ1_RAT]|Aldehyde oxidase 1 OS=Rattus norvegicus GN=Aox1 PE=1 SV=1 - [AOXA_RAT]	F1LRQ1;Q9Z0U5	774.123		0.352681	0.563935		1.13699	1.13699
kDDEVQVVR	Rpl26	60S ribosomal protein L26 OS=Rattus norvegicus GN=Rpl26 PE=3 SV=1 - [G3V6I9_RAT]|60S ribosomal protein L26 OS=Rattus norvegicus GN=Rpl26 PE=1 SV=1 - [RL26_RAT]	G3V6I9;P12749	515.972		0.352681	0.563935		1.10126	1.10126
sLMDEVVk	Pgk1	Phosphoglycerate kinase 1 OS=Rattus norvegicus GN=Pgk1 PE=1 SV=2 - [PGK1_RAT]|Phosphoglycerate kinase 1 (Fragment) OS=Rattus norvegicus GN=Pgk1 PE=4 SV=1 - [A0A096MJL6_RAT]	P16617;A0A096MJL6	689.904		0.352681	0.563935		0.953738	-1.04851
gcSFLPDPYQk	Psap	Sulfated glycoprotein 1 OS=Rattus norvegicus GN=Psap PE=1 SV=1 - [SAP_RAT]|Sulfated glycoprotein 1 OS=Rattus norvegicus GN=Psap PE=4 SV=1 - [F7EPE0_RAT]	P10960;F7EPE0	885.468		0.352681	0.563935		1.10779	1.10779
iDHILDAL	Rpn1	Dolichyl-diphosphooligosaccharide--protein glycosyltransferase subunit 1 OS=Rattus norvegicus GN=Rpn1 PE=2 SV=1 - [RPN1_RAT]|Dolichyl-diphosphooligosaccharide--protein glycosyltransferase subunit 1 OS=Rattus norvegicus GN=Rpn1 PE=2 SV=1 - [Q6P7A7_RAT]	P07153;Q6P7A7	569.837		0.352681	0.563935		1.10371	1.10371
hLLQAPVDDAQEILHSR	Sec23a	Protein Sec23a OS=Rattus norvegicus GN=Sec23a PE=2 SV=1 - [B5DFC3_RAT]	B5DFC3	543.55		0.352681	0.563935		1.07533	1.07533
dMHGDSEYNIMFGPDIcGPGTk	Calr	Calreticulin OS=Rattus norvegicus GN=Calr PE=1 SV=1 - [CALR_RAT]	P18418	967.12		0.352681	0.563935		1.07111	1.07111
sVSDYDGk	P4hb	Protein disulfide-isomerase OS=Rattus norvegicus GN=P4hb PE=1 SV=2 - [PDIA1_RAT]	P04785	664.858		0.352681	0.563935		1.07257	1.07257
lDQGGAPLAGTNk	Aldob	Fructose-bisphosphate aldolase B OS=Rattus norvegicus GN=Aldob PE=1 SV=2 - [ALDOB_RAT]|Fructose-bisphosphate aldolase OS=Rattus norvegicus GN=Aldob PE=2 SV=1 - [Q66HT1_RAT]	P00884;Q66HT1	567.329		0.352681	0.563935		0.976467	-1.0241
eNPVYEk	Rpl5	60S ribosomal protein L5 OS=Rattus norvegicus GN=Rpl5 PE=1 SV=3 - [RL5_RAT]|Uncharacterized protein OS=Rattus norvegicus PE=3 SV=2 - [D3ZET5_RAT]	P09895;D3ZET5	668.879		0.352681	0.563935		1.06401	1.06401
iNEAFDLLR	Adh1	Alcohol dehydrogenase 1 OS=Rattus norvegicus GN=Adh1 PE=1 SV=3 - [ADH1_RAT]|Alcohol dehydrogenase 1 OS=Rattus norvegicus GN=Adh1 PE=4 SV=2 - [F1LSR9_RAT]	P06757;F1LSR9	660.379		0.352681	0.563935		1.0498	1.0498
gNPTVEVDLYTAk	Eno1	Alpha-enolase OS=Rattus norvegicus GN=Eno1 PE=1 SV=4 - [ENOA_RAT]|Enolase OS=Rattus norvegicus PE=3 SV=1 - [D3ZYU0_RAT]|Uncharacterized protein OS=Rattus norvegicus PE=3 SV=1 - [M0R5J4_RAT]	P04764;D3ZYU0;M0R5J4	622.352		0.352681	0.563935		0.954214	-1.04798
gITFEDVR	Acadm	Medium-chain specific acyl-CoA dehydrogenase, mitochondrial OS=Rattus norvegicus GN=Acadm PE=1 SV=1 - [ACADM_RAT]|Acetyl-Coenzyme A dehydrogenase, medium chain OS=Rattus norvegicus GN=Acadm PE=3 SV=1 - [G3V796_RAT]	P08503;G3V796	583.324		0.352681	0.563935		1.0198	1.0198
eGLYITEEIYk	Arg1	Arginase-1 OS=Rattus norvegicus GN=Arg1 PE=1 SV=2 - [ARGI1_RAT]	P07824	908.51		0.352681	0.563935		0.989769	-1.01034
tQHIQQPR	Dap	Death-associated protein 1 OS=Rattus norvegicus GN=Dap PE=3 SV=3 - [DAP1_RAT]	Q9QX67	412.905		0.364166	0.58181		0.950724	-1.05183
cNVSEGVAQcTR	Tpi1	Triosephosphate isomerase OS=Rattus norvegicus GN=Tpi1 PE=1 SV=2 - [TPIS_RAT]|Triosephosphate isomerase (Fragment) OS=Rattus norvegicus PE=3 SV=1 - [M0R4U4_RAT]	P48500;M0R4U4	805.384		0.384494	0.60028		1.03203	1.03203
gIDEGPNGLk	Gpd1	Glycerol-3-phosphate dehydrogenase [NAD(+)], cytoplasmic OS=Rattus norvegicus GN=Gpd1 PE=1 SV=4 - [GPDA_RAT]	O35077	729.422		0.393048	0.60028		1.11168	1.11168
lLPEYPGVLSEIQEEk	Dhfr	Dihydrofolate reductase OS=Rattus norvegicus GN=Dhfr PE=2 SV=3 - [DYR_RAT]	Q920D2	768.103		0.393048	0.60028		1.13115	1.13115
kTEEDLcVGcFQPIPMDSSDLkPVLk	Map1	T-kininogen 2 OS=Rattus norvegicus PE=1 SV=2 - [KNT2_RAT]|T-kininogen 1 OS=Rattus norvegicus GN=Map1 PE=1 SV=2 - [KNT1_RAT]|Kininogen-1 OS=Rattus norvegicus GN=Kng1l1 PE=4 SV=1 - [F7EUK4_RAT]	P08932;P01048;F7EUK4	981.534		0.393048	0.60028		1.34709	1.34709
lGDVISIQPcPDVk	Vcp	Transitional endoplasmic reticulum ATPase OS=Rattus norvegicus GN=Vcp PE=1 SV=3 - [TERA_RAT]	P46462	667.047		0.393048	0.60028		1.16911	1.16911
gMSISDLAGTLSTDDLNALIAHAHR	Immt	MICOS complex subunit Mic60 (Fragment) OS=Rattus norvegicus GN=Immt PE=1 SV=1 - [MIC60_RAT]	Q3KR86	702.868		0.393048	0.60028		1.12655	1.12655
iEYEDFEEcFLR	LOC100361505	NADH dehydrogenase (Ubiquinone) Fe-S protein 5 OS=Rattus norvegicus GN=LOC100361505 PE=2 SV=1 - [B5DEL8_RAT]	B5DEL8	939.941		0.393048	0.60028		1.09428	1.09428
fFPASADR	P4hb	Protein disulfide-isomerase OS=Rattus norvegicus GN=P4hb PE=1 SV=2 - [PDIA1_RAT]	P04785	570.306		0.393048	0.60028		1.16733	1.16733
lIEILSEk	Rrbp1	Protein Rrbp1 OS=Rattus norvegicus GN=Rrbp1 PE=4 SV=2 - [F1M5X1_RAT]|Protein Rrbp1 OS=Rattus norvegicus GN=Rrbp1 PE=4 SV=2 - [F1M853_RAT]	F1M5X1;F1M853	701.95		0.393048	0.60028		1.104	1.104
iTFQESk	Nit2	Omega-amidase NIT2 OS=Rattus norvegicus GN=Nit2 PE=1 SV=1 - [NIT2_RAT]	Q497B0	655.89		0.393048	0.60028		1.12974	1.12974
lGPGVSDIck	Psap	Sulfated glycoprotein 1 OS=Rattus norvegicus GN=Psap PE=1 SV=1 - [SAP_RAT]|Sulfated glycoprotein 1 OS=Rattus norvegicus GN=Psap PE=4 SV=1 - [F7EPE0_RAT]	P10960;F7EPE0	752.433		0.393048	0.60028		1.15934	1.15934
eFTEAVEAk	Phb	Prohibitin OS=Rattus norvegicus GN=Phb PE=1 SV=1 - [PHB_RAT]|RCG33110 OS=Rattus norvegicus GN=Phb-ps1 PE=4 SV=2 - [D3ZFH6_RAT]	P67779;D3ZFH6	741.416		0.393048	0.60028		1.03214	1.03214
lEAALGEAk	Lmna	Prelamin-A/C OS=Rattus norvegicus GN=Lmna PE=1 SV=1 - [LMNA_RAT]|Lamin A, isoform CRA_b OS=Rattus norvegicus GN=Lmna PE=1 SV=1 - [G3V8L3_RAT]	P48679;G3V8L3	680.416		0.393048	0.60028		1.14653	1.14653
eFTPSAQAAFQk	Hbb-b1	Protein Hbb-b1 OS=Rattus norvegicus GN=Hbb-b1 PE=3 SV=1 - [Q62669_RAT]	Q62669	891.993		0.393048	0.60028		0.720186	-1.38853
qLDGVPATIDALPEIVEAVEGk	Hao1	Hydroxyacid oxidase 1 OS=Rattus norvegicus GN=Hao1 PE=1 SV=1 - [B0BNF9_RAT]	B0BNF9	908.18		0.393048	0.60028		1.05016	1.05016
eGHPVTSEPSRPEPAVFk	Tst	Thiosulfate sulfurtransferase OS=Rattus norvegicus GN=Tst PE=1 SV=3 - [THTR_RAT]	P24329	606.333		0.393048	0.60028		1.15086	1.15086
eIIAVScGPPQcQETIR	Etfb	Electron transfer flavoprotein subunit beta OS=Rattus norvegicus GN=Etfb PE=2 SV=3 - [ETFB_RAT]	Q68FU3	729.708		0.393048	0.60028		1.05622	1.05622
gEYSPSVQk	Uox	Uricase OS=Rattus norvegicus GN=Uox PE=1 SV=3 - [URIC_RAT]	P09118	726.908		0.393048	0.60028		0.709258	-1.40992
eFVEEFIWPAVQSSALYEDR	Ass1	Argininosuccinate synthase OS=Rattus norvegicus GN=Ass1 PE=2 SV=1 - [ASSY_RAT]	P09034	1322.66		0.393048	0.60028		1.06168	1.06168
rIQLVEEELDR	Tpm1	Tropomyosin alpha-1 chain OS=Rattus norvegicus GN=Tpm1 PE=1 SV=3 - [TPM1_RAT]|Tropomyosin beta chain OS=Rattus norvegicus GN=Tpm2 PE=3 SV=1 - [TPM2_RAT]|Tropomyosin alpha-3 chain OS=Rattus norvegicus GN=Tpm3 PE=1 SV=2 - [TPM3_RAT]|Tropomyosin alpha-4 chai	P04692;P58775;Q63610;P09495;F7FK40;P04692-2;P04692-3;P04692-4;P04692-5;P04692-6;P04692-7;P04692-8;P58775-2;Q63610-2;Q63610-3;Q6AZ25;Q91XN6	543.644		0.393048	0.60028		0.907718	-1.10166
eLQELVQYPVEHPDk	Vcp	Transitional endoplasmic reticulum ATPase OS=Rattus norvegicus GN=Vcp PE=1 SV=3 - [TERA_RAT]	P46462	761.418		0.393048	0.60028		1.10753	1.10753
eIEYEVVR	Cps1	Carbamoyl-phosphate synthase [ammonia], mitochondrial OS=Rattus norvegicus GN=Cps1 PE=1 SV=1 - [CPSM_RAT]|DNA fragmentation factor subunit beta OS=Rattus norvegicus GN=Cad PE=3 SV=2 - [D4A8A0_RAT]	P07756;D4A8A0	633.351		0.393048	0.60028		1.09545	1.09545
nIQLEDGk	Aldh1l1	Cytosolic 10-formyltetrahydrofolate dehydrogenase OS=Rattus norvegicus GN=Aldh1l1 PE=1 SV=3 - [AL1L1_RAT]|10-formyltetrahydrofolate dehydrogenase OS=Rattus norvegicus GN=Aldh1l1 PE=1 SV=1 - [M0R8T2_RAT]	P28037;M0R8T2	687.903		0.393048	0.60028		1.0856	1.0856
eYLPIGGLADFck	Got2	Aspartate aminotransferase, mitochondrial OS=Rattus norvegicus GN=Got2 PE=1 SV=2 - [AATM_RAT]	P00507	971.031		0.393048	0.60028		1.27983	1.27983
aEMQQILQGLDk	Asl	Argininosuccinate lyase OS=Rattus norvegicus GN=Asl PE=2 SV=1 - [ARLY_RAT]|Argininosuccinate lyase OS=Rattus norvegicus GN=Asl PE=3 SV=1 - [Z4YND9_RAT]	P20673;Z4YND9	611.35		0.393048	0.60028		1.15403	1.15403
eSLLPIAk	Ugp2	Protein Ugp2 OS=Rattus norvegicus GN=Ugp2 PE=2 SV=1 - [Q4V8I9_RAT]	Q4V8I9	664.931		0.393048	0.60028		0.940862	-1.06286
aTAPQTQHVsPMR	Eef1d	Elongation factor 1-delta OS=Rattus norvegicus GN=Eef1d PE=1 SV=2 - [EF1D_RAT]|Isoform 2 of Elongation factor 1-delta OS=Rattus norvegicus GN=Eef1d - [EF1D_RAT]	Q68FR9;Q68FR9-2	578.284		0.393048	0.60028		0.791819	-1.26291
lFIGGLSFETTEESLR	Hnrnpa2b1	Heterogeneous nuclear ribonucleoproteins A2/B1 OS=Rattus norvegicus GN=Hnrnpa2b1 PE=4 SV=1 - [M0R6J9_RAT]|Heterogeneous nuclear ribonucleoproteins A2/B1 OS=Rattus norvegicus GN=Hnrnpa2b1 PE=1 SV=1 - [ROA2_RAT]|Isoform A2 of Heterogeneous nuclear ribonucle	M0R6J9;A7VJC2;A7VJC2-2;A7VJC2-3;A7VJC2-4;F1LM82;F1LNF1	676.7		0.393048	0.60028		1.0933	1.0933
tVIIEQSWGSPk	Hspd1	60 kDa heat shock protein, mitochondrial OS=Rattus norvegicus GN=Hspd1 PE=1 SV=1 - [CH60_RAT]|Uncharacterized protein (Fragment) OS=Rattus norvegicus PE=3 SV=2 - [D3Z9X1_RAT]	P63039;D3Z9X1	601.686		0.393048	0.60028		1.03866	1.03866
lVADFMAk	Adh1	Alcohol dehydrogenase 1 OS=Rattus norvegicus GN=Adh1 PE=1 SV=3 - [ADH1_RAT]|Alcohol dehydrogenase 1 OS=Rattus norvegicus GN=Adh1 PE=4 SV=2 - [F1LSR9_RAT]	P06757;F1LSR9	676.904		0.393048	0.60028		1.12517	1.12517
iLPNVPEVEDSTDFFk	Aldh1l1	Cytosolic 10-formyltetrahydrofolate dehydrogenase OS=Rattus norvegicus GN=Aldh1l1 PE=1 SV=3 - [AL1L1_RAT]|10-formyltetrahydrofolate dehydrogenase OS=Rattus norvegicus GN=Aldh1l1 PE=1 SV=1 - [M0R8T2_RAT]	P28037;M0R8T2	1154.63		0.393048	0.60028		0.941646	-1.06197
rEsPSPAPkPR	Srrm1	Protein Srrm1 OS=Rattus norvegicus GN=Srrm1 PE=2 SV=1 - [B2RYB3_RAT]	B2RYB3	440.746		0.393048	0.60028		0.877815	-1.13919
yIDQEELNk	Hsp90ab1	Heat shock protein HSP 90-beta OS=Rattus norvegicus GN=Hsp90ab1 PE=1 SV=4 - [HS90B_RAT]|Heat shock protein HSP 90-alpha OS=Rattus norvegicus GN=Hsp90aa1 PE=1 SV=3 - [HS90A_RAT]|Uncharacterized protein OS=Rattus norvegicus PE=4 SV=2 - [D3ZSM0_RAT]|Uncharac	P34058;P82995;D3ZSM0;F1M2F7	537.299		0.393048	0.60028		1.22213	1.22213
vMEHFIk	Hspa5	78 kDa glucose-regulated protein OS=Rattus norvegicus GN=Hspa5 PE=1 SV=1 - [GRP78_RAT]	P06761	454.605		0.393048	0.60028		1.08272	1.08272
vNPLGGAIALGHPLGcTGAR	Acaa1b	3-ketoacyl-CoA thiolase B, peroxisomal OS=Rattus norvegicus GN=Acaa1b PE=1 SV=2 - [THIKB_RAT]|3-ketoacyl-CoA thiolase A, peroxisomal OS=Rattus norvegicus GN=Acaa1a PE=1 SV=2 - [THIKA_RAT]|3-ketoacyl-CoA thiolase A, peroxisomal OS=Rattus norvegicus GN=Acaa	P07871;P21775;F1LPD6	720.735		0.393048	0.60028		1.1414	1.1414
lQQELDDLLVDLDHQR	Myh9	Myosin-9 OS=Rattus norvegicus GN=Myh9 PE=1 SV=3 - [MYH9_RAT]|Myosin, heavy polypeptide 9, non-muscle OS=Rattus norvegicus GN=LOC100911597 PE=4 SV=1 - [G3V6P7_RAT]	Q62812;G3V6P7	727.057		0.393048	0.60028		1.1224	1.1224
lGIPAEk	Acaa1b	3-ketoacyl-CoA thiolase B, peroxisomal OS=Rattus norvegicus GN=Acaa1b PE=1 SV=2 - [THIKB_RAT]|3-ketoacyl-CoA thiolase A, peroxisomal OS=Rattus norvegicus GN=Acaa1a PE=1 SV=2 - [THIKA_RAT]	P07871;P21775	593.384		0.393048	0.60028		0.949247	-1.05347
iAIDNGFR	Akr1c9	3-alpha-hydroxysteroid dehydrogenase OS=Rattus norvegicus GN=Akr1c9 PE=1 SV=1 - [DIDH_RAT]	P23457	567.827		0.393048	0.60028		1.03831	1.03831
lLEAcTFHk	Tf	Serotransferrin OS=Rattus norvegicus GN=Tf PE=1 SV=3 - [TRFE_RAT]|Isoform 2 of Serotransferrin OS=Rattus norvegicus GN=Tf - [TRFE_RAT]	P12346;P12346-2	526.302		0.393048	0.60028		1.11357	1.11357
kYEATLEk	Alb	Serum albumin OS=Rattus norvegicus GN=Alb PE=1 SV=2 - [ALBU_RAT]	P02770	557.009		0.393048	0.60028		0.885726	-1.12902
nDEELNk	Hist1h2ac	Histone H2A OS=Rattus norvegicus GN=Hist1h2ac PE=3 SV=1 - [G3V9C0_RAT]|Histone H2A type 1-C OS=Rattus norvegicus PE=1 SV=2 - [H2A1C_RAT]|Histone H2A type 2-A OS=Rattus norvegicus GN=Hist2h2aa3 PE=1 SV=1 - [H2A2A_RAT]|Histone H2A OS=Rattus norvegicus GN=Hi	G3V9C0;P0C169;P0CC09;D4ACV3;Q4FZT6;P0C170;Q64598;P02262;Q00728;A9UMV8;D3ZVK7;D3ZWE0;D3ZXP3;M0RCL5;M0RDM4;Q6I8Q6	660.363		0.393048	0.60028		0.923079	-1.08333
dFTATDLTEFAAR	Acaa2	3-ketoacyl-CoA thiolase, mitochondrial OS=Rattus norvegicus GN=Acaa2 PE=2 SV=1 - [THIM_RAT]|3-ketoacyl-CoA thiolase, mitochondrial OS=Rattus norvegicus GN=Acaa2 PE=3 SV=2 - [G3V9U2_RAT]	P13437;G3V9U2	843.93		0.393048	0.60028		0.903292	-1.10706
gDVTTQVALQPALk	Sod2	Superoxide dismutase [Mn], mitochondrial OS=Rattus norvegicus GN=Sod2 PE=1 SV=2 - [SODM_RAT]	P07895	633.715		0.393048	0.60028		1.11655	1.11655
aAPTEPAEAPEATAAGGVASk	Dak	Bifunctional ATP-dependent dihydroxyacetone kinase/FAD-AMP lyase (cyclizing) OS=Rattus norvegicus GN=Dak PE=1 SV=1 - [DHAK_RAT]	Q4KLZ6	785.424		0.393048	0.60028		0.915024	-1.09287
lAPDYDALDVANk	Rpl23a	60S ribosomal protein L23a OS=Rattus norvegicus GN=Rpl23a PE=2 SV=1 - [RL23A_RAT]|Protein LOC689899 OS=Rattus norvegicus GN=LOC689899 PE=3 SV=1 - [D3ZTH8_RAT]|Protein RGD1564606 (Fragment) OS=Rattus norvegicus GN=RGD1564606 PE=3 SV=1 - [F1LT35_RAT]	P62752;D3ZTH8;F1LT35	621.68		0.393048	0.60028		0.955658	-1.0464
lIDLHSPSEIVk	Rps20	40S ribosomal protein S20 OS=Rattus norvegicus GN=Rps20 PE=3 SV=1 - [RS20_RAT]|Protein LOC100359563 OS=Rattus norvegicus GN=LOC100359563 PE=3 SV=1 - [D3ZZK1_RAT]|Protein RGD1563124 OS=Rattus norvegicus GN=RGD1563124 PE=3 SV=1 - [M0R566_RAT]|Protein RGD156	P60868;D3ZZK1;M0R566;M0R5V6;M0R987;M0RAK8;M0RB28	603.701		0.393048	0.60028		1.06558	1.06558
aGDTVIPLYIPQcGEck	Adh5	Alcohol dehydrogenase class-3 OS=Rattus norvegicus GN=Adh5 PE=1 SV=2 - [ADHX_RAT]	P12711	793.753		0.393048	0.60028		1.09788	1.09788
iLVDYDEk	Hpd	4-hydroxyphenylpyruvate dioxygenase OS=Rattus norvegicus GN=Hpd PE=1 SV=3 - [HPPD_RAT]	P32755	726.92		0.393048	0.60028		1.04495	1.04495
iALGIPLPEIk	Cps1	Carbamoyl-phosphate synthase [ammonia], mitochondrial OS=Rattus norvegicus GN=Cps1 PE=1 SV=1 - [CPSM_RAT]	P07756	811.536		0.393048	0.60028		1.06267	1.06267
gIVPLAk	Pdia3	Protein disulfide-isomerase A3 OS=Rattus norvegicus GN=Pdia3 PE=1 SV=2 - [PDIA3_RAT]	P11598	578.396		0.393048	0.60028		0.946199	-1.05686
tMVVHEk	Sod1	Superoxide dismutase [Cu-Zn] OS=Rattus norvegicus GN=Sod1 PE=1 SV=2 - [SODC_RAT]	P07632	439.925		0.393048	0.60028		1.01518	1.01518
iEFEGQSVDFVDPNk	Cps1	Carbamoyl-phosphate synthase [ammonia], mitochondrial OS=Rattus norvegicus GN=Cps1 PE=1 SV=1 - [CPSM_RAT]	P07756	1091.58		0.393048	0.60028		1.05916	1.05916
rLDQVEk	Atp5o	ATP synthase subunit O, mitochondrial OS=Rattus norvegicus GN=Atp5o PE=1 SV=1 - [ATPO_RAT]	Q06647	449.278		0.393048	0.60028		0.963724	-1.03764
tHLPGFVEQAGALk	Prdx5	Peroxiredoxin-5, mitochondrial (Fragment) OS=Rattus norvegicus GN=Prdx5 PE=4 SV=2 - [D3ZEN5_RAT]|Peroxiredoxin-5, mitochondrial OS=Rattus norvegicus GN=Prdx5 PE=1 SV=1 - [PRDX5_RAT]|Isoform Cytoplasmic+peroxisomal of Peroxiredoxin-5, mitochondrial OS=Ratt	D3ZEN5;Q9R063;Q9R063-2	642.711		0.393048	0.60028		0.984048	-1.01621
gDVAFVk	Tf	Serotransferrin OS=Rattus norvegicus GN=Tf PE=1 SV=3 - [TRFE_RAT]|Isoform 2 of Serotransferrin OS=Rattus norvegicus GN=Tf - [TRFE_RAT]|Ab2-417 OS=Rattus norvegicus GN=Tf PE=2 SV=1 - [Q7TMC7_RAT]	P12346;P12346-2;Q7TMC7	597.368		0.393048	0.60028		0.997578	-1.00243
lVPLLDTGDIIIDGGNSEYR	Pgd	6-phosphogluconate dehydrogenase, decarboxylating OS=Rattus norvegicus GN=Pgd PE=1 SV=1 - [6PGD_RAT]|6-phosphogluconate dehydrogenase, decarboxylating OS=Rattus norvegicus GN=Kif1b PE=3 SV=2 - [F1M9K9_RAT]	P85968;F1M9K9	1195.14		0.427181	0.639548		1.07141	1.07141
vGEFSGANk	Txn	Thioredoxin OS=Rattus norvegicus GN=Txn PE=1 SV=2 - [THIO_RAT]|Thioredoxin (Fragment) OS=Rattus norvegicus GN=Txn1 PE=4 SV=1 - [R4GNK3_RAT]	P11232;R4GNK3	683.89		0.427181	0.639548		1.01635	1.01635
qAAPcVLFFDELDSIAk	Vcp	Transitional endoplasmic reticulum ATPase OS=Rattus norvegicus GN=Vcp PE=1 SV=3 - [TERA_RAT]	P46462	794.764		0.435872	0.639548		0.862321	-1.15966
gHPEPLDLHLGMFLPTLLHQATAEQQER	Acox1	Acyl-coenzyme A oxidase OS=Rattus norvegicus GN=Acox1 PE=3 SV=2 - [F1M609_RAT]|Isoform 2 of Peroxisomal acyl-coenzyme A oxidase 1 OS=Rattus norvegicus GN=Acox1 - [ACOX1_RAT]	F1M609;P07872-2	682.36		0.435872	0.639548		0.905169	-1.10477
tDVAAPFGGFk	Aldh1l1	Cytosolic 10-formyltetrahydrofolate dehydrogenase OS=Rattus norvegicus GN=Aldh1l1 PE=1 SV=3 - [AL1L1_RAT]|10-formyltetrahydrofolate dehydrogenase OS=Rattus norvegicus GN=Aldh1l1 PE=1 SV=1 - [M0R8T2_RAT]	P28037;M0R8T2	784.448		0.435872	0.639548		1.10654	1.10654
sIEPYLk	Sdhb	Succinate dehydrogenase [ubiquinone] iron-sulfur subunit, mitochondrial OS=Rattus norvegicus GN=Sdhb PE=2 SV=2 - [SDHB_RAT]	P21913	654.402		0.435872	0.639548		1.07034	1.07034
tLDGDPVAVEALLR	Csad	Cysteine sulfinic acid decarboxylase OS=Rattus norvegicus GN=Csad PE=1 SV=1 - [CSAD_RAT]	Q64611	849.485		0.435872	0.639548		1.29818	1.29818
sIEALLEAGQAQDSQASR	Rrbp1	Protein Rrbp1 OS=Rattus norvegicus GN=Rrbp1 PE=4 SV=2 - [F1M5X1_RAT]|Protein Rrbp1 OS=Rattus norvegicus GN=Rrbp1 PE=4 SV=2 - [F1M853_RAT]	F1M5X1;F1M853	701.7		0.435872	0.639548		1.10082	1.10082
aAVEEGIVLGGGcALLR	Hspd1	60 kDa heat shock protein, mitochondrial OS=Rattus norvegicus GN=Hspd1 PE=1 SV=1 - [CH60_RAT]	P63039	638.694		0.435872	0.639548		1.09999	1.09999
aTAVMPDGQFk	Prdx1	Peroxiredoxin-1 OS=Rattus norvegicus GN=Prdx1 PE=1 SV=1 - [PRDX1_RAT]	Q63716	541.637		0.435872	0.639548		1.05832	1.05832
iLLISEDLk	Ppid	Peptidyl-prolyl cis-trans isomerase D OS=Rattus norvegicus GN=Ppid PE=1 SV=3 - [PPID_RAT]|Protein Ppidl1 OS=Rattus norvegicus GN=Ppidl1 PE=4 SV=1 - [M0RB67_RAT]	Q6DGG0;M0RB67	751.483		0.435872	0.639548		1.0698	1.0698
iINEPTAAAIAYGLDk	Hspa1l	Heat shock 70 kDa protein 1-like OS=Rattus norvegicus GN=Hspa1l PE=2 SV=2 - [HS71L_RAT]|Heat shock-related 70 kDa protein 2 OS=Rattus norvegicus GN=Hspa2 PE=1 SV=2 - [HSP72_RAT]|Heat shock cognate 71 kDa protein OS=Rattus norvegicus GN=Hspa8 PE=1 SV=1 - [	P55063;P14659;P63018;P06761;M0RCB1;M0RDZ9	706.745		0.435872	0.639548		1.09694	1.09694
eTMQDLNDR	Krt18	Keratin, type I cytoskeletal 18 OS=Rattus norvegicus GN=Krt18 PE=1 SV=3 - [K1C18_RAT]	Q5BJY9	675.821		0.435872	0.639548		1.1342	1.1342
eTMQnLNDR	Krt12	Keratin, type I cytoskeletal 12 OS=Rattus norvegicus GN=Krt12 PE=3 SV=1 - [K1C12_RAT]|Keratin, type I cytoskeletal 42 OS=Rattus norvegicus GN=Krt42 PE=3 SV=1 - [K1C42_RAT]|Keratin, type I cytoskeletal 12 OS=Rattus norvegicus GN=Krt12 PE=3 SV=2 - [D4A931_R	Q6IFW5;Q6IFU7;D4A931	675.828		0.435872	0.639548		1.11236	1.11236
eAETFPFNPFDLTk	Cat	Catalase OS=Rattus norvegicus GN=Cat PE=1 SV=3 - [CATA_RAT]	P04762	705.379		0.435872	0.639548		1.31479	1.31479
lPScNLEIIDHIVGNQPDQEMESASEWYLk	Hpd	4-hydroxyphenylpyruvate dioxygenase OS=Rattus norvegicus GN=Hpd PE=1 SV=3 - [HPPD_RAT]	P32755	1325.33		0.435872	0.639548		1.10914	1.10914
sRtSVQTEDDQLIAGQSAR	Ctnna2	Protein Ctnna2 (Fragment) OS=Rattus norvegicus GN=Ctnna2 PE=4 SV=2 - [D4A6H8_RAT]|Catenin (Cadherin associated protein), alpha 1 OS=Rattus norvegicus GN=Ctnna1 PE=1 SV=1 - [Q5U302_RAT]	D4A6H8;Q5U302	791.053		0.435872	0.639548		1.3467	1.3467
sRTsVQTEDDQLIAGQSAR	Ctnna2	Protein Ctnna2 (Fragment) OS=Rattus norvegicus GN=Ctnna2 PE=4 SV=2 - [D4A6H8_RAT]|Catenin (Cadherin associated protein), alpha 1 OS=Rattus norvegicus GN=Ctnna1 PE=1 SV=1 - [Q5U302_RAT]	D4A6H8;Q5U302	791.053		0.435872	0.639548		1.3467	1.3467
sRTSVQTEDDQLIAGQSAR	Ctnna2	Protein Ctnna2 (Fragment) OS=Rattus norvegicus GN=Ctnna2 PE=4 SV=2 - [D4A6H8_RAT]|Catenin (Cadherin associated protein), alpha 1 OS=Rattus norvegicus GN=Ctnna1 PE=1 SV=1 - [Q5U302_RAT]	D4A6H8;Q5U302	791.053		0.435872	0.639548		1.3467	1.3467
aAcLTPk	Alb	Serum albumin OS=Rattus norvegicus GN=Alb PE=1 SV=2 - [ALBU_RAT]	P02770	609.867		0.435872	0.639548		0.854584	-1.17016
vLGILAMIDEGETDWk	Ppa1	Protein Ppa1 OS=Rattus norvegicus GN=Ppa1 PE=4 SV=1 - [F7EPH4_RAT]	F7EPH4	750.081		0.435872	0.639548		1.08173	1.08173
vDFPQDQLATLTGR	Mdh2	Malate dehydrogenase, mitochondrial OS=Rattus norvegicus GN=Mdh2 PE=1 SV=2 - [MDHM_RAT]	P04636	895.485		0.435872	0.639548		0.921189	-1.08555
lYSEFLGk	Gstm3	Glutathione S-transferase Yb-3 OS=Rattus norvegicus GN=Gstm3 PE=1 SV=2 - [GSTM4_RAT]|Glutathione S-transferase Mu 2 OS=Rattus norvegicus GN=Gstm2 PE=1 SV=2 - [GSTM2_RAT]|Glutathione S-transferase Mu 1 OS=Rattus norvegicus GN=Gstm1 PE=1 SV=2 - [GSTM1_RAT]|	P08009;P08010;P04905;B0BN47;D3ZVQ8;D4AB87;F1LXL7;G3V983;G3V8H3	707.921		0.435872	0.639548		1.22679	1.22679
dMPGFSTSk	Ivd	Isovaleryl-CoA dehydrogenase, mitochondrial OS=Rattus norvegicus GN=Ivd PE=1 SV=2 - [IVD_RAT]	P12007	714.383		0.435872	0.639548		1.03914	1.03914
vDILDPALLR	Psmc3	26S protease regulatory subunit 6A OS=Rattus norvegicus GN=Psmc3 PE=2 SV=1 - [Q6P6U2_RAT]|26S protease regulatory subunit 6A OS=Rattus norvegicus GN=Psmc3 PE=2 SV=1 - [PRS6A_RAT]	Q6P6U2;Q63569	677.419		0.435872	0.639548		0.958346	-1.04346
tFAPEEISAMVLTk	Hspa5	78 kDa glucose-regulated protein OS=Rattus norvegicus GN=Hspa5 PE=1 SV=1 - [GRP78_RAT]	P06761	998.065		0.435872	0.639548		1.06259	1.06259
vVDLLAPYAk	Atp5b	ATP synthase subunit beta, mitochondrial OS=Rattus norvegicus GN=Atp5b PE=1 SV=2 - [ATPB_RAT]|ATP synthase subunit beta OS=Rattus norvegicus GN=Atp5b PE=3 SV=1 - [G3V6D3_RAT]	P10719;G3V6D3	773.983		0.435872	0.639548		0.813866	-1.2287
dRDVTFSPATIEEELIk	Manf	Mesencephalic astrocyte-derived neurotrophic factor OS=Rattus norvegicus GN=Manf PE=1 SV=1 - [MANF_RAT]	P0C5H9	807.78		0.435872	0.639548		1.08105	1.08105
aIADNVk	Tpi1	Triosephosphate isomerase OS=Rattus norvegicus GN=Tpi1 PE=1 SV=2 - [TPIS_RAT]|Triosephosphate isomerase (Fragment) OS=Rattus norvegicus PE=3 SV=1 - [M0R4U4_RAT]	P48500;M0R4U4	594.871		0.435872	0.639548		0.975905	-1.02469
vGLLEALLPGQPEAVAR	Gss	Glutathione synthetase OS=Rattus norvegicus GN=Gss PE=1 SV=1 - [GSHB_RAT]	P46413	654.725		0.435872	0.639548		1.05887	1.05887
aDEGISFR	Prdx1	Peroxiredoxin-1 OS=Rattus norvegicus GN=Prdx1 PE=1 SV=1 - [PRDX1_RAT]	Q63716	562.301		0.435872	0.639548		1.04111	1.04111
dYQDFQHLDNENDHHQLQR	Asgr1	Asialoglycoprotein receptor 1 OS=Rattus norvegicus GN=Asgr1 PE=1 SV=2 - [ASGR1_RAT]	P02706	537.051		0.435872	0.639548		1.06094	1.06094
dTDSEEEIR	Calm1	Calmodulin OS=Rattus norvegicus GN=Calm1 PE=1 SV=2 - [CALM_RAT]|Calmodulin-like protein 3 OS=Rattus norvegicus GN=Calml3 PE=2 SV=1 - [CALL3_RAT]	P62161;Q5U206	661.817		0.435872	0.639548		1.05895	1.05895
tIAMDGTEGLVR	Atp5b	ATP synthase subunit beta, mitochondrial OS=Rattus norvegicus GN=Atp5b PE=1 SV=2 - [ATPB_RAT]|ATP synthase subunit beta OS=Rattus norvegicus GN=Atp5b PE=3 SV=1 - [G3V6D3_RAT]	P10719;G3V6D3	746.404		0.435872	0.639548		1.05734	1.05734
vLQALEGLk	Rps19	40S ribosomal protein S19 OS=Rattus norvegicus GN=Rps19 PE=2 SV=3 - [RS19_RAT]|Uncharacterized protein OS=Rattus norvegicus PE=4 SV=2 - [D3ZGN8_RAT]|Protein LOC100362339 OS=Rattus norvegicus GN=LOC100362339 PE=4 SV=1 - [D4A6G6_RAT]|Protein Rps19l1 OS=Ratt	P17074;D3ZGN8;D4A6G6;F1LYF3;F1M395	714.963		0.435872	0.639548		1.06438	1.06438
kVGDDIAk	Rpl12	60S ribosomal protein L12 OS=Rattus norvegicus GN=Rpl12 PE=2 SV=1 - [RL12_RAT]|Uncharacterized protein OS=Rattus norvegicus GN=Rpl12-ps1 PE=3 SV=1 - [D3ZJE2_RAT]|Protein RGD1563956 (Fragment) OS=Rattus norvegicus GN=RGD1563956 PE=3 SV=2 - [D4A8N3_RAT]|RCG	P23358;D3ZJE2;D4A8N3;M0R4B6;M0RD35	511.658		0.435872	0.639548		1.05219	1.05219
tFLDAGHk	Pdia3	Protein disulfide-isomerase A3 OS=Rattus norvegicus GN=Pdia3 PE=1 SV=2 - [PDIA3_RAT]	P11598	449.599		0.435872	0.639548		1.05467	1.05467
yDYEEVEAEGANk	Pgm1	Phosphoglucomutase-1 OS=Rattus norvegicus GN=Pgm1 PE=1 SV=2 - [PGM1_RAT]|Phosphoglucomutase 1 OS=Rattus norvegicus GN=Pgm1 PE=2 SV=2 - [Q499Q4_RAT]	P38652;Q499Q4	658.994		0.435872	0.639548		1.08292	1.08292
gFQGSFEELcR	Acsl1	Long-chain-fatty-acid--CoA ligase 1 OS=Rattus norvegicus GN=Acsl1 PE=1 SV=1 - [ACSL1_RAT]	P18163	779.879		0.435872	0.639548		1.07666	1.07666
aDGYVLEGk	Rps8	40S ribosomal protein S8 OS=Rattus norvegicus GN=Rps8 PE=1 SV=2 - [RS8_RAT]|40S ribosomal protein S8 OS=Rattus norvegicus GN=RGD1566369 PE=3 SV=1 - [D3ZIE1_RAT]|40S ribosomal protein S8 OS=Rattus norvegicus GN=LOC100363452 PE=3 SV=1 - [M0R7Q5_RAT]	P62243;D3ZIE1;M0R7Q5	705.405		0.435872	0.639548		1.02797	1.02797
dAMLFPSFIHSQk	Cat	Catalase OS=Rattus norvegicus GN=Cat PE=1 SV=3 - [CATA_RAT]	P04762	660.366		0.435872	0.639548		0.95686	-1.04509
fLQEYFDGNLk	Pdia3	Protein disulfide-isomerase A3 OS=Rattus norvegicus GN=Pdia3 PE=1 SV=2 - [PDIA3_RAT]	P11598	611.338		0.435872	0.639548		1.04664	1.04664
iTFVDFIAYDVLER	Gstm3	Glutathione S-transferase Yb-3 OS=Rattus norvegicus GN=Gstm3 PE=1 SV=2 - [GSTM4_RAT]	P08009	965.529		0.435872	0.639548		1.04324	1.04324
eADDIVNWLk	P4hb	Protein disulfide-isomerase OS=Rattus norvegicus GN=P4hb PE=1 SV=2 - [PDIA1_RAT]	P04785	830.969		0.435872	0.639548		1.04934	1.04934
aIDLFTDAIk	St13	Hsc70-interacting protein OS=Rattus norvegicus GN=St13 PE=1 SV=1 - [F10A1_RAT]	P50503	782.971		0.435872	0.639548		0.989285	-1.01083
eIAQDFk	Hist2h3c2	Histone H3.1 OS=Rattus norvegicus PE=1 SV=3 - [H31_RAT]|Histone H3 OS=Rattus norvegicus GN=Hist2h3c2 PE=1 SV=1 - [D3ZJ08_RAT]|Histone H3.3 OS=Rattus norvegicus GN=H3f3b PE=1 SV=2 - [H33_RAT]|Histone H3 OS=Rattus norvegicus GN=H3f3c PE=3 SV=1 - [D3ZK97_RAT	Q6LED0;D3ZJ08;P84245;D3ZK97;D3ZQN4;D4A0P4;M0R537;M0RBX6;M0RCB8	654.882		0.435872	0.639548		0.97899	-1.02146
tSEIEGANQLLELFDLGk	Mdp1	Protein Mdp1 OS=Rattus norvegicus GN=Mdp1 PE=4 SV=1 - [D4A4U3_RAT]	D4A4U3	812.452		0.435872	0.639548		0.976907	-1.02364
aIYQGPSSPDkS	Comt	Catechol O-methyltransferase OS=Rattus norvegicus GN=Comt PE=1 SV=2 - [COMT_RAT]|Isoform 2 of Catechol O-methyltransferase OS=Rattus norvegicus GN=Comt - [COMT_RAT]	P22734;P22734-2	596.637		0.435872	0.639548		1.01434	1.01434
kLLEGEESR	Krt7	Keratin, type II cytoskeletal 7 OS=Rattus norvegicus GN=Krt7 PE=3 SV=1 - [K2C7_RAT]|Keratin, type II cytoskeletal 8 OS=Rattus norvegicus GN=Krt8 PE=1 SV=3 - [K2C8_RAT]|Vimentin OS=Rattus norvegicus GN=Vim PE=1 SV=2 - [VIME_RAT]|Peripherin OS=Rattus norveg	Q6IG12;Q10758;P31000;P21807;P48675;F1M7P4;G3V712;G3V8C3;Q6P725	506.967		0.435872	0.639548		1.01596	1.01596
lGEYGFQNAVLVR	Alb	Serum albumin OS=Rattus norvegicus GN=Alb PE=1 SV=2 - [ALBU_RAT]	P02770	847.974		0.435872	0.639548		0.979718	-1.0207
aQYEQLAQk	Krt18	Keratin, type I cytoskeletal 18 OS=Rattus norvegicus GN=Krt18 PE=1 SV=3 - [K1C18_RAT]	Q5BJY9	768.942		0.435872	0.639548		1.00296	1.00296
aDDFFLLR	Sec14l4	Protein Sec14l4 OS=Rattus norvegicus GN=Sec14l4 PE=4 SV=1 - [D3ZUU8_RAT]	D3ZUU8	613.342		0.449521	0.658561		1.18487	1.18487
lDAITDEEnDMLDLAFGLTNR	Fdx1	Adrenodoxin, mitochondrial OS=Rattus norvegicus GN=Fdx1 PE=2 SV=1 - [ADX_RAT]|Adrenodoxin, mitochondrial OS=Rattus norvegicus GN=Fdx1 PE=4 SV=1 - [G3V7L0_RAT]	P24483;G3V7L0	866.1		0.449521	0.658561		1.0925	1.0925
dMAIATGGAVFGEEGLNLNLEDVQAHDLGk	Hspd1	60 kDa heat shock protein, mitochondrial OS=Rattus norvegicus GN=Hspd1 PE=1 SV=1 - [CH60_RAT]	P63039	886.962		0.472509	0.679959		1.13959	1.13959
gFFVQPTVFSNVTDEMR	Aldh1a7	Aldehyde dehydrogenase, cytosolic 1 OS=Rattus norvegicus GN=Aldh1a7 PE=1 SV=2 - [AL1A7_RAT]|Retinal dehydrogenase 1 OS=Rattus norvegicus GN=Aldh1a1 PE=1 SV=3 - [AL1A1_RAT]|Aldehyde dehydrogenase, cytosolic 1 OS=Rattus norvegicus GN=Aldh1a7 PE=3 SV=2 - [D3	P13601;P51647;D3ZCV5	1102.06		0.481251	0.679959		0.611143	-1.63628
vVAGVASALAHk	Hbb	Hemoglobin subunit beta-1 OS=Rattus norvegicus GN=Hbb PE=1 SV=3 - [HBB1_RAT]|Hemoglobin subunit beta-2 OS=Rattus norvegicus PE=1 SV=2 - [HBB2_RAT]|Protein Hbb-b1 OS=Rattus norvegicus GN=Hbb-b1 PE=3 SV=1 - [Q62669_RAT]	P02091;P11517;Q62669	527.668		0.481251	0.679959		0.800861	-1.24866
rLPEAIEEVk	Grhpr	Grhpr protein OS=Rattus norvegicus GN=Grhpr PE=2 SV=1 - [B0BN46_RAT]	B0BN46	548.002		0.481251	0.679959		1.07339	1.07339
eSSVEEEVWHFLR	Ppa2	Protein Ppa2 OS=Rattus norvegicus GN=Ppa2 PE=4 SV=2 - [D4A830_RAT]	D4A830	625.987		0.481251	0.679959		1.07072	1.07072
iMEGPAFNFLDAPAVR	Pdhb	Pyruvate dehydrogenase E1 component subunit beta, mitochondrial OS=Rattus norvegicus GN=Pdhb PE=1 SV=2 - [ODPB_RAT]	P49432	659.687		0.481251	0.679959		1.10511	1.10511
aTVFQELAR	Urad	Protein Urad OS=Rattus norvegicus GN=Urad PE=4 SV=1 - [M0RCU5_RAT]	M0RCU5	632.366		0.481251	0.679959		1.06247	1.06247
lVAIVDVIDqNR	Rpl14	60S ribosomal protein L14 OS=Rattus norvegicus GN=Rpl14 PE=1 SV=3 - [RL14_RAT]|60S ribosomal protein L14 OS=Rattus norvegicus GN=Rpl14 PE=4 SV=1 - [F1LSW7_RAT]|LRRGT00066 OS=Rattus norvegicus GN=LOC306079 PE=2 SV=1 - [Q6TUH8_RAT]	Q63507;F1LSW7;Q6TUH8	528.976		0.481251	0.679959		1.08636	1.08636
lVAIVDVIDQnR	Rpl14	60S ribosomal protein L14 OS=Rattus norvegicus GN=Rpl14 PE=1 SV=3 - [RL14_RAT]|60S ribosomal protein L14 OS=Rattus norvegicus GN=Rpl14 PE=4 SV=1 - [F1LSW7_RAT]|LRRGT00066 OS=Rattus norvegicus GN=LOC306079 PE=2 SV=1 - [Q6TUH8_RAT]	Q63507;F1LSW7;Q6TUH8	528.976		0.481251	0.679959		1.08636	1.08636
gVSEIVHEGk	Fabp1	Fatty acid-binding protein, liver OS=Rattus norvegicus GN=Fabp1 PE=1 SV=1 - [FABPL_RAT]	P02692	504.964		0.481251	0.679959		0.875232	-1.14255
qITINDLPVGR	Prdx1	Peroxiredoxin-1 OS=Rattus norvegicus GN=Prdx1 PE=1 SV=1 - [PRDX1_RAT]|Peroxiredoxin-4 OS=Rattus norvegicus GN=Prdx4 PE=2 SV=1 - [PRDX4_RAT]	Q63716;Q9Z0V5	727.93		0.481251	0.679959		1.06207	1.06207
dMAIATGGAVFGEEGLnLnLEDVQAHDLGk	Hspd1	60 kDa heat shock protein, mitochondrial OS=Rattus norvegicus GN=Hspd1 PE=1 SV=1 - [CH60_RAT]	P63039	886.962		0.481251	0.679959		1.11611	1.11611
dMAIATGGAVFGEEGLNLnLEDVqAHDLGk	Hspd1	60 kDa heat shock protein, mitochondrial OS=Rattus norvegicus GN=Hspd1 PE=1 SV=1 - [CH60_RAT]	P63039	886.962		0.481251	0.679959		1.11611	1.11611
eNMAQALSPDMLATDLAYYLVR	Asl	Argininosuccinate lyase OS=Rattus norvegicus GN=Asl PE=2 SV=1 - [ARLY_RAT]|Argininosuccinate lyase OS=Rattus norvegicus GN=Asl PE=3 SV=1 - [Z4YND9_RAT]	P20673;Z4YND9	905.462		0.481251	0.679959		0.921725	-1.08492
lNDFASAVR	Cox5a	Cytochrome c oxidase subunit 5A, mitochondrial OS=Rattus norvegicus GN=Cox5a PE=1 SV=1 - [COX5A_RAT]	P11240	611.343		0.481251	0.679959		1.06847	1.06847
dRAsPESLDLTR	Prox1	Prospero-related homeobox 1 (Predicted) OS=Rattus norvegicus GN=Prox1 PE=4 SV=1 - [D3ZU00_RAT]	D3ZU00	556.943		0.481251	0.679959		1.13661	1.13661
fcPAGVYEFVPLEQGDGFR	Etfdh	Electron transfer flavoprotein-ubiquinone oxidoreductase, mitochondrial OS=Rattus norvegicus GN=Etfdh PE=1 SV=1 - [ETFD_RAT]|Electron transfer flavoprotein-ubiquinone oxidoreductase, mitochondrial OS=Rattus norvegicus GN=Etfdh PE=2 SV=1 - [Q66HF3_RAT]	Q6UPE1;Q66HF3	806.398		0.481251	0.679959		1.08102	1.08102
vLDSGAPIk	Atp5b	ATP synthase subunit beta, mitochondrial OS=Rattus norvegicus GN=Atp5b PE=1 SV=2 - [ATPB_RAT]|ATP synthase subunit beta OS=Rattus norvegicus GN=Atp5b PE=3 SV=1 - [G3V6D3_RAT]	P10719;G3V6D3	679.426		0.481251	0.679959		1.06756	1.06756
gLGDcLVk	Slc25a5	ADP/ATP translocase 2 OS=Rattus norvegicus GN=Slc25a5 PE=1 SV=3 - [ADT2_RAT]|Uncharacterized protein (Fragment) OS=Rattus norvegicus PE=3 SV=2 - [D3ZE29_RAT]|Uncharacterized protein OS=Rattus norvegicus PE=3 SV=2 - [D4A2A1_RAT]|Uncharacterized protein (Fr	Q09073;D3ZE29;D4A2A1;M0R5W3	660.391		0.481251	0.679959		1.08148	1.08148
yFDDHPNHPFTDE	Akr1c9	3-alpha-hydroxysteroid dehydrogenase OS=Rattus norvegicus GN=Akr1c9 PE=1 SV=1 - [DIDH_RAT]	P23457	621.611		0.481251	0.679959		1.11433	1.11433
tGVLQGGPESEVEIVk	Pklr	Pyruvate kinase PKLR OS=Rattus norvegicus GN=Pklr PE=2 SV=2 - [KPYR_RAT]|Isoform L-type of Pyruvate kinase PKLR OS=Rattus norvegicus GN=Pklr - [KPYR_RAT]	P12928;P12928-2	700.736		0.481251	0.679959		0.934635	-1.06994
aVAIDLPGLGR	Abhd14b	Alpha/beta hydrolase domain-containing protein 14B OS=Rattus norvegicus GN=Abhd14b PE=2 SV=1 - [ABHEB_RAT]	Q6DGG1	655.903		0.481251	0.679959		1.08351	1.08351
nVETMNYADIER	Dlst	Dihydrolipoyllysine-residue succinyltransferase component of 2-oxoglutarate dehydrogenase complex, mitochondrial OS=Rattus norvegicus GN=Dlst PE=1 SV=2 - [ODO2_RAT]|Dihydrolipoamide S-succinyltransferase (E2 component of 2-oxo-glutarate complex), isoform	Q01205;G3V6P2	842.413		0.481251	0.679959		1.04854	1.04854
dLGEELEALkTELEDTLDSTAAQQELR	Myh9	Myosin-9 OS=Rattus norvegicus GN=Myh9 PE=1 SV=3 - [MYH9_RAT]|Myosin, heavy polypeptide 9, non-muscle OS=Rattus norvegicus GN=LOC100911597 PE=4 SV=1 - [G3V6P7_RAT]	Q62812;G3V6P7	869.707		0.481251	0.679959		1.13565	1.13565
gQDSTQLLDHLcANVIPk	Dmgdh	Dimethylglycine dehydrogenase, mitochondrial OS=Rattus norvegicus GN=Dmgdh PE=1 SV=1 - [M2GD_RAT]|Dimethylglycine dehydrogenase OS=Rattus norvegicus GN=Dmgdh PE=2 SV=1 - [Q5RKL4_RAT]	Q63342;Q5RKL4	823.116		0.481251	0.679959		0.926841	-1.07893
gLGTDEDSILNLLTAR	Anxa5	Annexin A5 OS=Rattus norvegicus GN=Anxa5 PE=1 SV=3 - [ANXA5_RAT]|Annexin OS=Rattus norvegicus GN=Anxa5 PE=2 SV=1 - [Q66HH8_RAT]	P14668;Q66HH8	959.027		0.481251	0.679959		0.923754	-1.08254
gILAADESVGTmGNR	Aldob	Fructose-bisphosphate aldolase B OS=Rattus norvegicus GN=Aldob PE=1 SV=2 - [ALDOB_RAT]|Fructose-bisphosphate aldolase OS=Rattus norvegicus GN=Aldob PE=2 SV=1 - [Q66HT1_RAT]	P00884;Q66HT1	605.955		0.481251	0.679959		1.1407	1.1407
dLEAHIDTANk	Myh9	Myosin-9 OS=Rattus norvegicus GN=Myh9 PE=1 SV=3 - [MYH9_RAT]|Myosin, heavy polypeptide 9, non-muscle OS=Rattus norvegicus GN=LOC100911597 PE=4 SV=1 - [G3V6P7_RAT]	Q62812;G3V6P7	562.313		0.481251	0.679959		0.928872	-1.07657
aQDTAELFFEDVRLPASALLGEENk	Acadl	Long-chain specific acyl-CoA dehydrogenase, mitochondrial OS=Rattus norvegicus GN=Acadl PE=1 SV=1 - [ACADL_RAT]	P15650	1074.57		0.481251	0.679959		1.05483	1.05483
kFDQLLAEEk	Myh9	Myosin-9 OS=Rattus norvegicus GN=Myh9 PE=1 SV=3 - [MYH9_RAT]|Myosin-11 (Fragments) OS=Rattus norvegicus GN=Myh11 PE=2 SV=3 - [MYH11_RAT]|Myosin-10 OS=Rattus norvegicus GN=Myh10 PE=2 SV=1 - [MYH10_RAT]|Myosin-11 OS=Rattus norvegicus GN=Myh11 PE=4 SV=2 - [E	Q62812;Q63862;Q9JLT0;E9PTU4;F1LNF0;G3V6P7;G3V9Y1;Q63862-2;Q63862-3	636.718		0.481251	0.679959		1.03748	1.03748
sDIGEVILVGGMTR	Hspa9	Stress-70 protein, mitochondrial OS=Rattus norvegicus GN=Hspa9 PE=1 SV=3 - [GRP75_RAT]|Stress-70 protein, mitochondrial OS=Rattus norvegicus GN=Hspa9 PE=3 SV=1 - [F1M953_RAT]	P48721;F1M953	838.466		0.481251	0.679959		1.05943	1.05943
sVDALDDINRPGSTESGRSsPPSSGR	Lsr	Lipolysis-stimulated lipoprotein receptor OS=Rattus norvegicus GN=Lsr PE=1 SV=1 - [LSR_RAT]|Isoform 2 of Lipolysis-stimulated lipoprotein receptor OS=Rattus norvegicus GN=Lsr - [LSR_RAT]|Isoform 3 of Lipolysis-stimulated lipoprotein receptor OS=Rattus nor	Q9WU74;Q9WU74-2;Q9WU74-3	739.101		0.481251	0.679959		0.893106	-1.11969
vDFPqDqLATLTGR	Mdh2	Malate dehydrogenase, mitochondrial OS=Rattus norvegicus GN=Mdh2 PE=1 SV=2 - [MDHM_RAT]	P04636	895.485		0.481251	0.679959		0.898462	-1.11301
fVLSSGk	Calr	Calreticulin OS=Rattus norvegicus GN=Calr PE=1 SV=1 - [CALR_RAT]	P18418	598.376		0.481251	0.679959		1.03672	1.03672
eGVcPEGSIDSAPVk	Tf	Serotransferrin OS=Rattus norvegicus GN=Tf PE=1 SV=3 - [TRFE_RAT]|Isoform 2 of Serotransferrin OS=Rattus norvegicus GN=Tf - [TRFE_RAT]|Ab2-417 OS=Rattus norvegicus GN=Tf PE=2 SV=1 - [Q7TMC7_RAT]	P12346;P12346-2;Q7TMC7	668.355		0.481251	0.679959		0.933997	-1.07067
cLLFVDIPSk	Rgn	Regucalcin OS=Rattus norvegicus GN=Rgn PE=1 SV=3 - [RGN_RAT]	Q03336	825.488		0.481251	0.679959		1.05489	1.05489
iAELFSELDER	Serpina3k	Serine protease inhibitor A3K OS=Rattus norvegicus GN=Serpina3k PE=1 SV=3 - [SPA3K_RAT]	P05545	775.917		0.481251	0.679959		1.04256	1.04256
fLSQPFQVAEVFTGHMGk	Atp5b	ATP synthase subunit beta, mitochondrial OS=Rattus norvegicus GN=Atp5b PE=1 SV=2 - [ATPB_RAT]|ATP synthase subunit beta OS=Rattus norvegicus GN=Atp5b PE=3 SV=1 - [G3V6D3_RAT]	P10719;G3V6D3	827.783		0.481251	0.679959		1.06226	1.06226
amGLPEDLIQk	Fabp1	Fatty acid-binding protein, liver OS=Rattus norvegicus GN=Fabp1 PE=1 SV=1 - [FABPL_RAT]	P02692	844.986		0.481251	0.679959		1.05011	1.05011
gYLGPEQLPDcLk	Mdh2	Malate dehydrogenase, mitochondrial OS=Rattus norvegicus GN=Mdh2 PE=1 SV=2 - [MDHM_RAT]	P04636	974.534		0.481251	0.679959		0.963559	-1.03782
vGFGQcAGk	Fah	Fumarylacetoacetase OS=Rattus norvegicus GN=Fah PE=1 SV=1 - [FAAA_RAT]|Fumarylacetoacetase OS=Rattus norvegicus GN=Fah PE=4 SV=2 - [F1M6W1_RAT]	P25093;F1M6W1	691.386		0.481251	0.679959		0.966921	-1.03421
dVNQQEFVR	Rps19	40S ribosomal protein S19 OS=Rattus norvegicus GN=Rps19 PE=2 SV=3 - [RS19_RAT]|Protein LOC100362339 OS=Rattus norvegicus GN=LOC100362339 PE=4 SV=1 - [D4A6G6_RAT]	P17074;D4A6G6	682.361		0.481251	0.679959		1.02916	1.02916
aQEHIFGMVLMNDWSAR	Fah	Fumarylacetoacetase OS=Rattus norvegicus GN=Fah PE=1 SV=1 - [FAAA_RAT]|Fumarylacetoacetase OS=Rattus norvegicus GN=Fah PE=4 SV=2 - [F1M6W1_RAT]	P25093;F1M6W1	745.373		0.481251	0.679959		0.979097	-1.02135
dLTDAFLAEIEk	Cyp2d3	Cytochrome P450 2D3 OS=Rattus norvegicus GN=Cyp2d3 PE=3 SV=2 - [F1LMN4_RAT]|Cytochrome P450 2D3 OS=Rattus norvegicus GN=Cyp2d3 PE=2 SV=2 - [CP2D3_RAT]	F1LMN4;P12938	608.345		0.481251	0.679959		1.02984	1.02984
vNVPVIGGHAGk	Mdh2	Malate dehydrogenase, mitochondrial OS=Rattus norvegicus GN=Mdh2 PE=1 SV=2 - [MDHM_RAT]	P04636	536		0.481251	0.679959		1.02538	1.02538
gITGIEDk	Tkt	Transketolase OS=Rattus norvegicus GN=Tkt PE=1 SV=1 - [TKT_RAT]|Transketolase OS=Rattus norvegicus GN=Tkt PE=3 SV=1 - [G3V826_RAT]	P50137;G3V826	645.887		0.481251	0.679959		0.973202	-1.02754
vSNLPTVk	Gsta3	Glutathione S-transferase alpha-3 OS=Rattus norvegicus GN=Gsta3 PE=1 SV=3 - [GSTA3_RAT]|Glutathione S-transferase alpha-5 OS=Rattus norvegicus GN=Gsta5 PE=1 SV=2 - [GSTA5_RAT]	P04904;P46418	658.42		0.481251	0.679959		0.965655	-1.03557
gLTVVQTFQELVEPR	Fdps	Farnesyl pyrophosphate synthase OS=Rattus norvegicus GN=Fdps PE=2 SV=2 - [FPPS_RAT]|Farnesyl pyrophosphate synthase OS=Rattus norvegicus GN=LOC100360417 PE=3 SV=2 - [F1LMQ2_RAT]|Farnesyl pyrophosphate synthase OS=Rattus norvegicus GN=Fdps PE=3 SV=2 - [F1L	P05369;F1LMQ2;F1LND7	649.037		0.481251	0.679959		0.992054	-1.00801
aSAELALGENSEVLk	Got2	Aspartate aminotransferase, mitochondrial OS=Rattus norvegicus GN=Got2 PE=1 SV=2 - [AATM_RAT]	P00507	663.713		0.520366	0.715391		1.13753	1.13753
lVEIAQVPk	Ugp2	Protein Ugp2 OS=Rattus norvegicus GN=Ugp2 PE=2 SV=1 - [Q4V8I9_RAT]	Q4V8I9	727.971		0.520366	0.715391		0.937462	-1.06671
tTSccFGGk	Rgn	Regucalcin OS=Rattus norvegicus GN=Rgn PE=1 SV=3 - [RGN_RAT]	Q03336	738.372		0.528849	0.715391		1.19183	1.19183
aDIVENQVmDNR	Gstm1	Glutathione S-transferase Mu 1 OS=Rattus norvegicus GN=Gstm1 PE=1 SV=2 - [GSTM1_RAT]|Glutathione S-transferase Mu 1 OS=Rattus norvegicus GN=Gstm1 PE=3 SV=1 - [G3V983_RAT]	P04905;G3V983	550.277		0.528849	0.715391		0.823117	-1.21489
gRNDLMEYAk	Ass1	Argininosuccinate synthase OS=Rattus norvegicus GN=Ass1 PE=2 SV=1 - [ASSY_RAT]	P09034	552.304		0.528849	0.715391		0.925508	-1.08049
dMDLIDVNEAFAPQFLAVQk	Acaa2	3-ketoacyl-CoA thiolase, mitochondrial OS=Rattus norvegicus GN=Acaa2 PE=2 SV=1 - [THIM_RAT]|3-ketoacyl-CoA thiolase, mitochondrial OS=Rattus norvegicus GN=Acaa2 PE=3 SV=2 - [G3V9U2_RAT]	P13437;G3V9U2	908.155		0.528849	0.715391		1.11841	1.11841
aGNLGGGVVTIER	Rpl22	60S ribosomal protein L22 OS=Rattus norvegicus GN=Rpl22 PE=2 SV=2 - [RL22_RAT]|Protein LOC100360057 (Fragment) OS=Rattus norvegicus GN=LOC100363800 PE=4 SV=1 - [F7FLF2_RAT]	P47198;F7FLF2	736.424		0.528849	0.715391		1.07341	1.07341
eGEEPTVySDDEEPkDEAAR	Pgrmc1	Membrane-associated progesterone receptor component 1 OS=Rattus norvegicus GN=Pgrmc1 PE=1 SV=3 - [PGRC1_RAT]	P70580	935.423		0.528849	0.715391		1.10684	1.10684
nAESNAELk	Rpl17	60S ribosomal protein L17 OS=Rattus norvegicus GN=Rpl17 PE=2 SV=3 - [RL17_RAT]|Uncharacterized protein (Fragment) OS=Rattus norvegicus GN=RGD1560017 PE=3 SV=2 - [D3Z9G9_RAT]|Uncharacterized protein OS=Rattus norvegicus PE=3 SV=2 - [D4ACF0_RAT]|Uncharacter	P24049;D3Z9G9;D4ACF0;F1M302	717.402		0.528849	0.715391		0.930435	-1.07477
eESFGPIMIISR	Aldh1l1	Cytosolic 10-formyltetrahydrofolate dehydrogenase OS=Rattus norvegicus GN=Aldh1l1 PE=1 SV=3 - [AL1L1_RAT]|10-formyltetrahydrofolate dehydrogenase OS=Rattus norvegicus GN=Aldh1l1 PE=1 SV=1 - [M0R8T2_RAT]	P28037;M0R8T2	804.436		0.528849	0.715391		1.0887	1.0887
hVVFGk	Ppia	Peptidyl-prolyl cis-trans isomerase A OS=Rattus norvegicus GN=Ppia PE=1 SV=2 - [PPIA_RAT]|Peptidyl-prolyl cis-trans isomerase B OS=Rattus norvegicus GN=Ppib PE=1 SV=3 - [PPIB_RAT]|Peptidyl-prolyl cis-trans isomerase OS=Rattus norvegicus GN=Ppih PE=3 SV=2	P10111;P24368;D3ZUZ9;D4A5R0;M0RA23;Q6AYQ9	382.246		0.528849	0.715391		1.0595	1.0595
vcTLAIIDPGDSDIIR	Rpl30	60S ribosomal protein L30 OS=Rattus norvegicus GN=Rpl30 PE=3 SV=2 - [RL30_RAT]	P62890	994.039		0.528849	0.715391		1.07916	1.07916
gVTEAHVDQk	#VALUE!	ES1 protein homolog, mitochondrial OS=Rattus norvegicus PE=1 SV=2 - [ES1_RAT]	P56571	514.628		0.528849	0.715391		0.951079	-1.05144
iGDFVVk	Sord	Sorbitol dehydrogenase OS=Rattus norvegicus GN=Sord PE=2 SV=4 - [DHSO_RAT]|Uncharacterized protein OS=Rattus norvegicus GN=LOC100911895 PE=4 SV=1 - [M0R5A3_RAT]	P27867;M0R5A3	618.392		0.528849	0.715391		0.942635	-1.06086
sDRPELTGAk	Etfa	Electron transfer flavoprotein subunit alpha, mitochondrial OS=Rattus norvegicus GN=Etfa PE=1 SV=4 - [ETFA_RAT]	P13803	511.299		0.528849	0.715391		0.929196	-1.0762
nLETENR	Krt18	Keratin, type I cytoskeletal 18 OS=Rattus norvegicus GN=Krt18 PE=1 SV=3 - [K1C18_RAT]	Q5BJY9	552.795		0.528849	0.715391		1.07469	1.07469
ncWQNYLDFHR	Cox6b1	Cytochrome c oxidase subunit 6B1 OS=Rattus norvegicus GN=Cox6b1 PE=4 SV=1 - [D3ZD09_RAT]	D3ZD09	594.617		0.528849	0.715391		0.876557	-1.14083
tLQTLEIDLDSMk	Krt18	Keratin, type I cytoskeletal 18 OS=Rattus norvegicus GN=Krt18 PE=1 SV=3 - [K1C18_RAT]	Q5BJY9	655.704		0.528849	0.715391		1.09514	1.09514
yEELQTLAGk	Krt8	Keratin, type II cytoskeletal 8 OS=Rattus norvegicus GN=Krt8 PE=1 SV=3 - [K2C8_RAT]	Q10758	805.463		0.528849	0.715391		1.15861	1.15861
lSkDPNIVIAk	Pdia3	Protein disulfide-isomerase A3 OS=Rattus norvegicus GN=Pdia3 PE=1 SV=2 - [PDIA3_RAT]	P11598	629.074		0.528849	0.715391		0.921402	-1.0853
eTLQNVcNk	St2a2	Alcohol sulfotransferase A OS=Rattus norvegicus GN=St2a2 PE=1 SV=2 - [ST2A2_RAT]|Sulfotransferase OS=Rattus norvegicus GN=Sult2a1 PE=3 SV=1 - [M3ZCQ0_RAT]|Bile salt sulfotransferase OS=Rattus norvegicus GN=St2a1 PE=2 SV=3 - [ST2A1_RAT]	P22789;M3ZCQ0;P15709	521.957		0.528849	0.715391		1.10095	1.10095
aANEAGYFNEEMAPIEVk	Acaa2	3-ketoacyl-CoA thiolase, mitochondrial OS=Rattus norvegicus GN=Acaa2 PE=2 SV=1 - [THIM_RAT]|3-ketoacyl-CoA thiolase, mitochondrial OS=Rattus norvegicus GN=Acaa2 PE=3 SV=2 - [G3V9U2_RAT]	P13437;G3V9U2	819.75		0.528849	0.715391		1.16219	1.16219
yHTINGHNAEVR	Hnrnpa2b1	Heterogeneous nuclear ribonucleoproteins A2/B1 OS=Rattus norvegicus GN=Hnrnpa2b1 PE=4 SV=1 - [M0R6J9_RAT]|Heterogeneous nuclear ribonucleoproteins A2/B1 OS=Rattus norvegicus GN=Hnrnpa2b1 PE=1 SV=1 - [ROA2_RAT]|Isoform A2 of Heterogeneous nuclear ribonucle	M0R6J9;A7VJC2;A7VJC2-2;A7VJC2-3;A7VJC2-4;F1LM82;F1LNF1	410.719		0.528849	0.715391		0.939474	-1.06443
skDDQVTVIGAGVTLHEALAAAEMLk	Tkt	Transketolase OS=Rattus norvegicus GN=Tkt PE=1 SV=1 - [TKT_RAT]|Transketolase OS=Rattus norvegicus GN=Tkt PE=3 SV=1 - [G3V826_RAT]	P50137;G3V826	839.477		0.528849	0.715391		1.08085	1.08085
vLVAQHDAYk	Etfa	Electron transfer flavoprotein subunit alpha, mitochondrial OS=Rattus norvegicus GN=Etfa PE=1 SV=4 - [ETFA_RAT]	P13803	534.652		0.528849	0.715391		0.964512	-1.03679
eIGLWFkPEELIDYk	Nme2	Nucleoside diphosphate kinase B OS=Rattus norvegicus GN=Nme2 PE=1 SV=1 - [NDKB_RAT]	P19804	856.495		0.528849	0.715391		1.12704	1.12704
nFEEVAFDEkk	P4hb	Protein disulfide-isomerase OS=Rattus norvegicus GN=P4hb PE=1 SV=2 - [PDIA1_RAT]	P04785	681.716		0.528849	0.715391		0.873067	-1.14539
lQLAMVcYSPDFER	Gstm2	Glutathione S-transferase Mu 2 OS=Rattus norvegicus GN=Gstm2 PE=1 SV=2 - [GSTM2_RAT]	P08010	979.488		0.528849	0.715391		1.05466	1.05466
lHDVNNDGFLDEQELEALFTk	Nucb2	Nucleobindin-2 OS=Rattus norvegicus GN=Nucb2 PE=2 SV=1 - [NUCB2_RAT]|Nucleobindin 2, isoform CRA_b OS=Rattus norvegicus GN=Nucb2 PE=4 SV=1 - [G3V8R1_RAT]	Q9JI85;G3V8R1	969.17		0.528849	0.715391		1.04287	1.04287
cAVVDVPFGGAk	Glud1	Glutamate dehydrogenase 1, mitochondrial OS=Rattus norvegicus GN=Glud1 PE=1 SV=2 - [DHE3_RAT]	P10860	839.472		0.528849	0.715391		1.15155	1.15155
sLQDIIAILGMDELSEEDkLTVSR	Atp5b	ATP synthase subunit beta, mitochondrial OS=Rattus norvegicus GN=Atp5b PE=1 SV=2 - [ATPB_RAT]|ATP synthase subunit beta OS=Rattus norvegicus GN=Atp5b PE=3 SV=1 - [G3V6D3_RAT]	P10719;G3V6D3	788.181		0.528849	0.715391		0.87881	-1.1379
eMTLDEWk	Serbp1	Plasminogen activator inhibitor 1 RNA-binding protein OS=Rattus norvegicus GN=Serbp1 PE=1 SV=2 - [PAIRB_RAT]|Isoform 2 of Plasminogen activator inhibitor 1 RNA-binding protein OS=Rattus norvegicus GN=Serbp1 - [PAIRB_RAT]	Q6AXS5;Q6AXS5-2	755.404		0.528849	0.715391		1.02567	1.02567
vPPETIDSVIVGNVMQSSSDAAYLAR	Acaa2	3-ketoacyl-CoA thiolase, mitochondrial OS=Rattus norvegicus GN=Acaa2 PE=2 SV=1 - [THIM_RAT]|3-ketoacyl-CoA thiolase, mitochondrial OS=Rattus norvegicus GN=Acaa2 PE=3 SV=2 - [G3V9U2_RAT]	P13437;G3V9U2	737.886		0.528849	0.715391		0.891872	-1.12124
dLLTAYYDVDYEk	Pdia3	Protein disulfide-isomerase A3 OS=Rattus norvegicus GN=Pdia3 PE=1 SV=2 - [PDIA3_RAT]	P11598	689.362		0.528849	0.715391		1.11379	1.11379
eSYPFLPTVIDGVVLPk	Ces1d	Carboxylesterase 1D OS=Rattus norvegicus GN=Ces1d PE=1 SV=2 - [CES1D_RAT]|Carboxylesterase 1D OS=Rattus norvegicus GN=Ces1d PE=3 SV=2 - [G3V822_RAT]	P16303;G3V822	778.123		0.528849	0.715391		0.958242	-1.04358
gNIYSINEGYAk	Fbp1	Fructose-1,6-bisphosphatase 1 OS=Rattus norvegicus GN=Fbp1 PE=1 SV=2 - [F16P1_RAT]|Fructose-1,6-bisphosphatase 1 OS=Rattus norvegicus GN=Fbp1 PE=3 SV=2 - [F1LRT1_RAT]	P19112;F1LRT1	893.975		0.528849	0.715391		1.1012	1.1012
iDQLMIEMDGTENk	Eno1	Alpha-enolase OS=Rattus norvegicus GN=Eno1 PE=1 SV=4 - [ENOA_RAT]|Uncharacterized protein OS=Rattus norvegicus PE=3 SV=1 - [M0R5J4_RAT]|Uncharacterized protein (Fragment) OS=Rattus norvegicus PE=3 SV=1 - [M0RAU4_RAT]	P04764;M0R5J4;M0RAU4	699.032		0.528849	0.715391		0.927087	-1.07865
lLLPGELAk	Hist1h2bk	Histone H2B OS=Rattus norvegicus GN=Hist1h2bk PE=3 SV=1 - [G3V9C7_RAT]|Histone H2B OS=Rattus norvegicus GN=LOC100910200 PE=3 SV=1 - [G3V8B3_RAT]|Histone H2B OS=Rattus norvegicus GN=Hist3h2bb PE=3 SV=1 - [M0RBQ5_RAT]|Histone H2B type 1-A OS=Rattus norvegic	G3V9C7;G3V8B3;M0RBQ5;Q00729;Q00715;D3ZNZ9;D3ZLY9;D3ZNH4;D3ZWM5;D4A817;M0R4L7	706.468		0.528849	0.715391		0.907065	-1.10246
vQMEQLNGVLLHLESELAQTR	Krt18	Keratin, type I cytoskeletal 18 OS=Rattus norvegicus GN=Krt18 PE=1 SV=3 - [K1C18_RAT]	Q5BJY9	885.144		0.528849	0.715391		1.05792	1.05792
gQALPEVVAk	Aldh1l1	Cytosolic 10-formyltetrahydrofolate dehydrogenase OS=Rattus norvegicus GN=Aldh1l1 PE=1 SV=3 - [AL1L1_RAT]|10-formyltetrahydrofolate dehydrogenase OS=Rattus norvegicus GN=Aldh1l1 PE=1 SV=1 - [M0R8T2_RAT]	P28037;M0R8T2	735.457		0.528849	0.715391		0.980139	-1.02026
eSWLTGEEIEDIVEk	Iqgap2	Protein Iqgap2 OS=Rattus norvegicus GN=Iqgap2 PE=4 SV=2 - [F1LW74_RAT]	F1LW74	1118.09		0.528849	0.715391		1.0416	1.0416
yTPEQVAMATVTALHR	Aldob	Fructose-bisphosphate aldolase B OS=Rattus norvegicus GN=Aldob PE=1 SV=2 - [ALDOB_RAT]|Fructose-bisphosphate aldolase OS=Rattus norvegicus GN=Aldob PE=2 SV=1 - [Q66HT1_RAT]	P00884;Q66HT1	673.029		0.528849	0.715391		0.956035	-1.04599
mLTPLELVQFDIETAEPVR	Slc27a5	Bile acyl-CoA synthetase OS=Rattus norvegicus GN=Slc27a5 PE=1 SV=1 - [S27A5_RAT]	Q9ES38	810.776		0.528849	0.715391		1.05239	1.05239
lGLDFPNLPYLIDGSR	Gstm1	Glutathione S-transferase Mu 1 OS=Rattus norvegicus GN=Gstm1 PE=1 SV=2 - [GSTM1_RAT]|Glutathione S-transferase Mu 1 OS=Rattus norvegicus GN=Gstm1 PE=3 SV=1 - [G3V983_RAT]	P04905;G3V983	673.708		0.528849	0.715391		1.07575	1.07575
gIHVEVPGAEAENLGPLQVAR	Etfb	Electron transfer flavoprotein subunit beta OS=Rattus norvegicus GN=Etfb PE=2 SV=3 - [ETFB_RAT]	Q68FU3	597.082		0.528849	0.715391		0.958768	-1.043
aAIDAGYR	Akr1b7	Aldose reductase-related protein 1 OS=Rattus norvegicus GN=Akr1b7 PE=1 SV=1 - [ALD1_RAT]|Protein Akr1b10 (Fragment) OS=Rattus norvegicus GN=Akr1b10 PE=4 SV=1 - [F7EMK8_RAT]|Protein Akr1b8 OS=Rattus norvegicus GN=Akr1b8 PE=4 SV=1 - [G3V786_RAT]|Aldo-keto r	Q5RJP0;F7EMK8;G3V786;Q6AY99	533.297		0.528849	0.715391		1.04359	1.04359
qDVDVWLWQLEGSSk	Haao	3-hydroxyanthranilate 3,4-dioxygenase OS=Rattus norvegicus GN=Haao PE=1 SV=2 - [3HAO_RAT]	P46953	750.072		0.528849	0.715391		0.975251	-1.02538
lIDLLDSHYFGVEPPQGR	Urad	Protein Urad OS=Rattus norvegicus GN=Urad PE=4 SV=1 - [M0RCU5_RAT]	M0RCU5	762.409		0.528849	0.715391		1.03479	1.03479
vFDkDGNGYISAAELR	Calm1	Calmodulin OS=Rattus norvegicus GN=Calm1 PE=1 SV=2 - [CALM_RAT]	P62161	738.403		0.528849	0.715391		1.02844	1.02844
aLDLFSDNAPPPELLEIINEDIAk	Pdia6	Protein disulfide-isomerase A6 OS=Rattus norvegicus GN=Pdia6 PE=1 SV=2 - [PDIA6_RAT]	Q63081	774.678		0.528849	0.715391		0.964753	-1.03653
iQEAGTEVVk	Mdh2	Malate dehydrogenase, mitochondrial OS=Rattus norvegicus GN=Mdh2 PE=1 SV=2 - [MDHM_RAT]	P04636	766.458		0.528849	0.715391		1.03509	1.03509
eTVVEVPQVTWEDIGGLEDVkR	Vcp	Transitional endoplasmic reticulum ATPase OS=Rattus norvegicus GN=Vcp PE=1 SV=3 - [TERA_RAT]	P46462	986.206		0.528849	0.715391		0.968738	-1.03227
dFSALESQLQDTQELLQEENR	Myh9	Myosin-9 OS=Rattus norvegicus GN=Myh9 PE=1 SV=3 - [MYH9_RAT]|Myosin, heavy polypeptide 9, non-muscle OS=Rattus norvegicus GN=LOC100911597 PE=4 SV=1 - [G3V6P7_RAT]	Q62812;G3V6P7	908.116		0.528849	0.715391		0.979495	-1.02093
cIPALDSLkPANEDQk	Hspd1	60 kDa heat shock protein, mitochondrial OS=Rattus norvegicus GN=Hspd1 PE=1 SV=1 - [CH60_RAT]	P63039	622.352		0.528849	0.715391		0.968351	-1.03268
dYPDLAk	Scp2	Non-specific lipid-transfer protein OS=Rattus norvegicus GN=Scp2 PE=4 SV=2 - [F1LQ55_RAT]|Non-specific lipid-transfer protein OS=Rattus norvegicus GN=Scp2 PE=1 SV=3 - [NLTP_RAT]	F1LQ55;P11915	640.368		0.528849	0.715391		1.00574	1.00574
aILEDMVk	Acsl1	Long-chain-fatty-acid--CoA ligase 1 OS=Rattus norvegicus GN=Acsl1 PE=1 SV=1 - [ACSL1_RAT]	P18163	688.914		0.528849	0.715391		1.02606	1.02606
aNPFGGASHAk	Rps23	40S ribosomal protein S23 OS=Rattus norvegicus GN=Rps23 PE=1 SV=3 - [RS23_RAT]	P62268	505.62		0.528849	0.715391		0.989931	-1.01017
aSSVVVSGTPIR	Fah	Fumarylacetoacetase OS=Rattus norvegicus GN=Fah PE=1 SV=1 - [FAAA_RAT]	P25093	701.416		0.528849	0.715391		1.01119	1.01119
gALLDGTSR	Adh1	Alcohol dehydrogenase 1 OS=Rattus norvegicus GN=Adh1 PE=1 SV=3 - [ADH1_RAT]|Alcohol dehydrogenase 1 OS=Rattus norvegicus GN=Adh1 PE=4 SV=2 - [F1LSR9_RAT]	P06757;F1LSR9	559.821		0.528849	0.715391		0.997586	-1.00242
tLNDELEIIEGMk	Hspd1	60 kDa heat shock protein, mitochondrial OS=Rattus norvegicus GN=Hspd1 PE=1 SV=1 - [CH60_RAT]|Uncharacterized protein (Fragment) OS=Rattus norvegicus PE=3 SV=2 - [D3Z9X1_RAT]	P63039;D3Z9X1	660.364		0.528849	0.715391		1.00502	1.00502
aRFEELNADLFR	Hspa2	Heat shock-related 70 kDa protein 2 OS=Rattus norvegicus GN=Hspa2 PE=1 SV=2 - [HSP72_RAT]|Heat shock cognate 71 kDa protein OS=Rattus norvegicus GN=Hspa8 PE=1 SV=1 - [HSP7C_RAT]|Uncharacterized protein (Fragment) OS=Rattus norvegicus PE=3 SV=2 - [D4A4S3_R	P14659;P63018;D4A4S3;F1LZI1;M0R8M9;M0RCB1	570.644		0.545199	0.736462		0.84608	-1.18192
gISEETTTGVHNLYk	Ahcy	Adenosylhomocysteinase OS=Rattus norvegicus GN=Ahcy PE=1 SV=3 - [SAHH_RAT]	P10760	703.052		0.545199	0.736462		0.9685	-1.03252
iFGVTTLDIVR	Mdh2	Malate dehydrogenase, mitochondrial OS=Rattus norvegicus GN=Mdh2 PE=1 SV=2 - [MDHM_RAT]	P04636	731.945		0.570606	0.757091		1.08099	1.08099
vInFAVk	Cst5	Protein Cst5 OS=Rattus norvegicus GN=Cst5 PE=4 SV=1 - [A0A096MKE3_RAT]|Cystatin 10 (Chondrocytes) (Predicted) OS=Rattus norvegicus GN=Cst5 PE=4 SV=1 - [D4AAU9_RAT]	A0A096MKE3;D4AAU9	625.4		0.570606	0.757091		0.935356	-1.06911
tAcYGHFGR	Mat1a	S-adenosylmethionine synthase isoform type-1 OS=Rattus norvegicus GN=Mat1a PE=1 SV=2 - [METK1_RAT]|Uncharacterized protein (Fragment) OS=Rattus norvegicus GN=Mat1a PE=3 SV=2 - [F1LZ34_RAT]	P13444;F1LZ34	433.215		0.570606	0.757091		1.05004	1.05004
kLEDGPk	Eef1a1	Elongation factor 1-alpha 1 OS=Rattus norvegicus GN=Eef1a1 PE=1 SV=1 - [EF1A1_RAT]|Uncharacterized protein OS=Rattus norvegicus PE=4 SV=1 - [D3ZA96_RAT]|Elongation factor 1-alpha OS=Rattus norvegicus GN=LOC100360413 PE=3 SV=1 - [M0R757_RAT]|Elongation fac	P62630;D3ZA96;M0R757;M0RAS8	491.979		0.570606	0.757091		0.953792	-1.04845
yGINTTDIFQTVDLWEGk	Tagln2	Transgelin-2 OS=Rattus norvegicus GN=Tagln2 PE=2 SV=1 - [TAGL2_RAT]	Q5XFX0	853.456		0.578742	0.757091		1.11392	1.11392
mGHAGAIIAGGk	Suclg1	Succinyl-CoA ligase [ADP/GDP-forming] subunit alpha, mitochondrial OS=Rattus norvegicus GN=Suclg1 PE=2 SV=2 - [SUCA_RAT]	P13086	514.306		0.578742	0.757091		1.29135	1.29135
acGLFVTSDEEDFPFHEEY	Akr1b7	Aldose reductase-related protein 1 OS=Rattus norvegicus GN=Akr1b7 PE=1 SV=1 - [ALD1_RAT]	Q5RJP0	1261.06		0.578742	0.757091		1.08102	1.08102
iTAHLVHELR	Acaa2	3-ketoacyl-CoA thiolase, mitochondrial OS=Rattus norvegicus GN=Acaa2 PE=2 SV=1 - [THIM_RAT]	P13437	355.217		0.578742	0.757091		0.848402	-1.17869
aGIPVFAWk	Ahcy	Adenosylhomocysteinase OS=Rattus norvegicus GN=Ahcy PE=1 SV=3 - [SAHH_RAT]|Uncharacterized protein OS=Rattus norvegicus PE=3 SV=1 - [D4AB27_RAT]	P10760;D4AB27	723.947		0.578742	0.757091		1.07051	1.07051
aLYQAEAFVADFk	Serpina3k	Serine protease inhibitor A3K OS=Rattus norvegicus GN=Serpina3k PE=1 SV=3 - [SPA3K_RAT]	P05545	644.361		0.578742	0.757091		1.048	1.048
rDEsDEEPPRVER	RGD1306556	Protein RGD1306556 OS=Rattus norvegicus GN=RGD1306556 PE=4 SV=2 - [F1M8B8_RAT]	F1M8B8	641.632		0.578742	0.757091		0.764708	-1.30769
vSTVLTAQk	Tf	Serotransferrin OS=Rattus norvegicus GN=Tf PE=1 SV=3 - [TRFE_RAT]|Isoform 2 of Serotransferrin OS=Rattus norvegicus GN=Tf - [TRFE_RAT]|Ab2-417 OS=Rattus norvegicus GN=Tf PE=2 SV=1 - [Q7TMC7_RAT]	P12346;P12346-2;Q7TMC7	702.945		0.578742	0.757091		1.03565	1.03565
sTSATDTHHVELAR	Bckdk	[3-methyl-2-oxobutanoate dehydrogenase [lipoamide]] kinase, mitochondrial OS=Rattus norvegicus GN=Bckdk PE=1 SV=2 - [BCKD_RAT]	Q00972	611.961		0.578742	0.757091		1.30525	1.30525
lHSFVGDDIFLR	Pygl	Glycogen phosphorylase, liver form OS=Rattus norvegicus GN=Pygl PE=1 SV=5 - [PYGL_RAT]	P09811	549.973		0.578742	0.757091		1.18483	1.18483
dIQQWEYVPLGPFLGk	Fah	Fumarylacetoacetase OS=Rattus norvegicus GN=Fah PE=1 SV=1 - [FAAA_RAT]|Fumarylacetoacetase OS=Rattus norvegicus GN=Fah PE=4 SV=2 - [F1M6W1_RAT]	P25093;F1M6W1	783.44		0.578742	0.757091		1.05674	1.05674
vkEDPDGEHAR	Hnrnpm	Heterogeneous nuclear ribonucleoprotein M OS=Rattus norvegicus GN=Hnrnpm PE=1 SV=4 - [HNRPM_RAT]|Heterogeneous nuclear ribonucleoprotein M OS=Rattus norvegicus GN=Hnrnpm PE=4 SV=1 - [F1LV13_RAT]|Heterogeneous nuclear ribonucleoprotein M OS=Rattus norvegic	Q62826;F1LV13;F1M3D3	428.485		0.578742	0.757091		0.934476	-1.07012
hNGNITFDEIVNIAR	Rpl12	60S ribosomal protein L12 OS=Rattus norvegicus GN=Rpl12 PE=2 SV=1 - [RL12_RAT]|Uncharacterized protein OS=Rattus norvegicus GN=Rpl12-ps1 PE=3 SV=1 - [D3ZJE2_RAT]|RCG64424 OS=Rattus norvegicus GN=RGD1564883 PE=3 SV=1 - [M0R4B6_RAT]	P23358;D3ZJE2;M0R4B6	648.017		0.578742	0.757091		1.06315	1.06315
hVEPGNTAVQEk	Hagh	Hydroxyacylglutathione hydrolase, mitochondrial OS=Rattus norvegicus GN=Hagh PE=1 SV=2 - [GLO2_RAT]|Hydroxyacyl glutathione hydrolase OS=Rattus norvegicus GN=Hagh PE=3 SV=2 - [F1LQI1_RAT]|Isoform 2 of Hydroxyacylglutathione hydrolase, mitochondrial OS=Rat	O35952;F1LQI1;O35952-2	589.664		0.578742	0.757091		0.95586	-1.04618
nAPAIIFIDELDAIAPk	Vcp	Transitional endoplasmic reticulum ATPase OS=Rattus norvegicus GN=Vcp PE=1 SV=3 - [TERA_RAT]	P46462	757.112		0.578742	0.757091		1.07787	1.07787
vRPASSAASVYAGAGGSGSR	Krt18	Keratin, type I cytoskeletal 18 OS=Rattus norvegicus GN=Krt18 PE=1 SV=3 - [K1C18_RAT]	Q5BJY9	679.691		0.578742	0.757091		1.09551	1.09551
tQPTDEEmLFIYSHFk	Dbi	Acyl-CoA-binding protein OS=Rattus norvegicus GN=Dbi PE=1 SV=3 - [ACBP_RAT]|Acyl-CoA-binding protein (Fragment) OS=Rattus norvegicus GN=Dbi PE=4 SV=1 - [M0RDC5_RAT]|Acyl-CoA-binding protein OS=Rattus norvegicus GN=Dbi PE=2 SV=1 - [Q6TXF3_RAT]	P11030;M0RDC5;Q6TXF3	820.755		0.578742	0.757091		1.12636	1.12636
dVVIcPDTSLEEAk	Park7	Protein DJ-1 OS=Rattus norvegicus GN=Park7 PE=1 SV=1 - [PARK7_RAT]	O88767	678.698		0.578742	0.757091		0.977318	-1.02321
lGLDFPNLPYLIDGSHk	Gstm3	Glutathione S-transferase Yb-3 OS=Rattus norvegicus GN=Gstm3 PE=1 SV=2 - [GSTM4_RAT]|Glutathione S-transferase Mu 2 OS=Rattus norvegicus GN=Gstm2 PE=1 SV=2 - [GSTM2_RAT]|Glutathione S-transferase mu 4 OS=Rattus norvegicus GN=Gstm4 PE=2 SV=1 - [Q5BK56_RAT]	P08009;P08010;Q5BK56	786.447		0.578742	0.757091		0.878964	-1.1377
tYEQVLENLQSk	Tst	Thiosulfate sulfurtransferase OS=Rattus norvegicus GN=Tst PE=1 SV=3 - [THTR_RAT]	P24329	637.359		0.578742	0.757091		1.10939	1.10939
lIEVDDER	Rps6	40S ribosomal protein S6 OS=Rattus norvegicus GN=Rps6 PE=1 SV=1 - [RS6_RAT]|Uncharacterized protein (Fragment) OS=Rattus norvegicus GN=Rps6 PE=4 SV=1 - [M0RD75_RAT]	P62755;M0RD75	609.332		0.578742	0.757091		1.04416	1.04416
iMQEFESDTFFPEIDLEk	Dhfr	Dihydrofolate reductase OS=Rattus norvegicus GN=Dhfr PE=2 SV=3 - [DYR_RAT]	Q920D2	892.789		0.578742	0.757091		1.10972	1.10972
aAYQVAALPk	Hrsp12	Ribonuclease UK114 OS=Rattus norvegicus GN=Hrsp12 PE=1 SV=3 - [UK114_RAT]	P52759	745.46		0.578742	0.757091		0.964151	-1.03718
eVQQLQGk	Rrbp1	Protein Rrbp1 OS=Rattus norvegicus GN=Rrbp1 PE=4 SV=2 - [F1M5X1_RAT]|Protein Rrbp1 OS=Rattus norvegicus GN=Rrbp1 PE=4 SV=2 - [F1M853_RAT]	F1M5X1;F1M853	694.418		0.578742	0.757091		1.06816	1.06816
eYGISDPEEIMWFk	Acox1	Peroxisomal acyl-coenzyme A oxidase 1 OS=Rattus norvegicus GN=Acox1 PE=1 SV=1 - [ACOX1_RAT]|Acyl-coenzyme A oxidase OS=Rattus norvegicus GN=Acox1 PE=3 SV=2 - [F1LQC1_RAT]|Acyl-coenzyme A oxidase OS=Rattus norvegicus GN=Acox1 PE=3 SV=2 - [F1M609_RAT]|Isofo	P07872;F1LQC1;F1M609;P07872-2	734.711		0.578742	0.757091		1.08944	1.08944
fVQDLSk	Ugp2	Protein Ugp2 OS=Rattus norvegicus GN=Ugp2 PE=2 SV=1 - [Q4V8I9_RAT]	Q4V8I9	647.892		0.578742	0.757091		0.985206	-1.01502
ccAEGDPPAcYGTVLAEFQPLVEEPk	Alb	Serum albumin OS=Rattus norvegicus GN=Alb PE=1 SV=2 - [ALBU_RAT]	P02770	849.664		0.578742	0.757091		0.940548	-1.06321
lSLLEELTLAENQLLR	Ogn	Osteoglycin (Predicted) OS=Rattus norvegicus GN=Ogn PE=4 SV=1 - [D3ZVB7_RAT]	D3ZVB7	695.41		0.578742	0.757091		1.03559	1.03559
dSLLQDGEFTMDLR	Pfn1	Profilin-1 OS=Rattus norvegicus GN=Pfn1 PE=1 SV=2 - [PROF1_RAT]	P62963	623.647		0.578742	0.757091		0.986312	-1.01388
aLIDMYAEGVADLDEIVLHYPYIPPGEk	Gsta3	Glutathione S-transferase alpha-3 OS=Rattus norvegicus GN=Gsta3 PE=1 SV=3 - [GSTA3_RAT]|Glutathione S-transferase OS=Rattus norvegicus GN=LOC102550391 PE=3 SV=1 - [M0RDI1_RAT]	P04904;M0RDI1	1202.63		0.578742	0.757091		1.04213	1.04213
mSVqVAAPGSTGLGPER	Klc3	Kinesin light chain 3 OS=Rattus norvegicus GN=Klc3 PE=1 SV=1 - [KLC3_RAT]	Q68G30	476.497		0.578742	0.757091		1.0388	1.0388
sQIDELYSTIkI	Acsl1	Long-chain-fatty-acid--CoA ligase 1 OS=Rattus norvegicus GN=Acsl1 PE=1 SV=1 - [ACSL1_RAT]	P18163	623.364		0.578742	0.757091		0.963934	-1.03742
eEIIPVAPDYDk	Acadm	Medium-chain specific acyl-CoA dehydrogenase, mitochondrial OS=Rattus norvegicus GN=Acadm PE=1 SV=1 - [ACADM_RAT]|Acetyl-Coenzyme A dehydrogenase, medium chain OS=Rattus norvegicus GN=Acadm PE=3 SV=1 - [G3V796_RAT]	P08503;G3V796	924.013		0.578742	0.757091		1.01812	1.01812
dIAAYIk	Dynll2	Dynein light chain 2, cytoplasmic OS=Rattus norvegicus GN=Dynll2 PE=1 SV=1 - [DYL2_RAT]	Q78P75	626.389		0.578742	0.757091		0.990956	-1.00913
gYFIQPTVFGDVk	Aldh2	Aldehyde dehydrogenase, mitochondrial OS=Rattus norvegicus GN=Aldh2 PE=1 SV=1 - [ALDH2_RAT]|Aldehyde dehydrogenase, mitochondrial OS=Rattus norvegicus GN=Aldh2 PE=3 SV=2 - [F1LN88_RAT]	P11884;F1LN88	643.701		0.578742	0.757091		0.98629	-1.0139
dNIQGITkPAIR	Hist1h4b	Histone H4 OS=Rattus norvegicus GN=Hist1h4b PE=1 SV=2 - [H4_RAT]	P62804	595.364		0.578742	0.757091		0.987383	-1.01278
lTITYGSk	Fabp1	Fatty acid-binding protein, liver OS=Rattus norvegicus GN=Fabp1 PE=1 SV=1 - [FABPL_RAT]	P02692	670.913		0.578742	0.757091		1.01403	1.01403
tAFDEAIAELDTLNEDSYk	Ywhaq	14-3-3 protein theta OS=Rattus norvegicus GN=Ywhaq PE=1 SV=1 - [1433T_RAT]	P68255	868.442		0.578742	0.757091		1.01453	1.01453
vEPTDGSFMDAIEFAk	Adhfe1	Hydroxyacid-oxoacid transhydrogenase, mitochondrial OS=Rattus norvegicus GN=Adhfe1 PE=1 SV=1 - [HOT_RAT]	Q4QQW3	739.05		0.578742	0.757091		0.991707	-1.00836
gTLDPVEk	Hspa8	Heat shock cognate 71 kDa protein OS=Rattus norvegicus GN=Hspa8 PE=1 SV=1 - [HSP7C_RAT]|Uncharacterized protein (Fragment) OS=Rattus norvegicus PE=3 SV=2 - [D4A4S3_RAT]|Protein LOC680121 OS=Rattus norvegicus GN=LOC680121 PE=3 SV=2 - [F1LZI1_RAT]|Heat shoc	P63018;D4A4S3;F1LZI1;M0R8M9;M0RCB1	658.894		0.578742	0.757091		0.98714	-1.01303
sLcPVSWVSAWDDR	Cox6b1	Cytochrome c oxidase subunit 6B1 OS=Rattus norvegicus GN=Cox6b1 PE=4 SV=1 - [D3ZD09_RAT]	D3ZD09	953.969		0.578742	0.757091		0.996095	-1.00392
vIPLFSPQcGk	Adh1	Alcohol dehydrogenase 1 OS=Rattus norvegicus GN=Adh1 PE=1 SV=3 - [ADH1_RAT]|Alcohol dehydrogenase 1 OS=Rattus norvegicus GN=Adh1 PE=4 SV=2 - [F1LSR9_RAT]	P06757;F1LSR9	568.669		0.578742	0.757091		1.00612	1.00612
aVAQGNLSSADVQAAk	Uqcrc2	Cytochrome b-c1 complex subunit 2, mitochondrial OS=Rattus norvegicus GN=Uqcrc2 PE=1 SV=2 - [QCR2_RAT]	P32551	663.377		0.596563	0.779335		1.03524	1.03524
dISLSDYk	Prdx1	Peroxiredoxin-1 OS=Rattus norvegicus GN=Prdx1 PE=1 SV=1 - [PRDX1_RAT]	Q63716	699.898		0.596563	0.779335		1.1393	1.1393
lVSESSDIMSk	Krt8	Keratin, type II cytoskeletal 8 OS=Rattus norvegicus GN=Krt8 PE=1 SV=3 - [K2C8_RAT]	Q10758	827.46		0.623046	0.793259		0.877143	-1.14007
dSHGVAQVR	Rps13	40S ribosomal protein S13 OS=Rattus norvegicus GN=Rps13 PE=1 SV=2 - [RS13_RAT]|Protein Bco2 (Fragment) OS=Rattus norvegicus GN=Bco2 PE=3 SV=1 - [M0RBC7_RAT]|Protein LOC683961 OS=Rattus norvegicus GN=LOC683961 PE=3 SV=1 - [M0RCY2_RAT]	P62278;M0RBC7;M0RCY2	399.89		0.623046	0.793259		0.934729	-1.06983
lEDTLWAGLTDQHVk	Acaa2	3-ketoacyl-CoA thiolase, mitochondrial OS=Rattus norvegicus GN=Acaa2 PE=2 SV=1 - [THIM_RAT]|3-ketoacyl-CoA thiolase, mitochondrial OS=Rattus norvegicus GN=Acaa2 PE=3 SV=2 - [G3V9U2_RAT]	P13437;G3V9U2	546.807		0.623046	0.793259		0.990567	-1.00952
tEDIITTIR	Hpd	4-hydroxyphenylpyruvate dioxygenase OS=Rattus norvegicus GN=Hpd PE=1 SV=3 - [HPPD_RAT]	P32755	645.877		0.630529	0.793259		1.08405	1.08405
sVSELPIVHR	Igg-2a	Ig gamma-2A chain C region OS=Rattus norvegicus GN=Igg-2a PE=1 SV=1 - [IGG2A_RAT]|Uncharacterized protein OS=Rattus norvegicus PE=4 SV=2 - [F1LN61_RAT]	P20760;F1LN61	455.94		0.630529	0.793259		0.823254	-1.21469
rIPLAEWESR	Uqcrc1	Cytochrome b-c1 complex subunit 1, mitochondrial OS=Rattus norvegicus GN=Uqcrc1 PE=1 SV=1 - [QCR1_RAT]	Q68FY0	495.951		0.630529	0.793259		1.07642	1.07642
mGESDDSILR	Rps21	40S ribosomal protein S21 OS=Rattus norvegicus GN=Rps21 PE=1 SV=1 - [RS21_RAT]|40S ribosomal protein S21 OS=Rattus norvegicus GN=LOC100363012 PE=3 SV=1 - [D3ZSE0_RAT]	P05765;D3ZSE0	676.34		0.630529	0.793259		1.07668	1.07668
eIGNFEVGkDFDALLINPR	Gda	Guanine deaminase OS=Rattus norvegicus GN=Gda PE=1 SV=1 - [GUAD_RAT]|Guanine deaminase OS=Rattus norvegicus GN=Gda PE=2 SV=1 - [Q9JKB7_RAT]	Q9WTT6;Q9JKB7	869.152		0.630529	0.793259		0.933701	-1.07101
kILESDRk	Cps1	Carbamoyl-phosphate synthase [ammonia], mitochondrial OS=Rattus norvegicus GN=Cps1 PE=1 SV=1 - [CPSM_RAT]	P07756	559.361		0.630529	0.793259		0.924495	-1.08167
aLDTMNFDVIk	Pabpc1	Polyadenylate-binding protein 1 OS=Rattus norvegicus GN=Pabpc1 PE=1 SV=1 - [PABP1_RAT]|Poly(A) binding protein, cytoplasmic 3 OS=Rattus norvegicus GN=Pabpc6 PE=2 SV=1 - [B5DF80_RAT]|Uncharacterized protein OS=Rattus norvegicus PE=4 SV=2 - [D3ZSR2_RAT]|Pol	Q9EPH8;B5DF80;D3ZSR2;D4A233;G3V9N0	862.986		0.630529	0.793259		1.06303	1.06303
dLEALMLDR	Pgm1	Phosphoglucomutase-1 OS=Rattus norvegicus GN=Pgm1 PE=1 SV=2 - [PGM1_RAT]|Phosphoglucomutase 1 OS=Rattus norvegicus GN=Pgm1 PE=2 SV=2 - [Q499Q4_RAT]	P38652;Q499Q4	652.86		0.630529	0.793259		1.03972	1.03972
tGLEQGNDAGYLAESEk	Hadha	Trifunctional enzyme subunit alpha, mitochondrial OS=Rattus norvegicus GN=Hadha PE=1 SV=2 - [ECHA_RAT]	Q64428	747.386		0.630529	0.793259		1.13477	1.13477
aLEEAMEQk	Myh9	Myosin-9 OS=Rattus norvegicus GN=Myh9 PE=1 SV=3 - [MYH9_RAT]|Myosin, heavy polypeptide 9, non-muscle OS=Rattus norvegicus GN=LOC100911597 PE=4 SV=1 - [G3V6P7_RAT]	Q62812;G3V6P7	753.914		0.630529	0.793259		1.05958	1.05958
dQFTTLPEVk	Uox	Uricase OS=Rattus norvegicus GN=Uox PE=1 SV=3 - [URIC_RAT]	P09118	818.471		0.630529	0.793259		0.767885	-1.30228
ckDDEFTHLYTLIVRPDNTYEVk	Calr	Calreticulin OS=Rattus norvegicus GN=Calr PE=1 SV=1 - [CALR_RAT]	P18418	709.581		0.630529	0.793259		1.14219	1.14219
ekPYFPIPEDcTFIQNVPLEDR	Hnrnpu	Heterogeneous nuclear ribonucleoprotein U OS=Rattus norvegicus GN=Hnrnpu PE=2 SV=1 - [Q6IMY8_RAT]	Q6IMY8	1055.88		0.630529	0.793259		1.15462	1.15462
vLHGAQTsDEEkDF	Slirp	Protein Slirp OS=Rattus norvegicus GN=Slirp PE=4 SV=1 - [D4A4W6_RAT]	D4A4W6	705.345		0.630529	0.793259		1.24711	1.24711
gANPVEIR	Hspd1	60 kDa heat shock protein, mitochondrial OS=Rattus norvegicus GN=Hspd1 PE=1 SV=1 - [CH60_RAT]|Uncharacterized protein (Fragment) OS=Rattus norvegicus PE=3 SV=2 - [D3Z9X1_RAT]	P63039;D3Z9X1	542.819		0.630529	0.793259		0.933434	-1.07131
gLVGEIIk	Nme1	Nucleoside diphosphate kinase A OS=Rattus norvegicus GN=Nme1 PE=1 SV=1 - [NDKA_RAT]|Nucleoside diphosphate kinase B OS=Rattus norvegicus GN=Nme2 PE=1 SV=1 - [NDKB_RAT]	Q05982;P19804	643.926		0.630529	0.793259		1.05844	1.05844
lGPNYLQIPVNcPYR	Cat	Catalase OS=Rattus norvegicus GN=Cat PE=1 SV=3 - [CATA_RAT]	P04762	1017.04		0.630529	0.793259		1.04543	1.04543
sIDDLEEk	Tpm1	Tropomyosin 1, alpha, isoform CRA_c OS=Rattus norvegicus GN=Tpm1 PE=3 SV=1 - [F7FK40_RAT]|Isoform 2 of Tropomyosin alpha-1 chain OS=Rattus norvegicus GN=Tpm1 - [TPM1_RAT]|Isoform 6 of Tropomyosin alpha-1 chain OS=Rattus norvegicus GN=Tpm1 - [TPM1_RAT]|Iso	F7FK40;P04692-2;P04692-6;P04692-7;P04692-8;Q6AZ25	703.892		0.630529	0.793259		0.961558	-1.03998
kPLVIIAEDVDGEALSTLVLNR	Hspd1	60 kDa heat shock protein, mitochondrial OS=Rattus norvegicus GN=Hspd1 PE=1 SV=1 - [CH60_RAT]	P63039	706.67		0.630529	0.793259		1.05953	1.05953
gPLLVQDVVFTDEMAHFDR	Cat	Catalase OS=Rattus norvegicus GN=Cat PE=1 SV=3 - [CATA_RAT]	P04762	806.75		0.630529	0.793259		1.04074	1.04074
fVEGLPINDFSR	Mdh1	Malate dehydrogenase, cytoplasmic OS=Rattus norvegicus GN=Mdh1 PE=1 SV=3 - [MDHC_RAT]	O88989	811.94		0.630529	0.793259		1.12567	1.12567
vLDFEHFLPMLQTVAk	Myl6	Myosin light polypeptide 6 OS=Rattus norvegicus GN=Myl6 PE=1 SV=3 - [MYL6_RAT]	Q64119	782.781		0.630529	0.793259		1.10656	1.10656
iTQFcHHFLEGk	P4hb	Protein disulfide-isomerase OS=Rattus norvegicus GN=P4hb PE=1 SV=2 - [PDIA1_RAT]	P04785	494.521		0.630529	0.793259		1.08764	1.08764
gWFEPLVEDMQR	Apoe	Apolipoprotein E OS=Rattus norvegicus GN=Apoe PE=1 SV=2 - [APOE_RAT]	P02650	868.437		0.630529	0.793259		0.932972	-1.07184
vVLAYEPVWAIGTGk	Tpi1	Triosephosphate isomerase OS=Rattus norvegicus GN=Tpi1 PE=1 SV=2 - [TPIS_RAT]|Triosephosphate isomerase (Fragment) OS=Rattus norvegicus PE=3 SV=1 - [M0R4U4_RAT]	P48500;M0R4U4	687.743		0.630529	0.793259		0.92926	-1.07612
rYsPsPPPk	Srrm1	Protein Srrm1 OS=Rattus norvegicus GN=Srrm1 PE=2 SV=1 - [B2RYB3_RAT]	B2RYB3	549.609		0.630529	0.793259		0.94428	-1.05901
dFLIPIGk	Pdhb	Pyruvate dehydrogenase E1 component subunit beta, mitochondrial OS=Rattus norvegicus GN=Pdhb PE=1 SV=2 - [ODPB_RAT]	P49432	680.934		0.630529	0.793259		0.944633	-1.05861
nITDELGVLGVAGPYAR	Dmgdh	Dimethylglycine dehydrogenase, mitochondrial OS=Rattus norvegicus GN=Dmgdh PE=1 SV=1 - [M2GD_RAT]|Dimethylglycine dehydrogenase OS=Rattus norvegicus GN=Dmgdh PE=2 SV=1 - [Q5RKL4_RAT]	Q63342;Q5RKL4	987.546		0.630529	0.793259		0.968282	-1.03276
dAGQISGLNVLR	Hspa9	Stress-70 protein, mitochondrial OS=Rattus norvegicus GN=Hspa9 PE=1 SV=3 - [GRP75_RAT]|Stress-70 protein, mitochondrial OS=Rattus norvegicus GN=Hspa9 PE=3 SV=1 - [F1M953_RAT]	P48721;F1M953	736.425		0.630529	0.793259		0.976567	-1.02399
eEIFGPVMQILk	Aldh2	Aldehyde dehydrogenase, mitochondrial OS=Rattus norvegicus GN=Aldh2 PE=1 SV=1 - [ALDH2_RAT]|Aldehyde dehydrogenase, mitochondrial OS=Rattus norvegicus GN=Aldh2 PE=3 SV=2 - [F1LN88_RAT]	P11884;F1LN88	621.367		0.630529	0.793259		1.04107	1.04107
dAETTLLELR	Krt18	Keratin, type I cytoskeletal 18 OS=Rattus norvegicus GN=Krt18 PE=1 SV=3 - [K1C18_RAT]	Q5BJY9	695.393		0.630529	0.793259		0.939826	-1.06403
vAGTGEGGLEELVEELNSGk	Dbnl	Drebrin-like protein OS=Rattus norvegicus GN=Dbnl PE=1 SV=1 - [DBNL_RAT]|Isoform 2 of Drebrin-like protein OS=Rattus norvegicus GN=Dbnl - [DBNL_RAT]|Isoform 3 of Drebrin-like protein OS=Rattus norvegicus GN=Dbnl - [DBNL_RAT]|Isoform 4 of Drebrin-like prot	Q9JHL4;Q9JHL4-2;Q9JHL4-3;Q9JHL4-4	816.107		0.630529	0.793259		0.915963	-1.09175
vAIEPGVPR	Sord	Sorbitol dehydrogenase OS=Rattus norvegicus GN=Sord PE=2 SV=4 - [DHSO_RAT]|Uncharacterized protein OS=Rattus norvegicus GN=LOC100911895 PE=4 SV=1 - [M0R5A3_RAT]	P27867;M0R5A3	583.859		0.630529	0.793259		1.0429	1.0429
gSASSDLELTEAELATAEAVR	Aldh1l1	Cytosolic 10-formyltetrahydrofolate dehydrogenase OS=Rattus norvegicus GN=Aldh1l1 PE=1 SV=3 - [AL1L1_RAT]|10-formyltetrahydrofolate dehydrogenase OS=Rattus norvegicus GN=Aldh1l1 PE=1 SV=1 - [M0R8T2_RAT]	P28037;M0R8T2	783.737		0.630529	0.793259		0.928893	-1.07655
fGEPIPISk	Fah	Fumarylacetoacetase OS=Rattus norvegicus GN=Fah PE=1 SV=1 - [FAAA_RAT]|Fumarylacetoacetase OS=Rattus norvegicus GN=Fah PE=4 SV=2 - [F1M6W1_RAT]	P25093;F1M6W1	723.441		0.630529	0.793259		1.04609	1.04609
yQLDkDGVVLFk	P4hb	Protein disulfide-isomerase OS=Rattus norvegicus GN=P4hb PE=1 SV=2 - [PDIA1_RAT]	P04785	704.76		0.630529	0.793259		1.06478	1.06478
nLDkEYLPIGGLADFck	Got2	Aspartate aminotransferase, mitochondrial OS=Rattus norvegicus GN=Got2 PE=1 SV=2 - [AATM_RAT]	P00507	880.827		0.630529	0.793259		0.963354	-1.03804
gYEPDPNIVk	Otc	Ornithine carbamoyltransferase, mitochondrial OS=Rattus norvegicus GN=Otc PE=1 SV=1 - [OTC_RAT]	P00481	795.45		0.630529	0.793259		1.07395	1.07395
lFQEEFPGIPYPPDAAVEcHR	Hpx	Hemopexin OS=Rattus norvegicus GN=Hpx PE=1 SV=3 - [HEMO_RAT]	P20059	901.113		0.630529	0.793259		1.04114	1.04114
rYDDPEVQk	Hspa9	Stress-70 protein, mitochondrial OS=Rattus norvegicus GN=Hspa9 PE=1 SV=3 - [GRP75_RAT]|Stress-70 protein, mitochondrial OS=Rattus norvegicus GN=Hspa9 PE=3 SV=1 - [F1M953_RAT]	P48721;F1M953	536.631		0.630529	0.793259		1.01546	1.01546
aEGSEIR	P4hb	Protein disulfide-isomerase OS=Rattus norvegicus GN=P4hb PE=1 SV=2 - [PDIA1_RAT]	P04785	495.774		0.630529	0.793259		0.94969	-1.05298
eIDQEAAVEVSQLRDPQHDLER	Uqcrfs1	Cytochrome b-c1 complex subunit Rieske, mitochondrial OS=Rattus norvegicus GN=Uqcrfs1 PE=1 SV=2 - [UCRI_RAT]	P20788	702.359		0.630529	0.793259		0.981009	-1.01936
tINELGEk	Dlst	Dihydrolipoyllysine-residue succinyltransferase component of 2-oxoglutarate dehydrogenase complex, mitochondrial OS=Rattus norvegicus GN=Dlst PE=1 SV=2 - [ODO2_RAT]|Dihydrolipoamide S-succinyltransferase (E2 component of 2-oxo-glutarate complex), isoform	Q01205;G3V6P2	681.405		0.630529	0.793259		0.968261	-1.03278
aFEEEQALR	Hpd	4-hydroxyphenylpyruvate dioxygenase OS=Rattus norvegicus GN=Hpd PE=1 SV=3 - [HPPD_RAT]	P32755	661.35		0.630529	0.793259		0.974489	-1.02618
dSPVQTVR	Agxt2	Alanine--glyoxylate aminotransferase 2, mitochondrial OS=Rattus norvegicus GN=Agxt2 PE=1 SV=2 - [AGT2_RAT]	Q64565	565.822		0.630529	0.793259		0.974607	-1.02606
kHHLcGETEEER	Gstm1	Glutathione S-transferase Mu 1 OS=Rattus norvegicus GN=Gstm1 PE=1 SV=2 - [GSTM1_RAT]|Glutathione S-transferase Mu 1 OS=Rattus norvegicus GN=Gstm1 PE=3 SV=1 - [G3V983_RAT]	P04905;G3V983	496.508		0.630529	0.793259		1.02551	1.02551
dNMALQR	Hspa9	Stress-70 protein, mitochondrial OS=Rattus norvegicus GN=Hspa9 PE=1 SV=3 - [GRP75_RAT]|Stress-70 protein, mitochondrial OS=Rattus norvegicus GN=Hspa9 PE=3 SV=1 - [F1M953_RAT]	P48721;F1M953	538.79		0.630529	0.793259		1.01168	1.01168
gFGFVTFDDHDPVDk	Hnrnpa2b1	Heterogeneous nuclear ribonucleoproteins A2/B1 OS=Rattus norvegicus GN=Hnrnpa2b1 PE=4 SV=1 - [M0R6J9_RAT]|Heterogeneous nuclear ribonucleoproteins A2/B1 OS=Rattus norvegicus GN=Hnrnpa2b1 PE=1 SV=1 - [ROA2_RAT]|Isoform A2 of Heterogeneous nuclear ribonucle	M0R6J9;A7VJC2;A7VJC2-2;A7VJC2-3;A7VJC2-4;F1LM82;F1LNF1	718.702		0.630529	0.793259		0.984394	-1.01585
dDAMLLk	Hspd1	60 kDa heat shock protein, mitochondrial OS=Rattus norvegicus GN=Hspd1 PE=1 SV=1 - [CH60_RAT]|Uncharacterized protein (Fragment) OS=Rattus norvegicus PE=3 SV=2 - [D3Z9X1_RAT]	P63039;D3Z9X1	632.373		0.630529	0.793259		0.983484	-1.01679
dAVIYPILVEFTR	Hyou1	Hypoxia up-regulated protein 1 OS=Rattus norvegicus GN=Hyou1 PE=1 SV=1 - [HYOU1_RAT]|Hypoxia up-regulated protein 1 OS=Rattus norvegicus GN=Hyou1 PE=3 SV=1 - [F1LN18_RAT]	Q63617;F1LN18	589.008		0.630529	0.793259		1.02093	1.02093
lDYGGMGQEVQVEHIk	Cmbl	Carboxymethylenebutenolidase homolog OS=Rattus norvegicus GN=Cmbl PE=2 SV=1 - [CMBL_RAT]	Q7TP52	754.404		0.630529	0.793259		1.01051	1.01051
eNMDVLEELk	Hpd	4-hydroxyphenylpyruvate dioxygenase OS=Rattus norvegicus GN=Hpd PE=1 SV=3 - [HPPD_RAT]	P32755	839.46		0.630529	0.793259		1.00396	1.00396
gFGSDkESILELITSR	Anxa6	Annexin A6 OS=Rattus norvegicus GN=Anxa6 PE=1 SV=2 - [ANXA6_RAT]	P48037	737.42		0.630529	0.793259		1.00186	1.00186
gVMLAVDAVIAELk	Hspd1	60 kDa heat shock protein, mitochondrial OS=Rattus norvegicus GN=Hspd1 PE=1 SV=1 - [CH60_RAT]	P63039	629.718		0.650025	0.817247		1.08951	1.08951
nLHPLNELFPLAYIEDPk	A1i3	Alpha-1-inhibitor 3 OS=Rattus norvegicus GN=A1i3 PE=1 SV=1 - [A1I3_RAT]|Murinoglobulin-1 OS=Rattus norvegicus GN=Mug1 PE=2 SV=1 - [MUG1_RAT]|Protein LOC100911833 OS=Rattus norvegicus GN=LOC100911833 PE=4 SV=1 - [D4A6E3_RAT]|Uncharacterized protein OS=Ratt	P14046;Q03626;D4A6E3;F1LP69;G3V9J1;Q03626-2	861.153		0.684211	0.83436		1.10612	1.10612
eGYNGYTGAFQcLVEk	Tf	Serotransferrin OS=Rattus norvegicus GN=Tf PE=1 SV=3 - [TRFE_RAT]|Isoform 2 of Serotransferrin OS=Rattus norvegicus GN=Tf - [TRFE_RAT]|Ab2-417 OS=Rattus norvegicus GN=Tf PE=2 SV=1 - [Q7TMC7_RAT]	P12346;P12346-2;Q7TMC7	1147.58		0.684211	0.83436		1.09512	1.09512
dATNVGDEGGFAPNILENk	Eno1	Alpha-enolase OS=Rattus norvegicus GN=Eno1 PE=1 SV=4 - [ENOA_RAT]|Uncharacterized protein OS=Rattus norvegicus PE=3 SV=1 - [M0R5J4_RAT]	P04764;M0R5J4	807.088		0.684211	0.83436		0.929678	-1.07564
aVLSAVELLDk	Itih4	Protein Itih4 OS=Rattus norvegicus GN=Itih4 PE=4 SV=2 - [D3ZFC6_RAT]|Inter alpha-trypsin inhibitor, heavy chain 4 OS=Rattus norvegicus GN=Itih4 PE=2 SV=1 - [Q5EBC0_RAT]	D3ZFC6;Q5EBC0	539.34		0.684211	0.83436		0.959324	-1.0424
iLDLIESGk	Aldh1a7	Aldehyde dehydrogenase, cytosolic 1 OS=Rattus norvegicus GN=Aldh1a7 PE=1 SV=2 - [AL1A7_RAT]|Retinal dehydrogenase 1 OS=Rattus norvegicus GN=Aldh1a1 PE=1 SV=3 - [AL1A1_RAT]|Aldehyde dehydrogenase, cytosolic 1 OS=Rattus norvegicus GN=Aldh1a7 PE=3 SV=2 - [D3	P13601;P51647;D3ZCV5	723.452		0.684211	0.83436		0.881877	-1.13394
dYSEMYVTcAR	Rgn	Regucalcin OS=Rattus norvegicus GN=Rgn PE=1 SV=3 - [RGN_RAT]	Q03336	812.37		0.684211	0.83436		0.907404	-1.10204
lAPGGHVGR	Rpl4	60S ribosomal protein L4 OS=Rattus norvegicus GN=Rpl4 PE=1 SV=3 - [RL4_RAT]|60S ribosomal protein L4 OS=Rattus norvegicus GN=Rpl4 PE=2 SV=1 - [Q6P3V9_RAT]	P50878;Q6P3V9	364.887		0.684211	0.83436		0.903272	-1.10709
yQVQSQENFEPFMk	Fabp1	Fatty acid-binding protein, liver OS=Rattus norvegicus GN=Fabp1 PE=1 SV=1 - [FABPL_RAT]	P02692	745.05		0.684211	0.83436		1.07555	1.07555
wSLLQQQk	Krt8	Keratin, type II cytoskeletal 8 OS=Rattus norvegicus GN=Krt8 PE=1 SV=3 - [K2C8_RAT]	Q10758	744.95		0.684211	0.83436		1.14778	1.14778
dLkQEDFQLLcPDGTk	Tf	Serotransferrin OS=Rattus norvegicus GN=Tf PE=1 SV=3 - [TRFE_RAT]|Isoform 2 of Serotransferrin OS=Rattus norvegicus GN=Tf - [TRFE_RAT]|Ab2-417 OS=Rattus norvegicus GN=Tf PE=2 SV=1 - [Q7TMC7_RAT]	P12346;P12346-2;Q7TMC7	865.473		0.684211	0.83436		0.948279	-1.05454
qTMQVDEHARPQTTLEQLQk	Acaa2	3-ketoacyl-CoA thiolase, mitochondrial OS=Rattus norvegicus GN=Acaa2 PE=3 SV=2 - [G3V9U2_RAT]	G3V9U2	710.633		0.684211	0.83436		1.0392	1.0392
yHLGAPVAGTcFQAEWDDSVPk	Pebp1	Phosphatidylethanolamine-binding protein 1 OS=Rattus norvegicus GN=Pebp1 PE=1 SV=3 - [PEBP1_RAT]	P31044	969.489		0.684211	0.83436		1.06835	1.06835
dLLEDLGQALk	Cth	Cystathionine gamma-lyase OS=Rattus norvegicus GN=Cth PE=1 SV=2 - [CGL_RAT]|Cystathionase (Cystathionine gamma-lyase) OS=Rattus norvegicus GN=Cth PE=2 SV=2 - [Q9EQS4_RAT]	P18757;Q9EQS4	836.999		0.684211	0.83436		0.845515	-1.18271
aEEDEILNRsPR	Canx	Calnexin OS=Rattus norvegicus GN=Canx PE=1 SV=1 - [CALX_RAT]	P35565	579.95		0.684211	0.83436		0.859029	-1.1641
tQPTDEEMLFIYSHFk	Dbi	Acyl-CoA-binding protein OS=Rattus norvegicus GN=Dbi PE=1 SV=3 - [ACBP_RAT]|Acyl-CoA-binding protein (Fragment) OS=Rattus norvegicus GN=Dbi PE=4 SV=1 - [M0RDC5_RAT]|Acyl-CoA-binding protein OS=Rattus norvegicus GN=Dbi PE=2 SV=1 - [Q6TXF3_RAT]	P11030;M0RDC5;Q6TXF3	820.755		0.684211	0.83436		1.05087	1.05087
eGGLLTLAGAk	Qdpr	Dihydropteridine reductase OS=Rattus norvegicus GN=Qdpr PE=1 SV=1 - [DHPR_RAT]	P11348	744.463		0.684211	0.83436		1.04289	1.04289
iINEPTAAAIAYGLDkR	Hspa5	78 kDa glucose-regulated protein OS=Rattus norvegicus GN=Hspa5 PE=1 SV=1 - [GRP78_RAT]	P06761	758.778		0.684211	0.83436		0.940796	-1.06293
iGGHGGEYGEEALQR	Hba1	Hemoglobin subunit alpha-1/2 OS=Rattus norvegicus GN=Hba1 PE=1 SV=3 - [HBA_RAT]	P01946	601.306		0.684211	0.83436		0.937182	-1.06703
lcENIANHLk	Cat	Catalase OS=Rattus norvegicus GN=Cat PE=1 SV=3 - [CATA_RAT]	P04762	557.32		0.684211	0.83436		0.935167	-1.06933
aELATEEFLPVTPILEGFVILR	Psmd2	26S proteasome non-ATPase regulatory subunit 2 OS=Rattus norvegicus GN=Psmd2 PE=2 SV=1 - [PSMD2_RAT]	Q4FZT9	896.18		0.684211	0.83436		1.02773	1.02773
sVDEVFGDVMk	Cmpk1	UMP-CMP kinase OS=Rattus norvegicus GN=Cmpk1 PE=1 SV=2 - [KCY_RAT]	Q4KM73	842.455		0.684211	0.83436		1.01628	1.01628
aLAPEYAk	P4hb	Protein disulfide-isomerase OS=Rattus norvegicus GN=P4hb PE=1 SV=2 - [PDIA1_RAT]	P04785	660.9		0.684211	0.83436		1.04232	1.04232
lILDcAR	Tkt	Transketolase OS=Rattus norvegicus GN=Tkt PE=1 SV=1 - [TKT_RAT]|Transketolase OS=Rattus norvegicus GN=Tkt PE=3 SV=1 - [G3V826_RAT]	P50137;G3V826	545.318		0.684211	0.83436		0.975724	-1.02488
aSATFNPELITHILDGSPENTR	Acox1	Peroxisomal acyl-coenzyme A oxidase 1 OS=Rattus norvegicus GN=Acox1 PE=1 SV=1 - [ACOX1_RAT]|Acyl-coenzyme A oxidase OS=Rattus norvegicus GN=Acox1 PE=3 SV=2 - [F1LQC1_RAT]|Acyl-coenzyme A oxidase OS=Rattus norvegicus GN=Acox1 PE=3 SV=2 - [F1M609_RAT]|Isofo	P07872;F1LQC1;F1M609;P07872-2	871.456		0.684211	0.83436		1.07212	1.07212
nEHEVGEAIR	Akr1d1	3-oxo-5-beta-steroid 4-dehydrogenase OS=Rattus norvegicus GN=Akr1d1 PE=1 SV=1 - [AK1D1_RAT]|3-oxo-5-beta-steroid 4-dehydrogenase OS=Rattus norvegicus GN=Akr1d1 PE=4 SV=1 - [F1LML3_RAT]	P31210;F1LML3	461.579		0.684211	0.83436		1.0592	1.0592
eEVLLPLDNPYGk	Uox	Uricase OS=Rattus norvegicus GN=Uox PE=1 SV=3 - [URIC_RAT]	P09118	649.038		0.684211	0.83436		0.921504	-1.08518
lIGDAAk	Hspa1l	Heat shock 70 kDa protein 1-like OS=Rattus norvegicus GN=Hspa1l PE=2 SV=2 - [HS71L_RAT]|Heat shock 70 kDa protein 1A/1B OS=Rattus norvegicus GN=Hspa1a PE=2 SV=2 - [HSP71_RAT]|Heat shock-related 70 kDa protein 2 OS=Rattus norvegicus GN=Hspa2 PE=1 SV=2 - [H	P55063;Q07439;P14659;P63018;P06761;F1LZI1;M0R8M9;M0RCB1;M0RDZ9	573.368		0.684211	0.83436		1.08054	1.08054
kEEcPAVR	P4hb	Protein disulfide-isomerase OS=Rattus norvegicus GN=P4hb PE=1 SV=2 - [PDIA1_RAT]	P04785	482.943		0.684211	0.83436		1.02141	1.02141
aMGLPEDLIQk	Fabp1	Fatty acid-binding protein, liver OS=Rattus norvegicus GN=Fabp1 PE=1 SV=1 - [FABPL_RAT]	P02692	844.986		0.684211	0.83436		1.06681	1.06681
mIPVVAEk	Ces1d	Carboxylesterase 1D OS=Rattus norvegicus GN=Ces1d PE=1 SV=2 - [CES1D_RAT]|Carboxylesterase 1D OS=Rattus norvegicus GN=Ces1d PE=3 SV=2 - [G3V822_RAT]	P16303;G3V822	672.919		0.684211	0.83436		1.039	1.039
eEHSFTVMEFVLPR	A1i3	Alpha-1-inhibitor 3 OS=Rattus norvegicus GN=A1i3 PE=1 SV=1 - [A1I3_RAT]|Murinoglobulin-2 OS=Rattus norvegicus GN=Mug2 PE=1 SV=1 - [MUG2_RAT]|Murinoglobulin-1 OS=Rattus norvegicus GN=Mug1 PE=2 SV=1 - [MUG1_RAT]|Protein LOC100911833 OS=Rattus norvegicus GN=	P14046;Q6IE52;Q03626;D4A6E3;D4AA52;F1LP69;G3V9J1;M0R5V7;Q03626-2	650.671		0.684211	0.83436		0.990411	-1.00968
dGMSAEGLLR	Rgn	Regucalcin OS=Rattus norvegicus GN=Rgn PE=1 SV=3 - [RGN_RAT]	Q03336	639.34		0.684211	0.83436		1.03492	1.03492
fEPFSNk	Calr	Calreticulin OS=Rattus norvegicus GN=Calr PE=1 SV=1 - [CALR_RAT]	P18418	663.876		0.684211	0.83436		1.03345	1.03345
vcFELFADkVPk	Ppia	Peptidyl-prolyl cis-trans isomerase A OS=Rattus norvegicus GN=Ppia PE=1 SV=2 - [PPIA_RAT]	P10111	714.086		0.684211	0.83436		0.984876	-1.01536
iTGEAFVQFASQELAEk	Hnrnpf	Heterogeneous nuclear ribonucleoprotein F OS=Rattus norvegicus GN=Hnrnpf PE=1 SV=3 - [HNRPF_RAT]|Uncharacterized protein (Fragment) OS=Rattus norvegicus PE=4 SV=1 - [F1LV61_RAT]	Q794E4;F1LV61	776.094		0.684211	0.83436		0.979762	-1.02066
sSFFVnGLTLGGQk	Pfn1	Profilin-1 OS=Rattus norvegicus GN=Pfn1 PE=1 SV=2 - [PROF1_RAT]	P62963	638.695		0.684211	0.83436		1.0059	1.0059
dVAPQAPVHFLVIPR	Hint2	Histidine triad nucleotide binding protein 2 (Predicted), isoform CRA_a OS=Rattus norvegicus GN=Hint2 PE=4 SV=1 - [D4AB01_RAT]	D4AB01	630.038		0.684211	0.83436		1.01486	1.01486
kLENLLQGGEVEEVILQAEk	Ndufa5	NADH dehydrogenase [ubiquinone] 1 alpha subcomplex subunit 5 OS=Rattus norvegicus GN=Ndufa5 PE=1 SV=3 - [NDUA5_RAT]	Q63362	976.24		0.684211	0.83436		1.00242	1.00242
dFDPAINEYIQR	Fbp1	Fructose-1,6-bisphosphatase 1 OS=Rattus norvegicus GN=Fbp1 PE=1 SV=2 - [F16P1_RAT]|Fructose-1,6-bisphosphatase 1 OS=Rattus norvegicus GN=Fbp1 PE=3 SV=2 - [F1LRT1_RAT]	P19112;F1LRT1	855.437		0.684211	0.83436		1.00897	1.00897
yASIcqQNGLVPIVEPEVLPDGDHDLEHcQYVSEk	Aldob	Fructose-bisphosphate aldolase B OS=Rattus norvegicus GN=Aldob PE=1 SV=2 - [ALDOB_RAT]|Fructose-bisphosphate aldolase OS=Rattus norvegicus GN=Aldob PE=2 SV=1 - [Q66HT1_RAT]	P00884;Q66HT1	1125.3		0.684211	0.83436		1.00592	1.00592
yASIcQqNGLVPIVEPEVLPDGDHDLEHcQYVSEk	Aldob	Fructose-bisphosphate aldolase B OS=Rattus norvegicus GN=Aldob PE=1 SV=2 - [ALDOB_RAT]|Fructose-bisphosphate aldolase OS=Rattus norvegicus GN=Aldob PE=2 SV=1 - [Q66HT1_RAT]	P00884;Q66HT1	1125.3		0.684211	0.83436		1.00592	1.00592
yASIcQQnGLVPIVEPEVLPDGDHDLEHcQYVSEk	Aldob	Fructose-bisphosphate aldolase B OS=Rattus norvegicus GN=Aldob PE=1 SV=2 - [ALDOB_RAT]|Fructose-bisphosphate aldolase OS=Rattus norvegicus GN=Aldob PE=2 SV=1 - [Q66HT1_RAT]	P00884;Q66HT1	1125.3		0.684211	0.83436		1.00592	1.00592
hQGVMVGMGQk	Acta2	Actin, aortic smooth muscle OS=Rattus norvegicus GN=Acta2 PE=2 SV=1 - [ACTA_RAT]|Actin, cytoplasmic 1 OS=Rattus norvegicus GN=Actb PE=1 SV=1 - [ACTB_RAT]|Actin, alpha cardiac muscle 1 OS=Rattus norvegicus GN=Actc1 PE=2 SV=1 - [ACTC_RAT]|Actin, cytoplasmic	P62738;P60711;P68035;P63259;P63269;P68136;D3ZRN3;F1LTQ2;V9GZ85	549.302		0.684211	0.83436		1.00591	1.00591
dLGTQLAPIIQEFFHSEQYR	Haao	3-hydroxyanthranilate 3,4-dioxygenase OS=Rattus norvegicus GN=Haao PE=1 SV=2 - [3HAO_RAT]	P46953	874.456		0.684211	0.83436		1.00241	1.00241
tEWLDGk	Ppia	Peptidyl-prolyl cis-trans isomerase A OS=Rattus norvegicus GN=Ppia PE=1 SV=2 - [PPIA_RAT]|Uncharacterized protein (Fragment) OS=Rattus norvegicus PE=3 SV=1 - [F1M4T9_RAT]	P10111;F1M4T9	653.874		0.684211	0.83436		1.0044	1.0044
lTLYDIAHTPGVAADLSHIETR	Mdh2	Malate dehydrogenase, mitochondrial OS=Rattus norvegicus GN=Mdh2 PE=1 SV=2 - [MDHM_RAT]	P04636	656.357		0.684211	0.83436		1.00346	1.00346
dLFEDELVPLFEk	Syncrip	Heterogeneous nuclear ribonucleoprotein Q OS=Rattus norvegicus GN=Syncrip PE=2 SV=1 - [HNRPQ_RAT]|Uncharacterized protein (Fragment) OS=Rattus norvegicus PE=4 SV=2 - [D3ZF34_RAT]|Uncharacterized protein (Fragment) OS=Rattus norvegicus GN=Syncrip PE=4 SV=2	Q7TP47;D3ZF34;D3ZME6;R9PXZ2	1026.57		0.684211	0.83436		1.00259	1.00259
gAGAFGYFEVTHDITR	Cat	Catalase OS=Rattus norvegicus GN=Cat PE=1 SV=3 - [CATA_RAT]	P04762	657.337		0.705351	0.859041		1.01881	1.01881
yFAGTMAEETAPAVLER	Rgn	Regucalcin OS=Rattus norvegicus GN=Rgn PE=1 SV=3 - [RGN_RAT]	Q03336	1043.03		0.705351	0.859041		1.08173	1.08173
hLFTGPVLSk	Fah	Fumarylacetoacetase OS=Rattus norvegicus GN=Fah PE=1 SV=1 - [FAAA_RAT]|Fumarylacetoacetase OS=Rattus norvegicus GN=Fah PE=4 SV=2 - [F1M6W1_RAT]	P25093;F1M6W1	519.657		0.733634	0.868286		1.03012	1.03012
aEIVPVTTTVLDDkGDR	Acaa1b	3-ketoacyl-CoA thiolase B, peroxisomal OS=Rattus norvegicus GN=Acaa1b PE=1 SV=2 - [THIKB_RAT]|3-ketoacyl-CoA thiolase A, peroxisomal OS=Rattus norvegicus GN=Acaa1a PE=1 SV=2 - [THIKA_RAT]|3-ketoacyl-CoA thiolase A, peroxisomal OS=Rattus norvegicus GN=Acaa	P07871;P21775;D4AB84;F1LPD6;P21775-2	763.101		0.733634	0.868286		0.959738	-1.04195
gLFIIDAk	Prdx2	Peroxiredoxin-2 OS=Rattus norvegicus GN=Prdx2 PE=1 SV=3 - [PRDX2_RAT]	P35704	667.926		0.733634	0.868286		1.01336	1.01336
gGLDNAR	Glul	Glutamine synthetase OS=Rattus norvegicus GN=Glul PE=1 SV=3 - [GLNA_RAT]	P09606	466.261		0.739364	0.868286		0.831254	-1.203
yFDQVDISNGLDWSLDHk	Rgn	Regucalcin OS=Rattus norvegicus GN=Rgn PE=1 SV=3 - [RGN_RAT]	Q03336	870.779		0.739364	0.868286		1.10746	1.10746
aITSGFNALEk	Gstz1	Maleylacetoacetate isomerase OS=Rattus norvegicus GN=Gstz1 PE=1 SV=2 - [MAAI_RAT]	P57113	804.972		0.739364	0.868286		1.04196	1.04196
eQGFETk	Adk	Adenosine kinase OS=Rattus norvegicus GN=Adk PE=1 SV=3 - [ADK_RAT]	Q64640	648.863		0.739364	0.868286		1.07062	1.07062
tQDPAkAPNTPDVLEIEFk	Ass1	Argininosuccinate synthase OS=Rattus norvegicus GN=Ass1 PE=2 SV=1 - [ASSY_RAT]	P09034	934.194		0.739364	0.868286		0.875501	-1.1422
nREELDkYWSQQIEESTTVVTTk	Krt18	Keratin, type I cytoskeletal 18 OS=Rattus norvegicus GN=Krt18 PE=1 SV=3 - [K1C18_RAT]	Q5BJY9	868.719		0.739364	0.868286		1.25166	1.25166
vVPEEQLEEEATR	Echdc3	Enoyl-CoA hydratase domain-containing protein 3, mitochondrial OS=Rattus norvegicus GN=Echdc3 PE=2 SV=1 - [ECHD3_RAT]|Enoyl-CoA hydratase domain-containing protein 3, mitochondrial (Fragment) OS=Rattus norvegicus GN=Echdc3 PE=4 SV=1 - [M0RDR1_RAT]	Q3MIE0;M0RDR1	879.458		0.739364	0.868286		1.0319	1.0319
tVmGDFAQFVDk	Alb	Serum albumin OS=Rattus norvegicus GN=Alb PE=1 SV=2 - [ALBU_RAT]	P02770	916.486		0.739364	0.868286		0.920427	-1.08645
eVHHIEQR	Ehhadh	Peroxisomal bifunctional enzyme OS=Rattus norvegicus GN=Ehhadh PE=1 SV=2 - [ECHP_RAT]	P07896	638.851		0.739364	0.868286		1.08049	1.08049
nELESYAYSLk	Hspa5	78 kDa glucose-regulated protein OS=Rattus norvegicus GN=Hspa5 PE=1 SV=1 - [GRP78_RAT]	P06761	592.326		0.739364	0.868286		0.844069	-1.18474
vTWIQASTMEELLDLk	Xdh	Xanthine dehydrogenase/oxidase OS=Rattus norvegicus GN=Xdh PE=1 SV=3 - [XDH_RAT]|RCG61833 OS=Rattus norvegicus GN=Xdh PE=4 SV=2 - [F1LQS6_RAT]	P22985;F1LQS6	779.104		0.739364	0.868286		1.05928	1.05928
vDYGGVTVDELGk	Pebp1	Phosphatidylethanolamine-binding protein 1 OS=Rattus norvegicus GN=Pebp1 PE=1 SV=3 - [PEBP1_RAT]	P31044	604.005		0.739364	0.868286		1.16818	1.16818
lcHPYFPVEGk	Baat	Bile acid-CoA:amino acid N-acyltransferase OS=Rattus norvegicus GN=Baat PE=1 SV=2 - [BAAT_RAT]	Q63276	602.332		0.739364	0.868286		1.08942	1.08942
mVNHFIAEFk	Hspa8	Heat shock cognate 71 kDa protein OS=Rattus norvegicus GN=Hspa8 PE=1 SV=1 - [HSP7C_RAT]|Protein LOC680121 OS=Rattus norvegicus GN=LOC680121 PE=3 SV=2 - [F1LZI1_RAT]|Heat shock cognate 71 kDa protein OS=Rattus norvegicus GN=Hspa8 PE=3 SV=1 - [M0R8M9_RAT]|P	P63018;F1LZI1;M0R8M9;M0RCB1	565.322		0.739364	0.868286		1.09112	1.09112
sLQDIIAILGmDELSEEDkLTVSR	Atp5b	ATP synthase subunit beta, mitochondrial OS=Rattus norvegicus GN=Atp5b PE=1 SV=2 - [ATPB_RAT]|ATP synthase subunit beta OS=Rattus norvegicus GN=Atp5b PE=3 SV=1 - [G3V6D3_RAT]	P10719;G3V6D3	788.181		0.739364	0.868286		1.0625	1.0625
tNcELYEk	Alb	Serum albumin OS=Rattus norvegicus GN=Alb PE=1 SV=2 - [ALBU_RAT]	P02770	757.899		0.739364	0.868286		0.929534	-1.07581
yLQEVINVLETDGHFR	Nucb1	Nucleobindin-1 OS=Rattus norvegicus GN=Nucb1 PE=1 SV=1 - [NUCB1_RAT]	Q63083	721.386		0.739364	0.868286		1.08344	1.08344
lFAYPDTHR	Cat	Catalase OS=Rattus norvegicus GN=Cat PE=1 SV=3 - [CATA_RAT]	P04762	450.245		0.739364	0.868286		1.0363	1.0363
kFDEILEVSDGIMVAR	Pklr	Pyruvate kinase PKLR OS=Rattus norvegicus GN=Pklr PE=2 SV=2 - [KPYR_RAT]|Isoform L-type of Pyruvate kinase PKLR OS=Rattus norvegicus GN=Pklr - [KPYR_RAT]	P12928;P12928-2	760.76		0.739364	0.868286		1.10735	1.10735
cGHTNNLRPk	Uba52	Ubiquitin-60S ribosomal protein L40 OS=Rattus norvegicus GN=Uba52 PE=1 SV=2 - [RL40_RAT]	P62986	414.486		0.739364	0.868286		1.0736	1.0736
vTLDYRPVIDk	Sdha	Succinate dehydrogenase [ubiquinone] flavoprotein subunit, mitochondrial OS=Rattus norvegicus GN=Sdha PE=1 SV=1 - [SDHA_RAT]	Q920L2	593.025		0.739364	0.868286		1.03729	1.03729
vLEDSDLk	Hspa5	78 kDa glucose-regulated protein OS=Rattus norvegicus GN=Hspa5 PE=1 SV=1 - [GRP78_RAT]	P06761	688.905		0.739364	0.868286		1.09397	1.09397
dTNHGPQNHEAHLR	Aldh1l1	Cytosolic 10-formyltetrahydrofolate dehydrogenase OS=Rattus norvegicus GN=Aldh1l1 PE=1 SV=3 - [AL1L1_RAT]	P28037	464.484		0.739364	0.868286		0.938206	-1.06586
dAQLFIQR	Cat	Catalase OS=Rattus norvegicus GN=Cat PE=1 SV=3 - [CATA_RAT]	P04762	610.358		0.739364	0.868286		1.03693	1.03693
vGVPTETGALTLNR	Acaa2	3-ketoacyl-CoA thiolase, mitochondrial OS=Rattus norvegicus GN=Acaa2 PE=2 SV=1 - [THIM_RAT]|3-ketoacyl-CoA thiolase, mitochondrial OS=Rattus norvegicus GN=Acaa2 PE=3 SV=2 - [G3V9U2_RAT]	P13437;G3V9U2	828.977		0.739364	0.868286		0.937864	-1.06625
gDPIPnQQVFIk	LOC297568	Uncharacterized protein OS=Rattus norvegicus GN=LOC297568 PE=4 SV=2 - [F1LP69_RAT]|Uncharacterized protein OS=Rattus norvegicus GN=LOC297568 PE=4 SV=2 - [G3V9J1_RAT]	F1LP69;G3V9J1	908.023		0.739364	0.868286		1.07592	1.07592
sTESLQANVQR	Rpl13	60S ribosomal protein L13 OS=Rattus norvegicus GN=Rpl13 PE=1 SV=2 - [RL13_RAT]|60S ribosomal protein L13 OS=Rattus norvegicus GN=RGD1563145 PE=3 SV=1 - [D3ZD02_RAT]|60S ribosomal protein L13 OS=Rattus norvegicus GN=LOC100360491 PE=3 SV=1 - [D3ZRM9_RAT]	P41123;D3ZD02;D3ZRM9	731.396		0.739364	0.868286		1.0445	1.0445
lTEDPNHR	Chdh	Choline dehydrogenase, mitochondrial OS=Rattus norvegicus GN=Chdh PE=1 SV=1 - [CHDH_RAT]	Q6UPE0	404.217		0.739364	0.868286		0.972389	-1.0284
eAALVDMVNDGVEDLR	Gstp1	Glutathione S-transferase P OS=Rattus norvegicus GN=Gstp1 PE=1 SV=2 - [GSTP1_RAT]	P04906	988.003		0.739364	0.868286		0.977069	-1.02347
qTQEYEALLNIk	Krt18	Keratin, type I cytoskeletal 18 OS=Rattus norvegicus GN=Krt18 PE=1 SV=3 - [K1C18_RAT]	Q5BJY9	636.7		0.739364	0.868286		0.950972	-1.05156
tDPSIMGGMIVR	Atp5o	ATP synthase subunit O, mitochondrial OS=Rattus norvegicus GN=Atp5o PE=1 SV=1 - [ATPO_RAT]	Q06647	753.404		0.739364	0.868286		0.976388	-1.02418
wIDIHNPATNEVVGR	Aldh6a1	Methylmalonate-semialdehyde dehydrogenase [acylating], mitochondrial OS=Rattus norvegicus GN=Aldh6a1 PE=1 SV=1 - [MMSA_RAT]|Aldehyde dehydrogenase family 6, subfamily A1, isoform CRA_b OS=Rattus norvegicus GN=Aldh6a1 PE=3 SV=1 - [G3V7J0_RAT]	Q02253;G3V7J0	650.684		0.739364	0.868286		1.05636	1.05636
kQGGLGPMNIPLVSDPk	Prdx1	Peroxiredoxin-1 OS=Rattus norvegicus GN=Prdx1 PE=1 SV=1 - [PRDX1_RAT]	Q63716	813.484		0.739364	0.868286		1.03425	1.03425
yPIEHGIITNWDDMEk	Acta2	Actin, aortic smooth muscle OS=Rattus norvegicus GN=Acta2 PE=2 SV=1 - [ACTA_RAT]|Actin, alpha cardiac muscle 1 OS=Rattus norvegicus GN=Actc1 PE=2 SV=1 - [ACTC_RAT]|Actin, gamma-enteric smooth muscle OS=Rattus norvegicus GN=Actg2 PE=2 SV=1 - [ACTH_RAT]|Act	P62738;P68035;P63269;P68136	807.083		0.739364	0.868286		1.0486	1.0486
eIADAFTk	Aldh9a1	4-trimethylaminobutyraldehyde dehydrogenase OS=Rattus norvegicus GN=Aldh9a1 PE=1 SV=1 - [AL9A1_RAT]	Q9JLJ3	676.894		0.739364	0.868286		1.04214	1.04214
iGLFGGAGVGk	Atp5b	ATP synthase subunit beta, mitochondrial OS=Rattus norvegicus GN=Atp5b PE=1 SV=2 - [ATPB_RAT]|ATP synthase subunit beta OS=Rattus norvegicus GN=Atp5b PE=3 SV=1 - [G3V6D3_RAT]	P10719;G3V6D3	717.447		0.739364	0.868286		0.990873	-1.00921
sTNGDTFLGGEDFDQALLR	Hspa9	Stress-70 protein, mitochondrial OS=Rattus norvegicus GN=Hspa9 PE=1 SV=3 - [GRP75_RAT]|Stress-70 protein, mitochondrial OS=Rattus norvegicus GN=Hspa9 PE=3 SV=1 - [F1M953_RAT]	P48721;F1M953	762.38		0.739364	0.868286		1.0532	1.0532
aAGcDFTNVVk	Hrsp12	Ribonuclease UK114 OS=Rattus norvegicus GN=Hrsp12 PE=1 SV=3 - [UK114_RAT]	P52759	820.447		0.739364	0.868286		1.03796	1.03796
aLDIAENEMPGLMR	Ahcy	Adenosylhomocysteinase OS=Rattus norvegicus GN=Ahcy PE=1 SV=3 - [SAHH_RAT]|Uncharacterized protein OS=Rattus norvegicus PE=3 SV=1 - [D4AB27_RAT]	P10760;D4AB27	596.978		0.739364	0.868286		0.961002	-1.04058
sFTSGPGAR	Krt8	Keratin, type II cytoskeletal 8 OS=Rattus norvegicus GN=Krt8 PE=1 SV=3 - [K2C8_RAT]	Q10758	554.8		0.739364	0.868286		0.983739	-1.01653
iDNSQVESGSLEDDWDFLPPkk	Calr	Calreticulin OS=Rattus norvegicus GN=Calr PE=1 SV=1 - [CALR_RAT]	P18418	1069.57		0.739364	0.868286		1.01622	1.01622
aGVLAGHDNR	Gnb1	Guanine nucleotide-binding protein G(I)/G(S)/G(T) subunit beta-1 OS=Rattus norvegicus GN=Gnb1 PE=1 SV=4 - [GBB1_RAT]|Guanine nucleotide-binding protein G(I)/G(S)/G(T) subunit beta-2 OS=Rattus norvegicus GN=Gnb2 PE=1 SV=4 - [GBB2_RAT]|Guanine nucleotide-bi	P54311;P54313;O35353;D4A752	413.565		0.739364	0.868286		1.01139	1.01139
fDQLFDDESDPFEVLk	Serbp1	Plasminogen activator inhibitor 1 RNA-binding protein OS=Rattus norvegicus GN=Serbp1 PE=1 SV=2 - [PAIRB_RAT]|Isoform 2 of Plasminogen activator inhibitor 1 RNA-binding protein OS=Rattus norvegicus GN=Serbp1 - [PAIRB_RAT]	Q6AXS5;Q6AXS5-2	801.41		0.739364	0.868286		1.01038	1.01038
vGSSSSSFR	Krt8	Keratin, type II cytoskeletal 8 OS=Rattus norvegicus GN=Krt8 PE=1 SV=3 - [K2C8_RAT]	Q10758	571.803		0.739364	0.868286		1.01493	1.01493
nIEDVIAQGVGk	Rplp2	60S acidic ribosomal protein P2 OS=Rattus norvegicus GN=Rplp2 PE=1 SV=2 - [RLA2_RAT]|Protein LOC100362751 OS=Rattus norvegicus GN=LOC100362751 PE=3 SV=1 - [D3ZN03_RAT]|Protein LOC100362751 OS=Rattus norvegicus GN=LOC498555 PE=3 SV=1 - [D4A4D5_RAT]	P02401;D3ZN03;D4A4D5	851		0.739364	0.868286		1.02427	1.02427
aLTTQGER	Asgr1	Asialoglycoprotein receptor 1 OS=Rattus norvegicus GN=Asgr1 PE=1 SV=2 - [ASGR1_RAT]	P02706	552.814		0.739364	0.868286		1.01905	1.01905
yFPAFEk	Gsta3	Glutathione S-transferase alpha-3 OS=Rattus norvegicus GN=Gsta3 PE=1 SV=3 - [GSTA3_RAT]|Glutathione S-transferase A6 OS=Rattus norvegicus GN=Gsta6 PE=1 SV=1 - [GSTA6_RAT]|Glutathione S-transferase OS=Rattus norvegicus GN=LOC102550391 PE=3 SV=1 - [M0RDI1_R	P04904;Q6AXY0;M0RDI1	680.389		0.739364	0.868286		0.983631	-1.01664
sLFHYR	Cps1	Carbamoyl-phosphate synthase [ammonia], mitochondrial OS=Rattus norvegicus GN=Cps1 PE=1 SV=1 - [CPSM_RAT]	P07756	351.201		0.739364	0.868286		0.991168	-1.00891
eAFQEALAAAGDk	Txn	Thioredoxin OS=Rattus norvegicus GN=Txn PE=1 SV=2 - [THIO_RAT]	P11232	889.988		0.739364	0.868286		0.981801	-1.01854
kGTGDcsDEEVDGk	Myh9	Myosin-9 OS=Rattus norvegicus GN=Myh9 PE=1 SV=3 - [MYH9_RAT]|Myosin, heavy polypeptide 9, non-muscle OS=Rattus norvegicus GN=LOC100911597 PE=4 SV=1 - [G3V6P7_RAT]	Q62812;G3V6P7	755.362		0.739364	0.868286		1.00903	1.00903
sRAEAETMYQIk	Krt8	Keratin, type II cytoskeletal 8 OS=Rattus norvegicus GN=Krt8 PE=1 SV=3 - [K2C8_RAT]	Q10758	629.012		0.739364	0.868286		1.0053	1.0053
eLHSILQHk	Gpd1	Glycerol-3-phosphate dehydrogenase [NAD(+)], cytoplasmic OS=Rattus norvegicus GN=Gpd1 PE=1 SV=4 - [GPDA_RAT]	O35077	391.491		0.739364	0.868286		1.00859	1.00859
gAIFGGFk	Adh1	Alcohol dehydrogenase 1 OS=Rattus norvegicus GN=Adh1 PE=1 SV=3 - [ADH1_RAT]|Alcohol dehydrogenase 1 OS=Rattus norvegicus GN=Adh1 PE=4 SV=2 - [F1LSR9_RAT]	P06757;F1LSR9	627.884		0.739364	0.868286		1.00426	1.00426
vHLVGIDIFTGk	Eif5a	Eukaryotic translation initiation factor 5A-1 OS=Rattus norvegicus GN=Eif5a PE=1 SV=3 - [IF5A1_RAT]|Eukaryotic translation initiation factor 5A2 (Predicted) OS=Rattus norvegicus GN=Eif5a2 PE=4 SV=1 - [G3V7J7_RAT]	Q3T1J1;G3V7J7	586.362		0.739364	0.868286		0.998682	-1.00132
dLLEVADILEk	Grpel1	GrpE protein homolog 1, mitochondrial OS=Rattus norvegicus GN=Grpel1 PE=1 SV=2 - [GRPE1_RAT]	P97576	858.513		0.739364	0.868286		0.999879	-1.00012
sGVVTDGVk	Etfb	Electron transfer flavoprotein subunit beta OS=Rattus norvegicus GN=Etfb PE=2 SV=3 - [ETFB_RAT]	Q68FU3	660.4		0.762195	0.894547		0.942528	-1.06098
iGASTQAAQR	Ces1d	Carboxylesterase 1D OS=Rattus norvegicus GN=Ces1d PE=1 SV=2 - [CES1D_RAT]|Carboxylesterase 1D OS=Rattus norvegicus GN=Ces1d PE=3 SV=2 - [G3V822_RAT]	P16303;G3V822	616.351		0.79126	0.903009		0.951721	-1.05073
eMVELPLR	Vcp	Transitional endoplasmic reticulum ATPase OS=Rattus norvegicus GN=Vcp PE=1 SV=3 - [TERA_RAT]	P46462	608.352		0.795936	0.903009		1.07395	1.07395
lLEAAITPQTk	Cth	Cystathionine gamma-lyase OS=Rattus norvegicus GN=Cth PE=1 SV=2 - [CGL_RAT]|Cystathionase (Cystathionine gamma-lyase) OS=Rattus norvegicus GN=Cth PE=2 SV=2 - [Q9EQS4_RAT]	P18757;Q9EQS4	548.343		0.795936	0.903009		1.09615	1.09615
fIQSPEDLEk	Gsta1	Glutathione S-transferase alpha-1 OS=Rattus norvegicus GN=Gsta1 PE=1 SV=3 - [GSTA1_RAT]|Glutathione S-transferase (Fragment) OS=Rattus norvegicus GN=Gsta5 PE=3 SV=1 - [F7F2H5_RAT]	P00502;F7F2H5	832.469		0.795936	0.903009		0.577475	-1.73168
gENcIAAGR	Aldh1l1	Cytosolic 10-formyltetrahydrofolate dehydrogenase OS=Rattus norvegicus GN=Aldh1l1 PE=1 SV=3 - [AL1L1_RAT]|Protein Aldh1l2 OS=Rattus norvegicus GN=Aldh1l2 PE=3 SV=2 - [D3ZTP0_RAT]|10-formyltetrahydrofolate dehydrogenase OS=Rattus norvegicus GN=Aldh1l1 PE=1	P28037;D3ZTP0;M0R8T2;M0RA88;M0RAF1	588.803		0.795936	0.903009		1.14005	1.14005
iSDQcPSSLAIQENANALAR	Aldob	Fructose-bisphosphate aldolase B OS=Rattus norvegicus GN=Aldob PE=1 SV=2 - [ALDOB_RAT]|Fructose-bisphosphate aldolase OS=Rattus norvegicus GN=Aldob PE=2 SV=1 - [Q66HT1_RAT]	P00884;Q66HT1	796.41		0.795936	0.903009		1.15865	1.15865
fGDLSSASAIMGNPQVk	#VALUE!	Hemoglobin subunit beta-2 OS=Rattus norvegicus PE=1 SV=2 - [HBB2_RAT]	P11517	727.398		0.795936	0.903009		0.898307	-1.1132
aDVLLEPFR	Amacr	Alpha-methylacyl-CoA racemase OS=Rattus norvegicus GN=Amacr PE=1 SV=3 - [AMACR_RAT]|Alpha-methylacyl-CoA racemase OS=Rattus norvegicus GN=Amacr PE=4 SV=1 - [G3V8F9_RAT]|Alpha-methylacyl-CoA racemase OS=Rattus norvegicus GN=Amacr PE=2 SV=1 - [Q7TP08_RAT]	P70473;G3V8F9;Q7TP08	644.876		0.795936	0.903009		1.04749	1.04749
rsSSELSPEIVEk	Srrm2	Protein Srrm2 OS=Rattus norvegicus GN=Srrm2 PE=1 SV=2 - [F1LRJ2_RAT]	F1LRJ2	667.022		0.795936	0.903009		0.929036	-1.07638
rSsSELSPEIVEk	Srrm2	Protein Srrm2 OS=Rattus norvegicus GN=Srrm2 PE=1 SV=2 - [F1LRJ2_RAT]	F1LRJ2	667.022		0.795936	0.903009		0.929036	-1.07638
lFEMAYk	Hspa9	Stress-70 protein, mitochondrial OS=Rattus norvegicus GN=Hspa9 PE=1 SV=3 - [GRP75_RAT]|Stress-70 protein, mitochondrial OS=Rattus norvegicus GN=Hspa9 PE=3 SV=1 - [F1M953_RAT]	P48721;F1M953	680.391		0.795936	0.903009		0.937094	-1.06713
tVMGDFAQFVDk	Alb	Serum albumin OS=Rattus norvegicus GN=Alb PE=1 SV=2 - [ALBU_RAT]	P02770	916.486		0.795936	0.903009		0.83127	-1.20298
sRsGEGEVSGLMR	Trim28	Transcription intermediary factor 1-beta OS=Rattus norvegicus GN=Trim28 PE=1 SV=2 - [TIF1B_RAT]	O08629	558.601		0.795936	0.903009		0.920481	-1.08639
aDLYSVESk	Nit2	Omega-amidase NIT2 OS=Rattus norvegicus GN=Nit2 PE=1 SV=1 - [NIT2_RAT]	Q497B0	735.415		0.795936	0.903009		0.941019	-1.06268
sIYGEkFEDENFILk	Ppia	Peptidyl-prolyl cis-trans isomerase A OS=Rattus norvegicus GN=Ppia PE=1 SV=2 - [PPIA_RAT]	P10111	840.471		0.795936	0.903009		0.870948	-1.14817
kLSEVAk	Nit2	Omega-amidase NIT2 OS=Rattus norvegicus GN=Nit2 PE=1 SV=1 - [NIT2_RAT]	Q497B0	487.992		0.795936	0.903009		1.03223	1.03223
eHAALEPR	Aco2	Aconitate hydratase, mitochondrial OS=Rattus norvegicus GN=Aco2 PE=1 SV=2 - [ACON_RAT]	Q9ER34	384.55		0.795936	0.903009		1.12297	1.12297
nVPVITGSk	Phb	Prohibitin OS=Rattus norvegicus GN=Phb PE=1 SV=1 - [PHB_RAT]	P67779	686.932		0.795936	0.903009		1.02131	1.02131
gDSAPQASsDLEDDPHTHTk	Urad	Protein Urad OS=Rattus norvegicus GN=Urad PE=4 SV=1 - [M0RCU5_RAT]	M0RCU5	662.307		0.795936	0.903009		0.933395	-1.07136
vIISAPSADAPMFVMGVNHEk	Gapdh	Glyceraldehyde-3-phosphate dehydrogenase OS=Rattus norvegicus GN=Gapdh PE=1 SV=3 - [G3P_RAT]|Glyceraldehyde-3-phosphate dehydrogenase OS=Rattus norvegicus GN=Gapdh-ps2 PE=3 SV=1 - [D3ZGY4_RAT]|Glyceraldehyde-3-phosphate dehydrogenase OS=Rattus norvegicus	P04797;D3ZGY4;D3ZWV2;M0R590;M0R634;M0R660	891.149		0.795936	0.903009		0.972157	-1.02864
iMNVIGEPIDER	Atp5b	ATP synthase subunit beta, mitochondrial OS=Rattus norvegicus GN=Atp5b PE=1 SV=2 - [ATPB_RAT]|ATP synthase subunit beta OS=Rattus norvegicus GN=Atp5b PE=3 SV=1 - [G3V6D3_RAT]	P10719;G3V6D3	807.94		0.795936	0.903009		0.929752	-1.07556
aGQAVDDFIEk	Pgd	6-phosphogluconate dehydrogenase, decarboxylating OS=Rattus norvegicus GN=Pgd PE=1 SV=1 - [6PGD_RAT]|6-phosphogluconate dehydrogenase, decarboxylating OS=Rattus norvegicus GN=Kif1b PE=3 SV=2 - [F1M9K9_RAT]	P85968;F1M9K9	825.958		0.795936	0.903009		1.11328	1.11328
fLPLFDR	Hspe1	10 kDa heat shock protein, mitochondrial OS=Rattus norvegicus GN=Hspe1 PE=1 SV=3 - [CH10_RAT]	P26772	568.837		0.795936	0.903009		0.954688	-1.04746
eFFNGkEPSR	Hspa5	78 kDa glucose-regulated protein OS=Rattus norvegicus GN=Hspa5 PE=1 SV=1 - [GRP78_RAT]	P06761	556.975		0.795936	0.903009		0.948566	-1.05422
eccHGDLLEcADDR	Alb	Serum albumin OS=Rattus norvegicus GN=Alb PE=1 SV=2 - [ALBU_RAT]	P02770	660.279		0.795936	0.903009		1.0949	1.0949
aLMLQGVDLLADAVAVTMGPk	Hspd1	60 kDa heat shock protein, mitochondrial OS=Rattus norvegicus GN=Hspd1 PE=1 SV=1 - [CH60_RAT]	P63039	857.826		0.795936	0.903009		1.03983	1.03983
fIIHAPPGEFNEVFNDVR	Capza2	F-actin-capping protein subunit alpha-2 OS=Rattus norvegicus GN=Capza2 PE=1 SV=1 - [CAZA2_RAT]	Q3T1K5	777.409		0.795936	0.903009		1.04544	1.04544
vGDTIPSVEVFEGEPGk	Prdx5	Peroxiredoxin-5, mitochondrial (Fragment) OS=Rattus norvegicus GN=Prdx5 PE=4 SV=2 - [D3ZEN5_RAT]|Peroxiredoxin-5, mitochondrial OS=Rattus norvegicus GN=Prdx5 PE=1 SV=1 - [PRDX5_RAT]|Isoform Cytoplasmic+peroxisomal of Peroxiredoxin-5, mitochondrial OS=Ratt	D3ZEN5;Q9R063;Q9R063-2	740.071		0.795936	0.903009		1.03724	1.03724
rVDVEDLGVDFLTIVGHk	Scly	Selenocysteine lyase OS=Rattus norvegicus GN=Scly PE=1 SV=1 - [SCLY_RAT]	Q68FT9	618.357		0.795936	0.903009		1.01613	1.01613
dLEGSYYLR	Dmgdh	Dimethylglycine dehydrogenase, mitochondrial OS=Rattus norvegicus GN=Dmgdh PE=1 SV=1 - [M2GD_RAT]|Dimethylglycine dehydrogenase OS=Rattus norvegicus GN=Dmgdh PE=2 SV=1 - [Q5RKL4_RAT]	Q63342;Q5RKL4	672.853		0.795936	0.903009		1.0111	1.0111
gDGPVQGVIHFEQk	Sod1	Superoxide dismutase [Cu-Zn] OS=Rattus norvegicus GN=Sod1 PE=1 SV=2 - [SODC_RAT]	P07632	657.034		0.795936	0.903009		0.937235	-1.06697
lDPTQTSFLk	Ndrg2	Protein NDRG2 OS=Rattus norvegicus GN=Ndrg2 PE=1 SV=1 - [NDRG2_RAT]|Isoform 2 of Protein NDRG2 OS=Rattus norvegicus GN=Ndrg2 - [NDRG2_RAT]	Q8VBU2;Q8VBU2-2	804.473		0.795936	0.903009		1.0219	1.0219
aMEALALAER	Rrbp1	Protein Rrbp1 OS=Rattus norvegicus GN=Rrbp1 PE=4 SV=2 - [F1M5X1_RAT]|Protein Rrbp1 OS=Rattus norvegicus GN=Rrbp1 PE=4 SV=2 - [F1M853_RAT]	F1M5X1;F1M853	652.365		0.795936	0.903009		0.990835	-1.00925
iIPGFMcQGGDFTR	Ppia	Peptidyl-prolyl cis-trans isomerase A OS=Rattus norvegicus GN=Ppia PE=1 SV=2 - [PPIA_RAT]	P10111	914.457		0.795936	0.903009		1.06059	1.06059
gVFIVAAk	Acaa2	3-ketoacyl-CoA thiolase, mitochondrial OS=Rattus norvegicus GN=Acaa2 PE=2 SV=1 - [THIM_RAT]|3-ketoacyl-CoA thiolase, mitochondrial OS=Rattus norvegicus GN=Acaa2 PE=3 SV=2 - [G3V9U2_RAT]	P13437;G3V9U2	631.915		0.795936	0.903009		1.06443	1.06443
lIVDEAINEDNSVVSLSQPk	Vcp	Transitional endoplasmic reticulum ATPase OS=Rattus norvegicus GN=Vcp PE=1 SV=3 - [TERA_RAT]	P46462	657.868		0.795936	0.903009		0.944759	-1.05847
sFYPEEVSSMVLTk	Hspa8	Heat shock cognate 71 kDa protein OS=Rattus norvegicus GN=Hspa8 PE=1 SV=1 - [HSP7C_RAT]|Protein LOC680121 OS=Rattus norvegicus GN=LOC680121 PE=3 SV=2 - [F1LZI1_RAT]|Heat shock cognate 71 kDa protein OS=Rattus norvegicus GN=Hspa8 PE=3 SV=1 - [M0R8M9_RAT]|U	P63018;F1LZI1;M0R8M9;M0RDZ9	1038.06		0.795936	0.903009		1.01597	1.01597
gSSLIEAFETWR	Dpys	Dihydropyrimidinase OS=Rattus norvegicus GN=Dpys PE=1 SV=2 - [DPYS_RAT]	Q63150	812.93		0.795936	0.903009		0.962793	-1.03864
gILAADESVGTMGNR	Aldob	Fructose-bisphosphate aldolase B OS=Rattus norvegicus GN=Aldob PE=1 SV=2 - [ALDOB_RAT]|Fructose-bisphosphate aldolase OS=Rattus norvegicus GN=Aldob PE=2 SV=1 - [Q66HT1_RAT]	P00884;Q66HT1	605.955		0.795936	0.903009		0.984617	-1.01562
eDLRLPEGDLGk	Eif5a	Eukaryotic translation initiation factor 5A-1 OS=Rattus norvegicus GN=Eif5a PE=1 SV=3 - [IF5A1_RAT]	Q3T1J1	600.681		0.795936	0.903009		1.02497	1.02497
lLDEVFFSEk	Psma4	Proteasome subunit alpha type-4 OS=Rattus norvegicus GN=Psma4 PE=1 SV=1 - [PSA4_RAT]	P21670	842.981		0.795936	0.903009		0.965233	-1.03602
lIccDILDVLDk	Ywhae	14-3-3 protein epsilon OS=Rattus norvegicus GN=Ywhae PE=1 SV=1 - [1433E_RAT]	P62260	968.037		0.795936	0.903009		1.02122	1.02122
hPHDIIDDINSGAVEcPAS	Rpl12	60S ribosomal protein L12 OS=Rattus norvegicus GN=Rpl12 PE=2 SV=1 - [RL12_RAT]	P23358	759.365		0.795936	0.903009		1.01175	1.01175
lkPEcLGDISVGNVLEPGAGAVMAR	Acaa1a	3-ketoacyl-CoA thiolase A, peroxisomal OS=Rattus norvegicus GN=Acaa1a PE=1 SV=2 - [THIKA_RAT]|3-ketoacyl-CoA thiolase A, peroxisomal OS=Rattus norvegicus GN=Acaa1b PE=3 SV=2 - [D4AB84_RAT]|3-ketoacyl-CoA thiolase A, peroxisomal OS=Rattus norvegicus GN=Aca	P21775;D4AB84;F1LPD6;P21775-2	1004.55		0.795936	0.903009		1.0306	1.0306
fISDkDASVVGFFR	Pdia3	Protein disulfide-isomerase A3 OS=Rattus norvegicus GN=Pdia3 PE=1 SV=2 - [PDIA3_RAT]	P11598	682.719		0.795936	0.903009		1.01943	1.01943
vGVIDLSPFGk	Dmgdh	Dimethylglycine dehydrogenase, mitochondrial OS=Rattus norvegicus GN=Dmgdh PE=1 SV=1 - [M2GD_RAT]|Dimethylglycine dehydrogenase OS=Rattus norvegicus GN=Dmgdh PE=2 SV=1 - [Q5RKL4_RAT]	Q63342;Q5RKL4	795.486		0.795936	0.903009		1.01541	1.01541
vQQTVQDLFGR	Hspa9	Stress-70 protein, mitochondrial OS=Rattus norvegicus GN=Hspa9 PE=1 SV=3 - [GRP75_RAT]|Stress-70 protein, mitochondrial OS=Rattus norvegicus GN=Hspa9 PE=3 SV=1 - [F1M953_RAT]	P48721;F1M953	760.424		0.795936	0.903009		1.02522	1.02522
eWAMNVGDAk	Comt	Catechol O-methyltransferase OS=Rattus norvegicus GN=Comt PE=1 SV=2 - [COMT_RAT]|Isoform 2 of Catechol O-methyltransferase OS=Rattus norvegicus GN=Comt - [COMT_RAT]	P22734;P22734-2	789.919		0.795936	0.903009		0.989886	-1.01022
aVFPSIVGRPR	Acta2	Actin, aortic smooth muscle OS=Rattus norvegicus GN=Acta2 PE=2 SV=1 - [ACTA_RAT]|Actin, cytoplasmic 1 OS=Rattus norvegicus GN=Actb PE=1 SV=1 - [ACTB_RAT]|Actin, alpha cardiac muscle 1 OS=Rattus norvegicus GN=Actc1 PE=2 SV=1 - [ACTC_RAT]|Actin, cytoplasmic	P62738;P60711;P68035;P63259;P63269;P68136;V9GZ85	476.627		0.795936	0.903009		0.988639	-1.01149
eIGLLTEEVELYGETk	Mthfd1	C-1-tetrahydrofolate synthase, cytoplasmic OS=Rattus norvegicus GN=Mthfd1 PE=1 SV=3 - [C1TC_RAT]|Uncharacterized protein OS=Rattus norvegicus PE=3 SV=1 - [D3ZZM8_RAT]|C-1-tetrahydrofolate synthase, cytoplasmic OS=Rattus norvegicus GN=Mthfd1 PE=3 SV=1 - [G	P27653;D3ZZM8;G3V6S5	761.091		0.795936	0.903009		0.9895	-1.01061
vGVDAPVSSVALR	Rgn	Regucalcin OS=Rattus norvegicus GN=Rgn PE=1 SV=3 - [RGN_RAT]	Q03336	749.942		0.795936	0.903009		1.01208	1.01208
sDLDSLk	Dak	Bifunctional ATP-dependent dihydroxyacetone kinase/FAD-AMP lyase (cyclizing) OS=Rattus norvegicus GN=Dak PE=1 SV=1 - [DHAK_RAT]	Q4KLZ6	618.366		0.795936	0.903009		1.00552	1.00552
lLPLELEk	Pah	Phenylalanine-4-hydroxylase OS=Rattus norvegicus GN=Pah PE=1 SV=3 - [PH4H_RAT]|Phenylalanine hydroxylase OS=Rattus norvegicus GN=Pah PE=2 SV=1 - [Q6AYW2_RAT]	P04176;Q6AYW2	706.96		0.795936	0.903009		0.989148	-1.01097
kHNLcGETEEER	Gstm3	Glutathione S-transferase Yb-3 OS=Rattus norvegicus GN=Gstm3 PE=1 SV=2 - [GSTM4_RAT]|Glutathione S-transferase Mu 2 OS=Rattus norvegicus GN=Gstm2 PE=1 SV=2 - [GSTM2_RAT]|Glutathione S-transferase, mu 6 OS=Rattus norvegicus GN=Gstm6 PE=2 SV=1 - [B0BN47_RAT	P08009;P08010;B0BN47;D3ZVQ8;D4AB87;F1LXL7;G3V8H3	490.754		0.795936	0.903009		1.00608	1.00608
aGFAGDDAPR	Acta2	Actin, aortic smooth muscle OS=Rattus norvegicus GN=Acta2 PE=2 SV=1 - [ACTA_RAT]|Actin, cytoplasmic 1 OS=Rattus norvegicus GN=Actb PE=1 SV=1 - [ACTB_RAT]|Actin, alpha cardiac muscle 1 OS=Rattus norvegicus GN=Actc1 PE=2 SV=1 - [ACTC_RAT]|Actin, cytoplasmic	P62738;P60711;P68035;P63259;P63269;P68136;V9GZ85	603.308		0.795936	0.903009		1.00697	1.00697
dLADELALVDVIEDkLk	Ldha	L-lactate dehydrogenase A chain OS=Rattus norvegicus GN=Ldha PE=1 SV=1 - [LDHA_RAT]|Uncharacterized protein OS=Rattus norvegicus PE=3 SV=1 - [M0RBY5_RAT]	P04642;M0RBY5	862.845		0.795936	0.903009		0.99719	-1.00282
qADAVYFLPITPQFVTEVIk	Cps1	Carbamoyl-phosphate synthase [ammonia], mitochondrial OS=Rattus norvegicus GN=Cps1 PE=1 SV=1 - [CPSM_RAT]	P07756	685.145		0.82053	0.930356		1.06099	1.06099
fNDGkVDPAGR	Rgn	Regucalcin OS=Rattus norvegicus GN=Rgn PE=1 SV=3 - [RGN_RAT]	Q03336	545.306		0.853428	0.938082		0.786731	-1.27108
lVPFLLEDTENLDRNPGRPR	Glyatl1	Protein RGD1564894 OS=Rattus norvegicus GN=Glyatl1 PE=2 SV=1 - [B1H250_RAT]	B1H250	645.857		0.853428	0.938082		0.891667	-1.12149
dLGATWVVLGHSER	Tpi1	Triosephosphate isomerase OS=Rattus norvegicus GN=Tpi1 PE=1 SV=2 - [TPIS_RAT]|Triosephosphate isomerase (Fragment) OS=Rattus norvegicus PE=3 SV=1 - [M0R4U4_RAT]	P48500;M0R4U4	590.323		0.853428	0.938082		1.08402	1.08402
gTGDcsDEEVDGkADGADAk	Myh9	Myosin-9 OS=Rattus norvegicus GN=Myh9 PE=1 SV=3 - [MYH9_RAT]|Myosin, heavy polypeptide 9, non-muscle OS=Rattus norvegicus GN=LOC100911597 PE=4 SV=1 - [G3V6P7_RAT]	Q62812;G3V6P7	922.091		0.853428	0.938082		1.26167	1.26167
yVWLVYEQEQPLNcDEPILSNk	Pebp1	Phosphatidylethanolamine-binding protein 1 OS=Rattus norvegicus GN=Pebp1 PE=1 SV=3 - [PEBP1_RAT]	P31044	799.666		0.853428	0.938082		0.79205	-1.26255
lVPFLLEDTENLDR	Glyatl1	Protein RGD1564894 OS=Rattus norvegicus GN=Glyatl1 PE=2 SV=1 - [B1H250_RAT]	B1H250	635.017		0.853428	0.938082		1.25698	1.25698
tTQEQLTk	Rrbp1	Protein Rrbp1 OS=Rattus norvegicus GN=Rrbp1 PE=4 SV=2 - [F1M5X1_RAT]|Protein Rrbp1 OS=Rattus norvegicus GN=Rrbp1 PE=4 SV=2 - [F1M853_RAT]	F1M5X1;F1M853	703.915		0.853428	0.938082		0.945498	-1.05764
aDIVENQVMDNR	Gstm1	Glutathione S-transferase Mu 1 OS=Rattus norvegicus GN=Gstm1 PE=1 SV=2 - [GSTM1_RAT]|Glutathione S-transferase Mu 1 OS=Rattus norvegicus GN=Gstm1 PE=3 SV=1 - [G3V983_RAT]	P04905;G3V983	550.277		0.853428	0.938082		0.971043	-1.02982
vLHGAQtSDEEkDF	Slirp	Protein Slirp OS=Rattus norvegicus GN=Slirp PE=4 SV=1 - [D4A4W6_RAT]	D4A4W6	705.345		0.853428	0.938082		1.2293	1.2293
gWTQWIEGDELHLEMR	Rbp1	Retinol-binding protein 1 OS=Rattus norvegicus GN=Rbp1 PE=1 SV=2 - [RET1_RAT]	P02696	743.703		0.853428	0.938082		1.05136	1.05136
dGQVINETSQHHDDLE	Vim	Vimentin OS=Rattus norvegicus GN=Vim PE=1 SV=2 - [VIME_RAT]|Vimentin OS=Rattus norvegicus GN=Vim PE=3 SV=1 - [G3V8C3_RAT]	P31000;G3V8C3	689.325		0.853428	0.938082		0.934569	-1.07001
lVLEVAQHLGESTVR	Atp5b	ATP synthase subunit beta, mitochondrial OS=Rattus norvegicus GN=Atp5b PE=1 SV=2 - [ATPB_RAT]|ATP synthase subunit beta OS=Rattus norvegicus GN=Atp5b PE=3 SV=1 - [G3V6D3_RAT]	P10719;G3V6D3	627.365		0.853428	0.938082		0.96174	-1.03978
sLDMDSIIAEVR	Krt8	Keratin, type II cytoskeletal 8 OS=Rattus norvegicus GN=Krt8 PE=1 SV=3 - [K2C8_RAT]	Q10758	789.424		0.853428	0.938082		0.896924	-1.11492
aETFTFHSDIcTLPDkEk	Alb	Serum albumin OS=Rattus norvegicus GN=Alb PE=1 SV=2 - [ALBU_RAT]	P02770	707.379		0.853428	0.938082		0.864478	-1.15677
eGVIEcSFVQSk	Mdh2	Malate dehydrogenase, mitochondrial OS=Rattus norvegicus GN=Mdh2 PE=1 SV=2 - [MDHM_RAT]	P04636	614.334		0.853428	0.938082		1.12612	1.12612
gDEELDSLIk	H2afv	Histone H2A OS=Rattus norvegicus GN=H2afv PE=3 SV=1 - [D4AEC0_RAT]|Histone H2A.Z OS=Rattus norvegicus GN=H2afz PE=1 SV=2 - [H2AZ_RAT]|Histone H2A.Z (Fragment) OS=Rattus norvegicus GN=H2afz PE=4 SV=1 - [A0A0A0MXW3_RAT]	D4AEC0;P0C0S7;A0A0A0MXW3	788.945		0.853428	0.938082		1.06072	1.06072
vFLENVIR	Hist1h4b	Histone H4 OS=Rattus norvegicus GN=Hist1h4b PE=1 SV=2 - [H4_RAT]	P62804	609.874		0.853428	0.938082		1.06741	1.06741
eMGDHLVk	Hpd	4-hydroxyphenylpyruvate dioxygenase OS=Rattus norvegicus GN=Hpd PE=1 SV=3 - [HPPD_RAT]	P32755	462.932		0.853428	0.938082		1.05285	1.05285
sHYEEGPGk	Cox7c	Cytochrome c oxidase subunit 7C, mitochondrial OS=Rattus norvegicus GN=Cox7c PE=1 SV=2 - [COX7C_RAT]	P80432	487.929		0.853428	0.938082		1.03087	1.03087
tFQDcYSGk	Echs1	Enoyl-CoA hydratase, mitochondrial OS=Rattus norvegicus GN=Echs1 PE=1 SV=1 - [ECHM_RAT]	P14604	782.397		0.853428	0.938082		0.961323	-1.04023
eLEEQLGPVAEETR	Apoe	Apolipoprotein E OS=Rattus norvegicus GN=Apoe PE=1 SV=2 - [APOE_RAT]	P02650	610.321		0.853428	0.938082		0.904314	-1.10581
vTASPQSLcGLR	A1i3	Alpha-1-inhibitor 3 OS=Rattus norvegicus GN=A1i3 PE=1 SV=1 - [A1I3_RAT]|Murinoglobulin-2 OS=Rattus norvegicus GN=Mug2 PE=1 SV=1 - [MUG2_RAT]|Murinoglobulin-1 OS=Rattus norvegicus GN=Mug1 PE=2 SV=1 - [MUG1_RAT]|Protein LOC100911833 OS=Rattus norvegicus GN=	P14046;Q6IE52;Q03626;D4A6E3;D4AA52;F1LP69;G3V9J1;M0R5V7;Q03626-2	759.418		0.853428	0.938082		1.02271	1.02271
fLEQQNk	Krt4	Keratin, type II cytoskeletal 4 OS=Rattus norvegicus GN=Krt4 PE=3 SV=1 - [K2C4_RAT]|Keratin, type II cytoskeletal 5 OS=Rattus norvegicus GN=Krt5 PE=1 SV=1 - [K2C5_RAT]|Keratin, type II cytoskeletal 6A OS=Rattus norvegicus GN=Krt6a PE=1 SV=1 - [K2C6A_RAT]|	Q6IG00;Q6P6Q2;Q4FZU2;Q6IG05;Q6IG12;Q10758;P47819;P31000;A7M746;A7M775;A7M778;D3ZSY5;D3ZV16;D3ZWS9;F1M1D0;F1MAC2;F7F801;F7FFV2;G3V712;G3V8C3;G3V908;M0RCJ8;P47819-2;Q6IFZ5;Q6IG09	682.899		0.853428	0.938082		0.917448	-1.08998
nSPLVSR	Mdh2	Malate dehydrogenase, mitochondrial OS=Rattus norvegicus GN=Mdh2 PE=1 SV=2 - [MDHM_RAT]	P04636	501.3		0.853428	0.938082		1.05797	1.05797
vLENAEGAR	Hspa9	Stress-70 protein, mitochondrial OS=Rattus norvegicus GN=Hspa9 PE=1 SV=3 - [GRP75_RAT]|Stress-70 protein, mitochondrial OS=Rattus norvegicus GN=Hspa9 PE=3 SV=1 - [F1M953_RAT]|Uncharacterized protein OS=Rattus norvegicus PE=3 SV=1 - [M0R972_RAT]	P48721;F1M953;M0R972	594.333		0.853428	0.938082		0.979192	-1.02125
ecEVLPDDTVSTLYNR	Aldh1l1	Cytosolic 10-formyltetrahydrofolate dehydrogenase OS=Rattus norvegicus GN=Aldh1l1 PE=1 SV=3 - [AL1L1_RAT]|10-formyltetrahydrofolate dehydrogenase OS=Rattus norvegicus GN=Aldh1l1 PE=1 SV=1 - [M0R8T2_RAT]	P28037;M0R8T2	1070.52		0.853428	0.938082		1.07674	1.07674
gVDPDcAHHYQDVLFHTk	Iqgap2	Protein Iqgap2 OS=Rattus norvegicus GN=Iqgap2 PE=4 SV=2 - [F1LW74_RAT]	F1LW74	520.265		0.853428	0.938082		1.05017	1.05017
aLQLGTLFPPAEALk	Eci1	Enoyl-CoA delta isomerase 1, mitochondrial OS=Rattus norvegicus GN=Eci1 PE=1 SV=1 - [ECI1_RAT]|Dodecenoyl-Coenzyme A delta isomerase (3,2 trans-enoyl-Coenzyme A isomerase) OS=Rattus norvegicus GN=Eci1 PE=2 SV=1 - [Q68G41_RAT]	P23965;Q68G41	676.415		0.853428	0.938082		0.981643	-1.0187
lDHLAEk	Actn4	Alpha-actinin-4 OS=Rattus norvegicus GN=Actn4 PE=1 SV=2 - [ACTN4_RAT]|Alpha-actinin-1 OS=Rattus norvegicus GN=Actn1 PE=1 SV=1 - [ACTN1_RAT]	Q9QXQ0;Q9Z1P2	428.596		0.853428	0.938082		1.01387	1.01387
lHDQLAGk	Pebp1	Phosphatidylethanolamine-binding protein 1 OS=Rattus norvegicus GN=Pebp1 PE=1 SV=3 - [PEBP1_RAT]	P31044	447.274		0.853428	0.938082		0.972293	-1.0285
tTPSYVAFTDTER	Hspa1l	Heat shock 70 kDa protein 1-like OS=Rattus norvegicus GN=Hspa1l PE=2 SV=2 - [HS71L_RAT]|Heat shock 70 kDa protein 1A/1B OS=Rattus norvegicus GN=Hspa1a PE=2 SV=2 - [HSP71_RAT]|Heat shock-related 70 kDa protein 2 OS=Rattus norvegicus GN=Hspa2 PE=1 SV=2 - [H	P55063;Q07439;P14659;P63018;M0R8M9;M0RCB1;M0RDZ9	858.936		0.853428	0.938082		1.06684	1.06684
eVGVYEALkDDSWLk	Mdh1	Malate dehydrogenase, cytoplasmic OS=Rattus norvegicus GN=Mdh1 PE=1 SV=3 - [MDHC_RAT]	O88989	813.795		0.853428	0.938082		1.06053	1.06053
nYIMDFQVGkEFEEDLTGIDDR	Rbp1	Retinol-binding protein 1 OS=Rattus norvegicus GN=Rbp1 PE=1 SV=2 - [RET1_RAT]	P02696	1031.51		0.853428	0.938082		0.942091	-1.06147
vIHNEFTLGEEcELETMTGEk	Fabp1	Fatty acid-binding protein, liver OS=Rattus norvegicus GN=Fabp1 PE=1 SV=1 - [FABPL_RAT]	P02692	975.485		0.853428	0.938082		1.06104	1.06104
tYFQGNLPAR	Hrsp12	Ribonuclease UK114 OS=Rattus norvegicus GN=Hrsp12 PE=1 SV=3 - [UK114_RAT]	P52759	698.382		0.853428	0.938082		1.03285	1.03285
lISWYDNEYGYSNR	Gapdh	Glyceraldehyde-3-phosphate dehydrogenase OS=Rattus norvegicus GN=Gapdh PE=1 SV=3 - [G3P_RAT]|Uncharacterized protein OS=Rattus norvegicus PE=3 SV=1 - [D3Z8U8_RAT]|Glyceraldehyde-3-phosphate dehydrogenase OS=Rattus norvegicus GN=Gapdh-ps2 PE=3 SV=1 - [D3ZG	P04797;D3Z8U8;D3ZGY4;D3ZIY0;D3ZXS2;D4A3W5;E9PTN6;E9PTV9;F1M2N4;F1M4G6;F1M9J9;M0R451;M0R590;M0R660;M0RBH6	1004.98		0.853428	0.938082		1.05147	1.05147
gEFITTVQQR	Mdh1	Malate dehydrogenase, cytoplasmic OS=Rattus norvegicus GN=Mdh1 PE=1 SV=3 - [MDHC_RAT]	O88989	704.392		0.853428	0.938082		1.04528	1.04528
lEGLTDEINFLR	Krt8	Keratin, type II cytoskeletal 8 OS=Rattus norvegicus GN=Krt8 PE=1 SV=3 - [K2C8_RAT]	Q10758	824.958		0.853428	0.938082		1.01263	1.01263
akFEELNMDLFR	Hspa5	78 kDa glucose-regulated protein OS=Rattus norvegicus GN=Hspa5 PE=1 SV=1 - [GRP78_RAT]	P06761	657.697		0.853428	0.938082		1.02191	1.02191
lQDLELk	Hdlbp	Vigilin OS=Rattus norvegicus GN=Hdlbp PE=2 SV=1 - [VIGLN_RAT]|High density lipoprotein binding protein (Vigilin) OS=Rattus norvegicus GN=Hdlbp PE=2 SV=1 - [Q3KRF2_RAT]	Q9Z1A6;Q3KRF2	658.913		0.853428	0.938082		1.01019	1.01019
hHPEDVEPAVR	Akr1a1	Alcohol dehydrogenase [NADP(+)] OS=Rattus norvegicus GN=Akr1a1 PE=1 SV=2 - [AK1A1_RAT]	P51635	505.601		0.853428	0.938082		0.961015	-1.04057
aAFDDAIAELDTLSEESYk	Ywhae	14-3-3 protein epsilon OS=Rattus norvegicus GN=Ywhae PE=1 SV=1 - [1433E_RAT]	P62260	849.435		0.853428	0.938082		0.969049	-1.03194
vIcQGFTGk	Suclg1	Succinyl-CoA ligase [ADP/GDP-forming] subunit alpha, mitochondrial OS=Rattus norvegicus GN=Suclg1 PE=2 SV=2 - [SUCA_RAT]	P13086	734.422		0.853428	0.938082		1.02108	1.02108
vGEVIVTk	Hspd1	60 kDa heat shock protein, mitochondrial OS=Rattus norvegicus GN=Hspd1 PE=1 SV=1 - [CH60_RAT]|Uncharacterized protein (Fragment) OS=Rattus norvegicus PE=3 SV=2 - [D3Z9X1_RAT]	P63039;D3Z9X1	651.923		0.853428	0.938082		1.02789	1.02789
gETDEEYLWcIEQTLHFk	Ahcy	Adenosylhomocysteinase OS=Rattus norvegicus GN=Ahcy PE=1 SV=3 - [SAHH_RAT]	P10760	919.459		0.853428	0.938082		1.02585	1.02585
aGGTGEMTQLLNSLcTAIk	Fbp1	Fructose-1,6-bisphosphatase 1 OS=Rattus norvegicus GN=Fbp1 PE=1 SV=2 - [F16P1_RAT]|Fructose-1,6-bisphosphatase 1 OS=Rattus norvegicus GN=Fbp1 PE=3 SV=2 - [F1LRT1_RAT]	P19112;F1LRT1	808.44		0.853428	0.938082		0.992836	-1.00722
lkVPEWVDTVk	Rps19	40S ribosomal protein S19 OS=Rattus norvegicus GN=Rps19 PE=2 SV=3 - [RS19_RAT]|Protein LOC100360843 (Fragment) OS=Rattus norvegicus GN=LOC100360843 PE=4 SV=2 - [D3ZSH6_RAT]|Protein LOC688899 (Fragment) OS=Rattus norvegicus GN=LOC687298 PE=4 SV=2 - [D3ZUD7	P17074;D3ZSH6;D3ZUD7;D4A6G6;F1M395;F1M764	667.749		0.853428	0.938082		1.01519	1.01519
vLAVNQENEHLMEDYER	Actn4	Alpha-actinin-4 OS=Rattus norvegicus GN=Actn4 PE=1 SV=2 - [ACTN4_RAT]	Q9QXQ0	773.38		0.853428	0.938082		1.01137	1.01137
mVVANPILVQADIDFLLGELER	Csad	Cysteine sulfinic acid decarboxylase OS=Rattus norvegicus GN=Csad PE=1 SV=1 - [CSAD_RAT]	Q64611	895.501		0.853428	0.938082		1.00576	1.00576
iTGLGVk	Rgn	Regucalcin OS=Rattus norvegicus GN=Rgn PE=1 SV=3 - [RGN_RAT]	Q03336	573.386		0.853428	0.938082		0.995695	-1.00432
dSAFGLLR	Tf	Serotransferrin OS=Rattus norvegicus GN=Tf PE=1 SV=3 - [TRFE_RAT]|Isoform 2 of Serotransferrin OS=Rattus norvegicus GN=Tf - [TRFE_RAT]|Ab2-417 OS=Rattus norvegicus GN=Tf PE=2 SV=1 - [Q7TMC7_RAT]	P12346;P12346-2;Q7TMC7	554.321		0.853428	0.938082		1.0052	1.0052
dAGTIAGLNVLR	Hspa8	Heat shock cognate 71 kDa protein OS=Rattus norvegicus GN=Hspa8 PE=1 SV=1 - [HSP7C_RAT]|Protein LOC680121 OS=Rattus norvegicus GN=LOC680121 PE=3 SV=2 - [F1LZI1_RAT]|Heat shock cognate 71 kDa protein OS=Rattus norvegicus GN=Hspa8 PE=3 SV=1 - [M0R8M9_RAT]|P	P63018;F1LZI1;M0R8M9;M0RCB1;M0RDZ9	714.922		0.853428	0.938082		1.00368	1.00368
dIVYEMGELGVLGPTIk	Gcdh	Glutaryl-Coenzyme A dehydrogenase (Predicted) OS=Rattus norvegicus GN=Gcdh PE=3 SV=1 - [D3ZT90_RAT]	D3ZT90	764.769		0.853428	0.938082		0.999096	-1.0009
eEIFYcGk	Akr1d1	3-oxo-5-beta-steroid 4-dehydrogenase OS=Rattus norvegicus GN=Akr1d1 PE=1 SV=1 - [AK1D1_RAT]|3-oxo-5-beta-steroid 4-dehydrogenase OS=Rattus norvegicus GN=Akr1d1 PE=4 SV=1 - [F1LML3_RAT]	P31210;F1LML3	752.399		0.879784	0.962284		1.06487	1.06487
gNDISSGTVLSEYVGSGPPk	Pebp1	Phosphatidylethanolamine-binding protein 1 OS=Rattus norvegicus GN=Pebp1 PE=1 SV=3 - [PEBP1_RAT]	P31044	808.101		0.879784	0.962284		1.03428	1.03428
dVFLGTFLYEYSR	Alb	Serum albumin OS=Rattus norvegicus GN=Alb PE=1 SV=2 - [ALBU_RAT]	P02770	613.656		0.879784	0.962284		0.947382	-1.05554
aLMLQGVDLLADAVAVTmGPk	Hspd1	60 kDa heat shock protein, mitochondrial OS=Rattus norvegicus GN=Hspd1 PE=1 SV=1 - [CH60_RAT]	P63039	857.826		0.879784	0.962284		1.01679	1.01679
gELLEAIk	Sod2	Superoxide dismutase [Mn], mitochondrial OS=Rattus norvegicus GN=Sod2 PE=1 SV=2 - [SODM_RAT]	P07895	665.921		0.909688	0.962284		1.03904	1.03904
dLFSDGHSEFLk	Pdia3	Protein disulfide-isomerase A3 OS=Rattus norvegicus GN=Pdia3 PE=1 SV=2 - [PDIA3_RAT]	P11598	618.333		0.909688	0.962284		0.990284	-1.00981
wIHIEGR	Khk	Ketohexokinase OS=Rattus norvegicus GN=Khk PE=1 SV=1 - [KHK_RAT]|Ketohexokinase OS=Rattus norvegicus GN=Khk PE=4 SV=1 - [D3ZN65_RAT]|Isoform A of Ketohexokinase OS=Rattus norvegicus GN=Khk - [KHK_RAT]	Q02974;D3ZN65;Q02974-2	380.555		0.911797	0.962284		0.843604	-1.18539
mGFEPLAYk	Hpd	4-hydroxyphenylpyruvate dioxygenase OS=Rattus norvegicus GN=Hpd PE=1 SV=3 - [HPPD_RAT]	P32755	757.427		0.911797	0.962284		1.06285	1.06285
aSDVVLGFAELEGYLQk	Galm	Aldose 1-epimerase OS=Rattus norvegicus GN=Galm PE=1 SV=1 - [GALM_RAT]	Q66HG4	766.431		0.911797	0.962284		1.09847	1.09847
eVLHMLVDLAk	Gpi	Glucose-6-phosphate isomerase OS=Rattus norvegicus GN=Gpi PE=1 SV=1 - [G6PI_RAT]	Q6P6V0	576.016		0.911797	0.962284		1.05275	1.05275
vEIIANDQGNR	Hspa1l	Heat shock 70 kDa protein 1-like OS=Rattus norvegicus GN=Hspa1l PE=2 SV=2 - [HS71L_RAT]|Heat shock 70 kDa protein 1A/1B OS=Rattus norvegicus GN=Hspa1a PE=2 SV=2 - [HSP71_RAT]|Heat shock-related 70 kDa protein 2 OS=Rattus norvegicus GN=Hspa2 PE=1 SV=2 - [H	P55063;Q07439;P14659;P63018;P06761;M0R8M9;M0RCB1;M0RDZ9	729.399		0.911797	0.962284		0.796296	-1.25581
aNTDLPAWSAAMDAGLk	Dak	Bifunctional ATP-dependent dihydroxyacetone kinase/FAD-AMP lyase (cyclizing) OS=Rattus norvegicus GN=Dak PE=1 SV=1 - [DHAK_RAT]	Q4KLZ6	730.726		0.911797	0.962284		1.09684	1.09684
lQLETEIEALkEELLFMk	Krt18	Keratin, type I cytoskeletal 18 OS=Rattus norvegicus GN=Krt18 PE=1 SV=3 - [K1C18_RAT]	Q5BJY9	955.56		0.911797	0.962284		1.071	1.071
yFDSFGDLSSASAImGNPk	Hbb	Hemoglobin subunit beta-1 OS=Rattus norvegicus GN=Hbb PE=1 SV=3 - [HBB1_RAT]	P02091	827.75		0.911797	0.962284		0.920852	-1.08595
nPPGFAFVEFEDPR	LOC100910660	Protein Srsf3 OS=Rattus norvegicus GN=LOC100910660 PE=2 SV=1 - [Q0ZFS8_RAT]|Protein Srsf7 OS=Rattus norvegicus GN=Srsf7 PE=4 SV=1 - [D4A720_RAT]	Q0ZFS8;D4A720	617.647		0.911797	0.962284		1.04041	1.04041
fAVLQTYGDTTHTLVEk	Hpd	4-hydroxyphenylpyruvate dioxygenase OS=Rattus norvegicus GN=Hpd PE=1 SV=3 - [HPPD_RAT]	P32755	794.442		0.911797	0.962284		1.09678	1.09678
dIAFEVEDcEHIVQk	Hpd	4-hydroxyphenylpyruvate dioxygenase OS=Rattus norvegicus GN=Hpd PE=1 SV=3 - [HPPD_RAT]	P32755	764.064		0.911797	0.962284		1.03147	1.03147
lIPDGcGVk	Rpl10l	Protein Rpl10l OS=Rattus norvegicus GN=Rpl10l PE=4 SV=1 - [D4A1P2_RAT]|60S ribosomal protein L10 OS=Rattus norvegicus GN=Rpl10 PE=1 SV=3 - [RL10_RAT]	D4A1P2;Q6PDV7	708.918		0.911797	0.962284		1.02101	1.02101
aAELIANSLATAGDGLIELR	Phb	Prohibitin OS=Rattus norvegicus GN=Phb PE=1 SV=1 - [PHB_RAT]|RCG33110 OS=Rattus norvegicus GN=Phb-ps1 PE=4 SV=2 - [D3ZFH6_RAT]|Uncharacterized protein OS=Rattus norvegicus PE=4 SV=1 - [D4AD84_RAT]	P67779;D3ZFH6;D4AD84	743.088		0.911797	0.962284		0.93868	-1.06533
eEHGGLIRsPR	U2af2	Protein U2af2 OS=Rattus norvegicus GN=U2af2 PE=4 SV=1 - [F2Z3T9_RAT]	F2Z3T9	780.398		0.911797	0.962284		0.894029	-1.11853
iTQSNAILR	Gstm3	Glutathione S-transferase Yb-3 OS=Rattus norvegicus GN=Gstm3 PE=1 SV=2 - [GSTM4_RAT]|Glutathione S-transferase Mu 2 OS=Rattus norvegicus GN=Gstm2 PE=1 SV=2 - [GSTM2_RAT]|Glutathione S-transferase Mu 5 OS=Rattus norvegicus GN=Gstm5 PE=1 SV=3 - [GSTM5_RAT]|	P08009;P08010;Q9Z1B2;D3ZVQ8;D4AB87;F1LXL7;Q5BK56	622.88		0.911797	0.962284		0.957638	-1.04424
dNHLLGTFDLTGIPPAPR	Hspa5	78 kDa glucose-regulated protein OS=Rattus norvegicus GN=Hspa5 PE=1 SV=1 - [GRP78_RAT]	P06761	721.73		0.911797	0.962284		0.897161	-1.11463
lFLEYTDTSYEDkk	Gstm2	Glutathione S-transferase Mu 2 OS=Rattus norvegicus GN=Gstm2 PE=1 SV=2 - [GSTM2_RAT]	P08010	813.779		0.911797	0.962284		1.1162	1.1162
eTcLITFLLAGIEcPR	Snd1	Staphylococcal nuclease domain-containing protein 1 OS=Rattus norvegicus GN=Snd1 PE=2 SV=1 - [SND1_RAT]|Staphylococcal nuclease domain-containing protein 1 OS=Rattus norvegicus GN=Snd1 PE=4 SV=2 - [D4A8Y5_RAT]	Q66X93;D4A8Y5	708.046		0.911797	0.962284		0.949738	-1.05292
iLATPPQEDAPSVDIANIR	Tkt	Transketolase OS=Rattus norvegicus GN=Tkt PE=1 SV=1 - [TKT_RAT]|Transketolase OS=Rattus norvegicus GN=Tkt PE=3 SV=1 - [G3V826_RAT]	P50137;G3V826	1125.12		0.911797	0.962284		0.957345	-1.04456
gEGMSQAATIcR	Fah	Fumarylacetoacetase OS=Rattus norvegicus GN=Fah PE=1 SV=1 - [FAAA_RAT]|Fumarylacetoacetase OS=Rattus norvegicus GN=Fah PE=4 SV=2 - [F1M6W1_RAT]	P25093;F1M6W1	755.37		0.911797	0.962284		1.02904	1.02904
aDPLGLEAEkDGVPVFk	Aldh1l1	Cytosolic 10-formyltetrahydrofolate dehydrogenase OS=Rattus norvegicus GN=Aldh1l1 PE=1 SV=3 - [AL1L1_RAT]|10-formyltetrahydrofolate dehydrogenase OS=Rattus norvegicus GN=Aldh1l1 PE=1 SV=1 - [M0R8T2_RAT]	P28037;M0R8T2	824.815		0.911797	0.962284		0.93868	-1.06533
aAVLWEPHkPFTIEDIEVAPPk	Adh1	Alcohol dehydrogenase 1 OS=Rattus norvegicus GN=Adh1 PE=1 SV=3 - [ADH1_RAT]|Alcohol dehydrogenase 1 OS=Rattus norvegicus GN=Adh1 PE=4 SV=2 - [F1LSR9_RAT]	P06757;F1LSR9	635.769		0.911797	0.962284		1.09515	1.09515
hNLcGETEEER	Gstm3	Glutathione S-transferase Yb-3 OS=Rattus norvegicus GN=Gstm3 PE=1 SV=2 - [GSTM4_RAT]|Glutathione S-transferase Mu 2 OS=Rattus norvegicus GN=Gstm2 PE=1 SV=2 - [GSTM2_RAT]|Glutathione S-transferase, mu 6 OS=Rattus norvegicus GN=Gstm6 PE=2 SV=1 - [B0BN47_RAT	P08009;P08010;B0BN47;D3ZVQ8;D4AB87;F1LXL7;G3V8H3	534.917		0.911797	0.962284		1.04849	1.04849
lLEGEESR	Krt7	Keratin, type II cytoskeletal 7 OS=Rattus norvegicus GN=Krt7 PE=3 SV=1 - [K2C7_RAT]|Keratin, type II cytoskeletal 8 OS=Rattus norvegicus GN=Krt8 PE=1 SV=3 - [K2C8_RAT]|Vimentin OS=Rattus norvegicus GN=Vim PE=1 SV=2 - [VIME_RAT]|Peripherin OS=Rattus norveg	Q6IG12;Q10758;P31000;P21807;P48675;F1M7P4;G3V712;G3V8C3;Q6P725	581.318		0.911797	0.962284		1.02471	1.02471
gYEEWLLNEIR	Actn4	Alpha-actinin-4 OS=Rattus norvegicus GN=Actn4 PE=1 SV=2 - [ACTN4_RAT]|Alpha-actinin-1 OS=Rattus norvegicus GN=Actn1 PE=1 SV=1 - [ACTN1_RAT]|Protein Actn2 OS=Rattus norvegicus GN=Actn2 PE=4 SV=1 - [D3ZCV0_RAT]	Q9QXQ0;Q9Z1P2;D3ZCV0	825.938		0.911797	0.962284		1.07175	1.07175
vVQDLck	Etfa	Electron transfer flavoprotein subunit alpha, mitochondrial OS=Rattus norvegicus GN=Etfa PE=1 SV=4 - [ETFA_RAT]	P13803	660.39		0.911797	0.962284		1.02144	1.02144
dcVGSEVENAcANPAAGTVILLENLR	Pgk1	Phosphoglycerate kinase 1 OS=Rattus norvegicus GN=Pgk1 PE=1 SV=2 - [PGK1_RAT]	P16617	1001.17		0.911797	0.962284		1.07558	1.07558
hNQLPLVIEFTEQTAPk	P4hb	Protein disulfide-isomerase OS=Rattus norvegicus GN=P4hb PE=1 SV=2 - [PDIA1_RAT]	P04785	808.461		0.911797	0.962284		1.05785	1.05785
gGEFEMMPLGVNk	Mug1	Murinoglobulin-1 OS=Rattus norvegicus GN=Mug1 PE=2 SV=1 - [MUG1_RAT]|Protein LOC100911833 OS=Rattus norvegicus GN=LOC100911833 PE=4 SV=1 - [D4A6E3_RAT]|Isoform 2 of Murinoglobulin-1 OS=Rattus norvegicus GN=Mug1 - [MUG1_RAT]	Q03626;D4A6E3;Q03626-2	623		0.911797	0.962284		0.972652	-1.02812
yQVQSQENFEPFmk	Fabp1	Fatty acid-binding protein, liver OS=Rattus norvegicus GN=Fabp1 PE=1 SV=1 - [FABPL_RAT]	P02692	745.05		0.911797	0.962284		1.06756	1.06756
gFQQILAGDYDHLPEQAFYMVGPIEEAVAk	Atp5b	ATP synthase subunit beta, mitochondrial OS=Rattus norvegicus GN=Atp5b PE=1 SV=2 - [ATPB_RAT]|ATP synthase subunit beta OS=Rattus norvegicus GN=Atp5b PE=3 SV=1 - [G3V6D3_RAT]	P10719;G3V6D3	1265.66		0.911797	0.962284		1.02377	1.02377
aTPEMVSLLk	Gcdh	Glutaryl-Coenzyme A dehydrogenase (Predicted) OS=Rattus norvegicus GN=Gcdh PE=3 SV=1 - [D3ZT90_RAT]	D3ZT90	773.967		0.911797	0.962284		1.03749	1.03749
gcAQALR	Ahcy	Adenosylhomocysteinase OS=Rattus norvegicus GN=Ahcy PE=1 SV=3 - [SAHH_RAT]	P10760	502.779		0.911797	0.962284		1.0396	1.0396
rGPPPPPR	Rbmxl1	RNA binding motif protein, X-linked-like-1 OS=Rattus norvegicus GN=Rbmxl1 PE=3 SV=1 - [RMXL1_RAT]|RNA-binding motif protein, X chromosome retrogene-like OS=Rattus norvegicus GN=Rbmxrtl PE=3 SV=1 - [RMXRL_RAT]	D4AE41;P84586	368.227		0.911797	0.962284		1.03359	1.03359
aTLEAAIADAEQR	Krt8	Keratin, type II cytoskeletal 8 OS=Rattus norvegicus GN=Krt8 PE=1 SV=3 - [K2C8_RAT]	Q10758	529.956		0.911797	0.962284		0.953652	-1.0486
lGVTADDVk	Mdh1	Malate dehydrogenase, cytoplasmic OS=Rattus norvegicus GN=Mdh1 PE=1 SV=3 - [MDHC_RAT]	O88989	688.413		0.911797	0.962284		1.06212	1.06212
gDSAPQAsSDLEDDPHTHTk	Urad	Protein Urad OS=Rattus norvegicus GN=Urad PE=4 SV=1 - [M0RCU5_RAT]	M0RCU5	662.307		0.911797	0.962284		0.942406	-1.06111
vVPEMTEILk	Etfa	Electron transfer flavoprotein subunit alpha, mitochondrial OS=Rattus norvegicus GN=Etfa PE=1 SV=4 - [ETFA_RAT]	P13803	808.988		0.911797	0.962284		1.00632	1.00632
nGDGkEDLIWEILk	Tf	Serotransferrin OS=Rattus norvegicus GN=Tf PE=1 SV=3 - [TRFE_RAT]|Isoform 2 of Serotransferrin OS=Rattus norvegicus GN=Tf - [TRFE_RAT]|Ab2-417 OS=Rattus norvegicus GN=Tf PE=2 SV=1 - [Q7TMC7_RAT]	P12346;P12346-2;Q7TMC7	773.445		0.911797	0.962284		1.02187	1.02187
nGFVVLk	Eif5a	Eukaryotic translation initiation factor 5A-1 OS=Rattus norvegicus GN=Eif5a PE=1 SV=3 - [IF5A1_RAT]|Eukaryotic translation initiation factor 5A2 (Predicted) OS=Rattus norvegicus GN=Eif5a2 PE=4 SV=1 - [G3V7J7_RAT]	Q3T1J1;G3V7J7	618.392		0.911797	0.962284		0.992637	-1.00742
vILGDELPk	Psmb9	Proteasome subunit beta type-9 OS=Rattus norvegicus GN=Psmb9 PE=1 SV=2 - [PSB9_RAT]|Proteasome subunit beta type OS=Rattus norvegicus GN=Psmb9 PE=2 SV=1 - [Q6MGA6_RAT]	P28077;Q6MGA6	721.455		0.911797	0.962284		0.980034	-1.02037
gDPIPNEQVFIk	Mug2	Murinoglobulin-2 OS=Rattus norvegicus GN=Mug2 PE=1 SV=1 - [MUG2_RAT]|Murinoglobulin-1 OS=Rattus norvegicus GN=Mug1 PE=2 SV=1 - [MUG1_RAT]|Protein LOC100911833 OS=Rattus norvegicus GN=LOC100911833 PE=4 SV=1 - [D4A6E3_RAT]|Murinoglobulin-2 (Fragment) OS=Rat	Q6IE52;Q03626;D4A6E3;M0R5V7;Q03626-2	908.023		0.911797	0.962284		0.983342	-1.01694
[truncated: 124 more rows]
