# Supplementary material for: Multiomics reveal non-alcoholic fatty liver disease in rats following chronic exposure to an ultra-low dose of Roundup herbicide
Source: Sci Rep. 2017 Jan 9;7:39328. doi: 10.1038/srep39328 (PMC5220358; doi:10.1038/srep39328)
Supplement: Supplementary Dataset 4 [file srep39328-s5.xls]

## Sheet: Sheet1
Multiomics reveal non-alcoholic fatty liver disease in rats following chronic exposure to an ultra-low dose of Roundup herbicide
Robin Mesnage1, George Renney2, Gilles-Eric Séralini3, Malcolm Ward2 and Michael N Antoniou1*
Supplementary Table 4: Proteome verification using Tandem Mass Tag - selected reaction monitoring experiment. A. Optimised TMT-SRM method to verify selected target peptides. 1 = n fourth transition ion was present for this peptide; 2 = peptides discarded from SRM analysis due to technical repeat CV values being above the 15% threshold. B.
A																B
	Accession Number	Peptide Sequence	Charge	Heavy Transitions (m/z)					Light Transitions (m/z)								Peptide Sequence	Protein Description
				Product Ion	1	2	3	4	Product Ion	1	2	3	4				aAVnGLWGk	Hemoglobin subunit beta-1
	P02091	AAVNGLWGK2	2	682.9	433.297	586.339	789.481	1	687.911	428.286	581.329	784.471	1				aLTVPELTQQMFDAk	Tubulin beta-3 chain
	Q4QRB4	ALTVPELTQQMFDAK	3	717.403	447.312	515.338	614.407	709.408	714.062	442.302	510.328	609.397	704.397				aSSFVLALEPELESR	Dolichyl-diphosphooligosaccharide--protein glycosyltransferase subunit 1
	P11510	EALIDYGEEFSGR2	2	857.928	771.444	944.41	1059.44	1	855.423	766.434	944.41	1059.44	1				dcGTDVLDLWTLMQk	Isoamyl acetate-hydrolyzing esterase 1 homolog
	P11510	YIDLAPNGLLHEVTCDTK2	3	839.786	477.323	621.344	805.465	952.497	836.445	472.312	616.334	800.455	947.486				dFVDYYLIk	Cytochrome P450 2C7
	P10860	TAAYVNAIEK2	2	769.453	331.217	473.292	636.465	803.482	764.443	326.207	468.281	631.344	794.471				dPQLVPVLIDAAR	Sterol-4-alpha-carboxylate 3-dehydrogenase, decarboxylating
	P10634	RFEYEDPFFNR	3	583.625	175.118	436.23	680.351	1	581.954	175.118	436.23	680.351	1				dRLDMPYMDAVVHEIQR	Cytochrome P450 2E1
	P27952	ESEIIDFFLGASLKDEVLK	3	947.547	575.287	688.371	916.482	1	942.536	570.276	683.361	911.472	1				eALIDYGEEFSGR	Cytochrome P450 2C12, female-specific
	P07756	ETLMDLGTK2	2	733.42	573.344	819.411	893.496	1	728.41	568.334	814.401	888.485	1				eDMAALEk	Tubulin alpha-1B chain
	P12001	ILTFDQLALESPK	3	645.052	473.328	560.36	819.481	947.539	641.711	468.318	555.35	814.47	942.529				eDQTEYLEER	Heat shock protein HSP 90-beta
	P22791	EQFYHK	2	655.369	487.271	513.334	634.339	1	650.358	482.26	508.324	629.329	1				eEIFGPVMSILTFETEAEVLER	4-trimethylaminobutyraldehyde dehydrogenase
																	eGGWDSVQDWMDVLSGGEk	ATP-binding cassette sub-family D member 3
																	eLISNASDALDk	Heat shock protein HSP 90-beta
																	eQFYHk	Hydroxymethylglutaryl-CoA synthase, mitochondrial
																	eSEIIDFFLGASLkDEVLk	40S ribosomal protein S2
																	eTLMDLGTk	Carbamoyl-phosphate synthase [ammonia], mitochondrial
																	iLTFDQLALESPk	60S ribosomal protein L18
																	lLDVWTYELPR	UDP-glucuronosyltransferase 2B2
																	lWDQTTEEVk	Retinol dehydrogenase 3
																	mLTPLELVQFDIETAEPVRDk	Bile acyl-CoA synthetase
																	nIVEEIEDLVAR	Dolichyl-diphosphooligosaccharide--protein glycosyltransferase subunit 2
																	qLFHPEQLITGk	Tubulin alpha-1B chain
																	rFEYEDPFFNR	Cytochrome P450 2D26
																	sDLLSALEEVIDNPFYk	Protein LOC100361864
																	sEDILDYGPFk	Dolichyl-diphosphooligosaccharide--protein glycosyltransferase subunit 1
																	sEDYALPSYVDR	Cytochrome c oxidase subunit 4 isoform 1, mitochondrial
																	tAAYVNAIEk	Glutamate dehydrogenase 1, mitochondrial
																	wVPFDGDDIQLEFVR	Dolichyl-diphosphooligosaccharide--protein glycosyltransferase 48 kDa subunit
																	yIDLAPNGLLHEVTcDTk	Cytochrome P450 2C12, female-specific
																	yNLGLDLR	Glutamate dehydrogenase 1, mitochondrial
