# Supplementary material for: Multiomics reveal non-alcoholic fatty liver disease in rats following chronic exposure to an ultra-low dose of Roundup herbicide
Source: Sci Rep. 2017 Jan 9;7:39328. doi: 10.1038/srep39328 (PMC5220358; doi:10.1038/srep39328)
Supplement: Supplementary Dataset 5 [file srep39328-s6.xls]

## Sheet: Sheet1
Multiomics reveal non-alcoholic fatty liver disease in rats following chronic exposure to an ultra-low dose of Roundup herbicide
Robin Mesnage1, George Renney2, Gilles-Eric Séralini3, Malcolm Ward2 and Michael N Antoniou1*
Supplementary Table 5: annotation analysis of liver genes using the DAVID tool. The rat genome was used as a background list to calculate the p-values of each term. A total of 131 genes were recognised. The p-values were calculated according to a modified Fisher’s exact test (EASE score) and adjusted according to the Benjamini-Hochberg method. The fold enrichment (FE) of the statistically most ov…
Gene Ontology Biological Process												KEGG Pathway
Term	Count	Benjamini	Fold Enrichment	%	PValue	Genes	Bonferroni	FDR				Category	Term	Count	%	PValue	Genes	List Total	Pop Hits	Pop Total	Fold Enrichment	Bonferroni	Benjamini	FDR
GO:0042493~response to drug	23	1.9e-08	6	17.5573	2.54e-11	HSP90AB1, YWHAZ, LDHA, ASS1, CYP2C7, ALDOB, HMGCS1, ACOT2, CYP2D1, CYP2E1, CPS1, HADHA, SOD2, CYP2C6V1, GSTM1, ARG1, ACSL1, HMGCS2, ABCD3, RPN2, CAT, HSPA8, MGST1	1.87e-08	3.85e-08				KEGG_PATHWAY	rno01100:Metabolic pathways	55	41.9847	1.04247e-14	LDHA, ATP5B, EHHADH, ACOT2, GOT2, MAT1A, RPN1, GSTZ1, CYP2C12, RPN2, CES1E, DDOST, ALDH6A1, ACO2, CYCS, CYP2E1, ACADL, ALDH7A1, UGT2B17, PRDX6, ADK, BHMT, CYP2A1, ALDH9A1, MDH2, SLC27A5, AHCY, ASS1, GLUD1, ALDOB, HMGCS1, PAH, ALDH3A2, HADHA, RGD1309350, UGT2B, ARG1, ACSL1, IDH1, ACSL6, NSDHL, SHMT1, AMACR, CYP2C7, FTCD, AK2, CPS1, CYP2C6V1, AKR1B7, BAAT, HMGCS2, PON2, PRODH2, ATP5A1, PC	115	1281	7763	2.89831	1.39844e-12	1.39844e-12	1.22236e-11
GO:0055114~oxidation-reduction process	24	2.1e-07	4.9	18.3206	5.64e-10	ALDH8A1, CYB5R3, ALDH6A1, PDIA3, GLUD1, CYP2C7, CYP2D1, PAH, CYP2E1, ACADL, ALDH3A2, CYP2C6V1, GPX1, AKR1B7, FMO5, ALDH7A1, PRDX6, ETFDH, PRODH2, CYP2C12, CYP2A1, ALDH9A1, MGST1, NSDHL	4.15e-07	8.56e-07				KEGG_PATHWAY	rno01130:Biosynthesis of antibiotics	19	14.5038	2.50377e-09	SHMT1, LDHA, ACO2, ASS1, EHHADH, ALDOB, HMGCS1, AK2, HADHA, ALDH3A2, GOT2, ARG1, ALDH7A1, HMGCS2, IDH1, CAT, ALDH9A1, MDH2, NSDHL	115	220	7763	5.82992	3.35505e-07	1.67752e-07	2.93149e-06
GO:0006457~protein folding	11	3e-06	12.9	8.39695	1.22e-08	HSP90AB1, P4HB, TCP1, HSP90B1, PDIA3, TXNDC5, DNAJA1, PDIA6, HSPE1, PDIA4, HSPA8	8.99e-06	1.86e-05				KEGG_PATHWAY	rno04141:Protein processing in endoplasmic reticulum	16	12.2137	1.57917e-08	HSP90AB1, P4HB, PDIA3, RRBP1, PDIA6, PDIA4, LMAN1, CANX, HSP90B1, TXNDC5, RPN1, DNAJA1, HSPA5, RPN2, DDOST, HSPA8	115	166	7763	6.50644	2.11608e-06	7.05361e-07	1.84894e-05
GO:0071353~cellular response to interleukin-4	7	7.8e-06	34.2	5.34351	4.22e-08	HSP90AB1, ARG1, RPLP0, RPL3, HSPA5, RPS2, TUBA1B	3.11e-05	6.41e-05				KEGG_PATHWAY	rno01230:Biosynthesis of amino acids	12	9.16031	2.79774e-08	GOT2, SHMT1, ARG1, ALDH7A1, ASS1, ACO2, MAT1A, ALDOB, IDH1, PAH, CPS1, PC	115	83	7763	9.75966	3.74896e-06	9.37242e-07	3.27568e-05
GO:0006412~translation	16	1.3e-05	5.9	12.2137	8.82e-08	RPL18, EEF1A1, SLC25A5, RRBP1, RPS9, RPS2, RPS4X, RPS5, RPS3, RPL18A, RPS3A, RPL3, RPS13, RPL11, RPL4, RPL10A	6.49e-05	0.000134				KEGG_PATHWAY	rno01200:Carbon metabolism	13	9.92366	1.56419e-07	SHMT1, ALDH6A1, ACO2, GLUD1, EHHADH, ALDOB, CPS1, HADHA, GOT2, IDH1, CAT, MDH2, PC	115	120	7763	7.31297	2.09599e-05	4.19201e-06	0.00018314
GO:0006749~glutathione metabolic process	8	1.1e-05	21.1	6.10687	8.91e-08	GSTM1, GPX1, EEF1G, IDH1, GSTZ1, HBB, MGST1, SOD2	6.56e-05	0.000135				KEGG_PATHWAY	rno03010:Ribosome	14	10.687	1.14238e-06	RPL18, RPL18A, RPS3A, RPLP0, RPL3, RPS9, RPS13, RPL11, RPL10A, RPL4, RPS4X, RPS2, RPS5, RPS3	115	171	7763	5.52667	0.000153068	2.55129e-05	0.00133753
GO:0001889~liver development	10	9.9e-05	9.6	7.63359	9.38e-07	ARG1, BAAT, ASS1, HMGCS2, ALDOB, HMGCS1, AK2, CPS1, ALDH9A1, SOD2	0.00069	0.00142337				KEGG_PATHWAY	rno00071:Fatty acid degradation	8	6.10687	4.73923e-06	ALDH7A1, ACSL1, EHHADH, ACADL, HADHA, ACSL6, ALDH3A2, ALDH9A1	115	47	7763	11.4901	0.000634856	9.07184e-05	0.00554869
GO:0045471~response to ethanol	10	0.00068	7.5	7.63359	7.42e-06	GSTM1, GOT2, PDIA3, HMGCS2, CYP2C7, EEF2, CAT, RPL10A, CYP2E1, HSPA8	0.00544675	0.0112653				KEGG_PATHWAY	rno00280:Valine, leucine and isoleucine degradation	8	6.10687	1.38813e-05	ALDH6A1, ALDH7A1, HMGCS2, EHHADH, HMGCS1, HADHA, ALDH3A2, ALDH9A1	115	55	7763	9.81881	0.00185837	0.000232486	0.0162514
GO:0006641~triglyceride metabolic process	6	0.00066	21.4	4.58015	8.06e-06	GPX1, ACSL1, CAT, CYP2E1, ACSL6, MTTP	0.00591381	0.0122342				KEGG_PATHWAY	rno04146:Peroxisome	9	6.87023	3.17544e-05	ACSL1, BAAT, EHHADH, AMACR, ABCD3, IDH1, CAT, ACSL6, SOD2	115	85	7763	7.14752	0.00424612	0.000472684	0.0371727
GO:0006979~response to oxidative stress	9	0.00076	8.5	6.87023	1.03e-05	GPX1, PRDX6, CYCS, ETFDH, IDH1, PON2, CAT, SOD2, RPS3	0.00753176	0.0155937				KEGG_PATHWAY	rno00410:beta-Alanine metabolism	6	4.58015	0.000123862	ALDH6A1, ALDH7A1, EHHADH, HADHA, ALDH3A2, ALDH9A1	115	34	7763	11.9125	0.0164615	0.00165847	0.144925
GO:0042744~hydrogen peroxide catabolic process	5	0.00073	34.7	3.81679	1.09e-05	GPX1, PRDX6, HBA1, CAT, HBB	0.00799684	0.0165604				KEGG_PATHWAY	rno00220:Arginine biosynthesis	5	3.81679	0.000178238	GOT2, ARG1, ASS1, GLUD1, CPS1	115	20	7763	16.8761	0.023603	0.0021691	0.208488
GO:0000302~response to reactive oxygen species	5	0.00102063	31.4	3.81679	1.66e-05	GPX1, PRDX6, CAT, ALDH3A2, SOD2	0.012179	0.0252733				KEGG_PATHWAY	rno00270:Cysteine and methionine metabolism	6	4.58015	0.000241742	GOT2, LDHA, AHCY, MAT1A, BHMT, MDH2	115	39	7763	10.3853	0.0318781	0.00269613	0.282672
GO:0042542~response to hydrogen peroxide	7	0.00140728	12	5.34351	2.49e-05	GPX1, LDHA, EEF2, HBA1, CAT, HBB, SOD2	0.0181409	0.0377566				KEGG_PATHWAY	rno00620:Pyruvate metabolism	6	4.58015	0.000273068	ALDH7A1, LDHA, ALDH3A2, MDH2, ALDH9A1, PC	115	40	7763	10.1257	0.0359346	0.00281113	0.31925
GO:0034976~response to endoplasmic reticulum stress	7	0.00151323	11.673	5.34351	2.88e-05	P4HB, PDIA3, TXNDC5, PDIA6, EEF2, HSPA5, PDIA4	0.0209782	0.0437234				KEGG_PATHWAY	rno05204:Chemical carcinogenesis	8	6.10687	0.000358581	GSTM1, CYP2C6V1, UGT2B17, CYP2C7, CYP2C12, CYP2E1, MGST1, UGT2B	115	91	7763	5.93445	0.046922	0.00342686	0.419033
GO:0019373~epoxygenase P450 pathway	5	0	26.3477	3.81679	3.44e-05	CYP2C6V1, CYP2C7, CYP2C12, CYP2E1, CYP2A1	0.024985	0.052179				KEGG_PATHWAY	rno00053:Ascorbate and aldarate metabolism	5	3.81679	0.000513852	ALDH7A1, UGT2B17, ALDH3A2, ALDH9A1, UGT2B	115	26	7763	12.9816	0.0665555	0.00458106	0.599981
GO:0014070~response to organic cyclic compound	11	0.00159055	5.42743	8.39695	3.46e-05	GPX1, LDHA, ACSL1, HMGCS2, CYP2C7, ALDOB, HMGCS1, CYP2D1, ABCD3, IDH1, CALU	0.0251474	0.0525224				KEGG_PATHWAY	rno00380:Tryptophan metabolism	6	4.58015	0.000530391	ALDH7A1, EHHADH, CAT, HADHA, ALDH3A2, ALDH9A1	115	46	7763	8.80491	0.0686231	0.00443334	0.619237
GO:0007584~response to nutrient	8	0.00247602	8.10698	6.10687	5.73e-05	LDHA, ACSL1, AHCY, ASS1, HMGCS2, ALB, CYP2C7, ACSL6	0.0412688	0.0868958				KEGG_PATHWAY	rno00330:Arginine and proline metabolism	6	4.58015	0.000857496	GOT2, ARG1, ALDH7A1, PRODH2, ALDH3A2, ALDH9A1	115	51	7763	7.94169	0.108593	0.00673917	0.999386
GO:0045454~cell redox homeostasis	6	0.0025722	14.1148	4.58015	6.3e-05	GPX1, P4HB, PDIA3, TXNDC5, PDIA6, PDIA4	0.045301	0.0955817				KEGG_PATHWAY	rno00140:Steroid hormone biosynthesis	7	5.34351	0.00116547	CYP2C6V1, UGT2B17, CYP2C7, CYP2D1, CYP2C12, CYP2E1, UGT2B	115	81	7763	5.83371	0.144667	0.0086438	1.35609
GO:0006107~oxaloacetate metabolic process	4	0.00436794	40.5349	3.05344	0.000113	GOT2, NIT2, MDH2, PC	0.0798078	0.171417				KEGG_PATHWAY	rno00250:Alanine, aspartate and glutamate metabolism	5	3.81679	0.00145631	GOT2, ASS1, NIT2, GLUD1, CPS1	115	34	7763	9.92711	0.177402	0.0102257	1.69186
GO:0015908~fatty acid transport	4	0.0114774	29.2752	3.05344	0.000314	GOT2, ACSL1, SLC27A5, ACSL6	0.206162	0.475106				KEGG_PATHWAY	rno04918:Thyroid hormone synthesis	6	4.58015	0.00312343	GPX1, ASGR2, HSP90B1, HSPA5, PDIA4, CANX	115	68	7763	5.95627	0.342423	0.0207416	3.59646
GO:0007568~aging	10	0.0149214	4.42075	7.63359	0.000429	GPX1, EEF1A1, ARG1, ASS1, EEF2, CAT, RPN2, CANX, HSPA8, SOD2	0.270729	0.649114				KEGG_PATHWAY	rno00340:Histidine metabolism	4	3.05344	0.00498594	ALDH7A1, FTCD, ALDH3A2, ALDH9A1	115	24	7763	11.2507	0.488182	0.0313913	5.68433
GO:0010043~response to zinc ion	5	0.0153587	13.7228	3.81679	0.000463	ARG1, ASS1, ALDOB, CPS1, SOD2	0.288594	0.69993				KEGG_PATHWAY	rno00310:Lysine degradation	5	3.81679	0.00694541	ALDH7A1, EHHADH, HADHA, ALDH3A2, ALDH9A1	115	52	7763	6.4908	0.606994	0.041563	7.83619
GO:0006629~lipid metabolic process	6	0.0152351	9.19106	4.58015	0.00048	GPX1, ACSL1, ATP5B, ATP5A1, PC, MTTP	0.297495	0.725717				KEGG_PATHWAY	rno00640:Propanoate metabolism	4	3.05344	0.00697925	ALDH6A1, LDHA, EHHADH, HADHA	115	27	7763	10.0006	0.608785	0.039983	7.87296
GO:0001676~long-chain fatty acid metabolic process	4	0.0153057	25.093	3.05344	0.000503	ACSL1, ACOT2, SLC27A5, ACSL6	0.309387	0.760672				KEGG_PATHWAY	rno00830:Retinol metabolism	6	4.58015	0.00731487	CYP2C6V1, UGT2B17, CYP2C7, CYP2C12, CYP2A1, UGT2B	115	83	7763	4.87983	0.626111	0.0401627	8.23686
GO:0043200~response to amino acid	5	0.027643	11.3568	3.81679	0.000952	GSTM1, ARG1, ASS1, ALDOB, CPS1	0.503815	1.43519				KEGG_PATHWAY	rno00650:Butanoate metabolism	4	3.05344	0.0077342	HMGCS2, EHHADH, HMGCS1, HADHA	115	28	7763	9.64348	0.64669	0.0407624	8.68967
GO:0006695~cholesterol biosynthetic process	4	0.0298501	19.5168	3.05344	0.00106997	CYB5R3, HMGCS2, HMGCS1, NSDHL	0.54521	1.61215				KEGG_PATHWAY	rno00630:Glyoxylate and dicarboxylate metabolism	4	3.05344	0.0077342	SHMT1, ACO2, CAT, MDH2	115	28	7763	9.64348	0.64669	0.0407624	8.68967
GO:0048545~response to steroid hormone	5	0.02906	10.9782	3.81679	0.00108127	ARG1, ASS1, IDH1, CPS1, ACSL6	0.548982	1.62904				KEGG_PATHWAY	rno01212:Fatty acid metabolism	5	3.81679	0.00793395	ACSL1, EHHADH, ACADL, HADHA, ACSL6	115	54	7763	6.2504	0.656095	0.0402222	8.90467
GO:0010243~response to organonitrogen compound	5	0.04	9.98019	3.81679	0.00154358	BHMT, CYP2C7, HMGCS1, CYP2E1, MGST1	0.679205	2.31796				KEGG_PATHWAY	rno05134:Legionellosis	5	3.81679	0.0095833	EEF1A1, CYCS, EEF1G, HSPA8, RAB1A	115	57	7763	5.92143	0.724827	0.0466669	10.6622
GO:0061077~chaperone-mediated protein folding	4	0.0400342	16.9985	3.05344	0.00160858	PPIB, PDIA4, CANX, HSPA8	0.694214	2.41446				KEGG_PATHWAY	rno00020:Citrate cycle (TCA cycle)	4	3.05344	0.0112238	ACO2, IDH1, MDH2, PC	115	32	7763	8.43804	0.779639	0.0525844	12.3794
GO:0000050~urea cycle	3	0.0469415	43.9128	2.29008	0.00195782	ARG1, ASS1, CPS1	0.763633	2.93142				KEGG_PATHWAY	rno00040:Pentose and glucuronate interconversions	4	3.05344	0.0154879	AKR1B7, UGT2B17, ALDH3A2, UGT2B	115	36	7763	7.50048	0.876513	0.0695851	16.7028
GO:0051289~protein homotetramerization	5	0.0469115	9.27736	3.81679	0.0020217	SHMT1, MAT1A, CAT, ACADL, SOD2	0.774509	3.02569				KEGG_PATHWAY	rno00010:Glycolysis / Gluconeogenesis	5	3.81679	0.019249	ALDH7A1, LDHA, ALDOB, ALDH3A2, ALDH9A1	115	70	7763	4.82174	0.926061	0.0831552	20.3534
GO:0007030~Golgi organization	5	0.0502419	9.02318	3.81679	0.00223871	ARL1, TMED10, CLTC, LMAN1, RAB1A	0.807861	3.34534				KEGG_PATHWAY	rno00591:Linoleic acid metabolism	4	3.05344	0.0219366	CYP2C6V1, CYP2C7, CYP2C12, CYP2E1	115	41	7763	6.58579	0.948811	0.0914255	22.8717
GO:0071377~cellular response to glucagon stimulus	3	0.0529271	39.5215	2.29008	0.00243523	ARG1, ASS1, CPS1	0.833792	3.63396				KEGG_PATHWAY	rno00120:Primary bile acid biosynthesis	3	2.29008	0.0224293	BAAT, AMACR, SLC27A5	115	16	7763	12.6571	0.952153	0.0906199	23.3254
GO:0006699~bile acid biosynthetic process	3	0.0621902	35.9287	2.29008	0.00296174	BAAT, AMACR, SLC27A5	0.887306	4.40325				KEGG_PATHWAY	rno03320:PPAR signaling pathway	5	3.81679	0.0262912	ACSL1, EHHADH, ACADL, SLC27A5, ACSL6	115	77	7763	4.3834	0.971849	0.10254	26.7978
GO:0001666~response to hypoxia	8	0.0694442	4.08491	6.10687	0.00341679	HSP90B1, LDHA, AHCY, PDIA3, ACOT2, CAT, ACSL6, SOD2	0.919465	5.0635				KEGG_PATHWAY	rno00590:Arachidonic acid metabolism	5	3.81679	0.0309262	CYP2C6V1, GPX1, CYP2C7, CYP2C12, CYP2E1	115	81	7763	4.16694	0.985147	0.116452	30.7752
GO:0046034~ATP metabolic process	4	0.0812364	12.2547	3.05344	0.00413565	ATP5B, AK2, ATP5A1, HSPA8	0.952648	6.09786				KEGG_PATHWAY	rno01210:2-Oxocarboxylic acid metabolism	3	2.29008	0.0310636	GOT2, ACO2, IDH1	115	19	7763	10.6586	0.985426	0.113803	30.89
GO:0001822~kidney development	6	0.0917586	5.45125	4.58015	0.00482672	ASS1, HMGCS2, TMED10, CAT, HSPA8, ALDH9A1	0.971592	7.08229				KEGG_PATHWAY	rno00982:Drug metabolism - cytochrome P450	4	3.05344	0.0425142	GSTM1, FMO5, CYP2E1, MGST1	115	53	7763	5.09467	0.997037	0.149312	39.8699
GO:0021762~substantia nigra development	4	0.0980968	11.2118	3.05344	0.00531656	LDHA, GLUD1, HSPA5, YWHAE	0.980227	7.77422				KEGG_PATHWAY	rno00480:Glutathione metabolism	4	3.05344	0.0531593	GSTM1, GPX1, IDH1, MGST1	115	58	7763	4.65547	0.999338	0.17949	47.2475
GO:0010033~response to organic substance	6	0.108092	5.16621	4.58015	0.00604319	HSP90AB1, PFN1, ACSL1, ALB, HMGCS1, CYP2D1	0.988452	8.79176				KEGG_PATHWAY	rno04612:Antigen processing and presentation	5	3.81679	0.0540233	HSP90AB1, PDIA3, PSME1, CANX, HSPA8	115	97	7763	3.47961	0.999414	0.177858	47.8084
GO:0042594~response to starvation	4	0.122085	10.1337	3.05344	0.00705139	HMGCS2, ALDOB, CPS1, HSPA8	0.994529	10.1863				KEGG_PATHWAY	rno00561:Glycerolipid metabolism	4	3.05344	0.0577438	AKR1B7, ALDH7A1, ALDH3A2, ALDH9A1	115	60	7763	4.50029	0.999654	0.184832	50.1617
GO:0033539~fatty acid beta-oxidation using acyl-CoA dehydrogenase	3	0.120231	23.248	2.29008	0.00711041	ETFDH, ACADL, ETFA	0.994763	10.2673				KEGG_PATHWAY	rno01040:Biosynthesis of unsaturated fatty acids	3	2.29008	0.0671178	BAAT, ACOT2, HADHA	115	29	7763	6.98321	0.999909	0.207645	55.6674
GO:0060416~response to growth hormone	3	0.130683	21.9564	2.29008	0.00796	ASS1, HMGCS2, CPS1	0.997211	11.4259				KEGG_PATHWAY	rno00400:Phenylalanine, tyrosine and tryptophan biosynthesis	2	1.52672	0.0984122	GOT2, PAH	115	7	7763	19.287	0.999999	0.287224	70.2683
GO:0010269~response to selenium ion	3	0.130683	21.9564	2.29008	0.00796	GPX1, ARG1, SOD2	0.997211	11.4259
GO:0007494~midgut development	3	0.141186	20.8008	2.29008	0.00885289	ASS1, HMGCS2, CPS1	0.998562	12.6286
GO:0006541~glutamine metabolic process	3	0.165614	18.8198	2.29008	0.0107658	NIT2, GLUD1, CPS1	0.999653	15.1539
GO:0033197~response to vitamin E	3	0.165614	18.8198	2.29008	0.0107658	ARG1, HMGCS1, CAT	0.999653	15.1539
GO:0009636~response to toxic substance	5	0.163333	5.778	3.81679	0.0108441	GPX1, ASS1, PON2, CAT, CPS1	0.999673	15.2557
GO:0001649~osteoblast differentiation	5	0.164511	5.72776	3.81679	0.0111708	RRBP1, ATP5B, HSPE1, CAT, CLTC	0.999743	15.6797
GO:0014075~response to amine	3	0.169424	17.9643	2.29008	0.0117845	ARG1, ASS1, CPS1	0.999838	16.4707
GO:0008206~bile acid metabolic process	3	0.169424	17.9643	2.29008	0.0117845	BAAT, AMACR, SLC27A5	0.999838	16.4707
GO:1903334~positive regulation of protein folding	2	0.206955	131.738	1.52672	0.0150085	PDIA3, PDIA4	0.999985	20.5136
GO:0042311~vasodilation	3	0.204078	15.8086	2.29008	0.0150814	GPX1, ALB, SOD2	0.999986	20.6028
GO:0032496~response to lipopolysaccharide	7	0.214259	3.42814	5.34351	0.0162476	ARG1, UGT2B17, ASS1, CYP2C7, CPS1, MGST1, SOD2	0.999994	22.0181
GO:0043434~response to peptide hormone	5	0.212785	5.10614	3.81679	0.0164421	ARG1, ASS1, HMGCS2, CYP2C7, ALDOB	0.999995	22.2519
GO:0006414~translational elongation	3	0.220813	14.6376	2.29008	0.0174736	EEF1A1, EEF1G, EEF2	0.999998	23.4806
GO:0017144~drug metabolic process	3	0.230882	14.1148	2.29008	0.018726	CYP2C6V1, FMO5, CYP2E1	0.999999	24.9482
GO:0006099~tricarboxylic acid cycle	3	0.230882	14.1148	2.29008	0.018726	ACO2, IDH1, MDH2	0.999999	24.9482
GO:0051591~response to cAMP	4	0.230277	7.02605	3.05344	0.0190194	LDHA, HMGCS2, ALDOB, CPS1	0.999999	25.2881
GO:0008202~steroid metabolic process	3	0.237045	13.6281	2.29008	0.0200152	CYP2C6V1, SULT1B1, CYP2E1	1	26.4313
GO:0071400~cellular response to oleic acid	2	0.257798	87.8256	1.52672	0.0224287	ASS1, CPS1	1	29.1345
GO:0055088~lipid homeostasis	3	0.297637	11.624	2.29008	0.0269909	ASGR2, ACADL, ETFA	1	33.9926
GO:0046951~ketone body biosynthetic process	2	0.318743	65.8692	1.52672	0.0297935	HMGCS2, SLC27A5	1	36.8208
GO:0070542~response to fatty acid	3	0.316268	10.9782	2.29008	0.0300174	ASS1, HMGCS2, CAT	1	37.0418
GO:0006605~protein targeting	3	0.316268	10.9782	2.29008	0.0300174	YWHAZ, RPL11, YWHAE	1	37.0418
GO:0046686~response to cadmium ion	3	0.365852	9.88038	2.29008	0.03645	ARG1, CAT, SOD2	1	43.0909
GO:0007017~microtubule-based process	3	0.365852	9.88038	2.29008	0.03645	TUBB2A, TUBA4A, TUBB3	1	43.0909
GO:0006635~fatty acid beta-oxidation	3	0.365852	9.88038	2.29008	0.03645	EHHADH, ABCD3, HADHA	1	43.0909
GO:0034201~response to oleic acid	2	0.366305	52.6954	1.52672	0.0371032	ACSL1, CPS1	1	43.6738
GO:0006526~arginine biosynthetic process	2	0.366305	52.6954	1.52672	0.0371032	ASS1, CPS1	1	43.6738
GO:0016098~monoterpenoid metabolic process	2	0.366305	52.6954	1.52672	0.0371032	CYP2C6V1, CYP2E1	1	43.6738
GO:0043066~negative regulation of apoptotic process	9	0.368866	2.33855	6.87023	0.038028	HSP90AB1, GPX1, HSP90B1, RPS3A, ALB, DNAJA1, HSPA5, CAT, SOD2	1	44.4895
GO:1901998~toxin transport	3	0.365056	9.6394	2.29008	0.038134	TCP1, DNAJA1, HSPA5	1	44.5823
GO:0002931~response to ischemia	3	0.373511	9.40989	2.29008	0.0398473	PDIA3, CYCS, EEF2	1	46.0622
GO:0055093~response to hyperoxia	3	0.38183	9.19106	2.29008	0.0415893	PDIA3, CAT, SOD2	1	47.5289
GO:0006102~isocitrate metabolic process	2	0.397079	43.9128	1.52672	0.0443582	ACO2, IDH1	1	49.7838
GO:0061684~chaperone-mediated autophagy	2	0.397079	43.9128	1.52672	0.0443582	HSP90AB1, HSPA8	1	49.7838
GO:0042769~DNA damage response, detection of DNA damage	2	0.397079	43.9128	1.52672	0.0443582	DNAJA1, RPS3	1	49.7838
GO:0006081~cellular aldehyde metabolic process	2	0.397079	43.9128	1.52672	0.0443582	ALDH3A2, ALDH9A1	1	49.7838
GO:0046483~heterocycle metabolic process	2	0.397079	43.9128	1.52672	0.0443582	CYP2C6V1, CYP2E1	1	49.7838
GO:0006531~aspartate metabolic process	2	0.397079	43.9128	1.52672	0.0443582	GOT2, ASS1	1	49.7838
GO:0051262~protein tetramerization	3	0.398067	8.78256	2.29008	0.0451575	SHMT1, MAT1A, CAT	1	50.4177
GO:0048678~response to axon injury	3	0.43067	8.23365	2.29008	0.0507125	GSTM1, ARG1, SOD2	1	54.6208
GO:0044794~positive regulation by host of viral process	2	0.43144	37.6396	1.52672	0.051559	PPIB, PC	1	55.2313
GO:0042760~very long-chain fatty acid catabolic process	2	0.43144	37.6396	1.52672	0.051559	ACOT2, ABCD3	1	55.2313
GO:0006559~L-phenylalanine catabolic process	2	0.43144	37.6396	1.52672	0.051559	GSTZ1, PAH	1	55.2313
GO:0032355~response to estradiol	5	0.446621	3.48514	3.81679	0.0547228	GPX1, ASS1, EEF2, CAT, HSPA8	1	57.4457
GO:0052695~cellular glucuronidation	2	0.465889	32.9346	1.52672	0.058706	UGT2B17, UGT2B	1	60.0882
GO:0061635~regulation of protein complex stability	2	0.465889	32.9346	1.52672	0.058706	HSP90AB1, HSPA8	1	60.0882
GO:0042743~hydrogen peroxide metabolic process	2	0.465889	32.9346	1.52672	0.058706	CYCS, SOD2	1	60.0882
GO:0006475~internal protein amino acid acetylation	2	0.465889	32.9346	1.52672	0.058706	EHHADH, MDH2	1	60.0882
GO:0010942~positive regulation of cell death	3	0.471497	7.45689	2.29008	0.0604784	EEF1A1, HBA1, HBB	1	61.214
GO:0009650~UV protection	2	0.496533	29.2752	1.52672	0.0657995	GPX1, CAT	1	64.4183
GO:0006544~glycine metabolic process	2	0.496533	29.2752	1.52672	0.0657995	SHMT1, BAAT	1	64.4183
GO:0050821~protein stabilization	4	0.499444	4.24963	3.05344	0.0672142	PFN1, TCP1, STX12, PPIB	1	65.2277
GO:0042178~xenobiotic catabolic process	2	0.523922	26.3477	1.52672	0.07284	GSTM1, ACSL1	1	68.2789
GO:0006631~fatty acid metabolic process	3	0.519864	6.69857	2.29008	0.0729623	ACSL1, BAAT, AMACR	1	68.3424
GO:0051384~response to glucocorticoid	4	0.532458	4.02255	3.05344	0.0764578	ASS1, HMGCS2, ALDOB, CPS1	1	70.107
GO:0010193~response to ozone	2	0.543887	23.9524	1.52672	0.0798278	CAT, CYP2E1	1	71.7208
GO:0010042~response to manganese ion	2	0.543887	23.9524	1.52672	0.0798278	ARG1, SOD2	1	71.7208
GO:0035999~tetrahydrofolate interconversion	2	0.543887	23.9524	1.52672	0.0798278	SHMT1, FTCD	1	71.7208
GO:1902176~negative regulation of oxidative stress-induced intrinsic apoptotic signaling pathway	2	0.543887	23.9524	1.52672	0.0798278	GPX1, SOD2	1	71.7208
GO:0071287~cellular response to manganese ion	2	0.570685	21.9564	1.52672	0.0867634	HSP90B1, HSPA5	1	74.7894
GO:0007059~chromosome segregation	3	0.592858	5.81199	2.29008	0.0930546	SLC25A5, DDX3Y, RPS3	1	77.3011
GO:0033591~response to L-ascorbic acid	2	0.590753	20.2675	1.52672	0.0936471	CAT, SOD2	1	77.5252
