# Supplementary material for: Multiomics reveal non-alcoholic fatty liver disease in rats following chronic exposure to an ultra-low dose of Roundup herbicide
Source: Sci Rep. 2017 Jan 9;7:39328. doi: 10.1038/srep39328 (PMC5220358; doi:10.1038/srep39328)
Supplement: Supplementary Dataset 6 [file srep39328-s7.xls]

## Sheet: Sheet1
Multiomics reveal non-alcoholic fatty liver disease in rats following chronic exposure to an ultra-low dose of Roundup herbicide
Robin Mesnage1, George Renney2, Gilles-Eric Séralini3, Malcolm Ward2 and Michael N Antoniou1*
Supplementary Table 6. Raw Data of the metabolome analysis. Raw peak intensity values are indicated for each of the 673 metabolites successfully detected.
BIOCHEMICAL NAME / DIET (RUNDAY)	Control (1)	Control (2)	Control (2)	Control (1)	Control (1)	Control (2)	Control (2)	Control (1)	Control (1)	Control (2)	Roundup (1)	Roundup (2)	Roundup (2)	Roundup (1)	Roundup (1)	Roundup (2)	Roundup (2)	Roundup (1)	Roundup (1)	Roundup (2)
1,2-dipalmitoylglycerol	1809685	1217059	1410605			1841717	1178251	1379601		1670601	615386	1434264	1441959	1397695		1481592	1729169	1227496	1381161	1054540
1,2-propanediol	15165285	1382669	317743	272527	313980	229698	240700	279252	534398	301438	376760	425746	283618	310979	177651	268161	264695	208926	237274	243554
1,5-anhydroglucitol (1,5-AG)	9662541	15533850	7848715	11315971	8267039	8390014	5501980	12745819	13142107	9839813	12254415	12158484	19425684	16579537	9706349	18826362	14520877	9289909	16010701	12076457
1-arachidonoylglycerophosphocholine (20:4n6)*	28072348	48234520	72322960	17856256	10567662	21647402	25819638	43536448	2990326	14283678	37818248	15836715	1479082	47832396	40240452	19185794	26619380	38240668	47502352	59850960
1-arachidonoylglycerophosphoethanolamine*	31551928	48324256	61545068	25435094	23935930	25816116	35995240	54500692	7507245	30091290	45693008	22476314	1943328	36430804	34774196	34435884	22943494	43886568	58489612	62360308
1-arachidonoylglycerophosphoinositol*	28829474	50643856	61412832	28560926	17118304	25097790	28797544	45036380	9809114	20413354	53576632	21223814	2187223	57925644	54407640	24032662	33173280	49409848	38726716	78605048
1-arachidonylglycerol	343438112	145947744	364400640	70478352	116509648	141462176	191604240	182881088	89829984	172687856	366848480	220316480	46058268	266871712	361653952	202768576	125002688	356329056	305690784	455021760
1-arachidoylglycerophosphocholine (20:0)				83279								85127			37668					68976
1-dihomo-linolenyl-glycerol (alpha, gamma)	30566668	26155338	52895964	4430841	12184566	14253561	14397223	13722700	7051629	12396184	32441604	16239954	7761483	53769800	32401124	10147308	11808491	52463016	30829758	28612454
1-dihomo-linoleoylglycerophosphocholine (20:2n6)*	233028		557786	424726				595746			377442	74117		632190	356866			111493	412959	907816
1-docosahexaenoylglycerol (1-monodocosahexaenoin)	132848984	66587836	128184536	22833240	38022008	65272000	65432396	64535828	41142300	55263284	110184256	67312352	20081056	93926536	128214280	57112732	41013200	214429312	104990720	237134000
1-docosahexaenoylglycerophosphocholine (22:6n3)*	14967360	31345236	47609320	7063552	4680613	11577675	14971451	19084168	1840267	8364068	16163956	10421286	596454	13725578	22231612	10961884	20015122	14711499	13877334	78674624
1-docosahexaenoylglycerophosphoethanolamine*	35998760	53909204	68647664	31025170	22224356	28485212	34050744	54273400	11638174	31999150	45837796	21645616	671518	30525974	45494952	32292676	27939702	44552600	50397232	96818376
1-docosapentaenoylglycerophosphocholine (22:5n3)*	2560761	2090417	6026888	1101211	684140	737985	1380405	2601833	152138	596517	2830579	2121670		4618418	2187400	1450095	1967681	1885011	3684227	4922115
1-docosapentaenoylglycerophosphocholine (22:5n6)*	1136132	973099	267891	278203	261366		506173	1299934			940271	838971		3054657	1079983	455175	1115215	634819	2875392	2650567
1-eicosapentaenoylglycerophosphocholine (20:5n3)*			3486924	643278	286879	135532		548953			1084637			579766	603333				404640
1-eicosatrienoylglycerophosphocholine (20:3)*	977978	977978	9473822	912714	476921	779528	937815	2116640	23171	735289	1491182	671351		2101733	1943654	910269	2287406	933827	2364442	4036331
1-eicosenoylglycerophosphocholine (20:1n9)*	35770			477716	406173	257467	114101	238970	767088	277503	277288	677643			267401	547128	247066			950320
1-linolenoylglycerol	43696264	101805680	90972248	7056691	18686408	35106340	29236720	23874602	6308421	25063424	49694284	19895522	26093550	112752864	34925884	24309936	14121968	101126656	72800264	57642324
1-linolenoylglycerophosphocholine (18:3n3)*	136162		296602		343512	59925	248900	148818	114475			60593			332622	404150			35258	259950
1-linoleoylglycerol (1-monolinolein)	2437736704	3719321600	2473581568	253389344	406419008	1113126144	695330624	913888960	232707408	516726112	1989063936	804912640	1581582464	5220449792	1779464192	476603584	443551264	5256433664	3064968192	1767699840
1-linoleoylglycerophosphocholine (18:2n6)	11413086	18257790	52280160	7087174	4291360	12645524	9836130	16169099	2067476	6722880	15223955	8323666	1317956	15595046	19278998	7657853	13064865	15252119	16820422	38583612
1-linoleoylglycerophosphoethanolamine*	5099820	7805620	14378610	4878431	3993728	5814008	3747738	8180517	2098109	5312188	7856961	2911041	595816	4807591	5591282	4109376	1796790	6979389	8509445	9624002
1-linoleoylglycerophosphoinositol*	477112	1527593	2736764	1068284	730831	1092725		1494944			2899835	306413		1364215		914227		4078861	1055763	1275944
1-margaroylglycerol (1-monoheptadecanoin)	29116944	65508884	71361328	11972247	15340636	22643520	23808380	20674358	11157651	16466629	44635372	26971202	6695705	88814216	38391636	21654250	27802492	41785976	40370572	46608724
1-margaroylglycerophosphocholine (17:0)	937778		590751	1411082	2426129	511063	818389	1088563	1987334	873043	1326679	1571990			1215163	1629599	833036	325959	295007	1272532
1-margaroylglycerophosphoethanolamine*	2047888	2244104	3349794	1149747	677301	533093	592211	2566280	894446	751619	1951285	1474200		4662785	1271001	1272562	676282	2822092	2487621	3257988
1-methylimidazoleacetate	5634462	5422728	5253259	4545204	5522540	6241429	3935215	8037241	779471	3309837	8617752	3526541	3367789	5741057	6621400	6219411	11221369	3050739	3251290	32638510
1-methylnicotinamide	49981564	12352118	38084340	7394470	52509792	41995368	41415308	19492972	27880326	46888880	49844864	17062062	62028780	37545504	17289706	53218428	33361174	65014064	13621058	37829224
1-myristoylglycerol (1-monomyristin)	63232800	316409344	246061584	28477028	51581976	57386060	103141208	73172768	21301012	55112760	92970776	50354460	72123800	359233376	118801616	92722072	74099304	94937512	179628656	77755144
1-myristoylglycerophosphocholine (14:0)	295010	721232	1767984	906839	592757		358008	1540957			1389419			1919367	707434	364277		371694	1821078
1-nonadecanoylglycerophosphocholine(19:0)	121789			864770	826046	132169	161287	435214	1010878	571783	568507	368330			378068	857290	195220	64361		430125
1-oleoylglycerol (1-monoolein)	3475470592	7724804096	6639249920	679636928	1331023616	2346896896	2871154176	2588592384	217257904	1423406592	3000632576	2061414784	2737221120	7557789696	3167986176	1990345984	2571318016	5925187072	5299655680	5413194752
1-oleoylglycerophosphocholine (18:1)	20628458	13777680	52141452	14856255	10336703	9897384	15685346	32315268	6408227	12145938	25604046	17999122	579180	34870852	25947180	17529148	14517150	26077906	39958060	57904396
1-oleoylglycerophosphoethanolamine	9514791	18708366	24137606	12384693	4916010	8448235	6054053	24107444	7760432	7371963	13649944	11142471	1617521	20663918	11899549	11466331	6295964	16132731	17835856	16740404
1-oleoylglycerophosphoinositol*	678797		14580725			677413		2922579	356120		10034880			22312234	5997814			14070580	17291886	4935066
1-oleoylglycerophosphoserine				193671				323726						1290615	548555			739963	1720847
1-oleoylplasmenylethanolamine*	385630	2197372	550692	259986				775564			319725	267589		1218614	367739			1085815	845150	368833
1-palmitoleoylglycerophosphocholine (16:1)*	1993005	2400489	14057939	2963466	2200413	1864631	2455506	6856618	327337	2778864	3781621	1683812		4488263	3798884	2527250	2851534	2854088	6472821	4885511
1-palmitoleoylglycerophosphoethanolamine*			4412457	1301306	910962		488165	2336684		521360	551475	379132			328389	1078504	400287	394207	681385
1-palmitoylglycerol (1-monopalmitin)	3113116672	5981838336	6572527104	936452416	1655677312	2237630976	2788238848	3105262848	439741536	2414115328	2632449792	2437872128	951269248	5170157568	2921239040	2477512704	3665197568	3774861056	3941212160	4531245568
1-palmitoylglycerophosphocholine (16:0)	141978080	109281992	204482544	73768096	64345160	60944260	110115120	153737776	45362152	97709816	138066656	131816920	12280160	186278496	133521656	111610728	107157560	159352800	171611840	298090336
1-palmitoylglycerophosphoethanolamine	78260968	152607920	127241368	65536572	48487744	51419012	49505360	131698880	46737808	61699176	82694496	69674304	13539266	110870816	68428120	70634960	55671960	127438432	104587296	120482776
1-palmitoylglycerophosphoglycerol*	1182806	3690172	5751534	383660					161255	372736	3301463	433809		8941347	3477504			6270019	5246781	1831690
1-palmitoylglycerophosphoinositol*	16626686	16472669	59503176	11668899	8707337	10597204	21346188	23357162	6123714	13284495	27404208	11859867	1438345	43692116	19658158	19783482	16524762	34543788	34386300	38795420
1-palmitoylglycerophosphoserine*		781336	1217248		217593		483298	955664
1-palmitoylplasmenylethanolamine*	770331	2770410	1065962	441567			145124	658495	42843		516105	321812	637767	1948990	493008	121177	438818	1365314	1346899	513819
1-pentadecanoylglycerophosphocholine (15:0)*	617696		503985	711881	1367347	417279	908902	486202	1629523	1224679	1073557	1513073			823057	1665030	778817	149796	301199	1465467
1-stearoylglycerol (1-monostearin)	139872	227296	181698	152612	135196	172007	140317	123401	93416	106607	137469	88280	382599	345915	108903	134092	150018	246088	181509	135811
1-stearoylglycerophosphocholine (18:0)	79360032	107858992	199313024	98984328	30761798	62907296	44268736	198834448	54789124	38832848	122040624	83863552	5552305	212624640	129137888	70776352	115647640	223202176	227531536	197035616
1-stearoylglycerophosphoethanolamine	88273728	103153304	103971936	46307132	32983870	35558336	45161616	102459168	41424068	52818796	62523672	50409348	15215975	118612624	47670296	40586644	42343444	121459768	127325992	134511552
1-stearoylglycerophosphoglycerol			129809	181191				239886					85114	268323				519997	145133	445852
1-stearoylglycerophosphoinositol	130968696	93113856	227706304	77053904	65940668	63288992	146981376	173388880	41822680	82618448	127647440	100118880	13749289	182676592	105247064	113335760	108058912	200602096	199205728	268618112
1-stearoylglycerophosphoserine*	27684550	31449008	24556350	13649087	12178658	6818836	18898850	30575912	6927523	9919865	20622562	20789214	18347994	34131404	20903710	16878112	14911969	35430268	37098120	51927560
1-stearoylplasmenylethanolamine*	474085	3744474	105663	222920				868382			309891			587997	164574			531479	1105328	602225
10-heptadecenoate (17:1n7)	273074272	704168960	854540992	621623168	574658240	340717632	470903424	709895680	167656720	300598432	691641024	304283424	158398320	890048000	690148288	510399808	573679104	349900864	640911104	507917152
10-nonadecenoate (19:1n9)	140353296	441373664	400713056	106258568	107073288	133995776	175511648	205013072	40719160	116313736	246083856	159849712	61540196	525774048	261577616	153312352	174421648	211615984	225880464	432705056
12,13-DiHOME	4132062	5268218	5439219	3776114	6257337	3328980	3743543	4602010	2889534	3625853	4817447	6017489	5329944	5340376	3815177	4684662	3632097	4618977	3890749	5204293
13-HODE + 9-HODE	264424032	149355280	273244032	79443928	144668736	131734344	143067632	154173792	49670404	103049048	180088192	258133952	119742424	186904672	194412176	123951384	93287192	285383648	171125696	171185408
15-HETE	78109144	7411312	41069832	11940000	19518272	14784252	36757452	32999326	34268044	15877528	22645772	47216492	6359253	12583597	44342244	36389752	20295040	40084160	30040816	24244140
15-methylpalmitate (isobar with 2-methylpalmitate)	67970568	190543616	167157088	161199952	124236264	72368648	123150368	136080208	68275152	100261832	144859600	74330000	80439584	209262848	146658832	103083904	135463392	69058904	92944456	164905280
16-hydroxypalmitate	7506491	7167463	10866764	9094213	10084112	7941277	10144236	9730574	6574393	10193725	13752673	8937260	8326348	8210787	9845782	10155022	10169865	8163455	6439231	10131258
17-methylstearate	29785022	133887144	79005640	23369126	24590910	26549740	30670820	40329164	24898866	25864628	58812928	32982908	22399176	184586464	64706820	29172354	35413124	60938348	38611008	135195040
2'-deoxycytidine	42390288	48612932	29906968	21552838	25536408	30175712	35301324	25642782	26409990	33701156	38418924	57610972	50070536	41668760	27458184	52941644	33555968	51532028	47595984	41379064
2'-deoxycytidine 5'-monophosphate	1165895	798962	677817	518098	1075615	915313	864420	324567	114327	890381	949637	1618177	413231	1338150	750867	1719854	1089033	1809058	839612	514818
2'-deoxyguanosine	1990162	3211546	1194943	975239	2273175	1932438	1462501	864744		1590321	2715783	3706249	3265239	2827287	1624991	2769932	2452796	3884449	2321176	1465260
2'-deoxyinosine	4299140	8597001	2659503	1785041	3933623	3367980	3126377	1676744		3402547	4684745	7499623	8018432	5484581	3272785	6022598	4842815	8541434	5984404	3695991
2'-deoxyuridine	405740	731760	319704	441731	329464	305316	292803		154216	342798	333038	451382	592153	631051	236364	289363	201463	779235	294887	212542
2'-O-methylguanosine	162654	168620	187622	170489	158942	136581	244896	106462	1446906	188097	327927	224629	362698	43096	215524	210109	252471	297278	236031	311978
2,3-dihydroxyisovalerate	288784	108716	27478	254821	369158		444033	271451		177071	368353	325692	138973	615252	299039	503859	123333	257721		322586
2,8-quinolinediol	107706	360027	576386	87073	358826	317935	251399	85091		594548	496874	682662	1348453	374455	215427	286169	798619		366650	1993412
2-aminoadipate	4479163	4932668	5969244	6112315	8357013	4451153	6486133	6676155	3266584	5022256	4579083	10220464	6511410	6510343	8585123	5821805	9338839	12196648	6418957	7546841
2-aminobutyrate	7287159	5957353	4710403	6466757	4335178	8742911	5841326	11216068	17252632	3724372	7793734	9526869	8428608	6178245	16513802	4618306	10158159	31604696	7900220	21378960
2-aminoheptanoate	2752947	1268650	2401433	1867645	2697277	2292357	1838633	2330914	1890447	1966143	3367400	4159898	1977256	2106164	2287083	2282770	2905641	2553367	2311930	2276695
2-aminophenol sulfate	392210	555939	459103	368144	540538	410917	491313	344915	15016	597545	436501	396822	388755	350208	517603	612977	576967	20865	435693	750958
2-arachidonoyl glycerol	253279712	92228008	192663360	67217200	118254864	109919568	164447200	199335024	77506840	138790576	269808576	202647984	16256705	146335504	238962528	154324544	98179296	222668880	194331472	306043168
2-arachidonoylglycerophosphocholine*	27952870	39600704	51369984	18617542	15432282	21329982	26578218	49609020	2813933	15942985	37920216	17380882	767974	33944180	33561928	21937396	23568780	36189668	55684256	60097616
2-arachidonoylglycerophosphoethanolamine*	27476924	32891836	47612624	24439308	20576852	18486210	29582862	43870632	6824303	25062296	35872044	19637158	747800	20747188	26458040	25644190	18405018	30658622	46198580	40321348
2-arachidonoylglycerophosphoinositol*	21388460	18196066	32110832	11576267	9344759	13829677	14461059	20234020	2230699	12338785	17755912	12071646	605189	15928338	21244302	12083486	21162958	17787854	24623314	31885070
2-docosahexaenoylglycerophosphocholine*	12196916	10557290	22097516	7573319	6144981	7138449	10510728	16853520	698972	5279655	11069376	5984839		6569290	13542184	6880182	8701288	10152616	13270965	54639640
2-docosahexaenoylglycerophosphoethanolamine*	25347160	31578486	40925352	21888016	17417926	16169845	27592966	36190056	7783955	21418692	31981888	16751001		14426932	24298244	22882664	17229298	26838602	26870490	64348836
2-docosapentaenoylglycerophosphocholine (22:5n3)*	2280312		1716667	3195567	2364583	1477238	1934324	1535268	3468443	3248930	2538077	3868684			2344456	3729609	2217178	612686	792617	2538077
2-eicosatrienoylglycerophosphocholine*	1138489		1925557	2526623	3565728	1378313	2539538	1459272	2341189	3225892	1700881	2341189			2701455	3666077	3038646	248134	598739	1922201
2-hydroxy-3-methylvalerate	117269	81194	123967			118095	110537	86489	99472	116554	140140	163358	1113979	118095	48592			227934		179631
2-hydroxybutyrate (AHB)	155123	87992	163479	180766	103066	104360	112043	154899	364781	116522	105557	108035	217849	132979	134843	85358	157164	142845	94276	164237
2-hydroxydecanoate	443707	154161	435372	383311	456937	577506	428940	367331	341130	326278	506143	581334	331693	609518	399851	422366	256733	488858	403611	266418
2-hydroxyhippurate (salicylurate)	42964			89710	14850	50627	28127	52120	80963	36404	148125	127370	12390	40779	71853	45377	74687	833307	129311	262846
2-hydroxyoctanoate	180912	21129	163182	156289	146074	192365		129984	381203	61402	195551	194011	62695	139053	150566	33033	154288	315284	167625
2-linolenoylglycerophosphocholine(18:3n3)*	192243		665647	519807	1161237	395489	1076813	669643	755444	839651	685350	720397			614205	1752875	816009		195658	815902
2-linoleoylglycerol (2-monolinolein)	1399517440	1857941760	1243484288	201749104	327510496	693209088	493411552	638922496	154589824	394494848	1054636096	646321216	667271680	2436994048	784603520	334406592	243028080	2441192704	1558645888	1200212480
2-linoleoylglycerophosphocholine*	12558518	17968684	45370924	8065529	5753381	13842974	10056766	18654914	1467507	6325833	15763950	9519682	161111	12540432	16186279	8133881	11723255	13453628	20483290	42478032
2-linoleoylglycerophosphoethanolamine*	4578860	4649020	11994484	4433309	2898626	5187214	3552570	8385600	1477407	4417234	7568580	2677252		3078956	4344208	3281417	1524263	5881846	7427940	8926092
2-linoleoylglycerophosphoinositol*				530324	323375	518605					762294	981690		536347				2180655	590375
2-margaroylglycerophosphocholine*	55785			464914	548859		242720	128686	535824	82337	243919	129799			270114	556927				220024
2-methylbutyrylcarnitine (C5)	19589818	15626925	24747240	27287764	14621419	25949756	21230972	13454644	1309384	24978546	33908516	18075176	14274739	20396560	25547570	17860644	21372538	8400363	10729635	28196658
2-methylmalonyl carnitine	163840	192881	306086	676582	372028	240875	217635	209372	146274	233808	454932	271328	98606	635349	423752	294912	980013	123552	233959	662529
2-myristoylglycerol (2-monomyristin)	11190608	111219832	80883872	6615816	11618662	12900191	39330280	21967930	3455072	15417923	24924002	10203210	25153016	161634720	24995388	13097657	27087154	33508882	52024504	29665382
2-myristoylglycerophosphocholine*			126630		164993		162773		52663	250483	67681	69874				316748	189138
2-nonadecanoylglycerophosphocholine(19:0)*				377547	468650		85762	80217	558567	270981	220448	180186			346663	436411	187570			361078
2-oleoylglycerol (2-monoolein)	2205692928	4051001344	4133190656	505061984	1014912320	1538548096	1869817984	1710673024	151284560	1061334336	2115507584	1675765888	1583557888	3742506240	2057643776	1333937152	1549120384	3282435072	3159366144	2940860672
2-oleoylglycerophosphocholine*	9197467	244100	9076805	12950595	20128862	7419724	13982200	10443555	17528560	20767328	12419521	18856576		130236	10674958	29134442	16117864	4389179	6310115	10113282
2-oleoylglycerophosphoethanolamine*	596491	1753282	3704916	1739599	946421	951813	1250682	3378619	386454	1887887	2141225	1399464		1308482	1431868	2723588	537163	1370808	2053759	794296
2-oxo-1-pyrrolidinepropionate	251116	1481541	259632	720663	251263	176573	454159	1002148	210585	420684	196476	2292077	337421	442069	799330	428778	197243	348555	1017513	286623
2-palmitoleoylglycerophosphocholine*	672713		3286527	2752786	4384216	1762182	4955583	2187233	2748322	4925403	2042136	2730759			2445570	8799353	5415330	329480	1130336	1889821
2-palmitoylglycerol (2-monopalmitin)	836884416	2680030464	1594657664	296602592	379576192	333689600	794381952	761780608	76984768	524466144	952399168	446031008	406522496	3507351552	1292393344	659051584	1128945024	1323017344	1644957440	724391488
2-palmitoylglycerophosphocholine*	7954503	9660784	16233051	4056372	3660889	5139127	6117727	12358935	3161367	5139476	10281744	8070579	398334	17041982	10498472	7771932	8569877	14037449	14647436	18184088
2-palmitoylglycerophosphoethanolamine*	3909394	9338843	5803185	3864623	4809312	3262940	1357314	6670394	2550430	3364164	5148008	2450092	154975	5415612	3785418	4747638	1652558	6959567	5963256	5777434
2-phosphoglycerate	391481	375054	402875	503247	405875	548902	195462	182662	379339	661203	475945	1003716	104362	938062	284121	317134	524336	493601	125234	380087
2-stearoylglycerophosphocholine*	1235536	698325	624808	2613841	4088737	1175205	2555820	2348461	3648363	1502556	1670557	1624872			2398853	2303100	2403367	1008610	789536	2747643
2-stearoylglycerophosphoethanolamine*	3586842	6418748	5309952	2161628	1475971	3061050	2627712	4529894	3422567	3421899	5126326	2475498	651964	6436057	3895593	1790149	3206913	5878905	5878980	3587510
2-stearoylglycerophosphoinositol*	5126511	3413673	6381677	3366730	2594071	3187354	4396284	6622727	1981596	2493226	6337549	3297432	532353	9473280	3186116	3728436	4758498	6366118	6249223	10122554
3'-dephosphocoenzyme A	3551357	10452091	10507190	6351436	8363188	5251459	5367116	7705893		5670265	3867342	3887282	9415262	4495657	3093245	4194006	6014980	2254430	4567205	3297215
3-(4-hydroxyphenyl)lactate	4713652	3436977	8168239	6346141	7130405	10279201	5620850	4469777	9557110	6399481	7056413	2748286	3938121	5013666	5092573	5726863	3787511	4254355	2662894	3450833
3-aminoisobutyrate	221186	138613	200939	149794	170204	144589	176629	216959	201453	167973	196065	266934	490848			193759	181002	246085	198633	222238
3-hydroxy-2-ethylpropionate	407379	803217	765307	554767	690702	626601	636395	509084	641674	675657	653837	751397	846746	759044	645751	691922	668882	904614	520957	650748
3-hydroxy-3-methylglutarate	74976472	67268256	65020712	32733150	56154956	90779112	55711644	43843288	25523988	51748632	37438936	133145176	90385088	55186756	39365408	67658728	45543820	146712368	63083900	41027764
3-hydroxybutyrate (BHBA)	39549880	24038466	29743680	13870472	21018516	19606192	28894640	24918938	16956076	18141320	15150285	61803804	47673244	26068558	29926692	21061830	30525866	65661420	24446002	23960450
3-hydroxydecanoate	9746239	3975221	7547297	4867655	6463468	7420911	6945259	5356554	4115750	6166953	7397819	7862495	6738207	7202069	7209935	7089798	4834447	4448277	5377462	7778597
3-hydroxyhippurate		9029		18792	5042	24292				17359			10364				16277
3-hydroxyindolin-2-one	1399316	3610854	2907099	2551538	2693860	1882615	1998652	2834236	930713	2112262	2123625	2522307	2021527	1600867	2218453	3394582	3261672	1111855	2145574	2251764
3-hydroxyisobutyrate	3096367	3111011	4318439	2570867	3161913	2657880	4386858	2989025	3158348	3155717	2386730	4177485	5079118	3858500	3936376	2375160	3787028	4839205	2656505	3244462
3-hydroxyoctanoate	1156411	734008	1207624	659441	874212	1191939	974933	763361	1102834	883388	1305056	1240707	1475713	1752546	993977	1149842	863730	927518	981461	1051605
3-indoxyl sulfate	2094364	5762605	3854383	5068228	4653841	2172789	4402630	5285292	3173395	4100658	5027976	3195506	3847646	4573705	3307616	6343201	5443275	1484051	3534026	7367176
3-methoxytyrosine	540503	494280	546580	487516	534318	444026	491298	565583	516945	575869	531535	687030	714655	311199	383542	597595	415273	592056	512787	476383
3-methylglutarylcarnitine (1)	292110	628834	158109	488755	538464	689233	228204	882286		329036	408051	2087139	53591	270782	1013380	80673	658148	202009	86244	332735
3-methylglutarylcarnitine (2)	2035759	2213438	1151200	1213397	801304	927776	1271591	1379711	372422	1808370	1434229	8019907	1991500	1498850	1673409	2917463	1234677	1447566	2052529	2058556
3-methylhistidine	1804164	1909593	1229658	786847	1827143	978597	1707408	1411085	1688265	945038	1622444	1440561	2253726	1604373	1593925	1603301	1057064	1739184	1821923	1732966
3-phenylpropionate (hydrocinnamate)	297129	309494	633579	169013	250643	360900	399825	150356	162083	280671	306975	202896	578999	437990	209858	332698	231733	98163	257894	264459
3-phosphoglycerate	99296	85109	140471	246014	145723	134345	65328	82379	104374	147393	191283	139953	55124	160588	123782	132104	123233	71946	37864	106431
3-[3-(sulfooxy)phenyl]propanoic acid	181423	171752		29000	313361	78687	159234	198497		124225	176905	817324	53272	138552	352892	240126	225242	130609	303469	262958
4-ethylphenylsulfate	677342	305244	523274	895728	1137895	732061	936616	715871	330845	845792	705011	796757	283196	773957	908027	1396975	448593	72844	1521819	610333
4-guanidinobutanoate	147711632	149969840	152479744	176463600	271401824	176778384	160035488	221986432	63770560	204136752	197393280	166398720	139809728	143013312	197499120	153109200	314878048	47530372	103113440	203640304
4-hydroxybutyrate (GHB)	734084	1308707	1716682	1117973	1080018	1169157	1605295	1150700	4108061	1182005	1053417	992397	3923927	1425725	998184	1243641	1450096	1850600	1173552	843814
4-hydroxyhippurate			11780	6978			13570	53752		37355	19650					37948		132994	8097	19572
4-hydroxyphenylpyruvate	1491952	2402631	1405498	1606863	1909611	1186516	1282389	1670709	981033	1659307	1848147	1669048	1159522	1513917	1444210	1780683	1696712	1990090	1490747	1687040
4-imidazoleacetate	523401	1039682	396962	974666	5081396	1122152	769879	575038	227498	1152580	977384	829259	563645	914033	4564313	1033566	1342950	1597226	353256	2014120
4-methyl-2-oxopentanoate	1380967	2373815	1554671	1534504	1476425	1062257	1214471	1403811	1204583	1257399	2163811	1494489	4045150	1435159	2162790	1805192	1516440	1669065	1816789	1474315
4-methylcatechol sulfate	16873			12129		14077		39514	22550	14871	25693			54982	7869	51348	49345	12007	31124	142843
5-aminovalerate	44618	69777	60800	69769	101245	44154	43932	69347	22691	93128	102221	67100	57250	22308	63290	74542	86341	114302	75658	90349
5-dodecenoate (12:1n7)	6727640	14524791	16324440	8124040	9799051	8532749	11165291	11371788	7660710	8420357	11037344	7991748	25932658	18122178	10856430	12119837	10844134	20077188	9464979	8563270
5-HETE	34581980	7606777	26960454	7154781	9149135	8690495	12464870	16426028	13143955	11921012	20562486	24568240	5378591	13380375	22732170	13398765	12104286	40872620	27153520	14056139
5-hydroxyindoleacetate	748915	4190214	1418381	1176058	1051420	1260708	1219019	1484876	1976888	1476375	5243190	519505	1148776	3733655	2645369	978119	1831677	880218	2540337	1341085
5-hydroxytryptophol	688002	2688718	1060246	1126126	1085917	1131139	1131259	904447	3535675	1256550	3043342	386802	1270733	2605472	990833	883378	1003407	843339	861491	551047
5-ketogluconate	25240128	17482416	18797096	15586595	15385691	13631663	18858834	14997661	2817464	13541032	19577148	21400834	14753591	26727634	15101727	24348834	15769606	18535878	34391248	18011486
5-methyl-2'-deoxycytidine	4815688	4231429	3771369	3633248	4464490	3426640	5119691	4203485	2950149	3775897	5474053	4160938	4609022	5364126	4146246	6337088	5179162	4152400	3789265	5723202
5-methylcytidine	1213077	1182216	736231	509178	572021	583329	950868	597493	3757965	812779	964526	1334763	1021509	1196949	553332	1161726	780078	852490	1439052	705007
5-methyltetrahydrofolate (5MeTHF)	2968015	2236739	2264942	3182045	3807235	2050149	2819534	3204935	1415788	3871221	2930225	2940745	2774782	2272227	3207797	3408358	2276949	1850385	1290250	2805247
5-methylthioadenosine (MTA)	5216431	5187677	2986481	5442200	5481917	4701965	3565057	4957866	569145	3701224	9435672	8109350	3329470	6007313	11135087	5217319	9546970	2491304	8021568	11333733
5-methyluridine (ribothymidine)	249202	260488	68541	89647	121603	126918	85206	44524	75142	81378	215739	211906	458760	194062	114373	170693	135489	201977	135544	100393
5-oxoproline	99380152	77810760	95577768	81922240	99053376	87944424	92149272	79586544	160287920	91112072	91837992	101036696	132021600	88748624	87437840	100845904	84490152	108030568	89669144	92658256
6-oxolithocholate	30111	612347	930054	1994006	1423692	612313	390752	182566	303427	673124	1034396	541074	366330	1032791	518702	496145	626552	563446	159068	475625
6-oxopiperidine-2-carboxylic acid	3936008	1171630	3442936	2167646	4310740	1893357	4327870	4231357	1277866	3474698	2526736	10289792	1040560	3256994	3152883	4729715	3273012	5553609	4532792	2778955
6-phosphogluconate	2752905	4502449	2887946	1327921	4353079	2491352	3078647	3440989	244369	2724491	2652215	3339694	2591118	2435455	3890891	3710416	3118458	3674340	3615497	4390237
7-hydroxycholesterol (alpha or beta)	1345264		618172	2732583	2932058	814898	1477323	2481228	4422327	3657310	1864080	10948056			1770429	5964999	1987038	1735568	538343	1199632
7-ketodeoxycholate	31178	434100	396409	2672105	659299	264741	324349	170141	626198	2241475	4615950	1272517	465644	477535	222680	343892	1291361	730407	59278	887363
7-methylguanine	613538	462981	202527	253563	333934	217602	281004	317736	2496982	145046	484131	324026	1096599	282710	367174	487787	247861	408896	750017	474986
8-hydroxyoctanoate	505592	635957	783959	963595	696075	702357	554268	550021	573393	636460	853650	657500	1009146	1063005	705640	666852	513307	760832	599699	913534
9,10-DiHOME	2266094	2279155	1962808	1667225	2553281	2019991	760368	2085762	1174655		2307209	2277376	3076834	2464849	2531801	1848522	1601193	3968701	1367183	3481129
Ac-Ser-Asp-Lys-Pro-OH	458387	365674	331595	213036	332287	269234	433983	319287	826206	297239	384027	496166	736290	466428	369741	516988	270748	682382	299222	461358
acetyl CoA			35659	12492	22261	19533		24752		27734	48382	38822	9328	14662	23332	12671	20680			41712
acetylcarnitine	464610464	646835328	490730720	467752992	637275392	418126080	433347008	701680064	152311872	575059264	944861376	838085568	278494816	605317120	999200960	474810944	848371968	474146464	407413184	798975552
acisoga	811827	700278	171551	245482	228655	161585	182448	338480	175741	221058	319303	1552941	895880	770817	270603	477765	169692	748459	875989	246971
aconitate [cis or trans]	2769767	1679386	2594208	1369412	1652206	1848765	2206360	2859071	2121635	1652986	2352334	3297785	2075880	1851271	2520701	2220030	1940196	1917835	2221915	2786514
adenine	14005263	13183922	22765152	17661036	14877097	23125076	17581414	15554823	12246392	14933569	27931960	54500112	28476228	25561842	17420290	15201708	22690396	39694020	23949956	20730840
adenosine	6933704	8086310	7744071	7585370	9319740	8029886	7671083	8749695	3200195	7017751	9286706	4822405	7749812	6871167	7746884	5549955	7727861	6213808	7769865	7387925
adenosine 2'-monophosphate (2'-AMP)	98022352	97513400	100325760	99184032	117980112	101442128	96086824	89789784	16321865	104164792	91518560	115748544	65923064	93794152	85029344	107712384	70664088	114786936	82978424	69814944
adenosine 3',5'-cyclic monophosphate (cAMP)	121889	179522	125643	144921	103707	136606	134952	132610		106598	155945	160409	191034	172639	166681	107748	162519	206220	104793	105502
adenosine 3',5'-diphosphate	500812	1021552	1136094	1344303	885038	731396	860536	1025890	213816	878059	858503	697696	721573	603441	829187	585990	1066590	1041706	616872	372408
adenosine 5'-monophosphate (AMP)	8221407	6756314	12533988	10132569	8442643	9086613	8429773	10238179	9658398	8312386	11387855	8290746	9655774	11249215	10294613	8631520	10036612	14021841	7591478	9425028
adenylosuccinate	175691	175691	475353		25484		135244	478054					428097		34503		60608		155042	8382
adrenate (22:4n6)	2331992576	1606593152	1450510080	388941568	429237664	895870720	952039488	1044758528	262531680	852100672	1502188544	1989236608	239977216	1832618368	1260976640	570245248	512729152	2441652736	2839241984	1619261952
alanine	799663232	712843520	838630208	708953088	851054144	766174016	898329664	914471040	638548736	762871360	780515648	813359040	730131008	876066816	729707648	837733440	746455744	751319936	940692096	801346688
alanylalanine	16366773	13873629	38630120	12815763	14569513	14081499	28121018	21692842	719474	10638495	10583112	8922136	56569984	10778070	12830535	13468320	10189933	5527817	30470744	7378930
alanylarginine	566313	493118	833411	399379	313254	397613	658311	524690		245368	586856	278966	5805402	572222	557993	360575	444843	146381	1010907	494415
alanylisoleucine	819953	1198933	2956956	574881	882762	452583	1880192	964034		277080	113827	263886	12047451	647032	709364	706002	630640	213569	1537966	467624
alanylleucine	5553395	9876773	20246074	5821686	7033659	5985511	12856777	7103260	793635	5996987	7593167	5000096	96843896	6874241	7566755	6943911	7501159	3588629	12978039	6446077
alanylmethionine	252514	403757	1006761	244994	248949	186265	597158	226755		133504	181931	159219	5935456	146668	191926	396202	232399		336705	314106
alanylphenylalanine	1431259	1951838	5035318	1252474	1713179	1338076	3287634	1766063		1256112	1650671	1201386	18443930	1461529	1662212	1536303	1846904	963365	2540146	1534531
alanylthreonine	298292	578602	1086075	399899	241000		380835	868477	21127	44360	558443		9433755	396272	409057	50547	122796	320899	1581286
alanyltyrosine	790453	716720	1368628	509531	599653	511652	1073263	643146		395028	600618	666488	5391137	495690	548317	724704	555823	416729	855667	483700
alanylvaline	2780069	5335103	10347555	2535317	2854751	2757516	6448631	3772677	149387	1978445	3906683	1936075	47648928	3255923	3364774	3569842	2921137	1897472	6370283	2491623
allantoic acid	2698499	1862747	1601001	1342802	1901960	1640386	2069591	1895431	1236877	1332910	1798608	2638917	2028163	2467354	1760609	2530519	1437637	2003498	3014752	1625529
allantoin	249591024	231847136	271217056	251482064	241654512	248585536	255710032	245273312	299766304	237351568	279803648	195686576	227142224	271138944	266296000	256117824	237001248	251819088	252281488	279998784
alpha-CEHC	161508	120901	229278	287962	247776	219912	201582	169084	494667	169938	318621	113988	41546	220491	286717	203424	191670	85338	122212	240765
alpha-glutamylglutamate	1895681	1716949	2584829	851668	1382001	1129176	1635259	1537482	312785	865540	984810	1411762	10477767	1048973	918159	1280396	1146461	1647873	2549245	679906
alpha-glutamylthreonine	502122	399755	861000		164053	244715	788876	587294			202804	252942	2497651	276269	83772	112837	278837	338059	867433	255112
alpha-glutamyltryptophan	14852	50974	272837		25047	38295	165752	48264		35352	49202		1255537				13389		74469	34136
alpha-glutamyltyrosine	467066	739338	1159128	627892	700717	529484	1042968	700119	36743	526973	632347	601093	2100596	571400	581524	734169	583406	353355	716393	446514
alpha-hydroxycaproate	417785	613152	466046	392354	282796	434162	318757	432860	263546	249605	697740	663967	384765	433403	384601	430332	224331	691495	374375	96355
alpha-hydroxyisocaproate	163945	91635	147828	29577		111078	97137	209409			153249	169366	719611		151742	116359	96007	120834	186481	207437
alpha-hydroxyisovalerate	4678059	4919368	3409955	2346774	2928897	2786339	3620643	3281636	5726051	4389658	3624525	7263302	20688428	4103733	4672052	3739813	4351808	4720750	4834900	4460678
alpha-hydroxyisovaleroyl carnitine*	2596878	2018642	2369945	2648045	2366756	1825882	1746546	2030218	325786	1658269	2922637	2195304	1873163	2198493	2809625	1676035	2823890	937406	1039016	2911433
alpha-ketoglutarate	8131973	16754159	12445380	4794392	26297238	10184808	16701294	11615881	12383805	10616559	5066368	8111034	16927566	7027716	6884536	12681637	8857755	8125650	13334176	5904897
alpha-muricholate	155126	1075107	687117	7789982	1289788	594686	1230550	302093	387721	2087719	4155555	845196	3991961	2032429	816307	1694221	1083650	746769	1001813	928755
alpha-tocopherol		359507	250668	310585	193612	203384	136011	74197	57146	247009	489726	94664	419008	418281	379521	194794	395188	44517		557549
androsterone sulfate	71220	40701	181812		136903	21881	59266	11045	89142	300653	15752	99549	93262			79295		131771	71906
anserine	362903	679151	401724	257123	374091	583262	335270	205405	7676030	438995	389158	153466	5625687	110551	85728	511569	223934	433511	196592	279411
arabitol	139016	72155	114533	45330		82360	124319		111079	106242	74179	68254	78880		51666	134806	105689	49720		76680
arabonate	320111	223464	299986	279266	261026	266897	206873	358460	307354	201764		272622	268368	226627	259247	309075	265249	269570	71582	227919
arachidonate (20:4n6)	4858993664	3624541952	4296197632	2280708096	2834786304	2911085824	4536387072	4135641856	3478397184	3184298240	4440757248	3639463680	911135296	3946009344	4127815424	3173899264	3141781504	5572381696	5620142080	4625260032
arginine	4709864	14762045	5608234	3782548	4311989	3041458	4975652	6689924	1058798	2300309	6152158	4031541	47162424	5409156	5754925	3839211	4647711	4095020	14781296	5346593
argininosuccinate		1333623	670814	355137	570457	579230	469962	270845		372182	563401	238844	1297580	387558	345837	221106	281469	159124	840858	131309
arginylaspartate	583953	190538	548355	104628	74802	63094	344579	614678		26937	208373	71711	1433756	465069	161362	65322	87392	68847	836476	178096
arginylisoleucine	172880	149764	265202	163224	170135	68728	162081	45852		120625	266665	215904	961450	151220	199176	183675	159209	183751	299292	174833
arginylleucine	648521	1245388	1998398	998691	1129456	548588	1434710	1148477		736945	808696	533294	2793611	777282	1317830	599067	1026831	644508	2241911	962516
arginylphenylalanine		48964	149489	58326			38821	32944		18810	59610	48852	309948		32807	30408	62082		33740	43701
arginylproline	289424	750647	597556	145459	200675	350160	401618	193710	206616	159369	668023	325981	2561404	673353	479071	268152	910889	275123	698737	429853
arginyltyrosine	261552	458907	590852	218644	343012	237341	443196	302716	58706	262451	273331	225927	667224	267832	427259	214967	340220	172726	602494	242542
ascorbate (Vitamin C)	3620401	3097628	3496206	4488698	2551359	3514710	3033435	3061291	88995	2630525	3629736	2930571	2728502	7852042	4537527	4047824	4050781	101683	4045032	4460303
asparagine	160411440	196055392	137794160	148350128	134490512	137088288	135049920	128373112	120913864	142509264	186512272	164541216	168291824	153895776	152310336	152081744	145123616	144973840	159136496	187538128
asparagylvaline	607070	745496	1778966	734613	954442	698733	219291	1487943		475394	1400028	357680	6573656	1604266	1512336	927343	1401208	1532694	3257765	1480812
aspartate	112070544	127914952	76334184	96986712	116448488	85029416	95346336	143262080	112350920	81598064	110510104	170374608	200878032	111785784	156315888	88793048	211632032	123537784	146283312	252561344
aspartylleucine	9443377	4416156	14642008	3626695	3123012	1732710	8830770	13563459	274461	942694	3926733	2165403	28028724	8330091	4983394	2169452	3405872	4154291	20111240	4147557
aspartylphenylalanine	3298824	1693026	5743727	1201524	1267569	623432	3402061	5125192		300291	1188899	620221	10549398	3222359	1744726	694146	1070463	1057993	9204042	1801853
aspartyltryptophan	424539	228527	2389735	37277			987765	494926				92212	4780888	268638	55246	47076	230599	88847	687558	176981
aspartylvaline	2832150	1423934	4022834	919822	1041765	457883	2501148	3852757		230550	1274334	459765	7752219	2396807	1665166	568899	864136	805583	6010106	1262944
azelate (nonanedioate)	4277042	2472101	4596274	4377965	4098738	4409143	2615600	3873043	4188184	3118100	6643900	4560474	4795859	5552773	4109106	4181225	2508013	6407587	4741091	3287251
benzoate	2204738	2306651	2484947	2130025	2415223	2089870	2170888	2100689	2768354	2537032	3256421	2423041	1423101	2229404	2413311	1969315	2263254	2967362	1791279	2679582
beta-alanine	2331411	1078084	2589448	842087	1382518	2123224	1745815	727721	3923336	1451210	1795340	1897349	3774971	1386229	1106923	3644939	1650403	2637687	1816439	2351842
beta-guanidinopropanoate	3212095	2269672	2418701	3249567	2870663	2880336	2839731	3381589	3002510	2637615	4542679	3019737	2678252	4071350	4812705	2019128	5173597	1792723	1771705	5855187
beta-hydroxyisovalerate	871478	1835706	1550714	1624687	1273012	1403662	1455491	1504627	1139970	1064982	2029859	1849511	4615203	2950990	2609180	999385	1857159	1268095	1915465	2038590
beta-hydroxyisovaleroylcarnitine	10171334	7696180	6820493	9245384	7471081	6392310	7581579	6737449	3812559	7201392	15904481	11051349	6362485	9410728	8857066	7589232	10134331	4542705	6137020	7782469
beta-muricholate	222959	984974	1260802	17915194	3690897	1449768	3116946	77799	1118314	6592112	2043492	4086301	1229187	886629	530882	3118902	1271651	1781222	537477	2421788
beta-sitosterol	239408	96674	125006	162695	175174	203166	141105	108845	111408	124428	198806	144560	112636	144720	196009	129331	241879	84977	71298	223771
betaine	4055695360	3529474560	3809018368	4627467776	3779474176	3813492992	4106321664	4165127680	2017718144	4101030912	4798232064	4684944896	3730304512	4135932672	3746547200	4785261056	4519128576	3831534080	4630554624	4063497472
betaine aldehyde	38955008	66126084	35855824	56188856	78012272	91377392	51350176	24431024	571981184	98780816	83719320	85722880	11801143	45928932	42359136	99139712	68707768	115191400	11033115	44036960
biopterin	1671841	2276546	2544936	1454927	2073094	1913116	2686983	1647945	1528071	1880489	1887660	1891471	2827336	1646828	1519944	3047438	1845429	2612468	1956342	1631716
butyrylcarnitine	36616900	65982344	48505168	26328664	43439056	31793846	54861356	44082036	12879631	58187188	75605104	88634928	52015876	58157120	64599552	44770980	69038504	15020284	86199160	50912096
butyrylglycine	424331	507418	1136066	916152	410471	1365856	775637	165548	1258864	2496472	1972274	1049282	644005	614944	697570	2867679	1390583	820168	260700	919022
C-glycosyltryptophan*	1974373	2879160	1888996	1586362	2299273	2186214	2279554	1921314	1794493	2114501	2240837	2734707	2382314	2022648	2271827	2691827	2065932	3866696	2221452	2083470
campesterol	374116	349196	404286	593212	486533	523904	473129	606877	442606	538189	507717	357961	523195		470535	473477	665044	436185	357290	771632
caproate (6:0)	8399970	5133272	8490184	8833999	10473516	9851357	12323935	8897427	6015963	13714263	10993673	22107854	5677364	5580145	8023786	15415024	8339209	6737610	8429423	7735666
caprylate (8:0)	8349531	7008659	8114396	5407096	5621605	8906886	7569443	4762207	7984012	7999524	8400761	9095176	10973655	12749462	9226674	8725664	6180770	5750485	6621721	7966637
carboxyethyl-GABA	83922		76105		63712						111598			249136			214833	109721		183299
carnitine	1492650752	1218188672	1221232640	1731737472	1354112512	1159110528	1139852800	1399088512	1176725504	1389213568	1905945472	1310848000	1073430400	1377077376	1700657664	1149495808	1895058048	1127375872	1123060736	1644585984
catechol sulfate	479987	438338	285769	173345	300805	389282	631635	394476	14217	522607	629136	457172	792474	685758	1080971	678485	561193	127314	550631	1998554
chenodeoxycholate	427909	3662777	1753991	5963361	2542499	1063571	2518404	961447	865855	7670854	6441169	2926107	10334070	4555396	1237495	3818220	1763093	1307465	2970736	546078
chiro-inositol	101722	76243	67936	42488	55951	59008	64993	42535	28386	61864	107724	86512	84665	148179	75750	122810	99631	33900	78072	83596
cholate	893145	6569747	1864902	4057462	2394351	2857291	2142871	943214	2231327	8874264	10536287	6202526	20028258	3012382	721882	2605960	2750381	2442155	2956647	2620981
cholesterol	2529165	1922383	2501903	2539106	2357397	2636715	2110614	2342109	1900426	2215590	2827805	2508600	2485397	2640115	2509932	2713267	2470873	2854871	3082311	2700244
choline	107720784	141832528	119200224	97981176	113876440	122666664	117349072	76466704	364945920	116805712	139545760	160460320	238332928	143940304	100963392	127224480	119105512	204901504	94064064	103346112
choline phosphate	787410368	888703040	632472576	1017195520	1370082432	627817088	1020450688	837524992	707955776	725776704	1088954112	845156544	836880704	549927168	1306511488	1005354048	1022104640	757579328	428474336	1111773312
cinnamoylglycine	44496	68670	181448	32164	41440		158227	130613			15038	46916	27217	59362	191881	19208	66623		59123	176266
cis-Cyclo[L-ala-L-Pro]	450432	580716	541013	511360	493329	291569	749936	596128		406649	583038	467856	426909	520812	535827	907198	800505		702722	567276
cis-vaccenate (18:1n7)	714071	2865484	2088435	1193168	863775	1275493	1037173	1257847	712626	804594	1308837	837378	3378350	2646238	1744026	1125008	1743883	1319336	1921966	1188902
citrate	14930161	8933120	13778186	7712744	9260930	9520885	12097387	24528978	10574783	9251761	11955768	20751384	11406133	9816030	13559589	11492262	11160715	12858725	14926114	14986479
citrulline	6167222	9394636	8638211	8860425	12394780	4765562	6102498	5211383	18170800	7691061	6192302	7763444	15866520	8685468	9895158	8069123	7008349	7878408	6674788	6632142
coenzyme A	291215	347420	441029	842056	1006075	481683	446273	323288		486631	464247	438150	95839	320182	428851	483938	579254	104101	229457	314073
coprostanol			168089					149405		87146		209031	137529			80671	112965			261613
creatine	29988680	27847064	25218056	24579254	32845128	24587712	25059830	26302758	56885768	26058952	27272798	27334392	58730388	27257394	31327880	23989888	34498752	31455028	20054678	43668872
creatinine	12002510	12787835	11164612	7347800	13098093	11777977	12398546	10218024	15766914	12096947	10366975	9379569	18914464	9765837	11413349	13184140	11441521	14168785	11908683	15313799
cyclo(gly-pro)	154458	246300	309610	92321	261185	111004	416959	253417		253686	272549	188686	215964	123925	250602	520338	600392		250823	446627
cyclo(L-phe-L-pro)	229581	231130	150231	163093	255594		329522	201990	111189	219161	367535	225601	276357	92366	259165	281294	667137		310712	348804
cyclo(leu-pro)	612293	846940	994767	693638	927471	732768	1089624	979690	185308	890226	932034	672044	1152058	563710	936900	879486	1350574	61930	1079492	785180
cystathionine	11433131	15067996	7016364	13838537	10718212	11264307	8546565	9421701		10912944	12670856	10691274	8959672	12080673	11848022	10024810	12311403	1359911	9209943	11614982
cysteine	3189089	11612662	7826502	10265442	8038949	8075015	7121257	3187550		6198981	4640656	2959223	24780356	7327474	3042650	5104111	4048617		155000	3670343
cysteine-glutathione disulfide	55403428	70705408	49215304	20296190	16225498	28506720	34299592	30419744	325536736	25958104	68727376	36590720	368291072	53115064	40039744	34142824	10960765	167833392	81813400	78959344
cysteinylglycine	141131	86242	159518	161479	151278	151330	104638	97015	57458	133509	120244	126222	81173	164203	55668	158928	130756	45268	105296	79659
cystine	530174	1249858	285708	163965	34702	71324	155028	319030	2635403	111874	987055		16954774	480499	332211			415571	565631	1592935
cytidine	192009040	170766464	137513808	180795344	167469856	183791376	174189808	133312528	251950464	161193984	206610544	188817888	269592928	204906560	178098592	201632624	205037840	165176208	179346048	181193088
cytidine 5'-diphosphocholine	574559	359572	920155	227763	501588	632127	522436	1516967		578895	370201	982065	1415991	181173	127843	483532	260858	4264870	1713304	678377
cytidine 5'-monophosphate (5'-CMP)	2054149	1589793	2143447	1936872	2329765	2080266	1986319	2499364	1646931	2122107	1938255	2081652	2742907	1804026	2058018	2069090	1962846	6204246	1573893	1694305
cytidine 5'-monophospho-N-acetylneuraminic acid	7248760	4867788	4877618	4465551	5436066	4734281	6124142	5123532	1299211	6315958	4894033	6244324	3907632	5151883	4015339	6053401	4154417	2277413	3180289	3773459
cytidine diphosphate	32221	5685	23780								29694	6112	116941					11190	15075	16317
cytidine triphosphate	218221	13672	182267			113516	82458		102333	86942	313929	160555	32221	85586	204444	102235	117047	115729	102754	147231
cytidine-3'-monophosphate (3'-CMP)	348820	1255267	274041	59601	128435		203878	100548	346477	164363	343038	180103	46537024	322525	109504	128727	279917	723381	582423	383376
cytidine-5'-diphosphoethanolamine	154626	117952	457614		78305	240404	133240	562047		170200	63602	315980	520648			144500	40810	2862619	559882	172282
daidzein	2347904	3200322	3884112	997553	2500891	3871776	5328525	2696348	470527	3104367	4993293	693872	3439921	1746014	2523183	2074286	5982712		4521910	2137966
dehydroascorbate	81956208	45707068	89912336	56964820	69933968	56261796	72187464	71894512	50990160	63582776	72624272	135239296	46219492	64128572	79420392	82250936	69793432	102539408	75610192	82751832
deoxycarnitine	9134320	9100579	9288517	5850841	9232322	8048991	8027240	6609243	4557113	9498819	7723386	8417281	14342493	4932894	7036637	6462684	7994170	13236266	4368364	6817901
deoxycholate	58888	936800	361250	457974	183844	46398	439072		776655	607678	874703	1204198	1089778	612955	58403	770143	340696	659196	513102	839616
dihomo-linoleate (20:2n6)	543132544	956658880	979099712	198785616	197520816	421384288	447222560	461131712	115504640	337392640	647338496	625134080	147724720	921996416	755611456	284172448	357333184	588549312	755467968	1177205888
dihomo-linolenate (20:3n3 or n6)	346629216	332998848	419725728	147613424	144190048	267259472	259233328	313258624	122493632	235165104	289732608	279153568	81628232	337914048	281771296	151117040	119474040	296843808	371367200	485447712
dihydrobiopterin	4599135	5699994	5206521	5169663	4859009	4945721	6105680	4676225	888971	4097275	4845476	5091714	2704921	6363765	5119137	6529085	4785945	2092018	5412718	4304212
dihydroxyacetone phosphate (DHAP)	9010466	10103114	11144445	13327988	10482670	10477959	15227034	13010158	3887631	12058029	13046484	15870584	6468639	10268059	12631172	12476017	15537904	7373637	12886436	13493539
dimethylarginine (SDMA + ADMA)	9382460	14250606	6239958	6490261	6827807	6595153	6863903	5230030	5966789	6746621	11515521	11241373	7676264	7373214	8365480	8592401	7514065	8651486	7521485	8283738
dimethylglycine	557588	369919	641599	666476	544194	596538	376060	470127	408147	728306	827451	497765	405697	496828	441175	601733	813673	401969	468995	445050
docosadienoate (22:2n6)	25106498	42311280	42235376	6013973	9425680	14582421	19662792	16997550	3843866	16840350	30416744	26487664	6280785	58115068	24029714	15431832	16578141	26817718	35205260	50751932
docosahexaenoate (DHA; 22:6n3)	1352475392	1403831168	1797116416	868494080	903129216	1273692160	1531089408	1206353664	1461627776	920835840	1574076800	1112105856	414130112	1158789376	1886595072	1019631424	1607078912	1830156032	1423508480	3180963072
docosapentaenoate (n3 DPA; 22:5n3)	1957538432	809897728	1436774912	551707904	448333408	967247872	578528320	819931712	593225472	540246784	1536800896	1124556416	131648304	1294976640	1521289984	344538976	353393760	2011760768	1714968320	1260783488
docosapentaenoate (n6 DPA; 22:5n6)	183127264	192891424	96059056	63604992	75762008	60856876	126907136	125343704	56841000	49972836	158528944	185816320	50563744	230424656	159603328	97314328	124387272	218519520	343894272	205770192
eicosapentaenoate (EPA; 20:5n3)	611648512	512363008	1384791296	288190528	310012608	785704576	527856544	445518624	378121824	509330432	840422400	369027200	83960904	576174912	792696704	241071312	267782240	1272977536	865159872	608696000
eicosenoate (20:1n9 or 11)	599082880	2012085504	1702719360	363036128	426990016	690707200	693960960	785585280	134046504	482348608	982351104	688907648	306369824	2090790016	1055619968	537785600	671667712	978414208	995047424	2415486720
enterolactone	1527184	2151196	1551754	266417	347464	2463355	1260511	940654	898274	471880	1540076	1514597	1018786	1142762	1025637	559833	1221317	3789952	2013172	295938
equol	152194	809801	387064	331083	315159	291731	245158	148394	242933	327108	339505	79932	292835	327308	215228	621892	449101	424320	1703458	152171
equol glucuronide	5931	251177	28744	155899	205689	137169	79642	10058	56653	196479	103221	46401	74757		34891	264011	231510	30423	129463	30459
equol sulfate		101037				14307							23045			119271			98700
ergothioneine	114606264	83935192	135128176	67348040	102248432	96614952	84599640	67333712	40330388	83732480	112277208	139815712	29277884	87012216	81288000	72460416	91474688	85932720	81791088	76943576
erucate (22:1n9)	65864292	202557072	144639744	36715800	64070668	42788272	79949592	64906652	12896557	49065464	148153520	63011448	29986948	368339104	135385344	66627580	81810976	65924008	140292976	256402544
erythritol	74760	58568	91829	68420	72073	61466	81003	77859	53307	63779	80971	59012	85099	58381	47588	98183	64637	34677	78513	103454
erythronate*	432756416	354255584	430054144	480900512	256038112	464855904	379760768	340653824	249661936	323462784	738792448	443195104	421552352	472221120	424537760	352487648	354028544	481953504	390272608	550855424
ethanolamine	1429138	1226675	2250926	820006	1122687	2932424	1143239	645859	12012141	2305756	1918949	1372454	4390901	1261647	791041	2582655	1122069	2746974	1143412	1298696
ethylmalonate	6276567	7454571	12590557	10964118	9931075	13150992	10790148	7619242	16583081	14996179	16582102	8015364	9653662	13683347	13710908	18304448	23537632	7212631	11818446	27953906
ferulic acid 4-sulfate	512169	560090	420328	615632	1252599	243858	1800961	1068035	29173	531989	1261254	112670	579114	476759	778552	777811	1341539	88723	579910	614231
flavin adenine dinucleotide (FAD)	4172867	6006600	6263704	6318700	4826229	6704800	4345251	4338642	3955648	4835831	5930284	4625308	4926866	4284300	5267498	3279570	5744001	5719492	3851548	4839708
flavin mononucleotide (FMN)	1743377	387470	593088	1321555	1318142	1207851	1566229	952585	2678644	1639819	1673790	1833107	437730	1042954	1779614	1738341	940873	1042359	868646	1424566
fructose	459577	408479	812167	695306	874669	633192	561487	907002	166594	536258	606821	550145	349145	665366	654115	642591	505044	301565	790457	682572
fructose 1,6-bisphosphate	18516220	15226038	18570564	23936308	19969610	21391514	28745456	24383960	7258855	23949888	33776156	34685620	12366623	21548898	40214728	23191216	39840204	22096192	17711072	29114100
fumarate	462895	573490	631956	459471	976624	652813	652135	669877	313783	653907	643208	578397	426223	565128	568680	743809	619181	562862	917043	565413
galactonate	507747040	489754624	443072096	333284064	353414592	290745824	395457920	285877856	259455712	382832000	452694304	355123296	563051968	462838240	411762560	400213504	432404224	277090368	493933024	486915392
galactose	113895	90044	175049	143081	165440	139699	112217	109766	102638	125309	218979	127643	152983	140534	127932	141510	114317	180217	210411	128019
galactose 1-phosphate	6134114	5671380	5803954	5798037	5237473	7731063	5236741	4693620	2678041	5802247	5962586	7564483	3899459	7209480	6219471	6031924	5818086	6752414	3595336	4947313
gamma-aminobutyrate (GABA)	31605	54089	66963	75579	97547	58466	48118	56276	42423	84311	90931	68020	93615	61983	48978	68948	67701	60787	16071	95512
gamma-glutamylalanine	70377	120937	77101	128213	236813	168295		104759	119726	180482	196539	91671	2381798	212680	64950	220565	151917		119777	261335
gamma-glutamylglutamate	1053160	1225616	1411252	1283888	1523266	1209181	1633243	1009284	1658984	1232637	1085015	1271929	2152541	1405069	1604676	1748057	1220224	2221635	1025652	1469639
gamma-glutamylglutamine	212274	286120	367430	239384	294021	285783	132048	121075	236518	275675	261237	268308	908154	456746	227316	108963	210974	689881	449299	352867
gamma-glutamylisoleucine*	268586	322256	317134	306015	492539	381315	367281	508571	526874	250348	451292	543018	626871	255458	698019	396189	279500	741320	774889	813224
gamma-glutamylleucine	4703185	4377172	5585913	3575579	7994689	4557842	6288924	8109743	4123661	4102691	9257268	8660567	7134392	4951019	9377487	6867634	5077351	6095780	14626980	11682084
gamma-glutamyllysine	664281	824533	618669	345943	406267	290446	562154	417631	1582943	462948	975152	864467	896418	835415	1185089	189795	826627	1114446	870161	1262579
gamma-glutamylphenylalanine	236278	471677	380495	276770	298329	376720	301923	216849	1086189	384216	644631	409760	2154839	357621	280329	353548	347081	397013	374282	400579
gamma-glutamyltryptophan	45480	36609	68572			30110			73990		42793	66616	244303			46807		45980	62776
gamma-glutamyltyrosine			114524						278742	60169	40086	64029	987201							75503
gamma-glutamylvaline			199396	190152	192982		380298	1147877		281343	552014	614833	446408	147336	1145274			315978	1301932	1578637
genistein	458332	953694	1188838	13899	801788	1100653	1908435	537442	65666	617467	1533151	223062	1058230	328180	833502	471820	2412971		1395675	548218
gluconate	88836712	88144488	102735736	113778816	122852056	115659256	110516624	105265008	289305088	75949200	109532848	131475160	104175384	84942400	101646128	134348848	78192768	91906872	173257280	106670416
glucose	49165572	41467856	57904080	46649808	50278372	52593320	46186192	43629600	28422482	47241720	46492704	49591480	45653468	51722516	43618556	54874528	42727176	45889292	53010380	44613588
glucose-6-phosphate (G6P)	2151095	4196612	3080907	4124084	4032843	2955714	2901173	5218114	1574288	3545116	3827123	2431780	8443041	4517428	4241438	3771746	4088219	3715337	5948299	4594410
glucuronate	7094318	13613987	9527737	15695643	13234620	11179550	9309908	10797883	7277611	11786747	14391890	9629859	7013201	8772704	13593883	12202761	12475566	8115124	8946521	10863613
glutamate	389648896	361261664	298998624	280476672	309335072	273496480	333180480	301040960	742882240	250046304	361886304	466723552	836092224	434940352	351571136	317552064	365122816	519342496	490190016	490929312
glutamate, gamma-methyl ester	2652525	2157097	2363017	2230620	2744256	2982076	2658969	1862813	928117	2634230	3713191	3990890	3692800	2383662	2965180	3274862	2190692	3591025	3242358	2231786
glutamine	2209140224	1999179008	2147361408	2076840192	2018923648	2273105152	2361591040	2221173504	1029703296	1843411584	1926473472	2337221376	1291312768	2216456704	2056944896	1951149568	1989057152	2188263680	2044434048	2664175360
glutamine-isoleucine		1742054	1152710	391042			334982	355745		391042	660014	371582	8485493	1031583	665132	492089		1287114	530679	177590
glutamine-leucine	564922	1226767	1121002	749732	749672	584383	855345	719914	34368	606625	744974	584835	8072422	592644	766268	684612	876303	902324	693150	750390
glutarate (pentanedioate)	11527284	7654667	11911804	14924657	15115430	18820190	11332803	12844955	19139292	22391170	18990248	20898244	7933092	11953123	13824212	16704520	12307776	29884054	10846371	9243017
glutarylcarnitine (C5)	1264038	1313175	986181	1502417	1026774	1286039	892944	1492258	333810	1159657	1469631	1449891	1046717	1695640	1213379	677448	1343381	396317	579522	1636019
glutathione, oxidized (GSSG)	1285339136	1460115456	1342474368	1011422912	952969408	1204361344	1110735360	832022464	568804544	1039157184	1281529216	1579793152	904213376	1308426880	1077759232	1305728768	1023789824	789794816	923189504	896059200
glutathione, reduced (GSH)	502581632	783951104	987833088	1568374528	1715965952	1099237760	1059974912	645207104	12696283	1068840064	527847296	801309376	471386720	824912512	528517760	981354944	1153525248	4881960	110542752	335334432
glycerate	93358	94051	158754	140667	158327	113220	67923	101652	47186	95464	210980	94906	77708	113205	121198	102868	117153	102662	76601	126541
glycerol	196306976	343082912	258036656	174807312	166652896	205190432	199310448	182592512	191821328	165235888	244290048	147433600	561968960	349776960	215166336	159651056	211390000	274808928	305150528	184537024
glycerol 3-phosphate (G3P)	168942256	133142360	167441232	81828488	139264256	167463040	117887576	139288896	13183391	142342496	113098832	118289160	183068384	140898192	92760480	140928000	6005141	160990128	148728032	105329256
glycerophosphoethanolamine	177103536	151807536	320745472	153541920	213946176	199193056	204786752	188733456	43050396	231320208	171497760	143332400	111171568	182016368	175096656	178723232	138525440	206737888	185461504	155962576
glycerophosphoinositol*	13458425	7273885	13509301	4618720	4773312	8626949	10867756	6660702	28299616	6950385	9809441	5810540	17057736	10478204	8268723	9061234	8313311	11454542	8300029	10815276
glycerophosphorylcholine (GPC)	436895232	470688416	827289664	262408192	541351040	350853408	618960320	372084192	176569152	599462336	408021248	290959200	331119744	580291712	612482112	464450592	387223040	705297792	460507584	425330880
glycine	10022539	9977606	14338985	10381566	9669278	8852804	9981091	10621599	13117271	11059724	14704047	10504686	10696749	11521751	12076685	13239106	13371921	16269461	15350895	13451153
glycitein	412798	460181	503588	69849	635510	342575	1023929	399178	37160	518282	757687	178929	455781	283736	540879	541410	1127735		847387	296428
glycochenodeoxycholate	11492246	70059736	37379872	112737824	172167424	26886608	137434064	46109424	2838649	99454880	166124224	81823120	17269518	122577488	75735376	234172224	71370776	40248352	80358048	15094774
glycocholate	35613612	132360592	41612288	115703336	212876208	77928136	108890928	66398220	7561678	92269440	135127840	169932880	11668258	105769168	89046664	137912896	101373552	165762320	76638160	39512832
glycodeoxycholate	1949993	11153214	4401753	8362105	6668381	2533057	7386877	5532489	921620	4175398	13182441	17301976	875710	15454083	5490473	14783870	6579193	16550810	7830808	3011337
glycohyocholate	59879	157332	379513	1336603	1522138	105338	964965	631686		585236	957550	672284		625834	1820145	934329	2496006	1157391	69747	801162
glycohyodeoxycholate	10165371	36121356	26876578	45518180	69258960	36063852	31763274	25039700	1792076	36719060	40099108	64484916	8558332	36446428	53653308	62308384	68302224	38643372	17889142	46135680
glycolithocholate		663085	600147	1448326	764366	152228	809340	384546		657914	1188227	558386		1539749	515312	2254533	638603	649693	283108	474659
glycolithocholate sulfate*	189857	434757	543567	1425897	1453511	187071	1119207	632853		531065	832828	275523	154881	977881	499297	1135832	713885	358123	145257	1029397
glycoursodeoxycholate	811741	7064997	4041337	21613752	31267198	2207817	13896549	8285098	233121	12193211	10371748	19516428	2001998	9363225	6214151	22754616	7192653	8426667	3798409	2277687
glycylglycine	21212908	30590390	22751514	20632438	23409556	19927994	21087186	18533654	12652155	19331606	30411144	18388986	25612188	19153496	21774936	20880646	18461498	17490038	26045034	23113542
glycylisoleucine	2428881	3242740	3258631	2079556	2444522	1826831	2927964	2803672	245137	1640665	3329652	1841148	6357298	2304057	2462344	2525557	2492541	1601020	3898280	2337427
glycylleucine	30598942	34933444	44957748	21771506	28274098	23097816	38752004	37280016	2875906	21084632	30734576	23991448	67925416	23668588	30438884	28141936	27046136	19727652	57743196	26902260
glycylmethionine	3819079	3999044	6892601	2604529	3172621	2893981	5255003	4231726	313525	2488293	3651055	2891115	12756987	3193071	3483481	3688956	3427733	2070843	6890530	2885063
glycylphenylalanine	8005623	8785246	11272331	5564866	6715619	5966688	9459496	8290793		4616606	8805531	6560961	21297602	7322298	8458134	7422983	7280785	4305064	14035672	7875767
glycylproline	9300025	12626576	9985032	6262391	6566178	6160160	9508172	7634046	3824552	4879379	11620010	8617440	29141474	12445664	8670928	7795467	14344069	7689617	12353118	9820903
glycyltryptophan	576411	753674	965431	320019	494458	320055	938078	740425		306500	761092	382607	2395098	318197	409932	619682	517719	156038	1425145	305556
glycyltyrosine	3194166	3154596	3114476	1818248	2626203	2070950	2844467	2429540	474265	1858810	3770007	2743663	12038900	2573968	2838305	2852086	2535871	1993478	4261062	3002249
glycylvaline	8211634	10987544	10365371	6561652	8264115	7185404	9387028	9143183	882842	5563341	12557979	6236431	16295449	8772109	8957498	8104722	8671951	5454098	11893802	8717989
guanidinoacetate	218165								5571554				684466					815877
guanidinosuccinate	920981	2675588	2759393	3982993	1948345	3558014	2857911	3627230	3026523	2033900	2137390	1211490	2267052	3689050	2508483	1884512	5029913		948391	1005897
guanosine	2858274	2995245	3159086	2225725	2830943	2462440	2304259	3038522		2207573	3115376	3227295	23577726	2389938	2684406	2453946	2530408	4314348	3910891	3157776
guanosine 3'-monophosphate (3'-GMP)	282851	428963		56792	213348	78828		185019	207005	100246	606775	306281	15164542	351677	188588	150972	235192	1265722	969696	323469
gulonic acid*	2224795904	2144318208	2154269184	2120921856	2014695552	1969504384	2139977344	2051888896	1849244800	2055313152	2224383488	2110197120	2223619584	2323598592	2285191680	2260631808	2236739072	2120259072	2163373312	2318422784
hexanoylcarnitine	6697772	6901289	6813418	7319485	5359395	6674467	6603338	6166308	1916897	9023509	17802838	13038896	10367970	6577805	10010872	7002504	12919660	2343461	8233214	6638048
hexanoylglycine		60081	66653	80775	18174	60298	63706	16388	193029	134448	110554	118878	128155	45563	54067	161713	142282	67561	21547	111296
hippurate	9177028	8661807	10843223	6887807	14087086	6020002	7593149	6694513	2069749	8572124	8761546	8670727	10465855	6534308	11092036	8840249	8574973	2029198	6263074	16239506
histamine	17454712	44201440	16137793	14723783	14809620	15573056	14239877	13922250	35550796	10557969	63518460	11791911	35924764	103947560	21419954	17718844	17244824	24363668	21424990	24639722
histidine	107314744	124601744	142087344	117105112	134508944	117083264	132003200	123147224	147244944	108101128	133166792	142801760	111903360	124043456	118985896	143011728	129746360	77543248	135074960	105096832
histidylisoleucine	2651628	5023416	5539863	3257831	3845043	2161385	4653256	3856477	629204	2431365	2436104	1204510	4594232	2769796	4591391	2357543	3864731	766286	7076051	4506566
histidylleucine	1099127	2744205	2558998	1454618	2452130	1441704	2240875	2042735	1166801	1514274	1280088	2045313	6281074	1102813	2011243	1468436	2327053	2009501	2029725	1371192
histidylphenylalanine	41787	62269	64164					32674			31446	23440	370386		27527	10128				41910
histidylproline	101853	609396	654304	202639		86077	578519	224647			596834	89074	816230	626623	539248	229968	1151213		1383099	413156
histidylvaline	1059456	1257585	1403645	937394	867241	601595	1003958	984709	240114	585678	1518875	642723	2579335	1393286	1709135	650409	965979	509009	1945682	1376579
homoarginine	4580918	5989397	5617243	6234247	4649390	5728870	4109755	4941092	4336487	5030870	6275296	3351421	4742621	4561542	5770530	3570954	6260269	6880606	4454605	5494716
homocitrulline	23751856	12783458	18881230	21519292	6801553	14459566	17569484	6451864	5625722	9347891	24241986	12132785	9062374	37823576	5740626	25539834	17128686	2945625	20778552	6845654
homocysteine	24656	34698	74497	34033	10930	44114	35127	49337	34366	26180	37875	59142	92159	52810	21442	40208	29373	119407	132415	43529
homoserine	12189411	16559347	14312204	14874411	13235626	12474595	13582476	11019008	16486535	15190496	17992456	13550817	13262296	13112658	15801106	14082924	24943184	13263248	14426856	10100985
homostachydrine*	3555034	4712619	3944954	5395648	6010873	3701826	4165649	3874644	1470962	4082986	11645610	6449745	1995294	5995933	4426025	7229794	7734255	3357597	4666575	4935240
hydroxybutyrylcarnitine*	49823520	39896652	34490432	37413808	36337776	19476626	21220056	42397824	8755123	25761320	37776980	53823852	61934324	43532404	70342392	23419032	72132480	63438324	20056694	48131128
hyocholate			33653	225997	41407						80286	29790	30711	37473	25142		85493	40595
hyodeoxycholate	18676	1919485	1696591	7676978	3119648	2034210	650740	269245	923793	3917850	3537140	4361978	2118052	2059286	788710	3269555	1866257	1498913	849381	3487495
hypotaurine	4438817	9470219	12974143	15055281	14107496	11410466	7396956	6679648	6577546	16085180	6405207	4607365	13061009	4254005	8070396	5181431	10547100	4812068	2299616	811123
hypoxanthine	312670144	350092928	284615584	388690240	375552480	374669248	328713696	308000320	107187808	352474080	339533216	475817600	237556624	344015168	343152448	334873472	390578592	362054400	298103712	315923328
imidazole lactate	440451	426485	421428	527453	375897	380466	171501	573520	270502	163014	642744	538038	509767	528074	586015	396159	552711		385479	682748
imidazole propionate	3901453	18203456	17159954	21891342	33293268	13154189	12925561	30189566	1416197	41174436	20176800	25886402	3309911	26585004	36227608	37345512	38038556	39211320	3144101	87844984
indole-3-carboxylic acid	218562	124861	248605	188204	181704	158543	171239	194956	635007	189809	233987	270151	276119	238091	173242	215600	121991	198928	310019	176675
indoleacetate	20824	79682	15294	30807	28621	22642	52210	35032	177887	11824	51297	53858	60013	77210	32987	54550	50018	29000	76849	62209
indoleacrylate	41174	109581	138904	132917	155042	165664	128638	78440	83347	130372	157573	105827	293953	126093	113563	53959	126787	15751	77891	170130
indolelactate	180074	211802	320760	282956	324687	295502	266812	189354	573051	278225	451806	127155	321686	382888	358503	258231	295266	61289	218154	431483
indolepropionate	404194	692200	638602	652149	681641	525475	702284	532854	666176	827705	881387	702649	1174281	999508	582597	689931	751878	101804	723292	925866
inosine	483410528	376809568	496278048	517983616	552281088	470087008	485043936	539621504	29344204	487742720	454988320	487673408	406324896	392925248	499932064	491726592	446700480	328337568	434648384	464313056
inositol 1-phosphate (I1P)	6333982	7871800	9986343	3695061	3985901	6598408	4538536	4640485	11961990	4990656	5610917	3927774	18140790	8521668	5303832	4219328	4595975	15747575	7446059	5122253
isobutyrylcarnitine	2138046	4793724	2483707	3261578	1180353	5525622	938358	638168	1818249	7771198	9438129	7216452	2434144	3222261	2927959	3580453	3786229	2103392	980025	4075133
isobutyrylglycine	387300	622013	538170	645820	935388	768706	476713	452800	161829	552486	609474	543752	452534	602154	583345	582223	712982	244236	489153	721966
isoleucine	1372409728	1611584640	1676770304	1498966144	1348465408	1375966080	1454903552	1291140992	2114531840	1323824256	1983763584	1453088384	1668353408	1504622976	1638700800	1453256320	1477346176	1420983296	1629385216	1885027712
isoleucylalanine	3795940	6078878	13805005	3059414	2859441	3498321	9301139	5672683		3113747	3529989	2569195	34207832	4055181	5091525	4950296	3099215	2919526	10679951	2487055
isoleucylaspartate	1879472	2634526	4076187	1246238	1690381	1388397	3216200	2258673	80413	1203239	1633598	1263540	8076942	1368991	1334215	1798450	1417544	1155354	5515616	919472
isoleucylglutamate	226180	367629	1012670	136898	274563	231379	717284	240560		140881	178960	192029	5248834	129326	261145	358497	183262	101886	436586	102547
isoleucylglutamine	1350343	1980533	4823014	1227763	1412809	1040388	3236676	1750977		958493	1248371	1080538	12994859	1177552	1394938	1677858	1329522	925703	2696047	1167220
isoleucylglycine	13372634	14010792	18565530	8872739	11643814	9015079	17525852	17320308	793356	8040581	11651325	10555280	18852446	7961863	11922134	11732871	12400067	8762434	23627530	11164055
isoleucylisoleucine	500038	475641	1171593	293800	371068	275756	683110	466963		233630	401347	333256	3833848	398578	468078	424489	419376	354316	716804	389179
isoleucylleucine	1121656	1657376	2633021	991094	1301520	938421	1907717	1255664		905444	879798	1060523	7847230	794839	1327905	1484468	1438443	628206	1405870	1088555
isoleucylphenylalanine		68403	224462	226387	173442		311472			202810	112208	247628	787414		213636					93238
isoleucylserine	1934697	2116242	6056212	1448674	1588452	1418339	4611916	2367013	54118	1158740	1281505	1349308	16219657	1290622	1636061	2587650	1761345	1591232	4136111	1309799
isoleucylthreonine	2378278	2305071	5500755	1696313	1988965	1597461	4227793	2941808	120761	1205744	2032588	1360048	13992362	1696778	1671594	2206670	1795630	1374130	4800809	1398108
isoleucyltyrosine	272818	327537	665686	258844	352800	309192	552112	467647		255935	213272	341922	1857397	246399	299589	484676	289986	185521	426777	193511
isoleucylvaline	1280993	2054472	3925757	1054875	1443285	1030104	2621661	1483181		1083720	1395275	1342589	12870285	1177992	1498119	1728020	1348812	1305275	2391287	1245973
isovalerylcarnitine	10247585	4417481	15212953	10010648	7627769	7620535	12470328	8764794	7495299	9829922	17406924	9839697	5480596	9658970	12662765	8991199	11831039	5001564	10352205	15534356
isovalerylglycine	316628	403002	678866	420396	550857	435950	644463	321210	891521	559486	624201	398284	288481	298333	294967	601760	381357	754085	452146	317555
kynurenate	649637	495486	854555	949631	675842	504741	930484	597888	1571882	668217	842621	241986	657262	536393	1061348	374190	711613	382321	161728	1287326
kynurenine	17436860	8870807	13154124	8667059	5425575	7005599	9097185	5183579	184193728	8697132	13377218	7035077	17763358	14026576	9904466	6530324	8976407	6203409	4382808	16493100
L-urobilin		330809		323514	287482	125553	142286	79830	158566	317061	322799	529945	164375		64260	254507	161281	206357		139552
lactate	77591776	60401632	88954096	64967340	72362552	66197236	72443696	70998984	73319560	73238424	75912616	69899064	70965304	86822016	76332320	83568000	71590736	70592096	90684136	74796928
leucine	2788987648	3382817792	3338420224	3061537536	2805912320	2759866112	3087727104	2769695488	3619956992	2568397568	3856995840	2670275328	3279837952	3026915072	3445623808	2832777984	3015156736	2650883072	3568637440	3698728704
leucylalanine	1164897	1639462	4426573	818716	1507853	1079253	3032141	1556494	156460	1006388	978980	1119762	18276930	975680	1241979	1561587	1570703	598163	1885689	1048770
leucylglutamate	185935	681614	1197550	397901	534325	347708	841051	591523	60464	258812	276192	404680	9260980	312920	539726	533779	617232	276666	581788	368457
leucylglutamine*	926729	1237408	3425327	876784	1028203	773456	1937767	1076467	69706	715486	629522	779449	11075068	718007	971958	1078130	973935	565963	1344725	720801
leucylglycine	2794046	2852238	9362878	2121782	2833488	2049403	7380138	3631021	315433	1983695	2168281	2276817	24009058	1720467	2848901	3394323	3003242	1375344	5939835	2171182
leucylisoleucine	258384	250754	385109	221496	208083	151783	239265	301761		217793	158711	168293	1501714	70583	229445	252628	274175	51832	204580	130335
leucylleucine	701044	698964	1326188	623826	962717	614482	1114121	914360	207369	698078	499548	676911	2792462	473946	979320	944094	850051	382708	651451	456844
leucylmethionine	34263		110756	100563	42901	17846	43120			22087			649128			47424	79908
leucylphenylalanine			403087				391019			174234		239865	465075			375584	419840			176521
leucylserine	1127389	1608983	4601555	933480	1360542	1005045	2766557	1845103		987083	740931	937294	12641435	661498	1364508	1369959	1419542	645899	1771727	900951
leucylthreonine	1364011	1477820	3382029	1006495	1424031	935712	2183470	1882580		887042	661887	907482	11344880	1039819	1512059	1428467	1083286	492894	1977217	748556
linoleate (18:2n6)	11354955776	18928361472	15676759040	7396938752	7453759488	11811279872	9751108608	11331226624	3791211776	8714544128	11105547264	9445792768	6120894976	14119000064	11277335552	7566883328	7771620352	12824276992	11225984000	16414946304
linolenate [alpha or gamma; (18:3n3 or 6)]	1356372096	2982007808	3083041792	656296064	699624640	1755847680	1379941504	1407687552	348261632	1204648832	1724951552	1204358272	593549888	1897606656	1686864896	852726784	908451200	1966768896	1836701184	2622376448
linoleoylcarnitine*	46153				204768	66530			1404603	137969	475162	324124			307560	68591	270166			231494
lysine	444313888	570047552	537557120	465695296	375958208	390733728	435231840	379122592	604862464	382933216	527785600	432990880	540021888	489824448	433256768	409066080	446920640	419045856	444226368	471184768
lysylisoleucine	145708	231939	284270	68436	85708		293016			65170	306860	148437	1632188	241257	229123	163908	148760	58869	275077	216024
lysylleucine	1031598	1592917	1823430	1081481	914561	666549	1229296	1149634	57608	683531	1342106	743139	5464832	1482100	1709360	640179	1130843	1327122	1644873	1195457
malate	1911039	1904145	2807296	1823178	3287803	2504297	2411422	2157805	1561927	2246813	2133149	2123385	1861436	2857075	1936126	2914754	2505507	3109374	3257896	2404575
maltohexaose	967544		873822	1447516	1585013	1318680	1080958	1827111		1203946	873651	776327			1103638	1186338	1173419		1892159	1250502
maltopentaose	11895087	1378615	10526369	15459842	16350289	13250505	13478100	19081990		12757791	11259149	11017577		1018118	14080779	13851949	13188555		19442732	14903726
maltose	271993664	504495168	241775088	317414016	268681248	221931184	279534016	295265120	12816485	308199616	320198752	341616768	383013408	359443200	298812640	264812512	273950976	41723488	323605024	405263712
maltotetraose	102435360	90694176	88723456	123649360	123247672	87502312	104484648	132551896		120347272	100834664	109094776		52853188	107777416	110780648	103720456	430501	141524640	138511600
maltotriose	300297600	339191264	266977968	356035360	329198784	250990000	311379680	353038816		328205312	324102784	340079680	20446206	241637520	323654432	316099392	309264352	16496496	379864416	400858560
mannose	5077158	4668317	7783682	7279132	8085627	6335348	6132062	8642406	2154590	7119124	6465911	6390634	2635206	6567752	7221425	7212851	5458624	3642040	8988144	7360662
margarate (17:0)	588187776	1275604224	1147920768	347822976	420813472	463051264	624541504	661882496	234506208	492607680	714841984	584403456	285252416	1224960512	649403136	583188096	670599360	649419200	735242880	1327764992
mead acid (20:3n9)	263957488	195399552	213201120	90562248	164710464	119381312	181119312	230477472	64698376	174818672	231978944	295820896	37729768	162859696	192544912	155625920	95352496	323676000	398866208	97218000
methionine	458334880	575605888	509220032	435290016	478683904	414690624	484216160	406910528	570443264	400160864	619221888	439957760	652787072	458381536	489892128	474771904	483089216	493889760	530302880	535091648
methionine sulfoxide	2711142	2524279	1873329	1705005	1561623	1628122	2393806	1990902	7504652	1996839	3035363	2768640	3126622	1519135	2211552	2240321	2110898	7364494	3413854	2893093
methionylphenylalanine		55842	62778			15071	53700			38609		17978	129309		45744	48559	62805
methionylvaline	169976	113700	278316	59519	122008	87505	188831	240301		65874		60224	1249132		113210	138505	148076		143057	47009
methyl glucopyranoside (alpha + beta)	280574	439635	381492	383232	58748	327313	368976	395592	116761	434880	624709	472171	191032	403325	536157	410855	458445	175189	581453	529282
methylmalonate (MMA)	188303744	104393080	189150192	142824448	130103352	129584832	166780096	136115088	43444132	108714840	129570952	49701940	58055756	167527424	131897312	142038176	73361720	124342576	127479360	137286576
methylsuccinate	34121740	24667380	27759114	21069602	20205102	26747824	28832682	18882146	12064256	25795154	19629014	93277856	48044668	40950480	26875334	52195820	14932996	29085462	56575064	18324448
myo-inositol	2924434	2461667	2890724	2022131	2298819	2496862	2134055	2005809	2613381	2195934	2329815	2545978	2827996	2735035	2182905	2691029	2182617	3150341	2439637	2307511
myristate (14:0)	2041413888	7149063680	5377634304	1896788864	2052516480	1762236160	2362379264	3293834752	930766080	2029510400	3326658560	1571212672	1525788416	7773585408	3654472192	1935301888	2390101760	2470330624	4494179840	2742828800
myristoleate (14:1n5)	76798608	622400512	663929856	171295088	202500000	135754272	209019488	224452256	61599624	143655488	192591232	82826440	410108448	560815488	188144240	219072784	224580896	203867648	265512016	144116304
myristoleoylcarnitine*	641403	598846	1065623	57171	1943040	840986	572689	1230964	398006	1438467	32014	215862	1814412		42002	674042	45067	2897816	766057
N-6-trimethyllysine	6128190	5417203	6109828	7300971	5873192	4254935	8132306	6911799	22160502	7288654	7014392	3703156	9342927	5985242	6403798	6779560	5824573	5511547	6686027	7330350
N-acetyl-3-methylhistidine*	51571	54396	38085	64348	65135	34584	34767	56847	97598	41758	67268	32015	254630	39033	65578	26923	76671	64008	30130	177110
N-acetyl-aspartyl-glutamate (NAAG)	38195	153658		15973		8274	33989	6773	77371	5290	70475	48299	147617	111407	52150	66209		71249	34642	29677
N-acetyl-beta-alanine	626422	359008	288852	437054	549484	388820	91836	404958	568419	357300	706453	649016	698155	740949		554832	673985	532241	689946	626259
N-acetyl-glucosamine 1-phosphate	7615424	5680079	8467910	10490323	9012690	6113543	8885169	13245426		7207031	946448	6446372	785904	549691	11345513	5253939	10572941	435636	2624204	5774394
N-acetylalanine	30278612	35937460	27462036	23498266	26867510	22935026	25503764	22706988	15726216	21796932	30235098	28547054	56373824	27691578	26795054	25591326	25358982	39615216	26330636	29337172
N-acetylarginine	1175922	2632235	2367027	2062351	3228945	2050642	1400986	1463688	906456	2101867	2696821	1403746	2040440	1236834	2295278	1255890	1980567	2500840	1628481	1124081
N-acetylaspartate (NAA)	140382992	61931596	12152092	20209764	27169376	38750892	37408852	29188168	19261826	27914062	33530864	141541008	188955040	92533624	34152328	64476968	16134693	177685856	79678008	31401730
N-acetylglucosamine	114847	110862	147273	121178	115376	114745	81567	73061	101221	110986	107391	112110	111772	99142	118857	106998	108140	98553	108581	95309
N-acetylglucosamine 6-phosphate	3784988	6095236	2636354	5404204	4513846	5130345	3073624	3224191	620724	5939063	3809445	4593760	2063056	3960423	5096634	3513232	4687297	1844186	2406784	2750553
N-acetylglutamine	4580114	4114929	4686762	2417678	4132543	3429303	5168850	4429000	1210186	2342734	2856692	4257683	5716460	4322550	5663510	2732014	3891413	4352027	3079422	5357165
N-acetylhistidine	489410	519528	668275	461352	518370	610740	626182	454844	959584	318566	642183	868615	1692295	559070	595367	597713	543209	160907	550000	486934
N-acetylisoleucine	409768	417466	509366	470105	480150	325398	354961	490323	600045	229778	590349	486742	2292091	672502	932588	289613	632100	580541	333801	1012976
N-acetylleucine	199176	220736	234031	227240	241381	194257	259655	256083	450037	196456	291965	203313	1426386	244282	305289	231919	348675	303452	301918	341652
N-acetylmannosamine	353464	281587	401779	255848	229233	304548	355088	186511	318970	172513	597953	382061	1158679	632078	226312	784141	490952	566595	603267	656275
N-acetylmethionine	7543889	8301177	6730894	6825682	8779549	6473358	7352797	6546569	4104387	5737622	8290809	7778454	22590376	6286235	8910248	7920268	7595309	11294748	5946027	7563506
N-acetylneuraminate	21459462	14665750	21382114	23436848	21740366	24729004	23138808	20615528	22818530	21202276	28074374	23116566	25946026	29200276	26888218	23149916	22915372	30130746	18676910	27228166
N-acetylphenylalanine	155557	188306	210181	147472	158093	160088	216663	175612	399656	255819	236209	379237	1514852	167082	208543	234071	297611	274806	225527	221528
N-acetylserine	2158917	2505490	1973125	1841257	2126595	1708148	2260504	1931177	1565047	1885261	2026911	2648480	3045448	2055789	2113389	2234661	1932502	3021854	2271549	2159257
N-acetylthreonine	2479986	3669506	2938535	2624790	1389879	2370593	2704093	2184622	2879790	2742893	2940400	2969579	7123189	3105246	3188821	2823505	2420458	3821158	2774328	3134403
N-acetyltyrosine	30582	42662	71434	44004	35125	55891	49097	41542	99664	33530	50781	46228	465139	53968	43052	34184	52385	59241	50701	77108
N-acetylvaline	450645	463658	431649	268570	332825	351067	384233	290455	439868	340535	361766	387728	1124634	457485	288650	337964	363125	555610	459932	414836
N-delta-acetylornithine	12183815	10536017	11521204	7333020	11396762	6054042	12848046	10489305	5868592	8239627	11786909	12476569	12803182	16977990	9296411	18119476	10505792	6382923	12807669	12054991
N-formylmethionine	417705	181227	586844	277152	280211	403150	327284	317600	425623	197442	274792	456596	343700	316894	580993	382765	470976	647290	641676	662300
N-methyl proline	71311		116331	203436	167328	112012		179776	167890	141449	419782	309452	299489	378604	304295	304189	244743	340183	289153
N-methylhydantoin	325941	22740	196075	87268	174370	32118	214620	163233	399218	244059	127267	587042	42238	121698	200361	396188	126686	742749	244977	145934
N-palmitoyl-sphingosine*	12139284	10542756	6601719	5036755	6088580	8227841	6852672	6351155	7083154	6009409	6480578	6632584	3763110	7673075	6646455	6520903	4954837	9061749	11274984	6805822
N1-Methyl-2-pyridone-5-carboxamide	1549585	1496200	840791	806286		579801	697745	320875	1781194	771781	519223	975936	1482727	1969010	719112	2520015		550619	1633862
N1-methyladenosine	698336	421106	569164	396611	367690	313550	438243	469787	5478005	264360	617111	595139	1310449	557285	336980	439584	357160	489769	683376	523498
N1-methylguanosine	340226	455082	210123	253126	226171	262506	186939	182752	4788224	300182	373295	291857	13369776	280936	295194	203449	295980	370124	485178	431779
N2,N2-dimethylguanosine	81799	181404	33968	102700	40164	107733	42978	64296	4086007	107195	201512	113104	542528	127105	117779		86697	149847	138987	103684
N2-acetyllysine	8264520	11245668	7590749	6938151	7017045	7959183	7613480	5922913	5233693	8010466	10106976	6203789	7005996	6789803	9871463	6770430	10684260	9899753	6946800	5558771
N2-methylguanosine	188671	150172	52632	201789	140433	229219	152758	111970	561676	69450	206452	132025	1093067	314189	138901	66176	230182	89232	198504	64502
N4-acetylcytidine	405686	233947	329766	226124	427132	404307	239289	464255	1788689	176037	673013	601789	890952	409119	220526	654896	835774	431216	439353	322067
N6-acetyllysine	5157918	5550640	6108406	5571193	4439904	5253259	4913892	3821081	3825326	5012391	4891116	5066174	8707116	4882421	4112798	4866009	4212098	5986010	4375820	4506833
N6-carbamoylthreonyladenosine	359523	272235	293363	244125	302839	290991	331265	290339	1324963	222909	341761	444174	574760	326421	270458	356228	293377	267420	405595	303598
N6-carboxymethyllysine		122051	83446	29803			35098		98069		82330		355538	73512			63532	145583		91455
N6-methyladenosine	165186	198990	87207	145652	149069	173841	199323	99663	72949	164466	184949	220985	110327	129286	181447	93278	203608	88314	186842	136313
N6-succinyladenosine	13464769	13797649	15327174	5969034	19209386	11228810	27983566	16253703	3775714	10082152	8768895	14829826	20409636	16648532	9980542	23286726	17613154	16736999	33358780	17646388
nervonoyl sphingomyelin*	832399	779042	634278	527477	825717	541692	810696	715798	680621	703985	625279	749529	862420	727704	662520	749988	713166	806189	828840	917862
nicotinamide	1578779648	1364753664	1836137728	1672969472	1956628864	1631733248	1553089536	1646420352	792343808	1614524160	1659813376	1646758656	1274036992	1586454528	1627599232	1747978112	1459194880	1707542400	1440129152	1608436736
nicotinamide adenine dinucleotide (NAD+)	1210398	1392150	2056533	1455534	1849662	2188113	1555228	1895720	1890740	1969371	2206692	1411852	1569644	1696064	1542178	1651300	1593830	2377961	1178171	1458468
nicotinamide ribonucleotide (NMN)	737860	831824	2111934	6092511	2247756	2201357	951937	1232114	1011052	2562539	3024591	155337	898957	523939	1370611	411112	850204	462683	251306	561064
nicotinamide riboside	9483599	14636830	9211869	18529296	10585874	26454042	16541458	3585981	11085436	26328148	8409058	3340134	7183593	4764658	3973551	7711610	5991435	3286122	2251129	5557444
nicotinate	45084164	25260574	33085448	29617614	34730608	35597996	35193128	32117926	32453234	35860764	36006012	39645988	39310568	32850124	39767804	38991524	29691670	31643834	31939816	36222992
nonadecanoate (19:0)	65336848	164774992	106211200	31776138	39212128	49897072	56984872	55228564	33124256	52838880	78800096	58124976	37256636	222829264	77128272	58732944	58065980	91796056	77695528	150233008
norophthalmate*	1041734	1009542	1488742	1829857	2992922	1226828	1816700	7315037	309439	2053198	3977955	2110140	3193476	2503743	6131399	1787519	1132748	2546860	11740460	15999696
O-methylcatechol sulfate										10668	30417		14853	26821	59183				43228	92389
O-sulfo-L-tyrosine	703656	750996	474894	528398	641453	495528	715254	505883	743590	546205	803948	687579	947553	424985	827293	663844	599416	662886	620262	754536
octanoylcarnitine	43078	101826	57322	56549	75995		54232		492867	152066	441211	335878	407029	59352	93244	98189	174975	51765	165930	14071
oleate (18:1n9)	4879239	9553925	7477462	5672508	5435037	6916112	4317427	6584092	1906282	4474027	6741871	4876818	18521748	14446776	6089669	5106446	6409743	10278865	9307871	5623924
oleic ethanolamide	1630498	1384242	2303456	567591	97161	1634280	950844	1217070	3803099	682644	1943679	1985293	92307	1554555	1971873	658273	361397	3561101	1458081	3733819
oleoyl-linoleoyl-glycerophosphoinositol (1)*	847529	841904	1149960	1548327	1153737	1107875	989325	1281726	940645	1014383	1231590	1121919	780250	1103223	1179570	1264506	1048085	841765	1067754	1128263
oleoyl-oleoyl-glycerophosphocholine (1)*	5327915	4857028	8099122	6976496	5959264	7121386	5262289	5248316	8657405	5743069	6442594	4551357	7308331	4543132	7193384	4371069	6258439	5001175	5214668	6251096
oleoyl-oleoyl-glycerophosphocholine (2)*	4223542	4621180	7888632	6241652	5123595	6765001	4722071	4008990	7278853	4475847	5447788	4173205	5735365	3311023	6243420	4172036	5399768	4116263	4863802	5579883
oleoylcarnitine	365370		337581	786852	1011472	497147	427219	263984	4280591	771538	1491660	1394736			939190	946461	1909364	204467		895299
ophthalmate	20621578	16887042	25176346	47524152	34576928	55234024	31622820	133926048	13489934	25839878	77753288	56678692	17814452	42594560	208376688	26243392	82502344	381460672	108150400	402218240
ornithine	110194840	161341680	138545456	127384064	118653072	102232528	115436744	117313352	169076944	108971776	159308160	113115536	226728320	120895168	134598192	109801240	129712104	137502096	140035984	159350560
orotate	20566062	33490122	11659456	14184898	14002212	26814768	20587838	8270825	36642888	27220736	69831168	54291500	26914200	47016296	12870968	33846912	20689522	25910978	65423164	15950829
orotidine	3592940	3947766	2349365	2309706	3541929	2697838	2944954	3083173	2149759	2925295	3278585	3706924	4219269	8088370	3063994	4632685	2925102	4059929	3740764	3137000
oxalate (ethanedioate)	39980412	22286938	33083306	10233116	10573908	34310580	28040108	8991355	90585392	17202038	34100844	48686004	31664600	33861408	45904628	42553380	30806970	47258388	27588746	23340750
oxaloacetate	133586520	202346160	202526864	140451680	233376480	160740928	229393664	175913728	105500080	162304512	159031056	110403376	93850888	221302288	166557408	154810080	201241312	203157712	228857328	186263632
p-cresol sulfate	256356	559633	1588693	174218	709428	699144	319177	1198252	3736719	350092	602184	400958	161716	217716	1077531	2861572	839317	2647216	369883	6724245
palmitate (16:0)	16104109056	22818615296	21062658048	12353813504	13651222528	14673833984	16938124288	16715346944	8883502080	15737836544	16338601984	13894994944	11056642048	18678409216	16439319552	16091608064	16153914368	18252607488	18270201856	19877318656
palmitoleate (16:1n7)	4601905152	13158236160	14709767168	7795432448	7876797952	6003452416	7915023872	12086745088	2864502528	5678388736	9815530496	4551138304	4100163840	13529539584	10521878528	7804285952	8392739328	7546457088	12128699392	7537603072
palmitoleoyl sphingomyelin*	52481	47147					41787				44183		81379					58515
palmitoyl ethanolamide	8916285	7179351	17447690	5239633	8046133	8969020	5644701	7301690	16142975	8642457	13494179	6258836	3934895	8680827	16985742	5118725	7192202	16722668	5556419	16312645
palmitoyl sphingomyelin	3422628	3057778	2078761	1662179	2181169	2287946	2386564	2079278	3156234	2249146	2640106	2769217	3569019	2855162	2455081	2467807	1963559	4148705	2881597	2451738
palmitoyl-arachidonoyl-glycerophosphocholine (1)*	16968472	17270438	12941132	14252021	14087812	14324798	16143236	15083227	13013321	14829185	16840394	16998958	14133568	18851764	15737200	15494394	15733285	15478112	18584258	14353669
palmitoyl-linoleoyl-glycerophosphocholine (1)*	14844391	10464174	13091077	10716436	9719531	14154526	8261151	10945864	12091982	9842258	13804745	12197026	15252738	11425561	11607198	8693837	8636846	13517553	11235640	12819099
palmitoyl-linoleoyl-glycerophosphocholine (2)*	10173646	8010555	10546534	7756141	7113313	10459770	5736948	7456384	9011229	6393244	10580408	8861540	9386058	8920837	8277685	5714511	5926037	10372731	8482143	8833945
palmitoyl-linoleoyl-glycerophosphoinositol (1)*	1285543	1534184	1544466	1939455	1687706	2031079	1276198	1475354	1325488	1431494	2227099	1518802	1195002	1431737	1203904	1278187	669204	2197442	1598702	1337864
palmitoyl-oleoyl-glycerophosphocholine (1)*	8540720	7117858	10638299	8127139	8510875	8148515	7971240	9018682	8126054	9140702	8962073	8869228	8818949	8754882	6952154	10463804	9161185	8167329	9005743	7491858
palmitoyl-oleoyl-glycerophosphoglycerol (1)*	11566170	15988149	10523562	7456056	11602074	11491936	11969228	9196895	6606561	9861941	9865512	9422409	18544124	15039208	10686616	10002383	10817537	13440140	12412685	9998589
palmitoylcarnitine	426883		324284	431537	761779	287307	472453	276698	4825608	555963	1012644	1275454			698053	673878	1123153	322978	309974	775017
pantothenate	48663412	54366236	57540412	63746948	54082380	56352080	63564928	47179564	220706416	62960240	69041080	44859248	75469072	59850512	65869448	53192364	64504364	82011776	53194572	72991120
pentadecanoate (15:0)	123337	224710	234455	120295	209765	152811	111852	161339	71149	104011	214487	103801	358760	452704	145951	138799	366174	132811	205874	197314
phenol sulfate	2536808	3682114	4069494	3994256	3367226	2784530	3530007	2229328	6317052	4484649	2917976	2372867	2213924	2977878	5093412	2733706	3656575	3154594	1858559	5082793
phenylacetylglycine	2067375	6147620	3829227	4867713	4712811	3177533	2904865	3060734	3792579	3128107	2885077	3053355	2293797	1722961	4494964	4909654	4306927	6304857	2586661	6867600
phenylalanine	2344024576	2866379520	2638407424	2483379456	2522176512	2314614528	2507554816	2265930240	2628732672	2265782528	3407653888	2240313600	2751759616	2435415552	2812045824	2465753088	2540615168	2421329664	3067246080	3045392896
phenylalanylalanine	9397069	10210378	14876874	6999397	8056442	6288523	12684146	12417436	1133407	6336540	6668312	5031144	25084424	8933754	11742152	6536592	7699005	6423853	16112822	9183071
phenylalanylarginine	1987912	2021443	4896932	1949334	2167150	1699293	3483138	2313447	98517	1446561	1991328	1664613	8555160	1545400	2068683	2077726	2425426	951582	3286800	2248357
phenylalanylaspartate	1571765	1934647	2294076	1280589	1631489	917824	2017173	2093497	104266	1003824	1308069	842599	4376805	998931	1748189	1055599	1282759	893767	4470306	1529697
phenylalanylglutamate	1472774	1204743	1730828	698948	990880	684635	1402902	1935216		645701	812111	625716	5909903	610760	1170623	918065	837531	729823	3308342	695371
phenylalanylglycine	18201298	15947336	20835120	11974588	15067972	8963768	17702990	20886910	1591524	8597151	13633630	10651494	40071004	12140036	19975136	11884006	14534581	14836623	28091250	18657882
phenylalanylhistidine	1414372	874863	3399872	990781	1137461	913263	2503171	1635359		896412	599193	738155	1661297	690577	1463567	1268606	1557160	279929	989740	1031391
phenylalanylleucine		702123	1095078	274649	1015582	316102	731619	547533		513192		313085	1826753	157355	518484	540841	784502	392961	240412	453029
phenylalanylserine	5701864	4050374	9287955	4918430	6413381	4280920	9444475	7381871	1216912	4990877	4270079	3183294	15440207	3773887	6516005	5171085	5802579	2474882	9246487	6919662
phenylalanyltyrosine	41316	55267	100203		61585		54995	24608		53450		64587	170996		63393	41499	66561			79031
phenylalanylvaline	1269395	1252833	2338631	917080	988050	683340	1646768	1588209	84624	557673	1088699	575594	5536239	841093	1466155	885568	994352	817833	2343288	1079761
phenylcarnitine*	291125	175697	714555	396700	699626	268957	213400	220481		596777	625503	222640	43837	205391	264026	238840	1021599		48468	631908
phenyllactate (PLA)	127675	307649	256948	205330	471688	398937	425288	368800	219081	223009	336986	191322	704012	325293	491322	345398	612338	164875	232534	528950
phenylpyruvate	289068	511732	251181	373281	361371	193276	211421	318356	256255	229073	324638	358239	177575	260003	400656	337157	454687	503891	451678	345140
phosphate	62166484	59466056	72067688	64515964	69411000	63335744	56220124	59322796	58104488	61590028	66687528	65465952	60582000	68743256	60874644	67715080	62765484	72172616	63594932	63991060
phosphoenolpyruvate (PEP)	9919086	10271317	11953996	18919716	17390220	12884806	8199649	8351698	7810084	15986228	20170292	14641093	3463359	12217239	13877651	10502886	15663279	10251097	3983857	10816601
phosphoethanolamine	44121552	37893844	23480422	19230874	25904612	28798548	24534458	26085290	24464376	23173924	29365450	33339040	60788112	43171908	27661904	30564518	24031104	84883632	27136798	24816720
phosphopantetheine	14974442	20775726	28756498	52119168	49688220	35442628	33595136	24176566	48975	34635120	18679036	23106058	15418859	23550910	24466356	27027664	47494168	471754	4707304	18500854
pipecolate	11180490	21503672	13537389	12449586	18700886	19420454	15122548	13599333	14642237	14595196	39529016	15324195	10353442	34593012	23500058	26988584	18970966	11582921	15200682	17752334
pregn steroid monosulfate*	180733	64552	93815		139801	19739	59750			64364	15833	18499	215718	65591		60410		53909	43533
pregnenolone sulfate	210236	290684	614606	24814	311753	81723	147054	106695		225193	58115	167908	176947	207344		279538		12056	339804
pro-hydroxy-pro	843427	1695287	601440	140669	398602	472259	929544	347333	245584	421826	1200920	1562859	1193858	1771803	518908	2003437	735066	1158620	1864056	273686
proline	668855616	740761728	737302656	572702528	573503744	599105536	671395072	599088512	882448256	576684480	798331584	615802944	874950144	649727936	704507264	647368320	661985728	694610944	777139328	800961216
prolylglutamate	2433885	3043435	4071616	1850445	2898379	3102533	2516338	1985821	241993	2661823	2610746	2073772	2967988	2645487	1305443	3032360	2084610	2356963	3173407	1373002
prolylglutamine	1005750	1034463	1112055	537290	696953	645383	851971	853443		475942	1027749	866059	2282469	945478	817340	808803	854915	356390	1631605	812292
prolylproline	8559606	17260726	12682214	11503707	16664588	5167721	4460918	6628828	14122968	8368586	12246990	11963748	11735519	25492470	12233789	14028348	20747814	7349562	13683275	19120062
prolyltryptophan	238636	261754	380706	90355	270107	132334	374711	157720		130248	134099	181024	603127	292441	184638	157814	132632		1350562	80886
prolyltyrosine	263353	182149	348096	50926	146886	173872	302018	263157		90911	181576	139218	397645	138277	237358	201986	247699		383331	233217
prolylvaline	2022842	3359380	3088578	2027329	2239479	1536379	2760945	3093579		1324928	3805136	1311562	6025533	2759976	3027623	1968764	2019958	1273517	4323712	2583980
propionylcarnitine	250809728	262022736	231901104	135075328	239687104	185600816	172153712	243015328	20777560	178398608	331876032	232819856	88767024	204663456	356760480	144382304	175104224	117247784	188130720	269010432
propionylglycine	1553564	647697	3011374	2277998	1275769	2424800	2261223	1158356	369521	947549	2389941	1133804	619720	1349984	1624995	2303321	1880011	4867605	1612608	2116986
prostaglandin F2alpha	1153382	785353	391490	558495	1330844	961515	1361523	958492	1236375	1330856	864054	1329291	498351	561442	865122	1081566	660519	3031824	701653	1234140
pseudouridine	3401010	4618660	2354717	1846201	2144902	2145480	2445282	2172235	10039423	2148339	2860304	3876589	7555543	4076335	2162703	3034569	2704263	4379505	2985465	2719648
putrescine		143505	134002		92402	125994	92714	113013	285340	85628	164007	121087	463119	169816	94106	209876	256439		288857	334710
pyridoxal	1423227	1123401	1850858	953969	2024861	1335928	1486794	1063462	731815	1695064	2324321	1016350	1087550	1286458	1910614	1701100	1874206	3212232	847090	1733588
pyridoxate	3043191	15494996	11259096	20531154	3927900	3964402	9328462	12903117	19115390	5307377	4556386	3407536	14976141	4322101	13294751	8558910	2505628	10072977	16751795	3832531
pyridoxine (Vitamin B6)	104833	32033	97011		76465	76145	80418	30948	1261760	109340	74951	63632	103884	34875	73123	104784	91549	337632	76292	88673
pyroglutamine*	16597187	20088186	14437345	18096826	30008672	31370102	13708366	18906600	13795381	30770906	41135064	23869822	8391064	30172380	39525260	18806640	27967562	16248899	10746923	32582608
pyroglutamylvaline	177627	119445	149519	59342	121842	57186	120629	82738	147641	93840	127307	172360	397053	107097	114080	104333	90660	161326	204484	122372
pyruvate	17562758	17652636	20967774	18706868	24590102	19446092	24907320	21964078	14388071	15766556	32012286	20525468	18320758	18832740	22613796	24684454	21484950	13837120	31814290	25220544
ribitol	283039	241358	487874	309482	258305	326193	379707	263118	593884	343331	281732	271991	394058	338054	127999	425661	245358	307858	568340	318906
riboflavin (Vitamin B2)	14730675	10687097	15245125	15860580	13815250	15329642	15565692	11555607	18714358	13180229	16827098	12658704	9999643	13803789	16153790	14786731	16746312	12074380	14147354	14786292
ribonate	106972944	88171128	104157424	95497920	101590808	92516024	134999952	92353440	85018112	97107816	92379016	180770448	53061620	132438072	97087072	159434912	118478192	37756376	82338248	90927864
ribose	435975	307991	610835	462605	454938	529845	323853	337348	93159	395249	457429	459913	377479	384067	330651	383707	417796	488495	377119	306429
ribose 1-phosphate	9767507	6911694	9858199	9700145	11627198	9609452	8809038	11535365	822794	9911338	9308423	7586306	8612625	5961250	8572975	11182432	7439875	6041942	8219878	10366203
ribose 5-phosphate	408078	330845	557748	279213		358779	322621	376431		387702	254197	410361	669932		430037	465496	413866	453919	473541	386699
ribulose	12449	17760	27643	16895	34472	21861	16048	18960	7049	21850	20513	25383	16797	7162	28286	22164	24598	24902	20658	15419
ribulose/xylulose 5-phosphate	169955	112174	215052	113725	125822	142549	124798	246081		171339	140693	191036	302258	137774	169936	203462	203921		212502	165608
S-(3-hydroxypropyl)mercapturic acid (HPMA)	18708	33568			14307	7105	13722				25008		22895	17226			20474			32056
S-adenosylhomocysteine (SAH)	22617414	36100692	77821600	58215376	41839644	55737624	53166300	64354596	3861117	42148056	36953872	34831836	32564344	35834080	33591820	40840396	40492760	18243868	31462222	32177362
S-adenosylmethionine (SAM)	3995922	3695439	1651657	4452042	3277340	2498989	2209293	4527802	127590	2429517	6615270	4623579	1730800	4252348	8134488	2996703	6149915	1249936	8933918	8532094
S-lactoylglutathione	200661	54265	257773	430276	296792	328636	338925	347249	354610	475937	92591	563445	84436	288863	207380	274611	145840	181551	418819	105515
S-methylcysteine	1592529	1278999	2393202	1352601	984190	1491726	1960064	947995	5235710	1557723	1553374	1814150	3239192	1822698	759199	2072324	1725117	2621455	1371769	1391613
S-methylglutathione	10778107	12181867	14897589	12822473	16825242	12795697	12850751	10273595	4684406	13937087	10485725	16473744	7656141	10876922	9689145	14450547	10888970	15428780	15387830	8953144
salicylate	301791	453612	540944	816375	539458	446974	598324	922166	332610	453474	1320595	681752	220307	824329	695096	630715	736868	562685	568023	941272
sarcosine (N-Methylglycine)	337116	300401	654598	807004	271936	680726	342783	387869	971474	430520	434575	395859	342691	366835	393436	290488	519557	186660	368411	400728
scyllo-inositol	74216	83607	76670	61444	80638	72123	67163	49535	27516	63985	47949	67422	41555	137427	64787	81105	63153	27407	95763	63004
sebacate (decanedioate)	1047420	745135	1515635	777017	1102677	1470303	619840	686434	1510794	682526	961196	1090230	910122	1518740	1169707	799550	1082633	2280994	984209	717483
sedoheptulose-7-phosphate	6082402	7025591	7963288	9430532	10120475	7009530	6391411	9992483	301452	7930276	8963039	5712808	9939486	7767053	9349485	7311369	7127922	5236106	6372831	8510957
serine	128507392	229026560	144564224	168793008	177721968	153520208	153552304	151666880	74894296	176071760	186007136	171836096	133931384	142700224	175095680	164530624	231054592	214811408	194932912	202229216
serylisoleucine	783003	1383778	2220595	698897	531855	670083	1612993	1279118		309955	856774	476449	11065288	612539	664047	1004757	658011	354656	2306250	479621
serylleucine	7925218	11124846	25913222	8694090	10118518	7673370	20307120	11744618	738299	6819629	8352269	6120463	78070392	8908287	10111870	9346625	10172359	5444418	16130592	7395201
serylmethionine	443408	541514	1065581	431991	501105	353596	912400	526925		377832	468824	375374	6204204	378917	457014	573271	606645	223955	701548	394793
serylphenyalanine	1387733	1919722	3653052	1360451	1804660	1043200	2615946	1815069	59252	968261	1726147	1048157	17199008	1398580	1763017	1427606	1581407	1010479	3211990	1358707
seryltyrosine	1032236	1132157	2329273	1030838	1230391	970595	1836353	1260312		871281	1104124	936575	8164773	1109918	1142113	1181395	1220795	531645	1510713	788121
serylvaline	2382336	3403814	6368861	1434732	2475286	2457166	5352695	3200023		2048048	2510455	1719646	22146348	2601103	2193127	3291974	2307507	1058128	6527874	1443549
sorbitol	1441029	1080052	2389246	1053469	1386274	1507795	2429887	1256419	4918141	1584089	1295160	1286261	3290255	2210264	690081	2144684	1024799	1874240	4559268	1544514
spermidine	18704544	12713323	17954782	16598225	16138015	11836904	15726508	14474418	14389372	13368071	21125984	22070138	33257008	20346374	21736628	16074479	48478968	18328462	23715258	24665386
sphinganine	1108028	618687	845629	1318999	1609604	1178171	1642523	1043803	9483938	2024807	1196885	2625837	552586	635681	1271868	2107695	1777245	1858889	1044640	1427560
sphingosine	10640194	1871047	7083453	13304032	14847276	7684221	14679816	7424162	57517936	17775230	14313561	21859466	819669	1496299	13026665	17188380	16474005	5998853	7378026	15327703
squalene	171117	57579	294550	228934		247257	108233	131276	69550	179596	172396	114803	147742	59026	191261	210697	183401	293085	159524	114889
stachydrine	70939640	89920672	91571512	101006312	128105952	86991160	90614048	92285896	21284574	89723216	187771712	121145608	40198948	97127872	91151104	140230208	146641392	44656556	99817816	93199368
stearate (18:0)	7709152256	10993427456	9774055424	6105166848	6204995584	6605817344	8062099456	8301499392	6045170176	7248384000	7814283264	7109045248	5694579712	10350444544	7880886272	7420790272	8102714880	8435955712	8605796352	10260410368
stearidonate (18:4n3)	51588852	113530016	233623984	32564346	47833568	90621960	73268312	77825064	14032759	60373244	128763208	42368076	24684032	105220680	101803896	43724960	42887412	104595592	119788824	83659472
stearoyl sphingomyelin	416200	437270	319705	240658	325529	307114	370321	317306	485432	450057	236757	447304	334656	391154	293582	287082	367845	289324	511814	297124
stearoyl-arachidonoyl-glycerophosphocholine (1)*	12646405	17200844	13456109	16029353	15449755	15235794	16131423	15448206	12216582	15590052	15060721	12232048	15567802	15563347	14927852	13781297	16551172	16681020	14047416	12619828
stearoyl-arachidonoyl-glycerophosphoinositol (1)*	24748650	23612042	19382056	25493072	22193516	28826348	24598708	27344958	26626482	25729262	24434832	20313684	17925036	19984762	26288026	17717538	28784266	18221848	20793716	26947516
stearoylcarnitine	345526	201783	315495	356726	526508	542758	519185	191379	4296392	619046	772162	1939983		107991	763263	714277	847837	502895	527869	485169
succinate	99804896	113871688	123068160	77106056	117636832	107411648	106818080	104929936	56851208	83652320	98475240	72674176	317927328	119053528	109133080	109765272	89924504	103159184	177666624	109432096
succinylcarnitine	9611054	2813147	2039879	4918084	3812783	3180131	2336338	3127129	91377	1479654	1768287	782212	924861	3884007	8620146	4455429	2328657	1145183	608311	5762097
taurine	127654392	136079504	102682680	50553072	60314444	87259736	78192904	71886272	307206144	94613480	80867504	77971760	197991840	93487824	77581040	83554432	84225552	126808696	95268848	92443336
tauro-alpha-muricholate	26843376	78041248	53020916	91810288	82257440	58177064	94084632	36771236	22411924	157552864	72635432	89619400	40974812	58457580	58325364	76978616	77954424	41948432	52164056	30595874
tauro-beta-muricholate	9044354	58502772	20105852	31181268	31420950	19499158	37293288	15256618	15624589	119255368	20779850	78160608	21446546	28836342	29885900	28342530	33754896	22248212	28826480	11829553
taurochenodeoxycholate	47884356	214627552	115915680	117823272	105739704	89988760	233318368	66146620	73331888	415589472	262758592	169993712	94919864	181062448	113885008	245272880	130635152	75355168	193264192	26190834
taurocholate	132859888	353113920	126962984	107737008	118887120	231970512	169016864	81772344	147332256	356215200	191489120	357844832	77505248	141377792	106255552	145917968	168542992	253718528	143967376	77099200
taurocyamine	1886570	825828	1541672	3325206	1832022	2176134	1455734	2954368	3638560	2157501	2147764	1318895	1679790	2389273	4665238	1064795	6359036	2839175	1004615	7290418
taurodeoxycholate	7461215	31251022	15588087	7346097	2197790	9697914	7158520	3871740	19300738	17321418	19586408	33950232	4045025	13295887	4833315	14600512	11578031	19191578	13227269	5543001
taurohyodeoxycholic acid	21308778	51165496	45458804	31690168	31098974	60449236	28847200	21243990	30832386	97319752	37983972	71337760	18062512	31492652	54695628	32694778	64184312	41705296	21903646	43055784
taurolithocholate	422090	3120482	3339373	1723033	1031848	1328566	1865809	1015748	595592	3489610	2292609	1619846	148633	4263707	1408441	2494382	1379262	1947400	1389447	1323069
taurolithocholate 3-sulfate	937245	1899807	1989991	3738011	2273451	1492934	2218258	1108309	599891	4750512	2688654	684260	837009	2428866	2043628	1580352	1845224	1144905	581958	1700611
tauroursodeoxycholate	2520195	18278430	13077211	20899460	16649345	7542309	24050512	10675007	3400288	65929004	14109402	39336372	7002295	11594537	7890589	22200970	11021461	13655964	8177392	3912346
thiamin (Vitamin B1)	7986413	7888519	11247430	8518455	9366781	9085426	11163616	8483863	8151626	8663948	8095984	6295484	8315410	7269307	6795961	9579000	6252148	10854608	7699251	9954213
threonate	1565652736	1475696128	1208722048	1775795840	876876480	1242347008	1406818048	1390968192	1020171776	1033289536	1748215424	1480924800	1522903168	2457917696	2133872896	1565037952	1636049024	358591808	1637569152	2234064384
threonine	212731792	322569792	238933952	251530992	207812272	193201936	243786368	188412256	333229152	256138880	288875840	249492464	249692272	259117088	269384512	279281728	274371008	244217520	297276896	264448912
threonylarginine	45730	123179	197590	75209		41730	186043	96639			201987	19890	1044513	116932	100861	75852			439193	83205
threonylisoleucine	452742	663077	1202642	353775	477705	457531	808879	533896		385467	526621	440802	6867345	443964	471600	660907	481921	226527	741678	453557
threonylleucine	1459113	2711557	3411579	2001722	2342183	1630044	2675162	2233934	152515	1614023	1840822	1566541	14332751	1674691	2394211	1799041	2156349	1635922	1850290	1662954
threonylmethionine	151497	166313	260742	97786	243316	61079	281180	137054		66363	80713	104610	2135299	112141	113166	153064	119672	90437	106700	94567
threonylphenylalanine	296327	381041	809560	285471	534747	334226	684107	367418	31471	338296	434129	288388	2417107	376428	559332	481678	493236	336330	504699	416367
threonylvaline	219777	468446	2981280	285196	330436	312633	1879795	513620	102000	159653	152065	65508	11777672	273226	195124	706101	301435	348035	1923411	107971
thymidine	910819	1729575	525962	556715	1346422	1026240	711995	446955	41388	993659	1513101	1351808	1526097	1324685	1120852	1690910	1751437	3341743	1593066	1055221
thymine	1192213	1662156	660550	464710	968012	934394	811243	284873	804633	788108	1141813	1919671	1535549	1765749	826218	1475737	903860	1254126	1159413	811914
tigloylglycine	115970	101003	314193		19159	227075	276328		304549	150369	156274	146799	279208	165461	155024	194589	192541	273492	145448	168343
tiglyl carnitine	375233	225232	355310	826795	535043	297316	259425	328885	56531	382803	671099	219150	222539	353009	789851	89469	582282	228081	28141	592334
trans-4-hydroxyproline	4503183	13171315	3160764	1684444	2949549	2659659	7320370	3635360	2174669	4165330	11616004	7447504	11179411	7138157	2579935	16330814	5905954	3659439	13620855	4736944
tricarballylate	7333237	13970275	3499149	1932476	1550613	2058419	3830823	2744975	263703	3918184	1885902	29569498	14349068	11710187	1320873	26295078	1615911	6150185	8615959	7423580
trigonelline (N'-methylnicotinate)	524753	760514	380701	495804	1034487	651085	592021	586347		755183	1157286	870000	426827	744878	655004	1248025	952078		965767	515684
tryptophan	387327456	487529984	514119488	446819072	446874848	423384896	472547840	398261440	429486816	422949280	609868288	396240704	481267008	452265088	511522240	434003456	445740096	407932672	607301312	514320320
tryptophylasparagine	194030	198948	253389	82063	169672	110275	201858	218824		68947	112699	96047	379585	164036	240331	145843	125402	164406	105532	152473
tryptophylglutamate	223068	621308	385031	246808	344071	255449	325296	400765		288398	355684	355259	1446392	256263	460009	285499	452126	509808	482098	574529
tryptophylglycine	746699	2128696	2107610	1194278	1548239	969852	1723504	1495432		1040583	1099598	812168	2477830	859927	1537483	950386	1632514	774714	1697202	1158613
tyrosine	904060544	1054252992	1169436928	879575488	901430848	863628288	1005259904	872158464	1065915328	808442368	1184625792	868086848	1229373056	921418176	993373184	906411456	891716864	905344448	1111740288	1108040704
tyrosylalanine	1017428	778329	1037228	737552	850076	565035	992457	814139	44258	634149	916475	443876	2882787	735947	1179751	722464	831509	317489	1102033	1443306
tyrosylarginine	4699388	4228086	10488722	3344202	3937628	3378114	8743678	5108106	617321	3288652	3822493	2635091	8802475	4813118	5399582	3859484	4662503	1691415	8224365	4800017
tyrosylglutamate	1224198	1177727	1495888	1094986	1008981	837110	1450716	1338157		870223	1269749	747280	3828184	760602	1366692	1020264	1058083	688406	2044775	1416024
tyrosylglutamine	844632	513330	723705	609743	599635	541440	883759	686865		473493	619564	310918	2937217	318681	834929	568214	678952	185790	835013	1128514
tyrosylglycine	9519391	9888229	10599141	6789918	7678785	6344709	10294470	9752654	1436700	6692986	9522655	6058180	22523870	7431782	11532344	7088409	8362191	3647827	13173866	13106547
tyrosylisoleucine	278852	266349	382997	151502	151492	93225	328863	256498		119883	266764	140737	1632342	95783	334451	167388	194372	167155	415764	411685
tyrosylleucine	197672	381759	457193	331547	343744	216131	303219	278420		240637	240960	234303	1712795	67000	442566	242524	286170	365026	279063	358322
tyrosylphenylalanine	304255	448107	558129	308472	463005	287320	504834	324198		335048	296649	273196	772876	399740	404389	300781	426069	535211	369114	282970
tyrosyltyrosine		71198	21577	32180			20569						213169
tyrosylvaline	1317365	1122041	1851115	1225239	867164	581950	1238465	1315195		730902	1444377	483486	4348131	1286460	1658511	446865	831127	481554	2128459	1595653
uracil	38619652	50942124	22358732	24981558	33899812	29542480	26066700	25401182	14570890	24194470	35037760	38984732	53919376	39336460	29803394	33751776	36362560	73136208	22868846	32442032
urate	3500923	5044910	3528047	3946813	4202557	5801193	3671408	2931402	22016564	4121986	5734676	4541929	3859179	4305474	3651772	4649648	5910264	8666330	3001548	4140262
urea	1283685	1740177	1597834	1749415	1680885	1110165	1331214	1350188	1486416	1757583	1745183	1448193	1902857	2354754	1669137	2118570	1697549	1626247	2003283	1217484
uridine	245342336	244748272	309083552	338957600	301472256	287554208	278555936	332092864	12875119	282038880	331150304	307540576	176801424	310750336	338312000	273111456	303926336	116868272	297663840	297258752
uridine 5'-monophosphate (UMP)			583775				123056	246223		102680		177782	180775			44530	61391	149820		199464
uridine 5'-triphosphate (UTP)	355087	11068	196319			183899	140612		79390	127793	479003	229138	33853	171303	320258	150787	150699	106340	276856	195506
uridine-3'-monophosphate (3'-UMP)	1747997	1667321	1266641	493756	720565	776545	1054228	719405	512856	328555	1971481	1728075	17135838	1193904	1300459	1215421	1242311	2939157	2911875	1179909
ursodeoxycholate	14064	192123	274587	2261773	918867	52322	530176	190330	100606	1479610	874163	834932	786452	314711		917645	54419	353373	116600	218761
valerylcarnitine	16436615	25924472	26428026	28429332	23923166	24745448	23720068	22734818	1535370	29260214	50583436	27564490	8228629	23002490	39590156	17049596	27564262	6526900	30384124	26980956
valerylglycine	462547	665228	924916	695732	293569	1094811	731036	410452	790496	969154	855905	554010	790127	668985	584508	1172503	723968	974382	305479	606795
valine	837056256	1027067712	984778688	907512832	814631616	815582720	887515520	788577280	1238548864	760324608	1124792704	827094848	924670400	984887680	999039168	834812992	900677312	844651648	1041097536	1048422336
valylalanine	3212863	4058291	10860260	2002462	2570303	2383112	7706974	3294203		2099469	2524667	2113840	42694380	2138834	3009079	3848343	2603956	1526025	7257984	2012120
valylaspartate	2177458	4194021	6598344	2034869	2192228	2027229	5055744	3248119	32975	1576601	2359370	1270668	12058140	2642046	2338638	2556557	2503637	1261997	5693524	1540728
valylglutamine	3865171	3309991	7166059	3328983	3986141	3184756	6348582	5922429	97804	2223975	4529508	3120197	22755084	2344281	3779900	5199027	3385602		5410494	2249331
valylglycine	32433882	25292044	43487236	16622983	23826394	16554907	36324220	46201368	923963	14824898	18533718	17652832	52742740	16408682	15786490	24548158	20668832	15624537	63656724	15728265
valylhistidine	276178	1392970	2061420	309824	346135	25522	1665604	853914		153925	270820	102705	8278029	251759	218201	152928	590905	143720	2270873	60308
valylisoleucine	1166760	1709995	3646414	1131461	1378460	1021344	2397424	1532718	174870	1028852	1038358	1057574	15968420	1286518	1548179	1491332	1358971	794981	1785892	1089703
valylleucine	4679242	4821533	11733367	4170595	5788969	4802699	9555224	6033553	591398	4937234	2977542	4345543	29543324	3320270	5122744	5977452	5809794	2863173	6247744	3581205
valylmethionine	371334	366393	714940	254405	502048	284116	538371	476911		192353	139131	303440	2790542	231101	331965	415317	296780	112968	440172	134408
valylphenylalanine	734111	618674	1672104	664312	779920	260641	988070	664506		641483	408969	471333	3332700		813499	962211	887645		744887	616046
valylserine	3232774	2747881	10877772	2541081	2548018	1942446	7383547	3446057		1738619	1477023	1407182	31179766	1773250	2028479	2678137	2342322	1673090	6635661	388543
valylthreonine	5163035	4630959	20841800	3575612	4079629	3756483	12882721	7630416	264045	2928055	3139555	2605866	37413868	4122808	6493556	5808625	4445954	3235618	8277298	2377581
valyltyrosine	258029	466368	753035	237331	445296	304701	608562	470081		265249	279600	268214	2744559	298758	391179	479219	363951	156606	595639	237360
valylvaline	1686860	2660301	6000518		2250432	1624720	3209126	2239827		1793344	1715498	1335206	22668008	1773231	1871791	1824934	1842593	1243405	3269881	1361321
xanthine	770412992	861827840	827293312	854137664	876448704	840860736	836531648	818376896	1117067392	892894656	856487808	893424576	891062720	849356928	836270848	866253312	845235328	913105664	815173184	881428032
xanthosine	110453072	97039808	131347064	106024160	92134776	108308680	137612944	112497072	61612896	101332008	115414392	103086568	130163352	131915456	102014712	125565384	99506760	132064408	140680848	127463776
xylitol	200938	181891	464194	243486	342742	299003	411821	227618	173986	334404	359176	283881	486523	490620	137529	434510	224651	317514	729979	290594
xylonate	55109	37579	44782	41539	35068	49254	52165	45242	71524	41446	36025	172334	38508	107354	57776	92257	57468	58639	86616	62517
