# Supplementary material for: Multiomics reveal non-alcoholic fatty liver disease in rats following chronic exposure to an ultra-low dose of Roundup herbicide
Source: Sci Rep. 2017 Jan 9;7:39328. doi: 10.1038/srep39328 (PMC5220358; doi:10.1038/srep39328)
Supplement: Supplementary Dataset 7 [file srep39328-s8.xls]

## Sheet: Sheet1
Multiomics reveal non-alcoholic fatty liver disease in rats following chronic exposure to an ultra-low dose of Roundup herbicide
Robin Mesnage1, George Renney2, Gilles-Eric Séralini3, Malcolm Ward2 and Michael N Antoniou1*
Supplementary Table 7. Metabolome analysis. Raw data was extracted, peak-identified and QC processed using Metabolon’s hardware and software. Raw data is available as Supplementary Table 6. Metabolites were identified by automated comparison of the ion features in the experimental samples against a reference library of more than 3000 purified standard compounds that included retention time/index …
BIOCHEMICAL		pvals	BH adj p-value		Ratio
N-methyl proline		8.23e-05	0.0412725		2.26876
N-acetyl-beta-alanine		0.000151551	0.0412725		1.61788
nicotinamide riboside		0.000205677	0.0412725		0.358289
spermidine		0.000487129	0.0733129		1.64445
N-acetylmannosamine		0.00105003	0.126424		2.13262
cholesterol		0.00150469	0.15097		1.16213
thymidine		0.00287947	0.247635		1.96254
2'-deoxycytidine		0.00388621	0.259944		1.38531
gulonic acid*		0.00388621	0.259944		1.07438
adenine		0.00519604	0.284365		1.66426
N-acetylneuraminate		0.00519604	0.284365		1.18652
imidazole lactate		0.00567235	0.284563		1.43682
chiro-inositol		0.00684146	0.294183		1.53186
glycine		0.00684146	0.294183		1.21444
2,8-quinolinediol		0.00777458	0.31202		2.52384
beta-hydroxyisovalerate		0.0089307	0.336018		1.61272
2'-deoxyguanosine		0.0101323	0.338869		1.57734
2'-deoxyinosine		0.0101323	0.338869		1.60797
catechol sulfate		0.0114962	0.364249		2.08285
aspartate		0.0146896	0.368465		1.50158
dimethylarginine (SDMA + ADMA)		0.0146896	0.368465		1.16277
gamma-glutamylleucine		0.0146896	0.368465		1.56742
glutamate		0.0146896	0.368465		1.309
threonate		0.0146896	0.368465		1.29076
5-methylthioadenosine (MTA)		0.0185434	0.399567		1.78493
glutamate, gamma-methyl ester		0.0185434	0.399567		1.34733
trans-4-hydroxyproline		0.0185434	0.399567		1.85395
1,5-anhydroglucitol (1,5-AG)		0.0232306	0.399567		1.37752
3-(4-hydroxyphenyl)lactate		0.0232306	0.399567		0.661378
asparagine		0.0232306	0.399567		1.12031
hypotaurine		0.0232306	0.399567		0.576313
methyl glucopyranoside (alpha + beta)		0.0232306	0.399567		1.37507
ophthalmate		0.0232306	0.399567		3.46702
pro-hydroxy-pro		0.0232306	0.399567		2.01497
thymine		0.0232306	0.399567		1.49273
N-acetyl-glucosamine 1-phosphate		0.0279287	0.403278		0.525717
2-aminoadipate		0.0288056	0.403278		1.39418
3-methylglutarylcarnitine (2)		0.0288056	0.403278		1.84658
5-methyl-2'-deoxycytidine		0.0288056	0.403278		1.21151
docosapentaenoate (n6 DPA; 22:5n6)		0.0288056	0.403278		1.72085
gamma-glutamyllysine		0.0288056	0.403278		1.46056
hydroxybutyrylcarnitine*		0.0288056	0.403278		1.56727
orotidine		0.0288056	0.403278		1.38283
acisoga		0.035463	0.450902		1.95496
glycylproline		0.035463	0.450902		1.59615
nicotinamide ribonucleotide (NMN)		0.035463	0.450902		0.425897
xylonate		0.035463	0.450902		1.62441
putrescine		0.0359523	0.450902		1.77195
N-acetylaspartate (NAA)		0.0432571	0.475838		2.07566
N-acetylleucine		0.0432571	0.475838		1.61306
norophthalmate*		0.0432571	0.475838		2.42478
2-hydroxyhippurate (salicylurate)		0.0434206	0.475838		4.2967
3-aminoisobutyrate		0.0434206	0.475838		1.38205
3'-dephosphocoenzyme A		0.0434736	0.475838		0.649502
asparagylvaline		0.0434736	0.475838		2.34437
5-methyluridine (ribothymidine)		0.0524259	0.493131		1.61222
azelate (nonanedioate)		0.0524259	0.493131		1.2304
gamma-glutamylisoleucine*		0.0524259	0.493131		1.49155
hexanoylcarnitine		0.0524259	0.493131		1.49561
N-acetylisoleucine		0.0524259	0.493131		1.82474
N-acetylphenylalanine		0.0524259	0.493131		1.81841
N-acetylthreonine		0.0524259	0.493131		1.32005
S-adenosylmethionine (SAM)		0.0524259	0.493131		1.84368
uracil		0.0524259	0.493131		1.36157
5-ketogluconate		0.0630128	0.538565		1.3344
cytidine		0.0630128	0.538565		1.12973
erucate (22:1n9)		0.0630128	0.538565		1.77605
N-formylmethionine		0.0630128	0.538565		1.39943
phosphoethanolamine		0.0630128	0.538565		1.38918
1-docosapentaenoylglycerophosphocholine (22:5n3)*		0.0652536	0.538565		1.59457
4-methyl-2-oxopentanoate		0.075256	0.538565		1.35403
butyrylcarnitine		0.075256	0.538565		1.43125
C-glycosyltryptophan*		0.075256	0.538565		1.1748
galactose		0.075256	0.538565		1.20781
nonadecanoate (19:0)		0.075256	0.538565		1.38951
orotate		0.075256	0.538565		1.74637
threonine		0.075256	0.538565		1.09305
tricarballylate		0.075256	0.538565		2.6504
cysteine		0.0770053	0.538565		0.846925
arginylisoleucine		0.0788932	0.538565		1.95435
1-arachidonylglycerol		0.0892096	0.538565		1.48774
1-stearoylglycerophosphocholine (18:0)		0.0892096	0.538565		1.51479
3-hydroxyoctanoate		0.0892096	0.538565		1.22978
alpha-hydroxyisovalerate		0.0892096	0.538565		1.63991
alpha-ketoglutarate		0.0892096	0.538565		0.715189
glucose-6-phosphate (G6P)		0.0892096	0.538565		1.34929
glutathione, reduced (GSH)		0.0892096	0.538565		0.60771
glycodeoxycholate		0.0892096	0.538565		1.90376
homostachydrine*		0.0892096	0.538565		1.42822
methylsuccinate		0.0892096	0.538565		1.66521
palmitoyl-arachidonoyl-glycerophosphocholine (1)*		0.0892096	0.538565		1.08926
phenylpyruvate		0.0892096	0.538565		1.20656
S-adenosylhomocysteine (SAH)		0.0892096	0.538565		0.739242
1-oleoylglycerophosphocholine (18:1)		0.105122	0.538565		1.38681
2'-deoxycytidine 5'-monophosphate		0.105122	0.538565		1.50331
2-palmitoylglycerophosphocholine*		0.105122	0.538565		1.49018
adenosine 5'-monophosphate (AMP)		0.105122	0.538565		1.09555
arginylproline		0.105122	0.538565		2.21246
ascorbate (Vitamin C)		0.105122	0.538565		1.29749
betaine		0.105122	0.538565		1.12949
fructose 1,6-bisphosphate		0.105122	0.538565		1.35948
galactonate		0.105122	0.538565		1.15886
histamine		0.105122	0.538565		1.73451
indoleacetate		0.105122	0.538565		1.1541
indolepropionate		0.105122	0.538565		1.19134
N-acetylserine		0.105122	0.538565		1.17811
N-delta-acetylornithine		0.105122	0.538565		1.2772
prolylproline		0.105122	0.538565		1.40962
serine		0.105122	0.538565		1.16608
urea		0.105122	0.538565		1.17867
uridine-3'-monophosphate (3'-UMP)		0.105122	0.538565		3.53347
xanthosine		0.105122	0.538565		1.14127
9,10-DiHOME		0.112754	0.538565		1.34143
coenzyme A		0.112754	0.538565		0.664634
deoxycholate		0.112754	0.538565		1.66226
tryptophylglutamate		0.112754	0.538565		1.54155
cyclo(L-phe-L-pro)		0.113492	0.538565		1.44268
ribulose/xylulose 5-phosphate		0.113492	0.538565		1.21647
N-acetyl-aspartyl-glutamate (NAAG)		0.113945	0.538565		1.665
1-stearoylglycerophosphoserine*		0.123005	0.538565		1.48387
2-palmitoylglycerol (2-monopalmitin)		0.123005	0.538565		1.45972
3-hydroxybutyrate (BHBA)		0.123005	0.538565		1.46271
Ac-Ser-Asp-Lys-Pro-OH		0.123005	0.538565		1.21743
cis-vaccenate (18:1n7)		0.123005	0.538565		1.34351
dehydroascorbate		0.123005	0.538565		1.22928
erythronate*		0.123005	0.538565		1.24714
homocysteine		0.123005	0.538565		1.70779
N-acetylalanine		0.123005	0.538565		1.24994
pyruvate		0.123005	0.538565		1.17042
stachydrine		0.123005	0.538565		1.23132
thiamin (Vitamin B1)		0.123005	0.538565		0.895703
1-margaroylglycerophosphoethanolamine*		0.1333	0.538565		1.47349
hexanoylglycine		0.1333	0.538565		1.28228
1-dihomo-linolenyl-glycerol (alpha, gamma)		0.14314	0.538565		1.47018
1-linoleoylglycerol (1-monolinolein)		0.14314	0.538565		1.75398
1-palmitoylglycerophosphocholine (16:0)		0.14314	0.538565		1.3655
1-palmitoylglycerophosphoinositol*		0.14314	0.538565		1.32181
17-methylstearate		0.14314	0.538565		1.51
2-aminoheptanoate		0.14314	0.538565		1.231
5-HETE		0.14314	0.538565		1.31133
8-hydroxyoctanoate		0.14314	0.538565		1.17291
allantoic acid		0.14314	0.538565		1.21177
caprylate (8:0)		0.14314	0.538565		1.19474
ethylmalonate		0.14314	0.538565		1.36351
glycerophosphoethanolamine		0.14314	0.538565		0.874907
glycohyodeoxycholate		0.14314	0.538565		1.36704
histidylvaline		0.14314	0.538565		1.48646
lactate		0.14314	0.538565		1.07035
methionine		0.14314	0.538565		1.09376
N6-succinyladenosine		0.14314	0.538565		1.30773
oleate (18:1n9)		0.14314	0.538565		1.52761
oxalate (ethanedioate)		0.14314	0.538565		1.23868
phenylalanine		0.14314	0.538565		1.09464
phenyllactate (PLA)		0.14314	0.538565		1.30909
phosphopantetheine		0.14314	0.538565		0.691415
proline		0.14314	0.538565		1.09114
pseudouridine		0.14314	0.538565		1.09121
salicylate		0.14314	0.538565		1.32852
stearoyl-arachidonoyl-glycerophosphoinositol (1)*		0.14314	0.538565		0.890793
tryptophan		0.14314	0.538565		1.09734
3-[3-(sulfooxy)phenyl]propanoic acid		0.14571	0.544831		1.72036
alpha-tocopherol		0.161497	0.562866		1.64073
trigonelline (N'-methylnicotinate)		0.161497	0.562866		1.30208
1-docosahexaenoylglycerol (1-monodocosahexaenoin)		0.165494	0.562866		1.57971
1-margaroylglycerol (1-monoheptadecanoin)		0.165494	0.562866		1.33216
10-nonadecenoate (19:1n9)		0.165494	0.562866		1.31352
3-hydroxy-2-ethylpropionate		0.165494	0.562866		1.12409
acetylcarnitine		0.165494	0.562866		1.33722
adrenate (22:4n6)		0.165494	0.562866		1.44971
anserine		0.165494	0.562866		0.707941
isoleucine		0.165494	0.562866		1.06941
N-acetylmethionine		0.165494	0.562866		1.37692
palmitoyl sphingomyelin		0.165494	0.562866		1.14821
pentadecanoate (15:0)		0.165494	0.562866		1.53045
phosphate		0.165494	0.562866		1.04215
pipecolate		0.165494	0.562866		1.38154
S-lactoylglutathione		0.165494	0.562866		0.76595
adenosine 3',5'-cyclic monophosphate (cAMP)		0.182316	0.609416		1.16108
guanosine		0.182316	0.609416		1.9926
2'-O-methylguanosine		0.190316	0.609416		0.835246
2-aminobutyrate		0.190316	0.609416		1.64299
beta-alanine		0.190316	0.609416		1.21255
cytidine 5'-monophospho-N-acetylneuraminic acid		0.190316	0.609416		0.864521
glycyltyrosine		0.190316	0.609416		1.63699
lysylleucine		0.190316	0.609416		1.6304
methionine sulfoxide		0.190316	0.609416		1.18518
N4-acetylcytidine		0.190316	0.609416		1.16687
pyroglutamylvaline		0.190316	0.609416		1.41712
alanylthreonine		0.199589	0.632381		3.50909
ribose 5-phosphate		0.199589	0.632381		1.17611
stearoylcarnitine		0.211024	0.632718		0.924506
1-myristoylglycerol (1-monomyristin)		0.217563	0.632718		1.19368
1-stearoylglycerophosphoinositol		0.217563	0.632718		1.28686
2-arachidonoyl glycerol		0.217563	0.632718		1.30836
2-linoleoylglycerol (2-monolinolein)		0.217563	0.632718		1.53512
2-myristoylglycerol (2-monomyristin)		0.217563	0.632718		1.27875
citrate		0.217563	0.632718		1.1022
cysteine-glutathione disulfide		0.217563	0.632718		1.43241
docosadienoate (22:2n6)		0.217563	0.632718		1.47252
docosapentaenoate (n3 DPA; 22:5n3)		0.217563	0.632718		1.29773
gamma-glutamylphenylalanine		0.217563	0.632718		1.41947
inosine		0.217563	0.632718		0.993009
isovalerylglycine		0.217563	0.632718		0.844667
N-acetyltyrosine		0.217563	0.632718		1.85249
O-sulfo-L-tyrosine		0.217563	0.632718		1.14518
valine		0.217563	0.632718		1.05171
xylitol		0.217563	0.632718		1.30377
cis-Cyclo[L-ala-L-Pro]		0.222419	0.643731		1.19333
arabitol		0.234499	0.662068		0.800345
2,3-dihydroxyisovalerate		0.23587	0.662068		1.37553
argininosuccinate		0.236985	0.662068		0.794274
1-palmitoleoylglycerophosphocholine (16:1)*		0.242807	0.662068		0.983026
phenylalanylhistidine		0.242807	0.662068		0.68356
1-oleoylglycerol (1-monoolein)		0.247451	0.662068		1.35591
12,13-DiHOME		0.247451	0.662068		1.09958
13-HODE + 9-HODE		0.247451	0.662068		1.19519
2-methylmalonyl carnitine		0.247451	0.662068		1.51445
5-aminovalerate		0.247451	0.662068		1.21616
aconitate [cis or trans]		0.247451	0.662068		1.11712
adenosine 3',5'-diphosphate		0.247451	0.662068		0.860014
dihomo-linoleate (20:2n6)		0.247451	0.662068		1.34409
margarate (17:0)		0.247451	0.662068		1.18669
nervonoyl sphingomyelin*		0.247451	0.662068		1.08392
ornithine		0.247451	0.662068		1.12756
tyrosine		0.247451	0.662068		1.06257
glycohyocholate		0.258083	0.684863		1.63265
guanosine 3'-monophosphate (3'-GMP)		0.274281	0.684863		4.86206
1-eicosatrienoylglycerophosphocholine (20:3)*		0.277512	0.684863		1.09945
valylhistidine		0.277512	0.684863		1.67368
1-linolenoylglycerol		0.279861	0.684863		1.34456
1-methylimidazoleacetate		0.279861	0.684863		1.73076
2-oleoylglycerol (2-monoolein)		0.279861	0.684863		1.28502
2-stearoylglycerophosphoinositol*		0.279861	0.684863		1.36619
3-hydroxydecanoate		0.279861	0.684863		1.05325
5-dodecenoate (12:1n7)		0.279861	0.684863		1.31523
6-phosphogluconate		0.279861	0.684863		1.20192
adenosine		0.279861	0.684863		0.9568
beta-hydroxyisovaleroylcarnitine		0.279861	0.684863		1.20022
cysteinylglycine		0.279861	0.684863		0.85833
gamma-aminobutyrate (GABA)		0.279861	0.684863		1.0929
kynurenate		0.279861	0.684863		0.792163
maltose		0.279861	0.684863		1.10666
N-acetylvaline		0.279861	0.684863		1.26594
oleoyl-oleoyl-glycerophosphocholine (1)*		0.279861	0.684863		0.903291
phenol sulfate		0.279861	0.684863		0.866654
ribose 1-phosphate		0.279861	0.684863		0.940591
cyclo(gly-pro)		0.297326	0.719158		1.37845
creatine		0.314999	0.719158		1.08757
docosahexaenoate (DHA; 22:6n3)		0.314999	0.719158		1.19565
gamma-glutamylglutamate		0.314999	0.719158		1.14833
gamma-glutamylglutamine		0.314999	0.719158		1.6054
glycerol		0.314999	0.719158		1.27418
imidazole propionate		0.314999	0.719158		1.64384
isovalerylcarnitine		0.314999	0.719158		1.13941
malate		0.314999	0.719158		1.10999
methylmalonate (MMA)		0.314999	0.719158		0.852061
N-acetylglucosamine 6-phosphate		0.314999	0.719158		0.859059
N1-methylguanosine		0.314999	0.719158		2.27575
nicotinate		0.314999	0.719158		1.05035
pyridoxal		0.314999	0.719158		1.24136
stearate (18:0)		0.314999	0.719158		1.06003
succinate		0.314999	0.719158		1.31888
tyrosylalanine		0.314999	0.719158		1.41562
guanidinosuccinate		0.315378	0.719158		0.839049
palmitoylcarnitine		0.321267	0.729822		0.849209
1,2-propanediol		0.352681	0.760983		0.146938
1-arachidonoylglycerophosphoinositol*		0.352681	0.760983		1.30897
2-arachidonoylglycerophosphocholine*		0.352681	0.760983		1.19241
4-hydroxyphenylpyruvate		0.352681	0.760983		1.04383
5-hydroxyindoleacetate		0.352681	0.760983		1.30364
7-methylguanine		0.352681	0.760983		0.924745
chenodeoxycholate		0.352681	0.760983		1.30875
choline		0.352681	0.760983		1.03847
dihydroxyacetone phosphate (DHAP)		0.352681	0.760983		1.10414
hyodeoxycholate		0.352681	0.760983		1.07241
oleoyl-oleoyl-glycerophosphocholine (2)*		0.352681	0.760983		0.886055
ribulose		0.352681	0.760983		1.05588
sebacate (decanedioate)		0.352681	0.760983		1.1336
stearoyl sphingomyelin		0.352681	0.760983		0.941969
prolylglutamine		0.356232	0.763173		1.30704
valylserine		0.356232	0.763173		1.33665
N1-Methyl-2-pyridone-5-carboxamide		0.370383	0.790675		1.33458
2-aminophenol sulfate		0.393048	0.802085		1.07465
3-methylhistidine		0.393048	0.802085		1.15269
adenosine 2'-monophosphate (2'-AMP)		0.393048	0.802085		0.975174
alpha-muricholate		0.393048	0.802085		1.10877
arachidonate (20:4n6)		0.393048	0.802085		1.0846
eicosenoate (20:1n9 or 11)		0.393048	0.802085		1.35889
myo-inositol		0.393048	0.802085		1.05611
N-acetylglutamine		0.393048	0.802085		1.15657
N6-methyladenosine		0.393048	0.802085		1.05425
palmitoyl-oleoyl-glycerophosphoglycerol (1)*		0.393048	0.802085		1.13144
pyridoxate		0.393048	0.802085		0.784541
sarcosine (N-Methylglycine)		0.393048	0.802085		0.713529
taurolithocholate 3-sulfate		0.393048	0.802085		0.739488
tyrosylisoleucine		0.400182	0.813883		1.75664
phenylalanylleucine		0.423447	0.846436		0.91972
1-linoleoylglycerophosphocholine (18:2n6)		0.435872	0.846436		1.07351
5-hydroxytryptophol		0.435872	0.846436		0.851573
alanylalanine		0.435872	0.846436		0.972074
galactose 1-phosphate		0.435872	0.846436		1.05866
leucine		0.435872	0.846436		1.06171
myristate (14:0)		0.435872	0.846436		1.10342
N-acetyl-3-methylhistidine*		0.435872	0.846436		1.54588
N6-carbamoylthreonyladenosine		0.435872	0.846436		0.911315
pyroglutamine*		0.435872	0.846436		1.20053
threonylphenylalanine		0.435872	0.846436		1.5526
tyrosylglycine		0.435872	0.846436		1.29686
valerylcarnitine		0.435872	0.846436		1.15388
xanthine		0.435872	0.846436		0.994474
arabonate		0.446968	0.865192		0.88633
myristoleoylcarnitine*		0.459756	0.883272		0.92283
1-palmitoylglycerol (1-monopalmitin)		0.481251	0.883272		1.11142
4-imidazoleacetate		0.481251	0.883272		1.19611
6-oxopiperidine-2-carboxylic acid		0.481251	0.883272		1.36055
alpha-hydroxycaproate		0.481251	0.883272		1.13182
alpha-hydroxyisovaleroyl carnitine*		0.481251	0.883272		1.0919
arginine		0.481251	0.883272		1.97538
beta-guanidinopropanoate		0.481251	0.883272		1.24249
choline phosphate		0.481251	0.883272		1.03915
glutamine-leucine		0.481251	0.883272		2.03362
glycylvaline		0.481251	0.883272		1.24963
indole-3-carboxylic acid		0.481251	0.883272		0.958171
N-acetylglucosamine		0.481251	0.883272		0.977763
N-acetylhistidine		0.481251	0.883272		1.19006
palmitoyl-linoleoyl-glycerophosphoinositol (1)*		0.481251	0.883272		0.943788
propionylglycine		0.481251	0.883272		1.24932
S-methylcysteine		0.481251	0.883272		0.977449
alanylarginine		0.496698	0.90064		2.20312
cytidine-3'-monophosphate (3'-CMP)		0.496698	0.90064		8.15475
glycitein		0.496698	0.90064		1.25642
leucylserine		0.496698	0.90064		1.31185
octanoylcarnitine		0.514786	0.914848		1.42496
1-arachidonoylglycerophosphocholine (20:4n6)*		0.528849	0.914848		1.17269
1-stearoylglycerophosphoethanolamine		0.528849	0.914848		1.16646
2-hydroxydecanoate		0.528849	0.914848		1.08988
3-hydroxyisobutyrate		0.528849	0.914848		1.11452
5-methylcytidine		0.528849	0.914848		0.917021
7-ketodeoxycholate		0.528849	0.914848		1.32566
alpha-CEHC		0.528849	0.914848		0.792481
deoxycarnitine		0.528849	0.914848		1.025
glycocholate		0.528849	0.914848		1.15881
N-methylhydantoin		0.528849	0.914848		1.47079
p-cresol sulfate		0.528849	0.914848		1.65792
palmitate (16:0)		0.528849	0.914848		1.03847
palmitoyl-linoleoyl-glycerophosphocholine (1)*		0.528849	0.914848		1.04432
phenylalanylglycine		0.528849	0.914848		1.31986
taurochenodeoxycholate		0.528849	0.914848		1.00876
2-palmitoleoylglycerophosphocholine*		0.541423	0.933916		0.96987
2-docosahexaenoylglycerophosphocholine*		0.548962	0.93619		1.49449
3-methylglutarylcarnitine (1)		0.548962	0.93619		1.11139
leucylisoleucine		0.548962	0.93619		1.27319
valylmethionine		0.548962	0.93619		1.31432
cytidine-5'-diphosphoethanolamine		0.573737	0.946746		2.15414
1-oleoylglycerophosphoethanolamine		0.578742	0.946746		1.03275
1-palmitoylglycerophosphoethanolamine		0.578742	0.946746		1.01331
1-stearoylglycerol (1-monostearin)		0.578742	0.946746		1.29765
2-arachidonoylglycerophosphoinositol*		0.578742	0.946746		1.12483
2-hydroxybutyrate (AHB)		0.578742	0.946746		0.870458
2-stearoylglycerophosphoethanolamine*		0.578742	0.946746		1.08084
3-hydroxy-3-methylglutarate		0.578742	0.946746		1.27634
5-oxoproline		0.578742	0.946746		1.01239
butyrylglycine		0.578742	0.946746		1.18816
equol		0.578742	0.946746		1.41688
flavin adenine dinucleotide (FAD)		0.578742	0.946746		0.93626
glycochenodeoxycholate		0.578742	0.946746		1.26266
succinylcarnitine		0.578742	0.946746		0.906303
urate		0.578742	0.946746		0.824648
glycolithocholate sulfate*		0.60378	0.970926		0.838308
isoleucyltyrosine		0.60378	0.970926		1.21945
phenylalanylglutamate		0.60378	0.970926		1.31547
tryptophylglycine		0.60378	0.970926		0.913142
gamma-glutamylalanine		0.604813	0.970926		2.6625
phenylcarnitine*		0.604813	0.970926		0.922349
prolyltyrosine		0.604813	0.970926		1.1873
5-methyltetrahydrofolate (5MeTHF)		0.630529	0.971828		0.925823
6-oxolithocholate		0.630529	0.971828		0.812893
aspartylleucine		0.630529	0.971828		1.34371
cholate		0.630529	0.971828		1.64118
enterolactone		0.630529	0.971828		1.18886
inositol 1-phosphate (I1P)		0.630529	0.971828		1.21722
isobutyrylcarnitine		0.630529	0.971828		1.30165
leucylglutamate		0.630529	0.971828		2.58441
myristoleate (14:1n5)		0.630529	0.971828		0.992128
N-6-trimethyllysine		0.630529	0.971828		0.811555
palmitoleate (16:1n7)		0.630529	0.971828		1.03916
palmitoyl-oleoyl-glycerophosphocholine (1)*		0.630529	0.971828		1.01532
taurodeoxycholate		0.630529	0.971828		1.15394
taurohyodeoxycholic acid		0.630529	0.971828		0.99452
tiglyl carnitine		0.630529	0.971828		1.03662
alanylisoleucine		0.66072	0.971828		1.67378
genistein		0.66072	0.971828		1.25148
glycylphenylalanine		0.66072	0.971828		1.23348
prolylvaline		0.66072	0.971828		1.21702
serylvaline		0.66072	0.971828		1.47474
ursodeoxycholate		0.66072	0.971828		0.829448
1-methylnicotinamide		0.684211	0.971828		1.14444
3-phenylpropionate (hydrocinnamate)		0.684211	0.971828		0.969463
3-phosphoglycerate		0.684211	0.971828		0.913531
alanylleucine		0.684211	0.971828		1.98524
fructose		0.684211	0.971828		0.949311
fumarate		0.684211	0.971828		1.02365
glycerophosphoinositol*		0.684211	0.971828		0.94602
glycylisoleucine		0.684211	0.971828		1.27297
hippurate		0.684211	0.971828		1.08517
hypoxanthine		0.684211	0.971828		1.08136
indolelactate		0.684211	0.971828		0.994266
isoleucylaspartate		0.684211	0.971828		1.24449
lysine		0.684211	0.971828		1.00608
N-palmitoyl-sphingosine*		0.684211	0.971828		0.931683
nicotinamide adenine dinucleotide (NAD+)		0.684211	0.971828		0.955491
oleic ethanolamide		0.684211	0.971828		1.21369
oxaloacetate		0.684211	0.971828		0.988165
pantothenate		0.684211	0.971828		0.879068
S-methylglutathione		0.684211	0.971828		0.985613
stearidonate (18:4n3)		0.684211	0.971828		1.00281
stearoyl-arachidonoyl-glycerophosphocholine (1)*		0.684211	0.971828		0.984124
tauro-alpha-muricholate		0.684211	0.971828		0.855462
tauroursodeoxycholate		0.684211	0.971828		0.758933
threonylvaline		0.684211	0.971828		2.18543
2-docosahexaenoylglycerophosphoethanolamine*		0.719695	0.971828		1.12034
arginylleucine		0.719695	0.971828		1.07118
cytidine 5'-diphosphocholine		0.719695	0.971828		1.56679
glycyltryptophan		0.719695	0.971828		1.23141
isoleucylglutamine		0.719695	0.971828		1.36028
isoleucylvaline		0.719695	0.971828		1.55343
leucylthreonine		0.719695	0.971828		1.36699
maltotriose		0.719695	0.971828		0.847835
tryptophylasparagine		0.719695	0.971828		1.01723
tyrosylvaline		0.719695	0.971828		1.29249
valylalanine		0.719695	0.971828		1.75794
1-arachidonoylglycerophosphoethanolamine*		0.739364	0.971828		1.05434
1-linoleoylglycerophosphoethanolamine*		0.739364	0.971828		0.860916
10-heptadecenoate (17:1n7)		0.739364	0.971828		1.05968
2-linoleoylglycerophosphocholine*		0.739364	0.971828		1.0741
2-oxo-1-pyrrolidinepropionate		0.739364	0.971828		1.21378
3-indoxyl sulfate		0.739364	0.971828		1.08765
alanylvaline		0.739364	0.971828		1.98572
allantoin		0.739364	0.971828		0.994001
caproate (6:0)		0.739364	0.971828		1.07495
carnitine		0.739364	0.971828		1.07722
creatinine		0.739364	0.971828		1.06066
cyclo(leu-pro)		0.739364	0.971828		1.05793
erythritol		0.739364	0.971828		1.0106
ferulic acid 4-sulfate		0.739364	0.971828		0.93969
glutarylcarnitine (C5)		0.739364	0.971828		1.02227
homocitrulline		0.739364	0.971828		1.18257
kynurenine		0.739364	0.971828		0.391036
palmitoyl-linoleoyl-glycerophosphocholine (2)*		0.739364	0.971828		1.03264
prolylglutamate		0.739364	0.971828		0.952331
prostaglandin F2alpha		0.739364	0.971828		1.07545
riboflavin (Vitamin B2)		0.739364	0.971828		0.981338
scyllo-inositol		0.739364	0.971828		1.04974
serylleucine		0.739364	0.971828		1.44115
taurocholate		0.739364	0.971828		0.911193
taurocyamine		0.739364	0.971828		1.41138
uridine		0.739364	0.971828		1.04583
valylleucine		0.739364	0.971828		1.22192
1-pentadecanoylglycerophosphocholine (15:0)*		0.742986	0.972343		1.09272
2-eicosatrienoylglycerophosphocholine*		0.742986	0.972343		0.892218
isoleucylalanine		0.780186	0.974181		1.34223
isoleucylisoleucine		0.780186	0.974181		1.62733
isoleucylleucine		0.780186	0.974181		1.32427
N2,N2-dimethylguanosine		0.780186	0.974181		0.320626
threonylisoleucine		0.780186	0.974181		2.05746
tyrosylglutamine		0.780186	0.974181		1.31846
tyrosylphenylalanine		0.780186	0.974181		1.04037
15-methylpalmitate (isobar with 2-methylpalmitate)		0.795936	0.974181		1.00806
4-guanidinobutanoate		0.795936	0.974181		0.966169
alpha-glutamylglutamate		0.795936	0.974181		1.59189
betaine aldehyde		0.795936	0.974181		0.545919
dihomo-linolenate (20:3n3 or n6)		0.795936	0.974181		1.0409
ethanolamine		0.795936	0.974181		0.719568
glucuronate		0.795936	0.974181		0.967924
glycerate		0.795936	0.974181		1.06839
glycylglycine		0.795936	0.974181		1.05331
homoserine		0.795936	0.974181		1.07584
isobutyrylglycine		0.795936	0.974181		1.00011
N6-acetyllysine		0.795936	0.974181		1.03932
ribitol		0.795936	0.974181		0.940816
ribonate		0.795936	0.974181		1.04636
serylphenyalanine		0.795936	0.974181		1.90801
sorbitol		0.795936	0.974181		1.04584
sphingosine		0.795936	0.974181		0.745172
tauro-beta-muricholate		0.795936	0.974181		0.851412
threonylleucine		0.795936	0.974181		1.52797
valylglycine		0.795936	0.974181		1.01894
valylisoleucine		0.795936	0.974181		1.80533
valylthreonine		0.795936	0.974181		1.18506
2-hydroxyoctanoate		0.796174	0.974181		0.985294
alanylmethionine		0.796174	0.974181		2.55895
prolyltryptophan		0.796174	0.974181		1.51837
2-stearoylglycerophosphocholine*		0.828557	0.980465		0.911746
2'-deoxyuridine		0.842105	0.980465		1.08464
2-linoleoylglycerophosphoethanolamine*		0.842105	0.980465		0.964605
arginylaspartate		0.842105	0.980465		1.25034
campesterol		0.842105	0.980465		1.05419
daidzein		0.842105	0.980465		1.08339
isoleucylglutamate		0.842105	0.980465		2.13611
pyridoxine (Vitamin B6)		0.842105	0.980465		0.486424
serylmethionine		0.842105	0.980465		1.94154
tyrosylglutamate		0.842105	0.980465		1.22853
tyrosylleucine		0.842105	0.980465		1.42535
valyltyrosine		0.842105	0.980465		1.43067
alanine		0.853428	0.980465		1.01467
alpha-glutamyltyrosine		0.853428	0.980465		1.12103
benzoate		0.853428	0.980465		1.00895
beta-sitosterol		0.853428	0.980465		1.04038
cytidine 5'-monophosphate (5'-CMP)		0.853428	0.980465		1.18344
eicosapentaenoate (EPA; 20:5n3)		0.853428	0.980465		1.02858
glutarate (pentanedioate)		0.853428	0.980465		1.04752
glycerol 3-phosphate (G3P)		0.853428	0.980465		0.952243
glycylleucine		0.853428	0.980465		1.18579
isoleucylthreonine		0.853428	0.980465		1.34911
leucylleucine		0.853428	0.980465		1.10764
linolenate [alpha or gamma; (18:3n3 or 6)]		0.853428	0.980465		1.02828
mannose		0.853428	0.980465		0.978915
N-acetylarginine		0.853428	0.980465		0.936713
N2-methylguanosine		0.853428	0.980465		1.36285
phenylalanylarginine		0.853428	0.980465		1.21535
phenylalanylaspartate		0.853428	0.980465		1.24632
propionylcarnitine		0.853428	0.980465		1.09863
ribose		0.853428	0.980465		1.00792
valylaspartate		0.853428	0.980465		1.17461
maltotetraose		0.863307	0.98193		0.896383
7-hydroxycholesterol (alpha or beta)		0.888359	0.98193		1.3902
tigloylglycine		0.89675	0.98193		1.02123
valylvaline		0.89675	0.98193		1.63474
2-oleoylglycerophosphoethanolamine*		0.904826	0.98193		0.925681
aspartylphenylalanine		0.904826	0.98193		1.22718
equol glucuronide		0.904826	0.98193		0.90549
serylisoleucine		0.904826	0.98193		1.8591
squalene		0.904826	0.98193		0.996623
valylglutamine		0.904826	0.98193		1.456
1-docosahexaenoylglycerophosphocholine (22:6n3)*		0.911797	0.98193		1.2469
2-arachidonoylglycerophosphoethanolamine*		0.911797	0.98193		0.956168
2-methylbutyrylcarnitine (C5)		0.911797	0.98193		1.05279
2-phosphoglycerate		0.911797	0.98193		1.14841
3-methoxytyrosine		0.911797	0.98193		1.00484
4-hydroxybutyrate (GHB)		0.911797	0.98193		0.985676
beta-muricholate		0.911797	0.98193		0.491563
biopterin		0.911797	0.98193		1.06041
dimethylglycine		0.911797	0.98193		1.00772
ergothioneine		0.911797	0.98193		0.979902
glycerophosphorylcholine (GPC)		0.911797	0.98193		1.00196
glycoursodeoxycholate		0.911797	0.98193		0.904569
isoleucylserine		0.911797	0.98193		1.45744
leucylglutamine*		0.911797	0.98193		1.56269
mead acid (20:3n9)		0.911797	0.98193		1.17273
N1-methyladenosine		0.911797	0.98193		0.627636
N2-acetyllysine		0.911797	0.98193		1.05333
nicotinamide		0.911797	0.98193		1.00707
oleoyl-linoleoyl-glycerophosphoinositol (1)*		0.911797	0.98193		0.990025
palmitoyl ethanolamide		0.911797	0.98193		1.07193
phenylalanylvaline		0.911797	0.98193		1.37981
taurine		0.911797	0.98193		0.904839
tyrosylarginine		0.911797	0.98193		1.01833
L-urobilin		0.95913	0.98193		1.02464
1-margaroylglycerophosphocholine (17:0)		0.962567	0.98193		0.904178
2-docosapentaenoylglycerophosphocholine (22:5n3)*		0.962567	0.98193		0.977508
glycolithocholate		0.962567	0.98193		1.28579
maltopentaose		0.962567	0.98193		0.964747
valylphenylalanine		0.962567	0.98193		1.29503
2-oleoylglycerophosphocholine*		0.968239	0.98193		1.00325
alanylphenylalanine		0.968239	0.98193		1.64547
alanyltyrosine		0.968239	0.98193		1.52999
cystathionine		0.968239	0.98193		0.925051
seryltyrosine		0.968239	0.98193		1.4121
1-docosahexaenoylglycerophosphoethanolamine*		0.970512	0.98193		1.06427
15-HETE		0.970512	0.98193		0.970848
16-hydroxypalmitate		0.970512	0.98193		1.05407
2-palmitoylglycerophosphoethanolamine*		0.970512	0.98193		0.935989
3-hydroxyindolin-2-one		0.970512	0.98193		0.988268
4-ethylphenylsulfate		0.970512	0.98193		1.0587
dihydrobiopterin		0.970512	0.98193		1.02164
flavin mononucleotide (FMN)		0.970512	0.98193		0.953256
gluconate		0.970512	0.98193		0.920122
glucose		0.970512	0.98193		1.03161
glutathione, oxidized (GSSG)		0.970512	0.98193		1.02617
glycylmethionine		0.970512	0.98193		1.25984
histidine		0.970512	0.98193		0.974606
histidylisoleucine		0.970512	0.98193		1.00346
histidylleucine		0.970512	0.98193		1.17157
homoarginine		0.970512	0.98193		1.00282
indoleacrylate		0.970512	0.98193		1.06653
isoleucylglycine		0.970512	0.98193		1.07947
leucylalanine		0.970512	0.98193		1.78532
leucylglycine		0.970512	0.98193		1.38453
phenylacetylglycine		0.970512	0.98193		1.0461
phenylalanylalanine		0.970512	0.98193		1.16985
phenylalanylserine		0.970512	0.98193		1.0886
sedoheptulose-7-phosphate		0.970512	0.98193		1.05597
sphinganine		0.970512	0.98193		0.694584
taurolithocholate		0.970512	0.98193		1.01866
valerylglycine		0.970512	0.98193		1.02824
arginyltyrosine		1	1		1.08093
aspartylvaline		1	1		1.18858
citrulline		1	1		0.968753
glutamine		1	1		1.02404
linoleate (18:2n6)		1	1		1.01565
phosphoenolpyruvate (PEP)		1	1		0.949876
threonylmethionine		1	1		2.06422
