# Supplementary material for: Multiomics reveal non-alcoholic fatty liver disease in rats following chronic exposure to an ultra-low dose of Roundup herbicide
Source: Sci Rep. 2017 Jan 9;7:39328. doi: 10.1038/srep39328 (PMC5220358; doi:10.1038/srep39328)
Supplement: Supplementary Dataset 8 [file srep39328-s9.xls]

## Sheet: Sheet1
Multiomics reveal non-alcoholic fatty liver disease in rats following chronic exposure to an ultra-low dose of Roundup herbicide
Robin Mesnage1, George Renney2, Gilles-Eric Séralini3, Malcolm Ward2 and Michael N Antoniou1*
Supplementary Table 8. Metabolome analysis. Biochemical classification of the metabolites detected in the metabolome experiment
Super Pathway	Sub Pathway	Biochemical Name	Platform	KEGG	HMDB	Super Pathway	Sub Pathway	Chemical ID	PubChem	CAS	RI	Mass
									PUBCHEM
Amino Acid	Glycine, Serine and Threonine Metabolism	glycine	GC/MS	C00037	HMDB00123	Amino Acid	Glycine, Serine and Threonine Metabolism	340	750	56-40-6	1166	101.9
		sarcosine (N-Methylglycine)	GC/MS	C00213	HMDB00271	Amino Acid	Glycine, Serine and Threonine Metabolism	1023	1088	107-97-1	1182.9	116
		dimethylglycine	GC/MS	C01026	HMDB00092	Amino Acid	Glycine, Serine and Threonine Metabolism	806	673	1118-68-9	1030	57.9
		betaine	LC/MS pos	C00719	HMDB00043	Amino Acid	Glycine, Serine and Threonine Metabolism	799	247	107-43-7	734	118.086
		betaine aldehyde	LC/MS pos			Amino Acid	Glycine, Serine and Threonine Metabolism	1219		7758-31-8	646.2	120.102
		serine	LC/MS pos	C00065	HMDB00187	Amino Acid	Glycine, Serine and Threonine Metabolism	503	5951	56-45-1	676.7	106.05
		N-acetylserine	LC/MS pos		HMDB02931	Amino Acid	Glycine, Serine and Threonine Metabolism	100001851	65249	97-14-3	1021	148.06
		threonine	LC/MS pos	C00188	HMDB00167	Amino Acid	Glycine, Serine and Threonine Metabolism	564	6288	72-19-5	701.5	120.066
		N-acetylthreonine	LC/MS neg	C01118		Amino Acid	Glycine, Serine and Threonine Metabolism	100001274	152204	17093-74-2	821.6	160.062
		homoserine	LC/MS polar	C00263	HMDB00719	Amino Acid	Glycine, Serine and Threonine Metabolism	100000458	12647	672-15-1	2875.8	118.051
	Alanine and Aspartate Metabolism	alanine	LC/MS pos	C00041	HMDB00161	Amino Acid	Alanine and Aspartate Metabolism	811	5950	56-41-7	696	90.055
		N-acetylalanine	LC/MS polar	C02847	HMDB00766	Amino Acid	Alanine and Aspartate Metabolism	1110	88064	97-69-8	1564.8	130.051
		aspartate	LC/MS pos	C00049	HMDB00191	Amino Acid	Alanine and Aspartate Metabolism	234	5960	56-84-8	668	134.045
		asparagine	LC/MS pos	C00152	HMDB00168	Amino Acid	Alanine and Aspartate Metabolism	917	6267	70-47-3	679	133.061
		N-acetylaspartate (NAA)	LC/MS polar	C01042	HMDB00812	Amino Acid	Alanine and Aspartate Metabolism	100000787	65065	997-55-7;997-55-7	3143	174.041
	Glutamate Metabolism	glutamate	LC/MS pos	C00025	HMDB00148	Amino Acid	Glutamate Metabolism	561	611	56-86-0	710	148.06
		glutamine	LC/MS pos	C00064	HMDB00641	Amino Acid	Glutamate Metabolism	563	5961	56-85-9	680	147.076
		N-acetylglutamine	LC/MS pos	C02716	HMDB06029	Amino Acid	Glutamate Metabolism	100001253	182230	2490-97-3	1193	189.087
		N-acetyl-aspartyl-glutamate (NAAG)	LC/MS neg	C12270	HMDB01067	Amino Acid	Glutamate Metabolism	100001612	5255	3106-85-2	575.3	303.083
		gamma-aminobutyrate (GABA)	GC/MS	C00334	HMDB00112	Amino Acid	Glutamate Metabolism	141	119	56-12-2	1539.7	304.1
		carboxyethyl-GABA	LC/MS polar		HMDB02201	Amino Acid	Glutamate Metabolism	100003260	2572	4386-03-02	3257.3	174.077
		glutamate, gamma-methyl ester	LC/MS pos			Amino Acid	Glutamate Metabolism	100001103	68662	1499-55-4	1068.8	162.076
		pyroglutamine*	LC/MS pos			Amino Acid	Glutamate Metabolism	100001540	134508	2353-44-8	750	129.066
	Histidine Metabolism	histidine	LC/MS neg	C00135	HMDB00177	Amino Acid	Histidine Metabolism	355	6274	5934-29-2	755.9	154.062
		N-acetylhistidine	LC/MS pos	C02997	HMDB32055	Amino Acid	Histidine Metabolism	100001293	75619	39145-52-3	848	198.087
		3-methylhistidine	LC/MS neg	C01152	HMDB00479	Amino Acid	Histidine Metabolism	100000042	64969	368-16-1	906.3	168.078
		N-acetyl-3-methylhistidine*	LC/MS neg			Amino Acid	Histidine Metabolism	100002204	193270	37841-04-6	1360	210.088
		imidazole propionate	LC/MS pos		HMDB02271	Amino Acid	Histidine Metabolism	100003434	70630	1074-59-5	1020	141.066
		imidazole lactate	LC/MS pos	C05568	HMDB02320	Amino Acid	Histidine Metabolism	100000263	440129	14403-45-3	782.7	157.061
		histamine	LC/MS pos	C00388	HMDB00870	Amino Acid	Histidine Metabolism	354	774	51-45-6	579	112.087
		1-methylimidazoleacetate	LC/MS pos	C05828	HMDB02820	Amino Acid	Histidine Metabolism	100001208	75810	2625-49-2	833	141.066
		4-imidazoleacetate	LC/MS polar	C02835	HMDB02024	Amino Acid	Histidine Metabolism	100001207	96215	645-65-8	2236	125.036
	Lysine Metabolism	lysine	LC/MS pos	C00047	HMDB00182	Amino Acid	Lysine Metabolism	407	5962	56-87-1	613.8	147.113
		N2-acetyllysine	LC/MS pos	C12989	HMDB00446	Amino Acid	Lysine Metabolism	100001721	92907	1946-82-3	836	189.123
		N6-acetyllysine	LC/MS pos	C02727	HMDB00206	Amino Acid	Lysine Metabolism	100001734	92832	692-04-6	1140	189.123
		N-6-trimethyllysine	LC/MS pos	C03793	HMDB01325	Amino Acid	Lysine Metabolism	189	440120	23284-33-5	690	189.16
		2-aminoadipate	LC/MS pos	C00956	HMDB00510	Amino Acid	Lysine Metabolism	381	469	542-32-5;1118-90-7	793.3	162.076
		glutarate (pentanedioate)	LC/MS polar	C00489	HMDB00661	Amino Acid	Lysine Metabolism	339	743	110-94-1	2900	131.035
		glutarylcarnitine (C5)	LC/MS pos		HMDB13130	Amino Acid	Lysine Metabolism	100001593	71464488	102636-82-8	1583.3	276.144
		3-methylglutarylcarnitine (1)	LC/MS pos		HMDB00552	Amino Acid	Lysine Metabolism	100005849	128145		1870	290.16
		3-methylglutarylcarnitine (2)	LC/MS pos		HMDB00552	Amino Acid	Lysine Metabolism	100005850	128145		1960	290.16
		pipecolate	LC/MS pos	C00408	HMDB00070	Amino Acid	Lysine Metabolism	1025	849	4043-87-2	1120	130.086
		5-aminovalerate	GC/MS	C00431	HMDB03355	Amino Acid	Lysine Metabolism	100000454	138	660-88-8	1620.8	174
	Phenylalanine and Tyrosine Metabolism	phenylalanine	LC/MS pos	C00079	HMDB00159	Amino Acid	Phenylalanine and Tyrosine Metabolism	460	6140	63-91-2	2050	166.086
		N-acetylphenylalanine	LC/MS neg	C03519	HMDB00512	Amino Acid	Phenylalanine and Tyrosine Metabolism	100001256	74839	2018-61-3	2597	206.082
		phenylpyruvate	LC/MS neg	C00166	HMDB00205	Amino Acid	Phenylalanine and Tyrosine Metabolism	241	997	156-06-9	2517.6	163.04
		phenyllactate (PLA)	LC/MS neg	C05607	HMDB00779	Amino Acid	Phenylalanine and Tyrosine Metabolism	100000774	3848	828-01-3	2208	165.056
		phenylacetylglycine	LC/MS neg	C05598	HMDB00821	Amino Acid	Phenylalanine and Tyrosine Metabolism	100001275	68144	500-98-1	2375	192.067
		tyrosine	LC/MS pos	C00082	HMDB00158	Amino Acid	Phenylalanine and Tyrosine Metabolism	815	6057	60-18-4	1516.3	182.081
		N-acetyltyrosine	LC/MS neg		HMDB00866	Amino Acid	Phenylalanine and Tyrosine Metabolism	100001104	68310	537-55-3	1637.2	222.077
		4-hydroxyphenylpyruvate	LC/MS neg	C01179	HMDB00707	Amino Acid	Phenylalanine and Tyrosine Metabolism	1141	979	156-39-8	1690.1	179.035
		3-(4-hydroxyphenyl)lactate	LC/MS neg	C03672	HMDB00755	Amino Acid	Phenylalanine and Tyrosine Metabolism	240	9378	6482-98-0	1379	181.051
		phenol sulfate	LC/MS neg	C02180	HMDB60015	Amino Acid	Phenylalanine and Tyrosine Metabolism	100001510	74426	937-34-8	2156	172.991
		p-cresol sulfate	LC/MS neg	C01468	HMDB11635	Amino Acid	Phenylalanine and Tyrosine Metabolism	100001315	4615423	3233-57-7	2890	187.007
		3-methoxytyrosine	LC/MS pos		HMDB01434	Amino Acid	Phenylalanine and Tyrosine Metabolism	1342	1670	300-48-1	1771	212.092
		3-[3-(sulfooxy)phenyl]propanoic acid	LC/MS neg			Amino Acid	Phenylalanine and Tyrosine Metabolism	100005391	187488	86321-32-6	1294	245.013
		3-phenylpropionate (hydrocinnamate)	LC/MS neg	C05629	HMDB00764	Amino Acid	Phenylalanine and Tyrosine Metabolism	100000010	107	501-52-0	2860	149.061
	Tryptophan Metabolism	tryptophan	LC/MS pos	C00078	HMDB00929	Amino Acid	Tryptophan Metabolism	565	6305	73-22-3	2440	205.097
		indolelactate	LC/MS neg	C02043	HMDB00671	Amino Acid	Tryptophan Metabolism	100000463	92904	832-97-3	2286	204.067
		indoleacetate	LC/MS neg	C00954	HMDB00197	Amino Acid	Tryptophan Metabolism	100001034	802	6505-45-9	2200	174.056
		indolepropionate	LC/MS pos		HMDB02302	Amino Acid	Tryptophan Metabolism	100001083	3744	830-96-6	4147.9	190.086
		3-indoxyl sulfate	LC/MS neg		HMDB00682	Amino Acid	Tryptophan Metabolism	100000467	10258	2642-37-7	2222.2	212.002
		kynurenine	LC/MS pos	C00328	HMDB00684	Amino Acid	Tryptophan Metabolism	100000265	161166	2922-83-0	1902.1	209.092
		kynurenate	LC/MS neg	C01717	HMDB00715	Amino Acid	Tryptophan Metabolism	98	3845	492-27-3	2224	188.035
		5-hydroxytryptophol	LC/MS pos		HMDB01855	Amino Acid	Tryptophan Metabolism	100002534	9061	154-02-9	2421	178.086
		5-hydroxyindoleacetate	LC/MS pos	C05635	HMDB00763	Amino Acid	Tryptophan Metabolism	71	1826	54-16-0	2559.9	192.066
		C-glycosyltryptophan*	LC/MS neg			Amino Acid	Tryptophan Metabolism	100001949			1775	365.135
		indole-3-carboxylic acid	LC/MS neg	C19837	HMDB03320	Amino Acid	Tryptophan Metabolism	100002185	69867	771-50-6	1708.8	160.04
	Leucine, Isoleucine and Valine Metabolism	leucine	LC/MS pos	C00123	HMDB00687	Amino Acid	Leucine, Isoleucine and Valine Metabolism	397	6106	61-90-5	1680.2	132.102
		N-acetylleucine	LC/MS neg	C02710	HMDB11756	Amino Acid	Leucine, Isoleucine and Valine Metabolism	1082	70912	1188-21-2	2361.4	172.098
		4-methyl-2-oxopentanoate	LC/MS neg	C00233	HMDB00695	Amino Acid	Leucine, Isoleucine and Valine Metabolism	100000551	70	816-66-0	2170	129.056
		isovalerylglycine	LC/MS neg		HMDB00678	Amino Acid	Leucine, Isoleucine and Valine Metabolism	100001452	546304	16284-60-9	1950	158.082
		isovalerylcarnitine	LC/MS pos		HMDB00688	Amino Acid	Leucine, Isoleucine and Valine Metabolism	100001393	6426851	31023-24-2	2504.9	246.17
		beta-hydroxyisovalerate	LC/MS polar		HMDB00754	Amino Acid	Leucine, Isoleucine and Valine Metabolism	1442	69362	625-08-1	1149.8	117.056
		beta-hydroxyisovaleroylcarnitine	LC/MS pos			Amino Acid	Leucine, Isoleucine and Valine Metabolism	100001594		99159-87-2	1701	262.165
		alpha-hydroxyisovaleroyl carnitine*	LC/MS pos			Amino Acid	Leucine, Isoleucine and Valine Metabolism	100005836			1863	262.165
		alpha-hydroxyisovalerate	LC/MS polar		HMDB00407	Amino Acid	Leucine, Isoleucine and Valine Metabolism	100001300	99823	600-37-3	1052	117.056
		methylsuccinate	LC/MS polar		HMDB01844	Amino Acid	Leucine, Isoleucine and Valine Metabolism	2051	10349	498-21-5	2800	131.035
		isoleucine	LC/MS pos	C00407	HMDB00172	Amino Acid	Leucine, Isoleucine and Valine Metabolism	376	6306	73-32-5	1599	132.102
		N-acetylisoleucine	LC/MS neg			Amino Acid	Leucine, Isoleucine and Valine Metabolism	100001276	2802421	3077-46-1	2275	172.098
		2-methylbutyrylcarnitine (C5)	LC/MS pos		HMDB00378	Amino Acid	Leucine, Isoleucine and Valine Metabolism	100001509	6426901	31023-25-3	2465	246.17
		tiglyl carnitine	LC/MS pos		HMDB02366	Amino Acid	Leucine, Isoleucine and Valine Metabolism	100001597	22833596	64191-86-2	2354	244.154
		tigloylglycine	LC/MS pos		HMDB00959	Amino Acid	Leucine, Isoleucine and Valine Metabolism	1161	6441567	35842-45-6	2518	158.081
		2-hydroxy-3-methylvalerate	LC/MS neg		HMDB00317	Amino Acid	Leucine, Isoleucine and Valine Metabolism	100001541	164623	488-15-3	1800	131.071
		3-hydroxy-2-ethylpropionate	LC/MS polar		HMDB00396	Amino Acid	Leucine, Isoleucine and Valine Metabolism	100001170	188979	4374-62-3	1443.3	117.056
		ethylmalonate	LC/MS polar		HMDB00622	Amino Acid	Leucine, Isoleucine and Valine Metabolism	2054	11756	601-75-2	2785	131.035
		valine	LC/MS pos	C00183	HMDB00883	Amino Acid	Leucine, Isoleucine and Valine Metabolism	566	6287	72-18-4	1042.1	118.086
		N-acetylvaline	LC/MS neg		HMDB11757	Amino Acid	Leucine, Isoleucine and Valine Metabolism	1084	66789	96-81-1	1704	158.082
		isobutyrylcarnitine	LC/MS pos		HMDB00736	Amino Acid	Leucine, Isoleucine and Valine Metabolism	100001055	168379	25518-49-4	1955.1	232.154
		isobutyrylglycine	LC/MS pos		HMDB00730	Amino Acid	Leucine, Isoleucine and Valine Metabolism	100001590	10855600	15926-18-8	2009	146.081
		3-hydroxyisobutyrate	LC/MS polar	C06001	HMDB00336	Amino Acid	Leucine, Isoleucine and Valine Metabolism	111	87	2068-83-9	1619.1	103.04
		alpha-hydroxyisocaproate	LC/MS neg	C03264	HMDB00746	Amino Acid	Leucine, Isoleucine and Valine Metabolism	100000706	83697	10303-64-7	1840	131.071
	Methionine, Cysteine, SAM and Taurine Metabolism	methionine	LC/MS pos	C00073	HMDB00696	Amino Acid	Methionine, Cysteine, SAM and Taurine Metabolism	415	6137	63-68-3	1250	150.058
		N-acetylmethionine	LC/MS neg	C02712	HMDB11745	Amino Acid	Methionine, Cysteine, SAM and Taurine Metabolism	1083	448580	65-82-7	1787	190.054
		N-formylmethionine	LC/MS neg	C03145	HMDB01015	Amino Acid	Methionine, Cysteine, SAM and Taurine Metabolism	194	439750	4289-98-9	1543.8	176.039
		methionine sulfoxide	LC/MS pos	C02989	HMDB02005	Amino Acid	Methionine, Cysteine, SAM and Taurine Metabolism	100000039	158980	3226-65-1	741.1	166.053
		S-adenosylmethionine (SAM)	LC/MS pos	C00019	HMDB01185	Amino Acid	Methionine, Cysteine, SAM and Taurine Metabolism	1263	34755	24346-00-7;86867-01-8;86867-0108	670	399.145
		S-adenosylhomocysteine (SAH)	LC/MS pos	C00021	HMDB00939	Amino Acid	Methionine, Cysteine, SAM and Taurine Metabolism	197	439155	979-92-0	1495.9	193.068
		homocysteine	GC/MS	C00155	HMDB00742	Amino Acid	Methionine, Cysteine, SAM and Taurine Metabolism	311	778	454-29-5	1648.2	234
		cystathionine	LC/MS pos	C02291	HMDB00099	Amino Acid	Methionine, Cysteine, SAM and Taurine Metabolism	310	439258	535-34-2	674.7	223.075
		2-aminobutyrate	LC/MS pos	C02261	HMDB00650	Amino Acid	Methionine, Cysteine, SAM and Taurine Metabolism	1128	439691	1492-24-6	766.7	104.071
		2-hydroxybutyrate (AHB)	GC/MS	C05984	HMDB00008	Amino Acid	Methionine, Cysteine, SAM and Taurine Metabolism	100000933	440864	3347-90-8	1169.4	131
		cysteine	LC/MS pos	C00097	HMDB00574	Amino Acid	Methionine, Cysteine, SAM and Taurine Metabolism	800	5862	52-90-4;56-89-3	736.4	122.027
		cystine	LC/MS pos	C00491	HMDB00192	Amino Acid	Methionine, Cysteine, SAM and Taurine Metabolism	279	67678	56-89-3	675	241.031
		S-methylcysteine	LC/MS pos		HMDB02108	Amino Acid	Methionine, Cysteine, SAM and Taurine Metabolism	100002749	24417	1187-84-4	848	119.016
		hypotaurine	LC/MS polar	C00519	HMDB00965	Amino Acid	Methionine, Cysteine, SAM and Taurine Metabolism	358	107812	300-84-5	2763.4	108.012
		taurine	LC/MS neg	C00245	HMDB00251	Amino Acid	Methionine, Cysteine, SAM and Taurine Metabolism	512	1123	107-35-7	690	124.007
		taurocyamine	LC/MS pos	C01959	HMDB03584	Amino Acid	Methionine, Cysteine, SAM and Taurine Metabolism	100001418	68340	543-18-0	760	168.044
	Urea cycle; Arginine and Proline Metabolism	arginine	LC/MS pos	C00062	HMDB00517	Amino Acid	Urea cycle; Arginine and Proline Metabolism	231	232	1119-34-2	700	175.119
		urea	GC/MS	C00086	HMDB00294	Amino Acid	Urea cycle; Arginine and Proline Metabolism	533	1176	57-13-6	1223.9	171
		ornithine	LC/MS pos	C00077	HMDB03374	Amino Acid	Urea cycle; Arginine and Proline Metabolism	444	6262	3184-13-2	614	133.097
		proline	LC/MS pos	C00148	HMDB00162	Amino Acid	Urea cycle; Arginine and Proline Metabolism	480	145742	147-85-3	805	116.071
		citrulline	LC/MS pos	C00327	HMDB00904	Amino Acid	Urea cycle; Arginine and Proline Metabolism	391	9750	372-75-8	730.3	176.103
		argininosuccinate	LC/MS neg	C03406	HMDB00052	Amino Acid	Urea cycle; Arginine and Proline Metabolism	232	16950;828	156637-58-0	638.1	289.115
		homoarginine	LC/MS pos	C01924	HMDB00670	Amino Acid	Urea cycle; Arginine and Proline Metabolism	100000961	9085	156-86-5	700	189.135
		homocitrulline	LC/MS pos	C02427	HMDB00679	Amino Acid	Urea cycle; Arginine and Proline Metabolism	100000963	65072	1190-49-4	821.7	190.119
		dimethylarginine (SDMA + ADMA)	LC/MS pos	C03626	HMDB01539	Amino Acid	Urea cycle; Arginine and Proline Metabolism	100001810	123831	102783-24-4	810	203.15
		N-acetylarginine	LC/MS pos	C02562	HMDB04620	Amino Acid	Urea cycle; Arginine and Proline Metabolism	100001266	67427	155-84-0	1116	217.13
		N-delta-acetylornithine	LC/MS pos			Amino Acid	Urea cycle; Arginine and Proline Metabolism	100004523	9920500		887	175.108
		N-methyl proline	LC/MS pos			Amino Acid	Urea cycle; Arginine and Proline Metabolism	100001956	557	475-11-6	831	130.086
		trans-4-hydroxyproline	LC/MS polar	C01157	HMDB00725	Amino Acid	Urea cycle; Arginine and Proline Metabolism	1001	5810	51-35-4	2845.5	130.051
		pro-hydroxy-pro	LC/MS pos		HMDB06695	Amino Acid	Urea cycle; Arginine and Proline Metabolism	100001167	11673055	18684-24-7	950	229.118
	Creatine Metabolism	creatine	LC/MS polar	C00300	HMDB00064	Amino Acid	Creatine Metabolism	1221	586	57-00-1	2920	130.062
		creatinine	LC/MS pos	C00791	HMDB00562	Amino Acid	Creatine Metabolism	275	588	60-27-5	730.8	114.066
		N-methylhydantoin	LC/MS neg	C02565	HMDB03646	Amino Acid	Creatine Metabolism	100002557	69217	616-04-6	1425	113.036
		guanidinoacetate	LC/MS pos	C00581	HMDB00128	Amino Acid	Creatine Metabolism	344	763	352-97-6	711.2	118.061
	Polyamine Metabolism	acisoga	LC/MS pos			Amino Acid	Polyamine Metabolism	100004541	129397	106692-36-8	2290	185.128
		putrescine	GC/MS	C00134	HMDB01414	Amino Acid	Polyamine Metabolism	49	1045	110-60-1	1705.8	174
		spermidine	LC/MS pos	C00315	HMDB01257	Amino Acid	Polyamine Metabolism	50	1102	124-20-9	533.5	146.165
		5-methylthioadenosine (MTA)	LC/MS pos	C00170	HMDB01173	Amino Acid	Polyamine Metabolism	212	439176	2457-80-9	2444.9	298.097
	Guanidino and Acetamido Metabolism	4-guanidinobutanoate	LC/MS pos	C01035	HMDB03464	Amino Acid	Guanidino and Acetamido Metabolism	100000096	500	463-003;463-00-3	1150	146.092
		guanidinosuccinate	LC/MS pos	C03139	HMDB03157	Amino Acid	Guanidino and Acetamido Metabolism	100001212	97856	6133-30-8	742.9	176.067
	Glutathione Metabolism	glutathione, reduced (GSH)	LC/MS pos	C00051	HMDB00125	Amino Acid	Glutathione Metabolism	496	124886	70-18-8	1270	308.091
		glutathione, oxidized (GSSG)	LC/MS pos	C00127	HMDB03337	Amino Acid	Glutathione Metabolism	448	65359	103239-24-3	1512	307.083
		cysteine-glutathione disulfide	LC/MS pos		HMDB00656	Amino Acid	Glutathione Metabolism	100001437	4247235	13081-14-6	824	214.051
		S-methylglutathione	LC/MS pos	C11347		Amino Acid	Glutathione Metabolism	100001259	3605667	2922-56-7	1600	322.107
		S-lactoylglutathione	LC/MS pos	C03451	HMDB01066	Amino Acid	Glutathione Metabolism	1343	440018	54398-03-7	1687	380.112
		cysteinylglycine	GC/MS	C01419	HMDB00078	Amino Acid	Glutathione Metabolism	278	439498	19246-18-5	1763	257
		5-oxoproline	LC/MS neg	C01879	HMDB00267	Amino Acid	Glutathione Metabolism	1021	7405	98-79-3	738.5	128.035
		ophthalmate	LC/MS pos		HMDB05765	Amino Acid	Glutathione Metabolism	100001311	7018721	495-27-2	1462	290.135
		norophthalmate*	LC/MS pos		HMDB05766	Amino Acid	Glutathione Metabolism	100002287	5489007	1116-21-8	975	276.119
Peptide	Gamma-glutamyl Amino Acid	gamma-glutamylalanine	LC/MS pos			Peptide	Gamma-glutamyl Amino Acid	100001843	440103	5875-41-2	1116	219.098
		gamma-glutamylglutamate	LC/MS pos	C05282	HMDB11737	Peptide	Gamma-glutamyl Amino Acid	331	92865	1116-22-9	1045	277.103
		gamma-glutamylglutamine	LC/MS pos	C05283	HMDB11738	Peptide	Gamma-glutamyl Amino Acid	1140	150914	10148-81-9	817.9	276.119
		gamma-glutamylisoleucine*	LC/MS pos		HMDB11170	Peptide	Gamma-glutamyl Amino Acid	100001485	14253342		2661	261.144
		gamma-glutamylleucine	LC/MS pos		HMDB11171	Peptide	Gamma-glutamyl Amino Acid	1268	151023	2566-39-4	2757.2	261.144
		gamma-glutamyllysine	LC/MS pos		HMDB03869	Peptide	Gamma-glutamyl Amino Acid	100001262	65254;14284565	17105-15-6	760	276.155
		gamma-glutamylphenylalanine	LC/MS pos		HMDB00594	Peptide	Gamma-glutamyl Amino Acid	100000491	111299	7432-24-8	2865	295.129
		gamma-glutamyltryptophan	LC/MS pos			Peptide	Gamma-glutamyl Amino Acid	100001295	3989307	66471-20-3	3035	334.14
		gamma-glutamyltyrosine	LC/MS pos		HMDB11741	Peptide	Gamma-glutamyl Amino Acid	1102	94340	7432-23-7	2080.4	311.124
		gamma-glutamylvaline	LC/MS pos		HMDB11172	Peptide	Gamma-glutamyl Amino Acid	100001126	7015683	2746-34-1	2045	247.129
	Dipeptide Derivative	anserine	LC/MS neg	C01262	HMDB00194	Peptide	Dipeptide Derivative	100000044	112072	10030-52-1	1124.8	239.115
	Dipeptide	alanylalanine	LC/MS polar		HMDB28680	Peptide	Dipeptide	100000113	5484352	1948-31-8	1818.6	159.078
		alanylarginine	LC/MS pos			Peptide	Dipeptide	100001898	9964828		613	246.156
		alanylisoleucine	LC/MS pos			Peptide	Dipeptide	100001891	417358;5246008		2020	203.139
		alanylleucine	LC/MS pos			Peptide	Dipeptide	100001890	259583	1638-60-4	2165	203.139
		alanylmethionine	LC/MS pos			Peptide	Dipeptide	100001889	98509;5242543	1999-43-5	1625	221.095
		alanylphenylalanine	LC/MS pos			Peptide	Dipeptide	100002700	2080	3061-90-3	2443	237.123
		alanylthreonine	LC/MS neg			Peptide	Dipeptide	100001886	426318	24032-50-6	802	189.088
		alanyltyrosine	LC/MS pos			Peptide	Dipeptide	100001885	572319;4099800		1753	253.118
		alanylvaline	LC/MS pos			Peptide	Dipeptide	100001884	137276	3303-45-5	1510	189.123
		alpha-glutamylglutamate	LC/MS pos	C01425	HMDB28818	Peptide	Dipeptide	100000964	439500	3929-61-1	837	277.103
		alpha-glutamylthreonine	LC/MS pos			Peptide	Dipeptide	100002289	6998031	6875-80-5	774.3	249.108
		alpha-glutamyltryptophan	LC/MS pos			Peptide	Dipeptide	100003634	333386	38101-59-6	2665	334.14
		alpha-glutamyltyrosine	LC/MS pos			Peptide	Dipeptide	100003250	351830	3422-39-7	1820	311.124
		arginylaspartate	LC/MS pos			Peptide	Dipeptide	100003583	9817433	15706-88-4	675	290.146
		arginylisoleucine	LC/MS pos			Peptide	Dipeptide	100003153	433625	62632-70-6	1537	288.203
		arginylleucine	LC/MS pos			Peptide	Dipeptide	100003154	333445	1188-24-5	1610	288.203
		arginylphenylalanine	LC/MS pos			Peptide	Dipeptide	100003580	4441256	2047-13-4	1860	322.187
		arginylproline	LC/MS pos			Peptide	Dipeptide	100003579	332964	2418-69-1	838	272.172
		arginyltyrosine	LC/MS pos			Peptide	Dipeptide	100003581		74863-12-0	1430	338.182
		asparagylvaline	LC/MS pos			Peptide	Dipeptide	100003569	7019993	145314-87-0	1539	232.129
		aspartylleucine	LC/MS pos			Peptide	Dipeptide	100003158	332962	3062-14-4	2316	247.129
		aspartylphenylalanine	LC/MS pos		HMDB00706	Peptide	Dipeptide	100000803	93078	13433-09-5	2538.7	281.113
		aspartyltryptophan	LC/MS pos			Peptide	Dipeptide	100003626	9948926	71835-79-5	2783	320.124
		aspartylvaline	LC/MS pos			Peptide	Dipeptide	100003625	4991131	13433-04-0	1605	233.113
		cyclo(gly-pro)	LC/MS pos			Peptide	Dipeptide	100001946	126154	3705-27-9	1767.3	155.082
		cyclo(leu-pro)	LC/MS pos			Peptide	Dipeptide	100001925	7074739	2873-36-1	3435	211.144
		cyclo(L-phe-L-pro)	LC/MS pos	C11847		Peptide	Dipeptide	100001927	9837725;443440		3644	245.128
		glutamine-isoleucine	LC/MS pos			Peptide	Dipeptide	100003159			2085	260.16
		glutamine-leucine	LC/MS pos			Peptide	Dipeptide	100003160			2195	260.16
		glycylglycine	LC/MS polar	C02037	HMDB11733	Peptide	Dipeptide	100000898	11163	556-50-3	2400	131.046
		glycylisoleucine	LC/MS pos			Peptide	Dipeptide	100001790	88079	19461-38-2	2080	189.123
		glycylleucine	LC/MS pos	C02155	HMDB00759	Peptide	Dipeptide	100001258	92843	869-19-2	2190.9	189.123
		glycylmethionine	LC/MS pos			Peptide	Dipeptide	100003510	96757	554-94-9	1600	207.08
		glycylphenylalanine	LC/MS pos		HMDB28848	Peptide	Dipeptide	100001268	92953	3321-03-07	2388.3	223.108
		glycylproline	LC/MS pos		HMDB00721	Peptide	Dipeptide	100000976	3013625	704-15-4	1090	173.092
		glycyltryptophan	LC/MS pos			Peptide	Dipeptide	100002290	1551340;92181	2189-26-6	2593	262.119
		glycyltyrosine	LC/MS pos		HMDB28853	Peptide	Dipeptide	100001265	92829	658-79-7	1725	239.103
		glycylvaline	LC/MS pos		HMDB28854	Peptide	Dipeptide	100000487	97417	1963-21-9	1561.6	175.108
		histidylisoleucine	LC/MS pos			Peptide	Dipeptide	100003161	4060215	510-791-9560	1444	269.161
		histidylleucine	LC/MS pos			Peptide	Dipeptide	100003162	189008;6992010	7763-65-7	1485	269.161
		histidylphenylalanine	LC/MS pos			Peptide	Dipeptide	100003547	4466133	16874-81-0	1775	303.145
		histidylproline	LC/MS pos			Peptide	Dipeptide	100003546		20930-58-9	805	253.13
		histidylvaline	LC/MS pos			Peptide	Dipeptide	100003544	7021871	76019-15-3	900	255.145
		isoleucylalanine	LC/MS pos			Peptide	Dipeptide	100003163	5246009;5246010	24787-73-3	1698	203.139
		isoleucylaspartate	LC/MS pos			Peptide	Dipeptide	100003166		510-791-9560	1550	247.129
		isoleucylglutamate	LC/MS pos			Peptide	Dipeptide	100003168		42516-53-0	1666	261.144
		isoleucylglutamine	LC/MS pos			Peptide	Dipeptide	100003167	7020102		1542	260.16
		isoleucylglycine	LC/MS pos			Peptide	Dipeptide	100003169	342532	868-28-0	1740	189.123
		isoleucylisoleucine	LC/MS pos			Peptide	Dipeptide	100001707	7010568	42537-99-5	2662	245.186
		isoleucylleucine	LC/MS pos			Peptide	Dipeptide	100001708	11644431	26462-22-6	2841	245.186
		isoleucylphenylalanine	LC/MS pos			Peptide	Dipeptide	100003173	435728	22951-98-0	3185	279.17
		isoleucylserine	LC/MS pos			Peptide	Dipeptide	100003174	7021816	6403-14-1	1487	219.134
		isoleucylthreonine	LC/MS pos			Peptide	Dipeptide	100003175	16122515		1565	233.15
		isoleucyltyrosine	LC/MS pos			Peptide	Dipeptide	100003177	342468	38579-21-4	2320	295.165
		isoleucylvaline	LC/MS pos			Peptide	Dipeptide	100003178	5246011;435949	41017-96-3	2236	231.17
		leucylalanine	LC/MS pos			Peptide	Dipeptide	100003179	259321	7298-84-2	1770	203.139
		leucylglutamate	LC/MS pos			Peptide	Dipeptide	100003184	5259589;5259590		1773	261.144
		leucylglycine	LC/MS pos			Peptide	Dipeptide	100003185	79070	686-50-0	1805	189.123
		leucylisoleucine	LC/MS pos			Peptide	Dipeptide	100001709	7010534	36077-41-5	2794	245.186
		leucylleucine	LC/MS pos	C11332	HMDB28933	Peptide	Dipeptide	100001710	76807	3303-31-9	2850	245.186
		leucylmethionine	LC/MS pos			Peptide	Dipeptide	100003188	118276	36077-39-1	2528	263.142
		leucylphenylalanine	LC/MS pos			Peptide	Dipeptide	100003189	259325	3063-05-06	3354	279.17
		leucylserine	LC/MS pos			Peptide	Dipeptide	100003190	3621685	6209-12-07	1530	219.134
		leucylthreonine	LC/MS pos			Peptide	Dipeptide	100003191	10353878		1635	233.15
		lysylisoleucine	LC/MS pos			Peptide	Dipeptide	100003195		20556-13-2	1484	260.197
		lysylleucine	LC/MS pos			Peptide	Dipeptide	100003196	4682588	7369-79-1	1561	260.197
		methionylphenylalanine	LC/MS pos			Peptide	Dipeptide	100003661	100048	14492-14-9	3076	297.127
		methionylvaline	LC/MS pos			Peptide	Dipeptide	100003667	7010520	14486-13-6	2146	249.127
		phenylalanylalanine	LC/MS pos			Peptide	Dipeptide	100003589	6993123;5488196	3918-87-4	2120	237.123
		phenylalanylarginine	LC/MS pos			Peptide	Dipeptide	100003597	10268029	1238-09-1	1585	161.597
		phenylalanylaspartate	LC/MS pos			Peptide	Dipeptide	100003595	335051	22828-05-3	1920	281.113
		phenylalanylglutamate	LC/MS pos			Peptide	Dipeptide	100003596	4422358	3617-45-6	2045	295.129
		phenylalanylglycine	LC/MS pos			Peptide	Dipeptide	100003588	98207	721-90-4	2155	223.108
		phenylalanylhistidine	LC/MS pos			Peptide	Dipeptide	100004579			1500	303.145
		phenylalanylleucine	LC/MS pos			Peptide	Dipeptide	100003200	4078229	3303-55-7	3292	279.17
		phenylalanylserine	LC/MS pos			Peptide	Dipeptide	100003252	9859812	16053-39-7	1815	253.118
		phenylalanyltyrosine	LC/MS pos			Peptide	Dipeptide	100003593	515709	17355-18-9	2695	329.15
		phenylalanylvaline	LC/MS pos			Peptide	Dipeptide	100003590	4096934	3918-90-9	2624	265.155
		prolylglutamate	LC/MS pos			Peptide	Dipeptide	100003673	3563697	67644-00-2	980	245.113
		prolylglutamine	LC/MS pos			Peptide	Dipeptide	100003672			832	244.129
		prolylproline	LC/MS pos			Peptide	Dipeptide	100003678	11902928;11622593	20488-28-2	1484	213.123
		prolyltryptophan	LC/MS pos			Peptide	Dipeptide	100003680		35310-39-5	2699	302.15
		prolyltyrosine	LC/MS pos			Peptide	Dipeptide	100003681	152264;7408108	19786-36-8	1862	279.134
		prolylvaline	LC/MS pos			Peptide	Dipeptide	100003682	152307;6992339	52899-09-9	1653	215.139
		pyroglutamylvaline	LC/MS neg			Peptide	Dipeptide	100001132	152416	21282-10-0	1755	227.104
		serylisoleucine	LC/MS pos			Peptide	Dipeptide	100003201	71429009	510-791-9560	2050	219.134
		serylleucine	LC/MS pos			Peptide	Dipeptide	100003202	7015695	6665-16-3	2109	219.134
		serylmethionine	LC/MS pos			Peptide	Dipeptide	100003523	151087	3227-09-06	1565	237.09
		serylphenyalanine	LC/MS pos			Peptide	Dipeptide	100003253			2351	253.118
		seryltyrosine	LC/MS pos			Peptide	Dipeptide	100003525	4575735	21435-27-8	1735	269.113
		serylvaline	LC/MS pos			Peptide	Dipeptide	100003522	7020159	51782-06-0	1514	205.118
		threonylarginine	LC/MS pos			Peptide	Dipeptide	100003540	9900215	13448-26-5	658	276.167
		threonylisoleucine	LC/MS pos			Peptide	Dipeptide	100003203			2135	233.15
		threonylleucine	LC/MS pos			Peptide	Dipeptide	100003204	4420322	50299-12-2	2205	233.15
		threonylmethionine	LC/MS pos			Peptide	Dipeptide	100003535	7020165	90729-28-5	1665	251.106
		threonylphenylalanine	LC/MS pos			Peptide	Dipeptide	100001125	4099799;4099798	16875-27-7	2452	267.134
		threonylvaline	LC/MS pos			Peptide	Dipeptide	100003534	416721;4278432	99032-17-4	1596	219.134
		tryptophylasparagine	LC/MS pos			Peptide	Dipeptide	100003620		175027-11-9	1965	319.14
		tryptophylglutamate	LC/MS pos			Peptide	Dipeptide	100003619	3634442	36099-95-3	2260	334.14
		tryptophylglycine	LC/MS pos			Peptide	Dipeptide	100003609	263471	7360-09-0	2364	262.119
		tyrosylalanine	LC/MS pos			Peptide	Dipeptide	100003254	5496455;7020632	730-08-5	1598	253.118
		tyrosylarginine	LC/MS pos			Peptide	Dipeptide	100002091	2932		1164	169.595
		tyrosylglutamate	LC/MS pos			Peptide	Dipeptide	100003251	7009628		1561	311.124
		tyrosylglutamine	LC/MS pos			Peptide	Dipeptide	100003606		28252-40-6	1460	310.14
		tyrosylglycine	LC/MS pos			Peptide	Dipeptide	100003598	259323	673-05-5	1605	239.103
		tyrosylisoleucine	LC/MS pos			Peptide	Dipeptide	100003207	7019110	40829-32-1	2540	295.165
		tyrosylleucine	LC/MS pos			Peptide	Dipeptide	100003208	87071;7009561	17355-10-1	2690	295.165
		tyrosylphenylalanine	LC/MS pos			Peptide	Dipeptide	100003601	3421919	17355-11-2	2920	329.15
		tyrosyltyrosine	LC/MS pos			Peptide	Dipeptide	100003604	5057430	1050-28-8	2180	345.144
		tyrosylvaline	LC/MS pos			Peptide	Dipeptide	100003599	7009560;7009559	17355-09-8	2082	281.15
		valylalanine	LC/MS pos			Peptide	Dipeptide	100003636	334517	27493-61-4	1275.3	189.123
		valylaspartate	LC/MS pos			Peptide	Dipeptide	100003639	9964657	20556-16-5	1080	233.113
		valylglutamine	LC/MS pos			Peptide	Dipeptide	100003640	5253209	42854-54-6	1100	246.145
		valylglycine	LC/MS pos			Peptide	Dipeptide	100003641	136487	686-43-1	1372	175.108
		valylhistidine	LC/MS neg			Peptide	Dipeptide	100003642		13589-07-6	1670	253.131
		valylisoleucine	LC/MS pos			Peptide	Dipeptide	100003209	5246012;5246013	20556-14-3	2394	231.17
		valylleucine	LC/MS pos			Peptide	Dipeptide	100003210	352039	22906-55-4	2562	231.17
		valylmethionine	LC/MS pos			Peptide	Dipeptide	100003644	292427	14486-09-0	2012	249.127
		valylphenylalanine	LC/MS pos			Peptide	Dipeptide	100003645	6993119;6993120	3918-92-1	2819	265.155
		valylserine	LC/MS pos			Peptide	Dipeptide	100003647	139506	15388-94-8	979	205.118
		valylthreonine	LC/MS pos			Peptide	Dipeptide	100004584	4046492	72636-02-3	1120	219.134
		valyltyrosine	LC/MS pos			Peptide	Dipeptide	100003649	4065033	3061-91-4	2002	281.15
		valylvaline	LC/MS pos			Peptide	Dipeptide	100003650	409682;4280382	3918-94-3	1856	217.155
		cis-Cyclo[L-ala-L-Pro]	LC/MS pos			Peptide	Dipeptide	100004646	6428987		1952	169.097
		leucylglutamine*	LC/MS pos			Peptide	Dipeptide	100003183	4305457		1578	260.161
	Polypeptide	Ac-Ser-Asp-Lys-Pro-OH	LC/MS pos			Peptide	Polypeptide	100003761	4409396	127103-11-1	1760	488.235
Carbohydrate	Glycolysis, Gluconeogenesis, and Pyruvate Metabolism	1,5-anhydroglucitol (1,5-AG)	LC/MS neg	C07326	HMDB02712	Carbohydrate	Glycolysis, Gluconeogenesis, and Pyruvate Metabolism	100000580	64960	154-58-5	802	163.061
		glucose	GC/MS	C00031	HMDB00122	Carbohydrate	Glycolysis, Gluconeogenesis, and Pyruvate Metabolism	572	79025	50-99-7	1866.8	217.1
		glucose-6-phosphate (G6P)	LC/MS polar	C00668	HMDB01401	Carbohydrate	Glycolysis, Gluconeogenesis, and Pyruvate Metabolism	291	5958	103192-55-8	4537	259.022
		fructose 1,6-bisphosphate	LC/MS neg	C05378	HMDB01058	Carbohydrate	Glycolysis, Gluconeogenesis, and Pyruvate Metabolism	1253	172313	38099-82-0;103213-44-1	553.1	338.989
		dihydroxyacetone phosphate (DHAP)	LC/MS neg	C00111	HMDB01473	Carbohydrate	Glycolysis, Gluconeogenesis, and Pyruvate Metabolism	309	668	102783-56-2	603	168.991
		2-phosphoglycerate	LC/MS polar	C00631	HMDB03391	Carbohydrate	Glycolysis, Gluconeogenesis, and Pyruvate Metabolism	100000093	59	70195-25-4	4346	184.986
		3-phosphoglycerate	GC/MS	C00597	HMDB00807	Carbohydrate	Glycolysis, Gluconeogenesis, and Pyruvate Metabolism	132	724	80731-10-8	1754	357.1
		phosphoenolpyruvate (PEP)	LC/MS neg	C00074	HMDB00263	Carbohydrate	Glycolysis, Gluconeogenesis, and Pyruvate Metabolism	463	1005	10526-80-4	587.3	166.975
		pyruvate	LC/MS neg	C00022	HMDB00243	Carbohydrate	Glycolysis, Gluconeogenesis, and Pyruvate Metabolism	823	1060	127-17-3	732.4	87.0088
		lactate	GC/MS	C00186	HMDB00190	Carbohydrate	Glycolysis, Gluconeogenesis, and Pyruvate Metabolism	482	612	79-33-4	1102.8	116.9
		glycerate	GC/MS	C00258	HMDB00139	Carbohydrate	Glycolysis, Gluconeogenesis, and Pyruvate Metabolism	1052	752	600-19-1	1360.7	189
	Pentose Phosphate Pathway	6-phosphogluconate	LC/MS neg	C00345	HMDB01316	Carbohydrate	Pentose Phosphate Pathway	100000341	91493	921-62-0;53411-70-4	583.9	275.017
		ribose 5-phosphate	GC/MS	C00117	HMDB00618	Carbohydrate	Pentose Phosphate Pathway	19	447634	18265-46-8;108321-05-7	1928.4	315.1
		ribose 1-phosphate	LC/MS polar	C00620	HMDB01489	Carbohydrate	Pentose Phosphate Pathway	219	439236	50-99-7;58459-37-3	4025	229.012
		sedoheptulose-7-phosphate	LC/MS neg	C05382	HMDB01068	Carbohydrate	Pentose Phosphate Pathway	100001628	616	2646-35-7	599.6	289.033
		ribulose/xylulose 5-phosphate	GC/MS	C00199		Carbohydrate	Pentose Phosphate Pathway	100002179			1935	357.2
	Pentose Metabolism	ribulose	GC/MS	C00309	HMDB00621	Carbohydrate	Pentose Metabolism	100000147	151261	488-84-6	1662	306.1
		ribose	GC/MS	C00121	HMDB00283	Carbohydrate	Pentose Metabolism	914	5779	50-69-1	1652	204
		ribitol	GC/MS	C00474	HMDB00508	Carbohydrate	Pentose Metabolism	100000406	6912	488-81-3	1692.4	217
		ribonate	LC/MS polar			Carbohydrate	Pentose Metabolism	100001007	5460677	5336-08-03	2425	165.04
		xylonate	GC/MS	C05411	HMDB60256	Carbohydrate	Pentose Metabolism	100001627	6602431	73686-31-7	1722	292
		xylitol	GC/MS	C00379	HMDB02917	Carbohydrate	Pentose Metabolism	543	6912	87-99-0	1677.6	307.2
		arabitol	GC/MS	C01904	HMDB01851	Carbohydrate	Pentose Metabolism	100000012	94154	7643-75-6	1687.5	307.1
	Glycogen Metabolism	maltohexaose	LC/MS polar	C01936	HMDB12253	Carbohydrate	Glycogen Metabolism	100001448	439606	34620-77-4	5860	989.32
		maltopentaose	LC/MS polar	C06218	HMDB12254	Carbohydrate	Glycogen Metabolism	100001447	13489094	34620-76-3	5365	827.267
		maltotetraose	LC/MS polar	C02052	HMDB01296	Carbohydrate	Glycogen Metabolism	100000275	446495	34612-38-9	5000	711.22
		maltotriose	LC/MS polar	C01835	HMDB01262	Carbohydrate	Glycogen Metabolism	100000276	439586	1109-28-0	4286.4	549.167
		maltose	LC/MS polar	C00208	HMDB00163	Carbohydrate	Glycogen Metabolism	913	10991489	6363-53-7	3329.4	387.114
	Fructose, Mannose and Galactose Metabolism	fructose	GC/MS	C00095	HMDB00660	Carbohydrate	Fructose, Mannose and Galactose Metabolism	878	5984	57-48-7	1758	217
		sorbitol	GC/MS	C00794	HMDB00247	Carbohydrate	Fructose, Mannose and Galactose Metabolism	506	5780	6706-59-8	1843	319.1
		mannose	GC/MS	C00159	HMDB00169	Carbohydrate	Fructose, Mannose and Galactose Metabolism	803	18950	3458-28-4	1753.5	204
		galactose	GC/MS	C01582	HMDB00143	Carbohydrate	Fructose, Mannose and Galactose Metabolism	287	3037556	59-23-4	1793.8	203.9
		galactose 1-phosphate	LC/MS polar	C00446	HMDB00645	Carbohydrate	Fructose, Mannose and Galactose Metabolism	100000300	123912	19046-60-7	4552	259.022
		galactonate	LC/MS polar	C00880	HMDB00565	Carbohydrate	Fructose, Mannose and Galactose Metabolism	100001026	128869	299-28-5	3085	195.051
	Nucleotide Sugar	cytidine 5'-monophospho-N-acetylneuraminic acid	LC/MS neg	C00128	HMDB01176	Carbohydrate	Nucleotide Sugar	1223	448209	3063-71-6	650	613.14
	Aminosugar Metabolism	glucuronate	LC/MS polar	C00191	HMDB00127	Carbohydrate	Aminosugar Metabolism	100000257	444791	207300-70-7	3233.3	193.035
		N-acetylglucosamine	GC/MS	C00140	HMDB00215	Carbohydrate	Aminosugar Metabolism	100000281	24139	7512-17-6	1903.3	245
		N-acetylglucosamine 6-phosphate	LC/MS polar	C00357	HMDB02817	Carbohydrate	Aminosugar Metabolism	1213	439219	102029-88-9	4114	300.049
		N-acetyl-glucosamine 1-phosphate	LC/MS polar	C04256	HMDB01367	Carbohydrate	Aminosugar Metabolism	1212	440364	31281-59-1	4052	300.049
		N-acetylmannosamine	GC/MS	C00140	HMDB00835	Carbohydrate	Aminosugar Metabolism	1217	439281	7772-94-3	1882.5	245.1
		N-acetylneuraminate	LC/MS pos	C00270	HMDB00230	Carbohydrate	Aminosugar Metabolism	1162	439197	131-48-6	796.9	310.113
		erythronate*	LC/MS polar		HMDB00613	Carbohydrate	Aminosugar Metabolism	100001320	2781043	88759-55-1	2186	135.03
	Advanced Glycation End-product	N6-carboxymethyllysine	LC/MS polar			Carbohydrate	Advanced Glycation End-product	100001768		5746-04-03	4315	203.104
Energy	TCA Cycle	citrate	LC/MS neg	C00158	HMDB00094	Energy	TCA Cycle	1124	311	77-92-9	582	191.02
		aconitate [cis or trans]	LC/MS neg			Energy	TCA Cycle	100001359			580	173.009
		alpha-ketoglutarate	LC/MS polar	C00026	HMDB00208	Energy	TCA Cycle	93	51	305-72-6;328-50-7;22202-68-2	2700	145.014
		succinylcarnitine	LC/MS pos			Energy	TCA Cycle	100001948			1419	262.129
		succinate	LC/MS polar	C00042	HMDB00254	Energy	TCA Cycle	252	1110	110-15-6	3149	117.019
		fumarate	GC/MS	C00122	HMDB00134	Energy	TCA Cycle	330	444972	100-17-8	1382.1	245
		malate	GC/MS	C00149	HMDB00156	Energy	TCA Cycle	409	525	6915-15-7	1502	233
		oxaloacetate	LC/MS neg	C00036	HMDB00223	Energy	TCA Cycle	447	970	328-42-7	575	130.999
		tricarballylate	LC/MS neg	C19806	HMDB31193	Energy	TCA Cycle	2053	14925	99-14-9	578	175.025
	Oxidative Phosphorylation	phosphate	GC/MS	C00009	HMDB01429	Energy	Oxidative Phosphorylation	461	1061	7664-38-2	1307.7	298.9
Lipid	Medium Chain Fatty Acid	caproate (6:0)	LC/MS neg	C01585	HMDB00535	Lipid	Medium Chain Fatty Acid	926	8892	142-62-1	2713.7	115.076
		caprylate (8:0)	LC/MS neg	C06423	HMDB00482	Lipid	Medium Chain Fatty Acid	932	379	124-07-2	4362	143.108
		5-dodecenoate (12:1n7)	LC/MS neg		HMDB00529	Lipid	Medium Chain Fatty Acid	100001232	5312378	2430-94-6	5224	197.155
	Long Chain Fatty Acid	myristate (14:0)	LC/MS neg	C06424	HMDB00806	Lipid	Long Chain Fatty Acid	519	11005	544-63-8	5440	227.202
		myristoleate (14:1n5)	LC/MS neg	C08322	HMDB02000	Lipid	Long Chain Fatty Acid	100001198	5281119	544-64-9	5346.9	225.186
		pentadecanoate (15:0)	GC/MS	C16537	HMDB00826	Lipid	Long Chain Fatty Acid	980	13849	1002-84-2;10002-84-2	1853.5	299.2
		palmitate (16:0)	LC/MS neg	C00249	HMDB00220	Lipid	Long Chain Fatty Acid	424	985	57-10-3	5618	255.233
		palmitoleate (16:1n7)	LC/MS neg	C08362	HMDB03229	Lipid	Long Chain Fatty Acid	452	445638	373-49-9	5475	253.217
		margarate (17:0)	LC/MS neg		HMDB02259	Lipid	Long Chain Fatty Acid	891	10465	506-12-7	5731	269.249
		10-heptadecenoate (17:1n7)	LC/MS neg			Lipid	Long Chain Fatty Acid	100001278	5312435	29743-97-3	5555	267.233
		stearate (18:0)	LC/MS neg	C01530	HMDB00827	Lipid	Long Chain Fatty Acid	439	5281	57-11-4	5872	283.264
		oleate (18:1n9)	GC/MS	C00712	HMDB00207	Lipid	Long Chain Fatty Acid	442	445639	112-80-1	1984.4	339.2
		cis-vaccenate (18:1n7)	GC/MS	C08367	HMDB03231	Lipid	Long Chain Fatty Acid	100001228	5282761	506-17-2	1987	339.3
		nonadecanoate (19:0)	LC/MS neg	C16535	HMDB00772	Lipid	Long Chain Fatty Acid	892	12591	646-30-0	6068	297.28
		10-nonadecenoate (19:1n9)	LC/MS neg		HMDB13622	Lipid	Long Chain Fatty Acid	100001277	5312513	73033-09-7	5780	295.264
		eicosenoate (20:1n9 or 11)	LC/MS neg			Lipid	Long Chain Fatty Acid	100001335	5282768		5950	309.28
		erucate (22:1n9)	LC/MS neg	C08316	HMDB02068	Lipid	Long Chain Fatty Acid	1087	5281116	112-86-7	6355.6	337.311
	Polyunsaturated Fatty Acid (n3 and n6)	stearidonate (18:4n3)	LC/MS neg	C16300	HMDB06547	Lipid	Polyunsaturated Fatty Acid (n3 and n6)	100001229	5312508	111174-40-4	5395	275.202
		eicosapentaenoate (EPA; 20:5n3)	LC/MS neg	C06428	HMDB01999	Lipid	Polyunsaturated Fatty Acid (n3 and n6)	2050	446284	10-2005-9;10417-94-4	5450	301.217
		docosapentaenoate (n3 DPA; 22:5n3)	LC/MS neg	C16513	HMDB01976	Lipid	Polyunsaturated Fatty Acid (n3 and n6)	100001181	6441454	2234-74-4	5571	329.249
		docosahexaenoate (DHA; 22:6n3)	LC/MS neg	C06429	HMDB02183	Lipid	Polyunsaturated Fatty Acid (n3 and n6)	100000665	445580	6217-54-5	5525	327.233
		linoleate (18:2n6)	LC/MS neg	C01595	HMDB00673	Lipid	Polyunsaturated Fatty Acid (n3 and n6)	180	5280450	60-33-3	5535	279.233
		linolenate [alpha or gamma; (18:3n3 or 6)]	LC/MS neg	C06427		Lipid	Polyunsaturated Fatty Acid (n3 and n6)	100001337	5280934		5450	277.217
		dihomo-linolenate (20:3n3 or n6)	LC/MS neg	C03242	HMDB02925	Lipid	Polyunsaturated Fatty Acid (n3 and n6)	100001739	5280581	17046-59-2	5596	305.249
		arachidonate (20:4n6)	LC/MS neg	C00219	HMDB01043	Lipid	Polyunsaturated Fatty Acid (n3 and n6)	229	444899	506-32-1	5535	303.233
		adrenate (22:4n6)	LC/MS neg	C16527	HMDB02226	Lipid	Polyunsaturated Fatty Acid (n3 and n6)	100001193	5497181	2091-25-0	5678	331.264
		docosapentaenoate (n6 DPA; 22:5n6)	LC/MS neg	C16513	HMDB13123	Lipid	Polyunsaturated Fatty Acid (n3 and n6)	100001580	6441454	25182-74-5	5624.5	329.249
		docosadienoate (22:2n6)	LC/MS neg	C16533		Lipid	Polyunsaturated Fatty Acid (n3 and n6)	100001182	5282807	7370-49-2	6034	335.296
		dihomo-linoleate (20:2n6)	LC/MS neg	C16525	HMDB05060	Lipid	Polyunsaturated Fatty Acid (n3 and n6)	1231	6439848	2091-39-6	5730	307.264
		mead acid (20:3n9)	LC/MS neg		HMDB10378	Lipid	Polyunsaturated Fatty Acid (n3 and n6)	100001472	5312531	20590-32-3	5650	305.249
	Fatty Acid, Branched	15-methylpalmitate (isobar with 2-methylpalmitate)	LC/MS neg			Lipid	Fatty Acid, Branched	100002945	17903417		5695	269.249
		17-methylstearate	LC/MS neg			Lipid	Fatty Acid, Branched	100002356	3083779	2724-59-6	5993	297.28
	Fatty Acid, Dicarboxylate	azelate (nonanedioate)	LC/MS neg	C08261	HMDB00784	Lipid	Fatty Acid, Dicarboxylate	2029	2266	123-99-9	1276	187.098
		sebacate (decanedioate)	LC/MS neg	C08277	HMDB00792	Lipid	Fatty Acid, Dicarboxylate	100001211	5192	111-20-6	1788	201.113
	Fatty Acid, Amino	2-aminoheptanoate	LC/MS pos			Lipid	Fatty Acid, Amino	100004542	227939	1115-90-8	2530	146.118
	Fatty Acid Synthesis	2-methylmalonyl carnitine	LC/MS pos		HMDB13133	Lipid	Fatty Acid Synthesis	100001596	53481628	149181-64-6	1552.7	262.129
	Fatty Acid Metabolism	acetyl CoA	LC/MS neg	C00024	HMDB01206	Lipid	Fatty Acid Metabolism	1830	444493	102029-73-2	1691	403.556
	Fatty Acid Metabolism (also BCAA Metabolism)	butyrylcarnitine	LC/MS pos	C02862	HDMB02013	Lipid	Fatty Acid Metabolism (also BCAA Metabolism)	100001054	439829	25576-40-3	1977	232.154
		butyrylglycine	LC/MS neg		HMDB00808	Lipid	Fatty Acid Metabolism (also BCAA Metabolism)	100001151	88412	20208-73-5	1470	144.067
		propionylcarnitine	LC/MS pos	C03017	HMDB00824	Lipid	Fatty Acid Metabolism (also BCAA Metabolism)	100001162	107738	17298-37-2	1590	218.139
		propionylglycine	LC/MS polar		HMDB00783	Lipid	Fatty Acid Metabolism (also BCAA Metabolism)	100001150	98681	21709-90-0	1502.5	130.051
		methylmalonate (MMA)	LC/MS polar	C02170	HMDB00202	Lipid	Fatty Acid Metabolism (also BCAA Metabolism)	418	487	516-05-2	3078.4	117.019
	Fatty Acid Metabolism(Acyl Glycine)	valerylglycine	LC/MS pos		HMDB00927	Lipid	Fatty Acid Metabolism(Acyl Glycine)	100001451	4737557	24003-66-5	2814	160.097
		hexanoylglycine	LC/MS neg		HMDB00701	Lipid	Fatty Acid Metabolism(Acyl Glycine)	100001527	99463	24003-67-6	2900	172.098
	Fatty Acid Metabolism(Acyl Carnitine)	acetylcarnitine	LC/MS pos	C02571	HMDB00201	Lipid	Fatty Acid Metabolism(Acyl Carnitine)	100000802	1	5080-50-2	1166.9	204.123
		hydroxybutyrylcarnitine*	LC/MS pos		HMDB13127	Lipid	Fatty Acid Metabolism(Acyl Carnitine)	100003926	53481617		1477	248.149
		valerylcarnitine	LC/MS pos		HMDB13128	Lipid	Fatty Acid Metabolism(Acyl Carnitine)	100001394	6426903		2555	246.17
		hexanoylcarnitine	LC/MS pos		HMDB00705	Lipid	Fatty Acid Metabolism(Acyl Carnitine)	100000781	6426853	6920-35-0	3194	260.186
		octanoylcarnitine	LC/MS pos	C02838	HMDB00791	Lipid	Fatty Acid Metabolism(Acyl Carnitine)	100001247	123701	3671-77-0	4090	288.217
		palmitoylcarnitine	LC/MS pos	C02990	HMDB00222	Lipid	Fatty Acid Metabolism(Acyl Carnitine)	100000776	461	6865-14-1	5204	400.342
		stearoylcarnitine	LC/MS pos		HMDB00848	Lipid	Fatty Acid Metabolism(Acyl Carnitine)	100001391	6426855	18822-91-8	5256	428.373
		linoleoylcarnitine*	LC/MS pos		HMDB06469	Lipid	Fatty Acid Metabolism(Acyl Carnitine)	100003151	6450015	36816-10-1	5190	424.342
		oleoylcarnitine	LC/MS pos		HMDB05065	Lipid	Fatty Acid Metabolism(Acyl Carnitine)	100001501	6441392;53477789	38677-66-6	5215	426.358
	Carnitine Metabolism	deoxycarnitine	LC/MS pos	C01181	HMDB01161	Lipid	Carnitine Metabolism	100001662	134	6249-56-5	742.4	146.118
		carnitine	LC/MS pos	C00318	HMDB00062	Lipid	Carnitine Metabolism	100000007	10917	461-05-2	688.9	162.112
		myristoleoylcarnitine*	LC/MS pos			Lipid	Carnitine Metabolism	100006051		889848-55-9	5120	370.295
	Ketone Bodies	3-hydroxybutyrate (BHBA)	LC/MS polar	C01089	HMDB00357	Lipid	Ketone Bodies	254	441	625-72-9	1443.3	103.04
	Fatty Acid, Monohydroxy	4-hydroxybutyrate (GHB)	LC/MS polar	C00989	HMDB00710	Lipid	Fatty Acid, Monohydroxy	100001507	10413	502-85-2	1765	103.04
		alpha-hydroxycaproate	LC/MS neg		HMDB01624	Lipid	Fatty Acid, Monohydroxy	100001723	99824	6064-63-7	1920	131.071
		2-hydroxyoctanoate	LC/MS neg		HMDB02264	Lipid	Fatty Acid, Monohydroxy	100000743	94180	617-73-2	3736.8	159.103
		2-hydroxydecanoate	LC/MS neg			Lipid	Fatty Acid, Monohydroxy	100004089	21488	5393-81-7	4840	187.134
		3-hydroxyoctanoate	LC/MS neg		HMDB01954	Lipid	Fatty Acid, Monohydroxy	100000773	26613	88930-08-9	3446	159.103
		3-hydroxydecanoate	LC/MS neg		HMDB02203	Lipid	Fatty Acid, Monohydroxy	100000997	26612	5561-87-5	4634.7	187.134
		8-hydroxyoctanoate	LC/MS neg		HMDB00711	Lipid	Fatty Acid, Monohydroxy	100000956	69820	764-89-6	2300.4	159.103
		16-hydroxypalmitate	LC/MS neg	C18218	HMDB06294	Lipid	Fatty Acid, Monohydroxy	100002953	10466	506-13-8	5236.2	271.228
		13-HODE + 9-HODE	LC/MS neg			Lipid	Fatty Acid, Monohydroxy	100002196	43013		5275	295.228
	Fatty Acid, Dihydroxy	12,13-DiHOME	LC/MS neg	C14829	HMDB04705	Lipid	Fatty Acid, Dihydroxy	62	10236635	263399-35-5	5137	313.238
		9,10-DiHOME	LC/MS neg	C14828	HMDB04704	Lipid	Fatty Acid, Dihydroxy	179	9966640	263399-34-4	5180	313.238
	Eicosanoid	prostaglandin F2alpha	LC/MS neg	C00639	HMDB01139	Lipid	Eicosanoid	100000574	5280363	551-11-1	4658	353.233
		5-HETE	LC/MS neg	C04805	HMDB11134	Lipid	Eicosanoid	100002137	5280733	73307-52-5	5382	319.228
		15-HETE	LC/MS neg	C04742	HMDB02110	Lipid	Eicosanoid	100000565	5280724	54845-95-3	5298	319.228
	Endocannabinoid	oleic ethanolamide	LC/MS neg		HMDB02088	Lipid	Endocannabinoid	1137	5283454	11-58-0;111-58-0	6900	324.291
		palmitoyl ethanolamide	LC/MS neg	C16512	HMDB02100	Lipid	Endocannabinoid	1489	4671	544-31-0	6760	298.275
	Inositol Metabolism	myo-inositol	GC/MS	C00137	HMDB00211	Lipid	Inositol Metabolism	363	892	87-89-8	1924.9	217
		chiro-inositol	GC/MS	C19891	HMDB34220	Lipid	Inositol Metabolism	100001859		643-12-9	1857	318.1
		scyllo-inositol	GC/MS	C06153	HMDB06088	Lipid	Inositol Metabolism	100001215	892	488-59-5	1893.8	318.2
		inositol 1-phosphate (I1P)	LC/MS polar	C04006	HMDB00213	Lipid	Inositol Metabolism	370	440194	573-35-3;106032-59-1	4785	259.022
	Phospholipid Metabolism	choline	LC/MS pos	C00114	HMDB00097	Lipid	Phospholipid Metabolism	1256	305	67-48-1	675	104.107
		choline phosphate	LC/MS pos	C00588	HMDB01565	Lipid	Phospholipid Metabolism	267	1014	72556-74-2	692.5	184.073
		cytidine 5'-diphosphocholine	LC/MS polar	C00307	HMDB01413	Lipid	Phospholipid Metabolism	1220	13804	33818-15-4	4200	533.106
		glycerophosphorylcholine (GPC)	LC/MS pos	C00670	HMDB00086	Lipid	Phospholipid Metabolism	100000269	71920	28319-77-9	709.9	258.11
		ethanolamine	GC/MS	C00189	HMDB00149	Lipid	Phospholipid Metabolism	420	700	141-43-5	1304	174.1
		phosphoethanolamine	LC/MS neg	C00346	HMDB00224	Lipid	Phospholipid Metabolism	1026	1015	1071-23-4	638	140.012
		cytidine-5'-diphosphoethanolamine	LC/MS polar	C00570	HMDB01564	Lipid	Phospholipid Metabolism	100001407	123727	72842-05-8	4210	445.053
		glycerophosphoethanolamine	LC/MS polar	C01233	HMDB00114	Lipid	Phospholipid Metabolism	100001620	123874	33049-08-0	3075	214.049
		glycerophosphoinositol*	LC/MS polar			Lipid	Phospholipid Metabolism	100001621		16824-65-0	3850	333.059
	Lysolipid	1-myristoylglycerophosphocholine (14:0)	LC/MS neg	C04230	HMDB10379	Lipid	Lysolipid	100001383	460604	20559-16-4	5975.6	542.31
		2-myristoylglycerophosphocholine*	LC/MS pos			Lipid	Lysolipid	100001563			5470.1	468.308
		1-pentadecanoylglycerophosphocholine (15:0)*	LC/MS pos			Lipid	Lysolipid	100002173			5568	482.324
		1-palmitoylglycerophosphocholine (16:0)	LC/MS neg			Lipid	Lysolipid	100001263	86554	17364-16-8	6380	570.341
		2-palmitoylglycerophosphocholine*	LC/MS neg			Lipid	Lysolipid	100001562	15061532		6215	570.341
		1-palmitoleoylglycerophosphocholine (16:1)*	LC/MS neg			Lipid	Lysolipid	100001511	24779461		5794	568.326
		2-palmitoleoylglycerophosphocholine*	LC/MS pos			Lipid	Lysolipid	100001561			5490	494.324
		1-margaroylglycerophosphocholine (17:0)	LC/MS pos	C04230	HMDB12108	Lipid	Lysolipid	100001264	24779463	50930-23-9	5740	510.355
		2-margaroylglycerophosphocholine*	LC/MS pos			Lipid	Lysolipid	100001564			5685	510.355
		1-stearoylglycerophosphocholine (18:0)	LC/MS neg			Lipid	Lysolipid	100001271	497299	19420-57-6	6870	598.373
		2-stearoylglycerophosphocholine*	LC/MS pos			Lipid	Lysolipid	100001555	10208382		5777	524.371
		1-oleoylglycerophosphocholine (18:1)	LC/MS neg			Lipid	Lysolipid	100001272	16081932	19420-56-5	6250	596.357
		2-oleoylglycerophosphocholine*	LC/MS pos			Lipid	Lysolipid	100001556			5660	522.355
		1-linoleoylglycerophosphocholine (18:2n6)	LC/MS neg	C04100		Lipid	Lysolipid	100001395	11988421		6160	594.341
		2-linoleoylglycerophosphocholine*	LC/MS neg			Lipid	Lysolipid	100001557			6013.2	594.341
		1-linolenoylglycerophosphocholine (18:3n3)*	LC/MS pos			Lipid	Lysolipid	100005350			5506	518.324
		2-linolenoylglycerophosphocholine(18:3n3)*	LC/MS pos			Lipid	Lysolipid	100005357			5490	518.324
		1-nonadecanoylglycerophosphocholine(19:0)	LC/MS pos			Lipid	Lysolipid	100005353		108273-88-7	5950	538.387
		1-dihomo-linoleoylglycerophosphocholine (20:2n6)*	LC/MS neg			Lipid	Lysolipid	100001553			6250	622.373
		1-arachidoylglycerophosphocholine (20:0)	LC/MS pos	C04230	HMDB10390	Lipid	Lysolipid	100001384	24779473		6111	552.402
		1-eicosenoylglycerophosphocholine (20:1n9)*	LC/MS pos			Lipid	Lysolipid	100005352			5878	550.387
		1-eicosatrienoylglycerophosphocholine (20:3)*	LC/MS neg			Lipid	Lysolipid	100001552			6029	620.357
		2-eicosatrienoylglycerophosphocholine*	LC/MS pos			Lipid	Lysolipid	100001558			5578.6	546.355
		1-arachidonoylglycerophosphocholine (20:4n6)*	LC/MS neg	C05208		Lipid	Lysolipid	100001551			6074	618.341
		2-arachidonoylglycerophosphocholine*	LC/MS neg			Lipid	Lysolipid	100001554			5965	618.341
		1-eicosapentaenoylglycerophosphocholine (20:5n3)*	LC/MS neg			Lipid	Lysolipid	100005351			5689	616.326
		1-docosapentaenoylglycerophosphocholine (22:5n3)*	LC/MS neg			Lipid	Lysolipid	100002063			5958	644.357
		2-docosapentaenoylglycerophosphocholine (22:5n3)*	LC/MS pos			Lipid	Lysolipid	100002066			5550	570.355
		1-docosapentaenoylglycerophosphocholine (22:5n6)*	LC/MS neg			Lipid	Lysolipid	100005673			6050	644.357
		1-docosahexaenoylglycerophosphocholine (22:6n3)*	LC/MS neg			Lipid	Lysolipid	100001566			5831	642.341
		2-docosahexaenoylglycerophosphocholine*	LC/MS neg			Lipid	Lysolipid	100001565			5760	642.341
		1-palmitoylplasmenylethanolamine*	LC/MS neg			Lipid	Lysolipid	100003000			6285	436.283
		1-stearoylplasmenylethanolamine*	LC/MS neg			Lipid	Lysolipid	100003001			6500	464.315
		1-oleoylplasmenylethanolamine*	LC/MS neg			Lipid	Lysolipid	100005372			6250	462.299
		1-palmitoylglycerophosphoethanolamine	LC/MS neg		HMDB11503	Lipid	Lysolipid	100001567	9547069		6057.2	452.278
		2-palmitoylglycerophosphoethanolamine*	LC/MS neg			Lipid	Lysolipid	100001652			5919	452.278
		1-margaroylglycerophosphoethanolamine*	LC/MS neg			Lipid	Lysolipid	100002171			6218	466.294
		1-stearoylglycerophosphoethanolamine	LC/MS neg		HMDB11130	Lipid	Lysolipid	100001461	9547068	69747-55-3	6514	480.31
		2-stearoylglycerophosphoethanolamine*	LC/MS neg			Lipid	Lysolipid	100003901			6350	480.31
		1-oleoylglycerophosphoethanolamine	LC/MS neg		HMDB11506	Lipid	Lysolipid	100001569	9547071	89576-29-4	6125.1	478.294
		2-oleoylglycerophosphoethanolamine*	LC/MS neg			Lipid	Lysolipid	100001651			6000	478.294
		1-palmitoleoylglycerophosphoethanolamine*	LC/MS neg			Lipid	Lysolipid	100001784			5691	450.263
		1-linoleoylglycerophosphoethanolamine*	LC/MS neg		HMDB11507	Lipid	Lysolipid	100001570	52925130		5900	476.278
		2-linoleoylglycerophosphoethanolamine*	LC/MS neg			Lipid	Lysolipid	100001776			5813	476.278
		1-arachidonoylglycerophosphoethanolamine*	LC/MS neg		HMDB11517	Lipid	Lysolipid	100001571	42607465		5874	500.278
		2-arachidonoylglycerophosphoethanolamine*	LC/MS neg			Lipid	Lysolipid	100001674			5793	500.278
		2-docosahexaenoylglycerophosphoethanolamine*	LC/MS neg			Lipid	Lysolipid	100002061			5707	524.278
		1-docosahexaenoylglycerophosphoethanolamine*	LC/MS neg			Lipid	Lysolipid	100002060			5848	524.278
		1-palmitoylglycerophosphoinositol*	LC/MS neg			Lipid	Lysolipid	100001655			5564	571.289
		1-stearoylglycerophosphoinositol	LC/MS neg			Lipid	Lysolipid	100000656		796963-93-4	5794.3	599.32
		2-stearoylglycerophosphoinositol*	LC/MS neg			Lipid	Lysolipid	100003008			5728	599.32
		1-oleoylglycerophosphoinositol*	LC/MS neg			Lipid	Lysolipid	100001777			5599	597.305
		1-linoleoylglycerophosphoinositol*	LC/MS neg			Lipid	Lysolipid	100001778			5494	595.289
		2-linoleoylglycerophosphoinositol*	LC/MS neg			Lipid	Lysolipid	100003006			5437	595.289
		1-arachidonoylglycerophosphoinositol*	LC/MS neg			Lipid	Lysolipid	100001654			5482	619.289
		2-arachidonoylglycerophosphoinositol*	LC/MS neg			Lipid	Lysolipid	100002470			5443	619.289
		1-stearoylglycerophosphoserine*	LC/MS neg			Lipid	Lysolipid	100004327	9547101		5800	524.299
		1-oleoylglycerophosphoserine	LC/MS neg			Lipid	Lysolipid	100000630	9547099		5607	522.284
		1-palmitoylglycerophosphoglycerol*	LC/MS neg			Lipid	Lysolipid	100005717	3300276		5570	483.273
		1-palmitoylglycerophosphoserine*	LC/MS neg			Lipid	Lysolipid	100005805	9547100		5572	496.268
		1-stearoylglycerophosphoglycerol	LC/MS neg			Lipid	Lysolipid	100001462			5816	511.304
		2-nonadecanoylglycerophosphocholine(19:0)*	LC/MS pos			Lipid	Lysolipid	100005354			5877	538.387
		oleoyl-linoleoyl-glycerophosphoinositol (1)*	LC/MS polar			Lipid	Lysolipid	100006140			902	859.534
		oleoyl-oleoyl-glycerophosphocholine (1)*	LC/MS polar			Lipid	Lysolipid	100006144			853	830.592
		oleoyl-oleoyl-glycerophosphocholine (2)*	LC/MS polar			Lipid	Lysolipid	100006145			778	830.592
		palmitoyl-arachidonoyl-glycerophosphocholine (1)*	LC/MS polar			Lipid	Lysolipid	100006132			870	826.56
		palmitoyl-linoleoyl-glycerophosphocholine (1)*	LC/MS polar			Lipid	Lysolipid	100006133			870	802.56
		palmitoyl-linoleoyl-glycerophosphocholine (2)*	LC/MS polar			Lipid	Lysolipid	100006134			783	802.56
		palmitoyl-linoleoyl-glycerophosphoinositol (1)*	LC/MS polar			Lipid	Lysolipid	100006138			910	833.518
		palmitoyl-oleoyl-glycerophosphocholine (1)*	LC/MS polar			Lipid	Lysolipid	100006142			853	804.576
		palmitoyl-oleoyl-glycerophosphoglycerol (1)*	LC/MS polar			Lipid	Lysolipid	100006137			716	747.519
		stearoyl-arachidonoyl-glycerophosphocholine (1)*	LC/MS polar			Lipid	Lysolipid	100006135			869	854.591
		stearoyl-arachidonoyl-glycerophosphoinositol (1)*	LC/MS polar			Lipid	Lysolipid	100006136			897	885.549
	Glycerolipid Metabolism	glycerol	LC/MS neg	C00116	HMDB00131	Lipid	Glycerolipid Metabolism	1254	753	56-81-5	758	91.0401
		glycerol 3-phosphate (G3P)	LC/MS polar	C00093	HMDB00126	Lipid	Glycerolipid Metabolism	100000258	754	29849-82-9	3938.7	171.006
	Monoacylglycerol	1-myristoylglycerol (1-monomyristin)	LC/MS neg	C01885	HMDB11561	Lipid	Monoacylglycerol	100001618	79050	75685-84-6	6353.3	227.202
		2-myristoylglycerol (2-monomyristin)	LC/MS neg			Lipid	Monoacylglycerol	100001408	137938	27214-38-6	6230	227.202
		1-palmitoylglycerol (1-monopalmitin)	LC/MS neg		HMDB31074	Lipid	Monoacylglycerol	100000827	14900	542-44-9	6400	255.233
		2-palmitoylglycerol (2-monopalmitin)	LC/MS neg		HMDB11533	Lipid	Monoacylglycerol	100001048	123409	23470-00-0	6628.9	255.233
		1-margaroylglycerol (1-monoheptadecanoin)	LC/MS neg			Lipid	Monoacylglycerol	100001429	107036	68002-72-2	6571	269.249
		1-stearoylglycerol (1-monostearin)	GC/MS	D01947	HMDB31075	Lipid	Monoacylglycerol	100000932	24699	123-94-4;31566-31-1	2186.6	399.4
		1-oleoylglycerol (1-monoolein)	LC/MS neg		HMDB11567	Lipid	Monoacylglycerol	100000924	5283468	111-03-5	6794	281.249
		2-oleoylglycerol (2-monoolein)	LC/MS neg			Lipid	Monoacylglycerol	100000943	5319879	3443-84-3	6950	281.249
		1-linoleoylglycerol (1-monolinolein)	LC/MS neg			Lipid	Monoacylglycerol	100001040	5283469	2277-28-3	6477	279.233
		2-linoleoylglycerol (2-monolinolein)	LC/MS neg		HMDB11538	Lipid	Monoacylglycerol	100000987	5365676	3443-82-1	6250	279.233
		1-linolenoylglycerol	LC/MS neg		HMDB11569	Lipid	Monoacylglycerol	100001435	53480978		6214	277.217
		1-arachidonylglycerol	LC/MS neg	C13857	HMDB11572	Lipid	Monoacylglycerol	100001433	5282281	35474-99-8	6450	303.233
		2-arachidonoyl glycerol	LC/MS neg	C13856	HMDB04666	Lipid	Monoacylglycerol	100000584	5282280	53847-30-6	6170	303.233
		1-docosahexaenoylglycerol (1-monodocosahexaenoin)	LC/MS neg			Lipid	Monoacylglycerol	100001481			6522.8	309.222
		1-dihomo-linolenyl-glycerol (alpha, gamma)	LC/MS neg			Lipid	Monoacylglycerol	100006121			6220	305.249
	Diacylglycerol	1,2-dipalmitoylglycerol	GC/MS		HMDB07098	Lipid	Diacylglycerol	850	99931	40290-32-2	2600	313.3
	Sphingolipid Metabolism	sphinganine	LC/MS pos	C00836	HMDB00269	Lipid	Sphingolipid Metabolism	313	3126	3102-56-5	5178.3	302.305
		palmitoyl sphingomyelin	LC/MS polar			Lipid	Sphingolipid Metabolism	100002107	9939941	6254-89-3	870	747.566
		stearoyl sphingomyelin	LC/MS polar	C00550	HMDB01348	Lipid	Sphingolipid Metabolism	1538	6453725	85187-10-6;85187-10-6	979	775.597
		sphingosine	LC/MS pos	C00319	HMDB00252	Lipid	Sphingolipid Metabolism	297	5353955	123-78-4	5179.9	300.29
		N-palmitoyl-sphingosine*	LC/MS polar		HMDB04949	Lipid	Sphingolipid Metabolism	1518	5283564	24696-26-2	703	582.51
		nervonoyl sphingomyelin*	LC/MS polar			Lipid	Sphingolipid Metabolism	100005986		94359-13-4	850	857.675
		palmitoleoyl sphingomyelin*	LC/MS polar			Lipid	Sphingolipid Metabolism	100004329			866	745.55
	Mevalonate Metabolism	3-hydroxy-3-methylglutarate	LC/MS polar	C03761	HMDB00355	Lipid	Mevalonate Metabolism	112	1662	503-49-1	2700	161.046
	Sterol	squalene	GC/MS	C00751	HMDB00256	Lipid	Sterol	508	638072	111-02-4	2205	69
		cholesterol	GC/MS	C00187	HMDB00067	Lipid	Sterol	266	11025495	57-88-5	2316.9	329.3
		coprostanol	GC/MS			Lipid	Sterol	100005346		360-68-9	2289	215.2
		beta-sitosterol	GC/MS	C01753	HMDB00852	Lipid	Sterol	100001033	222284	83-46-5	2380.8	357.4
		campesterol	GC/MS	C01789	HMDB02869	Lipid	Sterol	100001269	173183	474-62-4	2353	343.4
		7-hydroxycholesterol (alpha or beta)	LC/MS pos			Lipid	Sterol	100005999			6164	367.336
	Steroid	pregnenolone sulfate	LC/MS neg		HMDB00774	Lipid	Steroid	100002129	105074	1247-64-9	5100	395.19
		pregn steroid monosulfate*	LC/MS neg			Lipid	Steroid	100002067		1247-64-9	5000	397.205
		androsterone sulfate	LC/MS neg		HMDB02759	Lipid	Steroid	100001073	159663	2479-86-9	5022	369.174
	Primary Bile Acid Metabolism	cholate	LC/MS neg	C00695	HMDB00619	Lipid	Primary Bile Acid Metabolism	136	221493	81-25-4	5165	407.28
		glycocholate	LC/MS neg	C01921	HMDB00138	Lipid	Primary Bile Acid Metabolism	342	10140	475-31-0;863-57-0	5163	464.302
		taurocholate	LC/MS neg	C05122	HMDB00036	Lipid	Primary Bile Acid Metabolism	1648	6675	145-42-6	5150	514.284
		chenodeoxycholate	LC/MS neg	C02528	HMDB00518	Lipid	Primary Bile Acid Metabolism	1123	10133	474-24-9;474-25-9	5264	391.285
		glycochenodeoxycholate	LC/MS neg	C05466	HMDB00637	Lipid	Primary Bile Acid Metabolism	1628	12544	16564-43-5	5236.1	448.307
		taurochenodeoxycholate	LC/MS neg	C05465	HMDB00951	Lipid	Primary Bile Acid Metabolism	1629	387316	6009-98-9	5250	498.289
		beta-muricholate	LC/MS neg	C17726	HMDB00415	Lipid	Primary Bile Acid Metabolism	100001066	5283853	2393-59-1	4794	407.28
		alpha-muricholate	LC/MS neg	C17647	HMDB00506	Lipid	Primary Bile Acid Metabolism	100001280	3083761	2393-58-0	4765	407.28
		tauro-alpha-muricholate	LC/MS neg			Lipid	Primary Bile Acid Metabolism	100004064			4745	514.284
		tauro-beta-muricholate	LC/MS neg		HMDB00932	Lipid	Primary Bile Acid Metabolism	100001250	168408	25696-60-0	4774	514.284
	Secondary Bile Acid Metabolism	deoxycholate	LC/MS neg	C04483	HMDB00626	Lipid	Secondary Bile Acid Metabolism	302	222528	83-44-3	5294	391.285
		glycodeoxycholate	LC/MS neg	C05464	HMDB00631	Lipid	Secondary Bile Acid Metabolism	100000436	3035026	360-65-6	5281	448.307
		taurodeoxycholate	LC/MS neg	C05463	HMDB00896	Lipid	Secondary Bile Acid Metabolism	1668	2733768	207737-97-1	5257.4	498.289
		glycolithocholate	LC/MS neg	C15557	HMDB00698	Lipid	Secondary Bile Acid Metabolism	100001064	115245	474-74-8	5357.1	432.312
		glycolithocholate sulfate*	LC/MS neg	C11301	HMDB02639	Lipid	Secondary Bile Acid Metabolism	100001657	72222	15324-64-8	5011	255.631
		taurolithocholate	LC/MS neg	C02592	HMDB00722	Lipid	Secondary Bile Acid Metabolism	100001065	10595	516-90-5	5345	482.295
		taurolithocholate 3-sulfate	LC/MS neg	C03642	HMDB02580	Lipid	Secondary Bile Acid Metabolism	100001658	440071	64936-83-0	5026.7	280.622
		ursodeoxycholate	LC/MS neg	C07880	HMDB00946	Lipid	Secondary Bile Acid Metabolism	1135	31401	128-13-2	5055	391.285
		glycoursodeoxycholate	LC/MS neg		HMDB00708	Lipid	Secondary Bile Acid Metabolism	100002911	12310288	64480-66-6	5033	448.307
		tauroursodeoxycholate	LC/MS neg		HMDB00874	Lipid	Secondary Bile Acid Metabolism	100002912	9848818	14605-22-2	5025	498.289
		6-oxolithocholate	LC/MS neg			Lipid	Secondary Bile Acid Metabolism	100001068	164960	2393-61-5	5033	389.27
		hyocholate	LC/MS neg	C17649	HMDB00760	Lipid	Secondary Bile Acid Metabolism	100001279	92805	547-75-1	5046	407.28
		glycohyocholate	LC/MS neg			Lipid	Secondary Bile Acid Metabolism	100004083			5020	464.302
		hyodeoxycholate	LC/MS neg	C15517	HMDB00733	Lipid	Secondary Bile Acid Metabolism	100000777	5283820	83-49-8	5097	391.285
		taurohyodeoxycholic acid	LC/MS neg			Lipid	Secondary Bile Acid Metabolism	100003869	119046	38411-85-7	5073	498.289
		glycohyodeoxycholate	LC/MS neg			Lipid	Secondary Bile Acid Metabolism	100003868	114611	13042-33-6	5070	448.307
		7-ketodeoxycholate	LC/MS neg		HMDB00391	Lipid	Secondary Bile Acid Metabolism	100001063	188292	911-40-0	4821	405.265
Nucleotide	Purine Metabolism, (Hypo)Xanthine/Inosine containing	inosine	LC/MS pos	C00294	HMDB00195	Nucleotide	Purine Metabolism, (Hypo)Xanthine/Inosine containing	361	6021	58-63-9	1679.3	269.088
		hypoxanthine	LC/MS polar	C00262	HMDB00157	Nucleotide	Purine Metabolism, (Hypo)Xanthine/Inosine containing	171	790	68-94-0	1515.8	135.031
		xanthine	LC/MS polar	C00385	HMDB00292	Nucleotide	Purine Metabolism, (Hypo)Xanthine/Inosine containing	1004	1188	69-89-6	2023	151.026
		xanthosine	LC/MS pos	C01762	HMDB00299	Nucleotide	Purine Metabolism, (Hypo)Xanthine/Inosine containing	100000299	64959	146-80-5	1827	285.083
		2'-deoxyinosine	LC/MS neg	C05512	HMDB00071	Nucleotide	Purine Metabolism, (Hypo)Xanthine/Inosine containing	100000135	65058	890-38-0	1688	251.079
		urate	LC/MS polar	C00366	HMDB00289	Nucleotide	Purine Metabolism, (Hypo)Xanthine/Inosine containing	1134	1175	69-93-2;120K5305	2750	167.021
		allantoin	LC/MS polar	C02350	HMDB00462	Nucleotide	Purine Metabolism, (Hypo)Xanthine/Inosine containing	1002	204	97-59-6	1672	157.037
		allantoic acid	LC/MS polar	C00499	HMDB01209	Nucleotide	Purine Metabolism, (Hypo)Xanthine/Inosine containing	218	203	99-16-1	2960	175.047
	Purine Metabolism, Adenine containing	adenosine 5'-monophosphate (AMP)	LC/MS pos	C00020	HMDB00045	Nucleotide	Purine Metabolism, Adenine containing	209	6083	149022-20-8	1208	348.07
		adenosine 2'-monophosphate (2'-AMP)	LC/MS neg	C00946	HMDB11617	Nucleotide	Purine Metabolism, Adenine containing	100001694	94136	130-49-4	1497.7	346.056
		adenosine 3',5'-cyclic monophosphate (cAMP)	LC/MS neg	C00575	HMDB00058	Nucleotide	Purine Metabolism, Adenine containing	207	6076	60-92-4	1952.2	328.045
		adenosine 3',5'-diphosphate	LC/MS neg	C00054	HMDB00061	Nucleotide	Purine Metabolism, Adenine containing	1214	159296	75431-54-8	575	426.022
		adenylosuccinate	LC/MS neg	C03794	HMDB00536	Nucleotide	Purine Metabolism, Adenine containing	1303	195	19046-78-7	560	230.53
		adenosine	LC/MS pos	C00212	HMDB00050	Nucleotide	Purine Metabolism, Adenine containing	798	60961	58-61-7	1625.3	268.104
		adenine	LC/MS pos	C00147	HMDB00034	Nucleotide	Purine Metabolism, Adenine containing	880	190	73-24-5	1002	136.062
		N1-methyladenosine	LC/MS pos	C02494	HMDB03331	Nucleotide	Purine Metabolism, Adenine containing	1242	27476	15763-06-1	1399	282.12
		N6-methyladenosine	LC/MS pos		HMDB04044	Nucleotide	Purine Metabolism, Adenine containing	213	102175	1867-73-8	1988	282.12
		N6-carbamoylthreonyladenosine	LC/MS pos		HMDB41623	Nucleotide	Purine Metabolism, Adenine containing	100001415	161466	24719-82-2	2673	413.142
		N6-succinyladenosine	LC/MS pos		HMDB00912	Nucleotide	Purine Metabolism, Adenine containing	100001664		4542-23-8	2222	384.115
	Purine Metabolism, Guanine containing	guanosine 3'-monophosphate (3'-GMP)	LC/MS pos			Nucleotide	Purine Metabolism, Guanine containing	100002704	3522	117-68-0	1550	364.065
		guanosine	LC/MS neg	C00387	HMDB00133	Nucleotide	Purine Metabolism, Guanine containing	1099	6802	118-00-3	1662	282.084
		7-methylguanine	LC/MS pos	C02242	HMDB00897	Nucleotide	Purine Metabolism, Guanine containing	100001456	11361	578-76-7	1395.6	166.072
		2'-O-methylguanosine	LC/MS pos	C04545		Nucleotide	Purine Metabolism, Guanine containing	100001713		2140-71-8	1943	298.115
		N1-methylguanosine	LC/MS pos		HMDB01563	Nucleotide	Purine Metabolism, Guanine containing	100001122	96373	2140-65-0	1869	298.115
		N2-methylguanosine	LC/MS pos		HMDB05862	Nucleotide	Purine Metabolism, Guanine containing	100001467	3035422	2140-77-4	1960	298.115
		N2,N2-dimethylguanosine	LC/MS pos		HMDB04824	Nucleotide	Purine Metabolism, Guanine containing	100001412	92919	2140-67-2	2168	312.13
		2'-deoxyguanosine	LC/MS neg	C00330	HMDB00085	Nucleotide	Purine Metabolism, Guanine containing	348	187790	961-07-9	1751	266.089
	Pyrimidine Metabolism, Orotate containing	orotate	LC/MS polar	C00295	HMDB00226	Nucleotide	Pyrimidine Metabolism, Orotate containing	445	967	50887-69-9	1638.1	155.01
		orotidine	LC/MS polar	C01103	HMDB00788	Nucleotide	Pyrimidine Metabolism, Orotate containing	100001416	92751	314-50-1	2250	287.052
	Pyrimidine Metabolism, Uracil containing	uridine 5'-triphosphate (UTP)	LC/MS neg	C00075	HMDB00285	Nucleotide	Pyrimidine Metabolism, Uracil containing	871	6133	19817-92-6	572	482.961
		uridine 5'-monophosphate (UMP)	LC/MS polar	C00105	HMDB00288	Nucleotide	Pyrimidine Metabolism, Uracil containing	869	6030	3387-36-8	4150	323.029
		uridine-3'-monophosphate (3'-UMP)	LC/MS polar	C01368		Nucleotide	Pyrimidine Metabolism, Uracil containing	106	101543	35170-0-7;35170-03-7	3800	323.029
		uridine	LC/MS neg	C00299	HMDB00296	Nucleotide	Pyrimidine Metabolism, Uracil containing	535	6029	58-96-8	1457.6	243.062
		uracil	LC/MS pos	C00106	HMDB00300	Nucleotide	Pyrimidine Metabolism, Uracil containing	825	1174	66-22-8	1152.2	113.035
		pseudouridine	LC/MS neg	C02067	HMDB00767	Nucleotide	Pyrimidine Metabolism, Uracil containing	821	15047	1445-07-4	1100	243.062
		5-methyluridine (ribothymidine)	LC/MS neg		HMDB00884	Nucleotide	Pyrimidine Metabolism, Uracil containing	100001446	445408	1463-10-1	1778.1	257.078
		2'-deoxyuridine	LC/MS neg	C00526	HMDB00012	Nucleotide	Pyrimidine Metabolism, Uracil containing	536	13712	951-78-0	1585.5	111.02
		beta-alanine	GC/MS	C00099	HMDB00056	Nucleotide	Pyrimidine Metabolism, Uracil containing	244	239	56-41-7;107-95-9	1451.8	174
		N-acetyl-beta-alanine	LC/MS pos	C01073		Nucleotide	Pyrimidine Metabolism, Uracil containing	100002102	76406	3025-95-4	1471	132.066
	Pyrimidine Metabolism, Cytidine containing	cytidine triphosphate	LC/MS neg	C00063	HMDB00082	Nucleotide	Pyrimidine Metabolism, Cytidine containing	281	6176	36051-68-0	575	481.977
		cytidine diphosphate	LC/MS neg	C00112	HMDB01546	Nucleotide	Pyrimidine Metabolism, Cytidine containing	280	6132	34393-59-4	580	402.011
		cytidine 5'-monophosphate (5'-CMP)	LC/MS pos	C00055	HMDB00095	Nucleotide	Pyrimidine Metabolism, Cytidine containing	282	6131	63-37-6	890	324.059
		cytidine-3'-monophosphate (3'-CMP)	LC/MS pos	C05822		Nucleotide	Pyrimidine Metabolism, Cytidine containing	105	66535	84-52-6	1203	324.059
		cytidine	LC/MS pos	C00475	HMDB00089	Nucleotide	Pyrimidine Metabolism, Cytidine containing	827	6175	65-46-3	1075.9	244.093
		5-methylcytidine	LC/MS neg		HMDB00982	Nucleotide	Pyrimidine Metabolism, Cytidine containing	100000763	92918	2140-61-6	1607.9	256.094
		N4-acetylcytidine	LC/MS pos		HMDB05923	Nucleotide	Pyrimidine Metabolism, Cytidine containing	100001413	107461	3768-18-1	2040	286.103
		2'-deoxycytidine 5'-monophosphate	LC/MS pos	C00239	HMDB01202	Nucleotide	Pyrimidine Metabolism, Cytidine containing	298	13945	1032-65-1	1125.5	308.064
		2'-deoxycytidine	LC/MS pos	C00881	HMDB00014	Nucleotide	Pyrimidine Metabolism, Cytidine containing	100000125	13711	951-77-9	1252.2	228.098
		5-methyl-2'-deoxycytidine	LC/MS pos	C03592	HMDB02224	Nucleotide	Pyrimidine Metabolism, Cytidine containing	100002300	440055	838-07-3	1481	242.114
	Pyrimidine Metabolism, Thymine containing	thymidine	LC/MS pos	C00214	HMDB00273	Nucleotide	Pyrimidine Metabolism, Thymine containing	872	5789	50-89-5	1979.5	243.098
		thymine	LC/MS neg	C00178	HMDB00262	Nucleotide	Pyrimidine Metabolism, Thymine containing	882	1135	65-71-4	1654	125.036
		3-aminoisobutyrate	GC/MS	C05145	HMDB03911	Nucleotide	Pyrimidine Metabolism, Thymine containing	1114	64956	10569-72-9;214139-20-5	1252.2	102
Cofactors and Vitamins	Nicotinate and Nicotinamide Metabolism	nicotinate	LC/MS neg	C00253	HMDB01488	Cofactors and Vitamins	Nicotinate and Nicotinamide Metabolism	567	938	59-67-6	1180	122.025
		nicotinamide	LC/MS pos	C00153	HMDB01406	Cofactors and Vitamins	Nicotinate and Nicotinamide Metabolism	432	936	98-92-0	1271.1	123.055
		nicotinamide ribonucleotide (NMN)	LC/MS pos	C00455	HMDB00229	Cofactors and Vitamins	Nicotinate and Nicotinamide Metabolism	1312	14180	1094-61-7	893.2	335.064
		nicotinamide riboside	LC/MS pos	C03150	HMDB00855	Cofactors and Vitamins	Nicotinate and Nicotinamide Metabolism	100001310	439924	1341-23-7	930	255.098
		nicotinamide adenine dinucleotide (NAD+)	LC/MS pos	C00003	HMDB00902	Cofactors and Vitamins	Nicotinate and Nicotinamide Metabolism	1310	5893	53-84-9	1407	332.562
		1-methylnicotinamide	LC/MS pos	C02918	HMDB00699	Cofactors and Vitamins	Nicotinate and Nicotinamide Metabolism	55	10129985	1005-24-9	691.3	137.071
		trigonelline (N'-methylnicotinate)	LC/MS polar	C01004	HMDB00875	Cofactors and Vitamins	Nicotinate and Nicotinamide Metabolism	100001092	5570	535-83-1	2136	182.046
		N1-Methyl-2-pyridone-5-carboxamide	LC/MS pos	C05842	HMDB04193	Cofactors and Vitamins	Nicotinate and Nicotinamide Metabolism	100001468	69698	701-44-0	1688	153.066
	Riboflavin Metabolism	riboflavin (Vitamin B2)	LC/MS pos	C00255	HMDB00244	Cofactors and Vitamins	Riboflavin Metabolism	500	493570	83-88-5	3098.3	377.146
		flavin adenine dinucleotide (FAD)	LC/MS neg	C00016	HMDB01248	Cofactors and Vitamins	Riboflavin Metabolism	327	643975	146-14-5;84366-81-4	2425	784.15
		flavin mononucleotide (FMN)	LC/MS neg	C00061	HMDB01520	Cofactors and Vitamins	Riboflavin Metabolism	100000251	710	130-40-5	2390	455.097
	Pantothenate and CoA Metabolism	pantothenate	LC/MS neg	C00864	HMDB00210	Cofactors and Vitamins	Pantothenate and CoA Metabolism	1024	6613	137-08-6	1498.7	218.103
		phosphopantetheine	LC/MS neg	C01134	HMDB01416	Cofactors and Vitamins	Pantothenate and CoA Metabolism	100000328	987	NA	1596.9	357.089
		3'-dephosphocoenzyme A	LC/MS neg	C00882	HMDB01373	Cofactors and Vitamins	Pantothenate and CoA Metabolism	100000138	444485	3633-59-8	2013	686.142
		coenzyme A	LC/MS neg	C00010	HMDB01423	Cofactors and Vitamins	Pantothenate and CoA Metabolism	270	317	85-61-0;18439-24-2	1448	382.55
	Ascorbate and Aldarate Metabolism	ascorbate (Vitamin C)	GC/MS	C00072	HMDB00044	Cofactors and Vitamins	Ascorbate and Aldarate Metabolism	233		134-03-2	1850.1	332.1
		dehydroascorbate	LC/MS neg	C05422	HMDB01264	Cofactors and Vitamins	Ascorbate and Aldarate Metabolism	301	835	490-83-5	739.6	173.009
		threonate	LC/MS polar	C01620	HMDB00943	Cofactors and Vitamins	Ascorbate and Aldarate Metabolism	100001022	151152	70753-61-6	2384	135.03
		arabonate	GC/MS	C00878	HMDB00539	Cofactors and Vitamins	Ascorbate and Aldarate Metabolism	100001937	122045	7643-75-7	1736	292.1
		oxalate (ethanedioate)	LC/MS polar	C00209	HMDB02329	Cofactors and Vitamins	Ascorbate and Aldarate Metabolism	100000841	971	144-62-7	3803	88.988
		gulonic acid*	LC/MS polar			Cofactors and Vitamins	Ascorbate and Aldarate Metabolism	100001586	9794176	20246-53-1	2750	195.051
	Tocopherol Metabolism	alpha-tocopherol	GC/MS	C02477	HMDB01893	Cofactors and Vitamins	Tocopherol Metabolism	1105	14985	59-02-9;10191-41-0	2305.4	502.5
		alpha-CEHC	LC/MS neg		HMDB01518	Cofactors and Vitamins	Tocopherol Metabolism	100002206	9943542	4072-32-6	4045	277.145
	Folate Metabolism	5-methyltetrahydrofolate (5MeTHF)	LC/MS neg	C00440	HMDB01396	Cofactors and Vitamins	Folate Metabolism	1244	146	68703-91-3;68792-52-9	1820	458.179
	Tetrahydrobiopterin Metabolism	biopterin	LC/MS pos	C06313	HMDB00468	Cofactors and Vitamins	Tetrahydrobiopterin Metabolism	1548	445040	22150-76-1	1562.7	238.093
		dihydrobiopterin	LC/MS pos	C00268	HMDB00038	Cofactors and Vitamins	Tetrahydrobiopterin Metabolism	100001506	1879	6779-87-9	1515	240.109
	Hemoglobin and Porphyrin Metabolism	L-urobilin	LC/MS pos	C05793	HMDB04159	Cofactors and Vitamins	Hemoglobin and Porphyrin Metabolism	100002568	5280818	34217-90-8	4072.3	595.349
	Thiamine Metabolism	thiamin (Vitamin B1)	LC/MS pos	C00378	HMDB00325	Cofactors and Vitamins	Thiamine Metabolism	873	1130	59-43-8	702	265.112
	Vitamin B6 Metabolism	pyridoxine (Vitamin B6)	LC/MS neg	C00314	HMDB02075	Cofactors and Vitamins	Vitamin B6 Metabolism	936	1054	58-56-0	1657	168.067
		pyridoxal	LC/MS neg	C00250	HMDB01545	Cofactors and Vitamins	Vitamin B6 Metabolism	491	1050	65-22-5	1534.9	166.051
		pyridoxate	LC/MS neg	C00847	HMDB00017	Cofactors and Vitamins	Vitamin B6 Metabolism	100001121	6723	82-82-6	2185	182.046
Xenobiotics	Benzoate Metabolism	hippurate	LC/MS neg	C01586	HMDB00714	Xenobiotics	Benzoate Metabolism	100000014	464	495-69-2	2106.9	178.051
		2-hydroxyhippurate (salicylurate)	LC/MS neg	C07588	HMDB00840	Xenobiotics	Benzoate Metabolism	1869	10253	487-54-7	2184	194.046
		3-hydroxyhippurate	LC/MS neg		HMDB06116	Xenobiotics	Benzoate Metabolism	100002122	450268	1637-75-8	1687	194.046
		4-hydroxyhippurate	LC/MS neg		HMDB13678	Xenobiotics	Benzoate Metabolism	100001423	151012	2482-25-9	1475	194.046
		benzoate	LC/MS neg	C00180	HMDB01870	Xenobiotics	Benzoate Metabolism	100000008	243	65-85-0	1750	121.029
		catechol sulfate	LC/MS neg	C00090	HMDB59724	Xenobiotics	Benzoate Metabolism	100001605	3083879	120-80-9	1906	188.986
		O-methylcatechol sulfate	LC/MS neg			Xenobiotics	Benzoate Metabolism	100004208	22473		2344	203.002
		4-methylcatechol sulfate	LC/MS neg			Xenobiotics	Benzoate Metabolism	100004111			2665	203.002
		4-ethylphenylsulfate	LC/MS neg	C13637		Xenobiotics	Benzoate Metabolism	100001756		123-07-9	3580	201.023
	Food Component/Plant	genistein	LC/MS pos	C06563	HMDB03217	Xenobiotics	Food Component/Plant	100001221	5280961	446-72-0	4455	271.06
		2,3-dihydroxyisovalerate	LC/MS polar	C04039	HMDB12141	Xenobiotics	Food Component/Plant	100002417	677	1756-18-9	1050	133.051
		2,8-quinolinediol	LC/MS pos	C06342		Xenobiotics	Food Component/Plant	100004206	97250	15450-76-7	3314	162.055
		3-hydroxyindolin-2-one	LC/MS pos	C11130		Xenobiotics	Food Component/Plant	100003823	6097	61-71-2	2645	132.044
		gluconate	LC/MS polar	C00257	HMDB00625	Xenobiotics	Food Component/Plant	338	10690	527-07-1	2922	195.051
		5-ketogluconate	LC/MS polar	C01062	HMDB11731	Xenobiotics	Food Component/Plant	100000099	5460352	91446-96-7	2705	193.035
		beta-guanidinopropanoate	LC/MS polar	C03065	HMDB13222	Xenobiotics	Food Component/Plant	100001411	67701	353-09-3	3132.4	130.062
		cinnamoylglycine	LC/MS neg		HMDB11621	Xenobiotics	Food Component/Plant	100002253	709625	16534-24-0	3127	204.067
		daidzein	LC/MS pos	C10208	HMDB03312	Xenobiotics	Food Component/Plant	100001219	5281708	486-66-8	4179	255.065
		enterolactone	LC/MS neg			Xenobiotics	Food Component/Plant	100003070	10685477	78473-71-9	4515.2	297.113
		equol	LC/MS neg	C14131	HMDB02209	Xenobiotics	Food Component/Plant	100001725	91469	94105-90-5	4565	241.087
		equol glucuronide	LC/MS neg			Xenobiotics	Food Component/Plant	100003895			3215	417.119
		equol sulfate	LC/MS neg			Xenobiotics	Food Component/Plant	100003429			3630	321.044
		ergothioneine	LC/MS pos	C05570	HMDB03045	Xenobiotics	Food Component/Plant	100002154	3032311	58511-63-0	823	230.096
		erythritol	GC/MS	C00503	HMDB02994	Xenobiotics	Food Component/Plant	100000846	222285	149-32-6	1517.5	217
		ferulic acid 4-sulfate	LC/MS neg		HMDB29200	Xenobiotics	Food Component/Plant	100005389	6305574	86321-29-1	1225	273.007
		glycitein	LC/MS pos	C14536	HMDB05781	Xenobiotics	Food Component/Plant	100001222	5317750	40957-83-3	4248	285.076
		homostachydrine*	LC/MS pos	C08283	HMDB33433	Xenobiotics	Food Component/Plant	100001550	441447	1195-94-4	1211	158.118
		indoleacrylate	LC/MS neg		HMDB00734	Xenobiotics	Food Component/Plant	100000800	15030923	1204-06-4	2511	186.056
		stachydrine	LC/MS pos	C10172	HMDB04827	Xenobiotics	Food Component/Plant	100001296	115244	4136-37-2	838.7	144.102
		methyl glucopyranoside (alpha + beta)	LC/MS neg			Xenobiotics	Food Component/Plant	100005864			1070	193.072
	Drug	6-oxopiperidine-2-carboxylic acid	LC/MS pos			Xenobiotics	Drug	100004499	3014237	34622-39-4	1826.6	144.066
		salicylate	LC/MS neg	C00805	HMDB01895	Xenobiotics	Drug	501	338	69-72-7	2195	137.024
	Chemical	1,2-propanediol	GC/MS	C00583	HMDB01881	Xenobiotics	Chemical	100001176	1030	57-55-6	1041	117
		O-sulfo-L-tyrosine	LC/MS neg			Xenobiotics	Chemical	100005384	514186		990	260.023
		2-oxo-1-pyrrolidinepropionate	LC/MS pos			Xenobiotics	Chemical	100003265	3146688	77191-38-9	2084	158.081
		2-aminophenol sulfate	LC/MS neg		HMDB61116	Xenobiotics	Chemical	100004322	181670		1677	188.002
		S-(3-hydroxypropyl)mercapturic acid (HPMA)	LC/MS neg			Xenobiotics	Chemical	100004568	3371179	23127-40-4	1576	220.065
		phenylcarnitine*	LC/MS pos			Xenobiotics	Chemical	100004555		105450-08-6	2629.9	266.139
